# Supplementary material for: A molecular switch at the yeast mitoribosomal tunnel exit controls cytochrome b synthesis
Source: Nucleic Acids Res. 2025 Jul 10;53(13):gkaf634. doi: 10.1093/nar/gkaf634 (PMC12242767; doi:10.1093/nar/gkaf634)
Supplement: gkaf634_Supplemental_Files [file gkaf634_supplemental_files.zip]

Archive with 6 entries (6 files):
- Supplemental figures+legends.pdf
- Table S1. Strain list.docx
- Table S2. Raw data of Mass Spectrometry Experiments Related to Bio-ID.xlsx
- Table S3. Statistical Analyses of Mass Spectrometry Data Related to Bio-ID Experiments.xlsx
- Table S4. Raw Data of Mass Spectrometry Experiments Related to ALFA-XLP.xlsx
- Table S5. Statistical Analyses of Mass Spectrometry Data Related to ALFA-XLP Experiments.xlsx
