# Supplementary material for: A molecular switch at the yeast mitoribosomal tunnel exit controls cytochrome b synthesis
Source: Nucleic Acids Res. 2025 Jul 10;53(13):gkaf634. doi: 10.1093/nar/gkaf634 (PMC12242767; doi:10.1093/nar/gkaf634)
Supplement: gkaf634_Supplemental_Files [file gkaf634_supplemental_files.zip › Table S2. Raw data of Mass Spectrometry Experiments Related to Bio-ID.xlsx]

## Sheet: Samples
Sample	Description
"cbs1W"	Cbs1-BirA and biotinylated proteins purified from W303 "wild-type" genomic background
"cbs1D"	Cbs1-BirA and biotinylated proteins purified from W303 Δmrx4
"cbs2W" and "Cbs2"	Cbs2-BirA and biotinylated proteins purified from W303 "wild-type" genomic background
"cbs2D"	Cbs2-BirA and biotinylated proteins purified from W303 Δmrx4
"cbp3W"	Cbp3-BirA and biotinylated proteins purified from W303 "wild-type" genomic background
"cbp3D"	Cbp3-BirA and biotinylated proteins purified from W303 Δmrx4
"kgd4W" and "Kgd4"	Kgd4-BirA and biotinylated proteins purified from W303 "wild-type" genomic background

## Sheet: Fig 2B Cbs1 vs Kgd4
Protein IDs	Majority protein IDs	Fasta headers	Peptide counts (all)	Peptide counts (unique)	Number of proteins	Mol. weight [kDa]	Peptides cbs1W_1	Peptides cbs1W_2	Peptides cbs1W_3	Peptides kgd4W_1	Peptides kgd4W_2	Peptides kgd4W_3	Unique peptides cbs1W_1	Unique peptides cbs1W_2	Unique peptides cbs1W_3	Unique peptides kgd4W_1	Unique peptides kgd4W_2	Unique peptides kgd4W_3	Sequence coverage cbs1W_1 [%]	Sequence coverage cbs1W_2 [%]	Sequence coverage cbs1W_3 [%]	Sequence coverage kgd4W_1 [%]	Sequence coverage kgd4W_2 [%]	Sequence coverage kgd4W_3 [%]	iBAQ Cbs1W_1	iBAQ Cbs1W_2	iBAQ Cbs1W_3	iBAQ Kgd4W_1	iBAQ Kgd4W_2	iBAQ Kgd4W_3	LFQ intensity cbs1W_1	LFQ intensity cbs1W_2	LFQ intensity cbs1W_3	LFQ intensity kgd4W_1	LFQ intensity kgd4W_2	LFQ intensity kgd4W_3
CON__P00761	CON__P00761		9	8	1	24.409	6	6	6	7	6	6	5	5	5	6	5	5	28.6	28.6	28.6	32.9	28.6	28.6	3965400000	6459400000	5718200000	5141900000	4712100000	3259700000	51026000000	23132000000	27262000000	14746000000	18108000000	15066000000
CON__P01966	CON__P01966		1	1	1	15.184	0	0	1	0	0	0	0	0	1	0	0	0	0	0	6.3	0	0	0	0	0	0	0	0	0	0	0	0	0	0	0
CON__P02533;CON__Q61782	CON__P02533		38;5	8;1	2	51.621	33	34	30	28	29	23	7	7	6	6	6	5	58.3	59.3	52.8	56.1	54.7	45.3	33111000	55471000	48481000	21998000	34895000	10857000	846740000	661380000	709050000	277150000	464710000	278510000
CON__P02538;CON__O95678;CON__Q8VED5;CON__H-INV:HIT000292931	CON__P02538		42;15;12;5	2;0;0;0	4	60.044	33	35	34	29	29	31	2	2	2	2	2	2	47.7	48.9	49.3	43.8	43.8	49.6	4578100	3031600	3606900	2041400	3586500	2373700	105990000	40937000	58276000	23630000	44778000	22746000
CON__P02584	CON__P02584		1	1	1	15.057	0	0	0	0	0	0	0	0	0	0	0	0	0	0	0	0	0	0	0	0	0	0	0	0	0	0	0	0	0	0
CON__P02662	CON__P02662		9	9	1	22.975	7	9	6	6	6	4	7	9	6	6	6	4	35.2	40.7	37.7	37.7	37.7	28.1	146130000	96767000	108630000	133660000	104120000	72546000	1355200000	328160000	520050000	477100000	530910000	456440000
CON__P02663	CON__P02663		7	7	1	24.348	4	5	5	6	7	7	4	5	5	6	7	7	18.8	22.2	22.2	26.1	36.7	36.7	27412000	25184000	25346000	41607000	46568000	16891000	306420000	109050000	138640000	212900000	249390000	160440000
CON__P02666	CON__P02666		3	3	1	23.583	1	1	2	1	1	1	1	1	2	1	1	1	9.1	9.1	12.4	9.1	9.1	9.1	88156000	42109000	94259000	40325000	34487000	24364000	1001000000	227760000	275880000	175810000	172740000	161150000
CON__P02668	CON__P02668		6	6	1	18.974	2	5	4	6	5	4	2	5	4	6	5	4	16.6	42	33.7	42	33.7	33.7	17841000	21925000	18162000	18738000	13921000	5746200	133230000	42560000	51164000	53234000	52714000	41369000
CON__P02754	CON__P02754		10	10	1	18.281	8	7	8	8	7	8	8	7	8	8	7	8	42	53.1	42	53.1	48.1	42	15904000	30673000	25110000	48632000	41189000	18021000	154000000	128430000	146750000	176910000	219740000	158920000
CON__P02768-1	CON__P02768-1		18	14	1	69.366	6	7	12	9	6	4	2	3	8	5	2	1	9.2	9.7	18.2	13.3	8.9	6.4	485520	935830	4044500	1667800	1633500	528290	18400000	13943000	79263000	23164000	33315000	17013000
CON__P02769	CON__P02769		11	7	1	69.293	6	6	8	9	8	7	2	2	4	5	4	4	8.4	7.7	11.2	11.4	11.2	11.2	90904	218260	249400	488320	524530	208900	5170400	4894700	6027500	8982000	8806900	5631900
CON__P04258	CON__P04258		2	2	1	138.44	0	0	0	0	0	0	0	0	0	0	0	0	0	0	0	0	0	0	0	0	0	0	0	0	0	0	0	0	0	0
CON__P04259	CON__P04259		43	2	1	59.998	35	36	35	29	29	31	2	2	2	1	1	2	49.1	50.4	50.7	43.8	43.8	48.6	27073000	27197000	23460000	7752700	16721000	13486000	681140000	331710000	404740000	120270000	226640000	174300000
CON__P04264;CON__H-INV:HIT000016045	CON__P04264		61;4	43;0	2	66.017	47	50	45	43	45	47	30	34	28	27	28	33	49.8	57.6	50.6	48.8	50.2	58.1	416880000	733640000	721540000	422020000	599930000	194010000	11537000000	15150000000	10808000000	4683300000	7040700000	3741100000
CON__P05787;CON__Q9H552	CON__P05787		11;5	0;0	2	53.704	9	8	9	8	8	7	0	0	0	0	0	0	8.9	7.2	8.9	7	7	7	26171	0	96052	177020	774960	669280	0	0	0	0	0	0
CON__P07477	CON__P07477		2	1	1	26.558	2	2	2	2	2	2	1	1	1	1	1	1	11.3	11.3	11.3	11.3	11.3	11.3	147630000	447220000	187450000	246380000	200830000	107500000	1090700000	1247400000	836080000	720110000	688840000	405260000
CON__P08727;CON__P05784	CON__P08727		17;3	4;0	2	44.091	11	12	13	10	11	9	0	0	0	0	1	0	18	20.8	20.8	18.5	22.2	18.2	0	83465	211020	129110	712230	360960	0	0	0	0	7027400	0
CON__P08730-1	CON__P08730-1		13	1	1	47.754	9	11	9	9	10	8	1	1	1	1	1	1	12.6	16.2	12.6	12.6	14.2	12.1	43483	88260	255950	74087	489770	126070	0	0	0	0	0	0
CON__P08779	CON__P08779		38	16	1	51.267	30	33	26	21	21	16	12	14	10	6	7	4	55	56.7	48.2	40.4	42.5	29.6	12301000	17267000	9671800	3303000	6684400	5736600	391390000	178610000	156270000	45211000	98251000	79389000
CON__P12035	CON__P12035		19	3	1	64.503	15	15	14	13	16	13	2	1	1	0	3	0	14.3	12.9	12.7	11.1	16.2	11.3	289030	401270	187400	68358	269050	26620	8797000	4630400	5191200	0	3290500	0
CON__P12763	CON__P12763		1	1	1	38.418	1	1	1	1	0	0	1	1	1	1	0	0	5.8	5.8	5.8	5.8	0	0	2216000	1650400	1348900	377820	0	0	0	0	0	0	0	0
CON__P13645;CON__Q148H6;CON__A2A5Y0;CON__Q92764;CON__Q14532;CON__A2AB72;CON__O76015;CON__O76014;CON__REFSEQ:XP_986630	CON__P13645		46;3;1;1;1;1;1;1;1	30;0;0;0;0;0;0;0;0	9	59.51	40	40	40	39	37	38	25	25	25	24	22	23	50.9	52.8	50.9	52.8	50.9	53.3	582600000	1131600000	1201800000	583500000	833470000	298100000	13450000000	11325000000	14874000000	5259300000	9068500000	4929100000
CON__P13646-1	CON__P13646-1		23	3	1	49.586	8	15	7	8	12	6	1	2	0	1	2	1	13.8	25.5	10.7	12.2	19.9	10.3	133010	1195300	493930	389800	3172100	19567	0	8688800	0	6890900	50967000	0
CON__P13647;CON__Q61726	CON__P13647		48;1	8;0	2	62.378	32	38	34	35	32	31	5	4	4	3	3	4	42.7	49.8	49	48.1	46.1	40.5	55528000	103650000	77099000	35109000	52079000	23065000	1641300000	1079600000	1286600000	443250000	785250000	421000000
CON__P19012	CON__P19012		14	0	1	49.167	9	12	10	9	9	7	0	0	0	0	0	0	12.3	18.4	13.8	12.3	14	11.6	0	0	61684	0	0	0	0	0	0	0	0	0
CON__P19013	CON__P19013		18	13	1	63.91	3	4	5	4	5	3	0	1	2	1	2	0	4.4	5.9	8.2	6.7	7.4	4.4	0	123180	182810	170470	170310	0	0	0	0	0	0	0
CON__P20930	CON__P20930		9	9	1	435.16	2	4	7	4	4	2	2	4	7	4	4	2	0.5	0.9	2.1	1.2	0.7	0.5	74623	109440	194310	103730	78212	27650	14950000	10305000	13070000	5960600	6785400	5782500
CON__P35527	CON__P35527		48	47	1	62.129	37	43	36	38	36	34	36	42	35	37	35	33	60.2	63.4	61.8	63.2	62.6	56.2	271210000	581950000	487850000	363590000	405520000	139360000	6486300000	7756400000	6119000000	3771100000	4052400000	2977300000
CON__P35908;CON__REFSEQ:XP_932229	CON__P35908		59;1	1;0	2	65.865	46	51	48	45	46	43	0	1	0	0	0	0	68.4	75.7	73.2	71.8	72.4	68.5	0	72564	0	0	0	0	0	0	0	0	0	0
CON__P35908v2	CON__P35908v2		59	1	1	65.432	47	51	49	46	47	44	1	1	1	1	1	1	73.7	75.4	78.6	77.2	77.8	73.9	158000000	352840000	345930000	161700000	265450000	86498000	6281600000	7238600000	6654400000	2628700000	4727800000	3060900000
CON__P48668	CON__P48668		43	0	1	60.024	34	35	34	29	29	31	0	0	0	0	0	0	47.7	48.9	49.3	43.8	43.8	49.6	115480	254190	265550	251950	285170	384810	0	0	0	0	0	9368900
CON__P62894	CON__P62894		3	3	1	11.703	0	1	1	1	0	1	0	1	1	1	0	1	0	6.7	10.5	7.6	0	7.6	0	71740	221600	277200	0	338500	0	0	0	0	0	0
CON__Q01546	CON__Q01546		16	2	1	65.87	10	11	11	11	11	10	0	0	0	0	0	0	7.5	7.7	7.7	7.7	7.7	7.7	0	0	0	0	0	0	0	0	0	0	0	0
CON__Q04695;CON__Q9D312;CON__Q8N1A0	CON__Q04695		36;4;1	4;0;0	3	48.105	30	30	24	23	23	18	4	3	1	2	2	2	56.2	58.8	43.3	46.8	44.7	39.1	8060300	7521400	4509000	2420000	4523300	1560200	184390000	75008000	92857000	38159000	78674000	39268000
CON__Q29443;CON__Q0IIK2	CON__Q29443;CON__Q0IIK2	;	1;1	1;1	2	75.829	0	0	0	0	0	0	0	0	0	0	0	0	0	0	0	0	0	0	0	0	0	0	0	0	0	0	0	0	0	0
CON__Q14CN4-1;CON__Q6IME9	CON__Q14CN4-1;CON__Q6IME9	;	7;6	0;0	2	55.877	5	6	5	5	5	5	0	0	0	0	0	0	7.8	8	7.8	7.8	7.8	7.8	4686300	7498600	6067500	2433100	4241500	577690	0	0	0	0	0	0
CON__Q1A7A4	CON__Q1A7A4		1	1	1	188.74	0	0	0	0	0	0	0	0	0	0	0	0	0	0	0	0	0	0	0	0	0	0	0	0	0	0	0	0	0	0
CON__Q2M2I5	CON__Q2M2I5		4	1	1	55.087	3	3	3	3	3	3	0	0	0	0	0	0	4.8	4.8	4.8	4.8	4.8	4.8	0	0	0	0	0	0	0	0	0	0	0	0
CON__Q3SX09;CON__P02070	CON__Q3SX09;CON__P02070	;	2;1	2;1	2	22.06	1	0	1	0	0	0	1	0	1	0	0	0	9.5	0	5	0	0	0	207330	0	2770400	0	0	0	2073300	0	0	0	0	0
CON__Q3SX28	CON__Q3SX28		2	2	1	33.012	1	2	1	1	1	1	1	2	1	1	1	1	3.5	6	3.5	3.5	3.5	3.5	255730	420610	298690	172260	190590	80837	0	3128100	0	0	0	0
CON__Q3TTY5	CON__Q3TTY5		15	2	1	70.922	10	11	11	11	11	10	0	1	1	1	1	1	7.5	9.5	9.5	9.5	9.5	9.5	0	41295	81740	40308	111190	82106	0	0	0	0	0	0
CON__Q9Z2K1;CON__Q3ZAW8	CON__Q9Z2K1;CON__Q3ZAW8	;	15;15	1;1	2	51.606	11	12	9	8	8	6	0	0	0	0	0	0	21.7	22	18.1	16	16	11.1	0	0	0	0	0	0	0	0	0	0	0	0
CON__Q5D862	CON__Q5D862		7	7	1	248.07	4	4	3	3	5	3	4	4	3	3	5	3	2	2	1.5	1.7	2.3	1.3	370290	1301100	790730	291380	791550	161580	29386000	24951000	32390000	10714000	27700000	12425000
CON__Q5XKE5	CON__Q5XKE5		17	4	1	57.809	13	14	11	12	11	12	3	3	0	2	1	1	18.1	19.3	12.9	15	13.1	14.6	231350	248560	0	156120	143130	110320	7137600	3958500	0	3578100	0	0
CON__Q9NSB2;CON__Q6ISB0	CON__Q9NSB2;CON__Q6ISB0	;	8;8	1;1	2	64.895	4	3	5	4	4	4	0	0	1	0	0	0	4	2.7	5.8	4	4	4	0	0	96702	0	0	0	0	0	0	0	0	0
CON__Q6KB66-1;CON__Q0VBK2	CON__Q6KB66-1		13;5	13;5	2	50.525	11	9	7	5	5	1	11	9	7	5	5	1	24.8	21.5	16.6	12.4	12.6	2.2	776520	1001200	750930	267900	437480	50923	21336000	15369000	15774000	5699700	7250200	0
CON__Q8N1N4-2;CON__Q7RTT2	CON__Q8N1N4-2;CON__Q7RTT2	;	14;14	12;12	2	56.964	11	14	9	8	12	6	9	12	7	6	10	4	20.5	25.9	17.3	15.4	22.8	11.3	1881100	3621100	2255600	1094400	2577500	466790	53133000	38106000	41890000	17013000	32471000	19878000
CON__Q7Z3Y7	CON__Q7Z3Y7		6	0	1	53.025	5	5	5	5	5	5	0	0	0	0	0	0	6.8	6.8	6.8	6.8	6.8	6.8	0	0	0	0	0	0	0	0	0	0	0	0
CON__Q7Z3Y8;CON__Q7Z3Z0;CON__Q7Z3Y9	CON__Q7Z3Y8;CON__Q7Z3Z0	;	5;4;2	1;1;1	3	49.823	3	3	3	3	3	4	0	0	0	0	0	1	5.4	5.4	5.4	5.4	5.4	7	0	0	0	0	0	53908	0	0	0	0	0	0
CON__Q7Z794	CON__Q7Z794		19	12	1	61.802	14	16	13	12	14	7	8	9	7	6	8	2	21.1	25.1	19.4	18	21.6	10.2	1030500	2358800	2723500	916900	2941300	365070	37011000	40007000	50841000	14229000	39837000	21163000
CON__Q86YZ3	CON__Q86YZ3		19	19	1	282.39	10	14	12	10	11	10	10	14	12	10	11	10	12.8	16.5	15	12.1	14	12.5	200340	1629600	1297500	955920	1388800	1272400	29843000	64066000	44493000	35537000	52132000	93378000
CON__Q922U2	CON__Q922U2		34	0	1	61.766	24	29	26	27	26	22	0	0	0	0	0	0	26.7	33.6	32.8	32.1	31.7	25.5	50848	110010	1443300	0	481220	305400	0	0	25156000	0	0	0
CON__Q9C075;CON__Q99PS0;CON__O76011;CON__Q6NTB9;CON__O76009;CON__Q6IFU5;CON__Q8IUT8	CON__Q9C075;CON__Q99PS0	;	5;3;1;1;1;1;1	3;2;0;0;0;0;0	7	48.131	2	3	2	4	0	0	0	1	0	2	0	0	3.8	6.9	3.8	8.3	0	0	0	60933	0	57010	0	0	0	0	0	0	0	0
CON__Q9DCV7	CON__Q9DCV7		7	0	1	50.708	4	3	4	4	4	4	0	0	0	0	0	0	5.3	3.5	5.3	5.3	5.3	5.3	0	0	0	0	0	0	0	0	0	0	0	0
CON__Q9U6Y5	CON__Q9U6Y5		1	1	1	28.106	0	0	0	0	0	0	0	0	0	0	0	0	0	0	0	0	0	0	0	0	0	0	0	0	0	0	0	0	0	0
CON__Streptavidin	CON__Streptavidin		8	8	1	16.622	7	7	6	7	7	5	7	7	6	7	7	5	49.4	49.4	49.4	49.4	49.4	45.6	4172900000	8475300000	6391200000	5734300000	6111900000	4057700000	23934000000	17031000000	21734000000	12245000000	15679000000	12838000000
;65510;65511;65512;65513;65514;65515;65516;65517;65518;65519;65520;65521;65522;65523;65524;65525;65526;65527;65528;65529;65530;65531;65532;65533;65534;65535;65536;65537;65538;65539;65540;65541;65542;65543;65544;65545;65546;65547;65548;65549;65550;65551;65552;65553;65554;65555;65556;65557;65558;65559;65560;65561;65562;65563;65564;65565;65566;65567;65568;65569;65570;65571;65572;65573;65574;65575;65…	24381;24858;40788;44457;53623;64499;65896;68032			-1
REV__sp|P00128|QCR7_YEAST	REV__sp|P00128|QCR7_YEAST	sp|P00128|QCR7_YEAST Cytochrome b-c1 complex subunit 7, mitochondrial OS=Saccharomyces cerevisiae (strain ATCC 204508 / S288c) OX=559292 GN=QCR7 PE=1 SV=2	2	2	1	14.565	1	1	1	1	1	1	1	1	1	1	1	1	0	0	0	0	0	0	NaN	NaN	NaN	NaN	NaN	NaN	0	0	0	0	0	0
REV__sp|P03876|AI2M_YEAST	REV__sp|P03876|AI2M_YEAST	sp|P03876|AI2M_YEAST Putative COX1/OXI3 intron 2 protein OS=Saccharomyces cerevisiae (strain ATCC 204508 / S288c) OX=559292 GN=AI2 PE=4 SV=2	1	1	1	98.007	0	0	0	0	0	0	0	0	0	0	0	0	0	0	0	0	0	0	NaN	NaN	NaN	NaN	NaN	NaN	0	0	0	0	0	0
REV__sp|P25365|SED4_YEAST	REV__sp|P25365|SED4_YEAST	sp|P25365|SED4_YEAST Putative guanine nucleotide-exchange factor SED4 OS=Saccharomyces cerevisiae (strain ATCC 204508 / S288c) OX=559292 GN=SED4 PE=1 SV=1	1	1	1	114.08	1	1	1	0	1	1	1	1	1	0	1	1	0	0	0	0	0	0	NaN	NaN	NaN	NaN	NaN	NaN	0	0	0	0	0	0
REV__sp|P33416|HSP78_YEAST	REV__sp|P33416|HSP78_YEAST	sp|P33416|HSP78_YEAST Heat shock protein 78, mitochondrial OS=Saccharomyces cerevisiae (strain ATCC 204508 / S288c) OX=559292 GN=HSP78 PE=1 SV=2	1	1	1	91.335	1	1	1	1	1	1	1	1	1	1	1	1	0	0	0	0	0	0	NaN	NaN	NaN	NaN	NaN	NaN	0	0	0	0	0	0
REV__sp|P40045|TDA2_YEAST	REV__sp|P40045|TDA2_YEAST	sp|P40045|TDA2_YEAST Topoisomerase I damage affected protein 2 OS=Saccharomyces cerevisiae (strain ATCC 204508 / S288c) OX=559292 GN=TDA2 PE=1 SV=1	2	2	1	14.498	1	2	1	2	2	2	1	2	1	2	2	2	0	0	0	0	0	0	NaN	NaN	NaN	NaN	NaN	NaN	0	0	0	0	0	0
REV__sp|P53049|YOR1_YEAST	REV__sp|P53049|YOR1_YEAST	sp|P53049|YOR1_YEAST Oligomycin resistance ATP-dependent permease YOR1 OS=Saccharomyces cerevisiae (strain ATCC 204508 / S288c) OX=559292 GN=YOR1 PE=1 SV=1	1	1	1	166.73	0	0	0	0	0	0	0	0	0	0	0	0	0	0	0	0	0	0	NaN	NaN	NaN	NaN	NaN	NaN	0	0	0	0	0	0
REV__sp|P53629|ARE2_YEAST	REV__sp|P53629|ARE2_YEAST	sp|P53629|ARE2_YEAST Sterol O-acyltransferase 2 OS=Saccharomyces cerevisiae (strain ATCC 204508 / S288c) OX=559292 GN=ARE2 PE=1 SV=1	1	1	1	74.022	0	1	1	1	1	1	0	1	1	1	1	1	0	0	0	0	0	0	NaN	NaN	NaN	NaN	NaN	NaN	0	0	0	0	0	0
REV__sp|P53858|BNI4_YEAST	REV__sp|P53858|BNI4_YEAST	sp|P53858|BNI4_YEAST Protein BNI4 OS=Saccharomyces cerevisiae (strain ATCC 204508 / S288c) OX=559292 GN=BNI4 PE=1 SV=1	1	1	1	100.59	0	0	1	1	1	1	0	0	1	1	1	1	0	0	0	0	0	0	NaN	NaN	NaN	NaN	NaN	NaN	0	0	0	0	0	0
REV__sp|Q02785|PDR12_YEAST	REV__sp|Q02785|PDR12_YEAST	sp|Q02785|PDR12_YEAST ATP-dependent permease PDR12 OS=Saccharomyces cerevisiae (strain ATCC 204508 / S288c) OX=559292 GN=PDR12 PE=1 SV=1	1	1	1	171.06	1	1	1	0	0	0	1	1	1	0	0	0	0	0	0	0	0	0	NaN	NaN	NaN	NaN	NaN	NaN	0	0	0	0	0	0
REV__sp|Q12315|GLE1_YEAST	REV__sp|Q12315|GLE1_YEAST	sp|Q12315|GLE1_YEAST Nucleoporin GLE1 OS=Saccharomyces cerevisiae (strain ATCC 204508 / S288c) OX=559292 GN=GLE1 PE=1 SV=1	1	1	1	62.073	1	1	1	1	1	1	1	1	1	1	1	1	0	0	0	0	0	0	NaN	NaN	NaN	NaN	NaN	NaN	0	0	0	0	0	0
sp|A5Z2X5|YP010_YEAST	sp|A5Z2X5|YP010_YEAST	sp|A5Z2X5|YP010_YEAST UPF0495 protein YPR010C-A OS=Saccharomyces cerevisiae (strain ATCC 204508 / S288c) OX=559292 GN=YPR010C-A PE=3 SV=1	1	1	1	7.9021	1	1	1	0	0	0	1	1	1	0	0	0	22.2	22.2	22.2	0	0	0	540080	1176700	940990	0	0	0	0	0	0	0	0	0
sp|D6W196|CMC1_YEAST	sp|D6W196|CMC1_YEAST	sp|D6W196|CMC1_YEAST Truncated non-functional calcium-binding mitochondrial carrier SAL1-1 OS=Saccharomyces cerevisiae (strain ATCC 204508 / S288c) OX=559292 GN=SAL1 PE=1 SV=2	7	7	1	55.714	0	0	0	2	0	1	0	0	0	2	0	1	0	0	0	3.6	0	1.6	0	0	0	107680	0	0	0	0	0	8416100	0	0
sp|P05755|RS9B_YEAST;sp|O13516|RS9A_YEAST	sp|P05755|RS9B_YEAST;sp|O13516|RS9A_YEAST	sp|P05755|RS9B_YEAST 40S ribosomal protein S9-B OS=Saccharomyces cerevisiae (strain ATCC 204508 / S288c) OX=559292 GN=RPS9B PE=1 SV=4;sp|O13516|RS9A_YEAST 40S ribosomal protein S9-A OS=Saccharomyces cerevisiae (strain ATCC 204508 / S288c) OX=559292 GN=RPS9	8;8	8;8	2	22.298	3	4	2	5	4	4	3	4	2	5	4	4	14.9	15.9	10.8	23.6	20	22.1	433190	1616700	537560	2618400	1596400	1442500	6530500	10793000	7639700	13864000	8296400	12022000
sp|O13525|COQ4_YEAST	sp|O13525|COQ4_YEAST	sp|O13525|COQ4_YEAST Ubiquinone biosynthesis protein COQ4, mitochondrial OS=Saccharomyces cerevisiae (strain ATCC 204508 / S288c) OX=559292 GN=COQ4 PE=1 SV=2	1	1	1	38.627	0	1	0	1	1	1	0	1	0	1	1	1	0	3.6	0	3.6	3.6	3.6	0	74467	0	215980	142050	122180	0	0	0	0	0	1388200
sp|O14455|RL36B_YEAST;sp|P05745|RL36A_YEAST	sp|O14455|RL36B_YEAST;sp|P05745|RL36A_YEAST	sp|O14455|RL36B_YEAST 60S ribosomal protein L36-B OS=Saccharomyces cerevisiae (strain ATCC 204508 / S288c) OX=559292 GN=RPL36B PE=1 SV=3;sp|P05745|RL36A_YEAST 60S ribosomal protein L36-A OS=Saccharomyces cerevisiae (strain ATCC 204508 / S288c) OX=559292 GN	5;4	5;4	2	11.135	4	5	4	5	4	3	4	5	4	5	4	3	40	47	40	47	35	26	16672000	52522000	37115000	11349000	8323500	3978700	46147000	93739000	36284000	21981000	21468000	12123000
sp|O14467|MBF1_YEAST	sp|O14467|MBF1_YEAST	sp|O14467|MBF1_YEAST Multiprotein-bridging factor 1 OS=Saccharomyces cerevisiae (strain ATCC 204508 / S288c) OX=559292 GN=MBF1 PE=1 SV=2	2	2	1	16.403	0	0	0	0	0	0	0	0	0	0	0	0	0	0	0	0	0	0	0	0	0	0	0	0	0	0	0	0	0	0
sp|P00044|CYC1_YEAST	sp|P00044|CYC1_YEAST	sp|P00044|CYC1_YEAST Cytochrome c isoform 1 OS=Saccharomyces cerevisiae (strain ATCC 204508 / S288c) OX=559292 GN=CYC1 PE=1 SV=2	5	3	1	12.182	3	4	3	5	5	4	2	2	2	3	3	3	25.7	32.1	25.7	32.1	32.1	25.7	7704200	22346000	17017000	38048000	31807000	15363000	60204000	45017000	59581000	78565000	67238000	47028000
sp|P00128|QCR7_YEAST	sp|P00128|QCR7_YEAST	sp|P00128|QCR7_YEAST Cytochrome b-c1 complex subunit 7, mitochondrial OS=Saccharomyces cerevisiae (strain ATCC 204508 / S288c) OX=559292 GN=QCR7 PE=1 SV=2	5	5	1	14.565	2	5	1	3	2	1	2	5	1	3	2	1	18.9	44.1	5.5	23.6	15.7	5.5	366620	3367400	1233200	2235300	2576200	993150	0	9493300	0	9052000	8526000	0
sp|P00175|CYB2_YEAST	sp|P00175|CYB2_YEAST	sp|P00175|CYB2_YEAST Cytochrome b2, mitochondrial OS=Saccharomyces cerevisiae (strain ATCC 204508 / S288c) OX=559292 GN=CYB2 PE=1 SV=1	25	25	1	65.539	17	21	16	17	13	14	17	21	16	17	13	14	37.6	37.2	35.5	32.8	27.4	32.5	13248000	24448000	19535000	43825000	32874000	22692000	370910000	278080000	316250000	478620000	457990000	423790000
sp|P00330|ADH1_YEAST;sp|P38113|ADH5_YEAST	sp|P00330|ADH1_YEAST	sp|P00330|ADH1_YEAST Alcohol dehydrogenase 1 OS=Saccharomyces cerevisiae (strain ATCC 204508 / S288c) OX=559292 GN=ADH1 PE=1 SV=5	9;1	4;0	2	36.849	4	5	6	5	4	9	1	1	1	1	1	4	10.6	14.4	14.9	12.9	12.4	23.6	37918	133650	136270	52146	123790	2236400	0	0	0	0	0	0
sp|P00331|ADH2_YEAST	sp|P00331|ADH2_YEAST	sp|P00331|ADH2_YEAST Alcohol dehydrogenase 2 OS=Saccharomyces cerevisiae (strain ATCC 204508 / S288c) OX=559292 GN=ADH2 PE=1 SV=3	9	4	1	36.731	3	5	6	5	4	9	0	1	1	1	1	4	7.8	13.8	15.8	12.6	10.6	25.6	1021400	3898800	2244900	3547300	1128400	18233000	24062000	18066000	20363000	16480000	12565000	254220000
sp|P00359|G3P3_YEAST;sp|P00358|G3P2_YEAST	sp|P00359|G3P3_YEAST;sp|P00358|G3P2_YEAST	sp|P00359|G3P3_YEAST Glyceraldehyde-3-phosphate dehydrogenase 3 OS=Saccharomyces cerevisiae (strain ATCC 204508 / S288c) OX=559292 GN=TDH3 PE=1 SV=3;sp|P00358|G3P2_YEAST Glyceraldehyde-3-phosphate dehydrogenase 2 OS=Saccharomyces cerevisiae (strain ATCC 20	17;13	9;6	2	35.746	8	11	11	8	7	16	3	5	5	3	2	8	31	44.9	36.7	31	24.7	52.1	3923800	9306300	6793100	5381900	7028000	35849000	72149000	80378000	73662000	53683000	55009000	547380000
sp|P00360|G3P1_YEAST	sp|P00360|G3P1_YEAST	sp|P00360|G3P1_YEAST Glyceraldehyde-3-phosphate dehydrogenase 1 OS=Saccharomyces cerevisiae (strain ATCC 204508 / S288c) OX=559292 GN=TDH1 PE=1 SV=3	13	5	1	35.75	6	7	7	7	7	12	1	1	1	2	2	4	18.4	21.1	20.5	20.8	20.8	30.4	183860	57262	0	312590	328420	576100	0	0	0	0	0	10807000
sp|P00401|COX1_YEAST	sp|P00401|COX1_YEAST	sp|P00401|COX1_YEAST Cytochrome c oxidase subunit 1 OS=Saccharomyces cerevisiae (strain ATCC 204508 / S288c) OX=559292 GN=COX1 PE=1 SV=2	1	1	1	58.797	1	1	1	1	1	1	1	1	1	1	1	1	3.2	3.2	3.2	3.2	3.2	3.2	686180	1952900	830930	1888500	1318600	934710	0	5837100	0	0	0	0
sp|P00410|COX2_YEAST	sp|P00410|COX2_YEAST	sp|P00410|COX2_YEAST Cytochrome c oxidase subunit 2 OS=Saccharomyces cerevisiae (strain ATCC 204508 / S288c) OX=559292 GN=COX2 PE=1 SV=1	6	6	1	28.567	5	5	4	4	3	3	5	5	4	4	3	3	25.1	20.7	21.1	16.7	13.5	13.5	4262100	7375800	7966000	2784500	3394400	1216700	28874000	25958000	29008000	16549000	10946000	12400000
sp|P00447|SODM_YEAST	sp|P00447|SODM_YEAST	sp|P00447|SODM_YEAST Superoxide dismutase [Mn], mitochondrial OS=Saccharomyces cerevisiae (strain ATCC 204508 / S288c) OX=559292 GN=SOD2 PE=1 SV=1	5	5	1	25.774	3	4	2	4	3	4	3	4	2	4	3	4	15.9	21.9	6.9	21.9	12.9	18.9	581890	1510200	888920	2882100	2100800	1671900	9022200	7834800	9995500	9043900	11708000	10829000
sp|P00549|KPYK1_YEAST	sp|P00549|KPYK1_YEAST	sp|P00549|KPYK1_YEAST Pyruvate kinase 1 OS=Saccharomyces cerevisiae (strain ATCC 204508 / S288c) OX=559292 GN=CDC19 PE=1 SV=2	19	18	1	54.544	2	4	4	5	6	19	2	3	3	5	6	18	4	9	8.6	11.8	12	36	71671	229460	389500	1003200	1091800	8420900	0	1041500	2786000	9936900	7202700	237090000
sp|P00560|PGK_YEAST	sp|P00560|PGK_YEAST	sp|P00560|PGK_YEAST Phosphoglycerate kinase OS=Saccharomyces cerevisiae (strain ATCC 204508 / S288c) OX=559292 GN=PGK1 PE=1 SV=2	14	14	1	44.738	6	7	7	9	8	14	6	7	7	9	8	14	14.7	18.5	16.6	22.6	20	33.7	446470	804450	697590	1615800	1260200	8235800	12167000	8944900	13612000	13541000	13682000	186230000
sp|P00830|ATPB_YEAST	sp|P00830|ATPB_YEAST	sp|P00830|ATPB_YEAST ATP synthase subunit beta, mitochondrial OS=Saccharomyces cerevisiae (strain ATCC 204508 / S288c) OX=559292 GN=ATP2 PE=1 SV=2	28	28	1	54.793	23	26	24	20	19	20	23	26	24	20	19	20	59.5	72.6	69.7	55	50.3	52.1	51347000	103700000	66365000	99366000	85366000	43115000	1393600000	1199000000	1140100000	1012000000	915120000	753530000
sp|P00890|CISY1_YEAST	sp|P00890|CISY1_YEAST	sp|P00890|CISY1_YEAST Citrate synthase, mitochondrial OS=Saccharomyces cerevisiae (strain ATCC 204508 / S288c) OX=559292 GN=CIT1 PE=1 SV=2	20	20	1	53.359	18	16	18	17	16	16	18	16	18	17	16	16	42.8	34.4	38.6	37.2	35.5	37.2	7700300	16169000	16957000	26443000	21165000	13201000	186140000	187080000	208260000	230740000	219170000	209360000
sp|P00924|ENO1_YEAST	sp|P00924|ENO1_YEAST	sp|P00924|ENO1_YEAST Enolase 1 OS=Saccharomyces cerevisiae (strain ATCC 204508 / S288c) OX=559292 GN=ENO1 PE=1 SV=3	16	8	1	46.816	8	10	10	7	4	13	3	5	4	2	1	5	20.8	25.9	27.5	17.6	7.3	32.5	1470100	4630000	2352300	1425700	924100	12406000	33663000	33008000	20015000	10019000	9760000	189660000
sp|P00925|ENO2_YEAST	sp|P00925|ENO2_YEAST	sp|P00925|ENO2_YEAST Enolase 2 OS=Saccharomyces cerevisiae (strain ATCC 204508 / S288c) OX=559292 GN=ENO2 PE=1 SV=2	14	6	1	46.914	7	7	8	6	4	14	2	2	2	1	1	6	19.7	20.1	23.1	17.4	9.2	40.3	124390	255730	172020	151360	433630	5290200	2505500	2397200	2297400	0	0	97647000
sp|P00927|THDH_YEAST	sp|P00927|THDH_YEAST	sp|P00927|THDH_YEAST Threonine dehydratase, mitochondrial OS=Saccharomyces cerevisiae (strain ATCC 204508 / S288c) OX=559292 GN=ILV1 PE=1 SV=2	13	13	1	63.83	10	10	8	7	7	5	10	10	8	7	7	5	21.4	20.3	16.3	15.5	15.1	9.9	795930	1476400	1269000	1973800	1677700	695270	26784000	14826000	19839000	32169000	30197000	32151000
sp|P00942|TPIS_YEAST	sp|P00942|TPIS_YEAST	sp|P00942|TPIS_YEAST Triosephosphate isomerase OS=Saccharomyces cerevisiae (strain ATCC 204508 / S288c) OX=559292 GN=TPI1 PE=1 SV=2	6	6	1	26.795	0	1	1	2	2	6	0	1	1	2	2	6	0	6	6	8.9	8.9	25.8	0	121630	162820	467400	502450	5462100	0	0	0	2577800	2925300	60371000
sp|P00950|PMG1_YEAST	sp|P00950|PMG1_YEAST	sp|P00950|PMG1_YEAST Phosphoglycerate mutase 1 OS=Saccharomyces cerevisiae (strain ATCC 204508 / S288c) OX=559292 GN=GPM1 PE=1 SV=3	8	8	1	27.608	3	6	2	1	0	8	3	6	2	1	0	8	11.7	26.7	7.7	3.2	0	32.4	382700	1243500	264580	35067	0	5859900	2977700	3900600	2122200	0	0	75519000
sp|P01097|ATIF_YEAST	sp|P01097|ATIF_YEAST	sp|P01097|ATIF_YEAST ATPase inhibitor, mitochondrial OS=Saccharomyces cerevisiae (strain ATCC 204508 / S288c) OX=559292 GN=INH1 PE=1 SV=2	2	2	1	9.87	1	1	1	2	2	2	1	1	1	2	2	2	9.4	9.4	9.4	21.2	21.2	21.2	820070	1704300	2174900	15287000	11934000	7853400	0	0	0	32229000	26996000	17091000
sp|P01120|RAS2_YEAST	sp|P01120|RAS2_YEAST	sp|P01120|RAS2_YEAST Ras-like protein 2 OS=Saccharomyces cerevisiae (strain ATCC 204508 / S288c) OX=559292 GN=RAS2 PE=1 SV=4	6	6	1	34.705	4	4	4	5	4	5	4	4	4	5	4	5	16.5	16.5	16.5	23.6	19.6	23.6	336640	1091600	782390	928300	779420	789470	9670900	11861000	9357500	5435500	4728600	9759800
sp|P02294|H2B2_YEAST;sp|P02293|H2B1_YEAST	sp|P02294|H2B2_YEAST;sp|P02293|H2B1_YEAST	sp|P02294|H2B2_YEAST Histone H2B.2 OS=Saccharomyces cerevisiae (strain ATCC 204508 / S288c) OX=559292 GN=HTB2 PE=1 SV=2;sp|P02293|H2B1_YEAST Histone H2B.1 OS=Saccharomyces cerevisiae (strain ATCC 204508 / S288c) OX=559292 GN=HTB1 PE=1 SV=2	9;8	9;8	2	14.237	6	7	7	8	5	5	6	7	7	8	5	5	39.7	39.7	50.4	51.1	28.2	33.6	25086000	58531000	37105000	24034000	10950000	7559600	198540000	344720000	219680000	101990000	65957000	65346000
sp|P02309|H4_YEAST	sp|P02309|H4_YEAST	sp|P02309|H4_YEAST Histone H4 OS=Saccharomyces cerevisiae (strain ATCC 204508 / S288c) OX=559292 GN=HHF1 PE=1 SV=2	13	13	1	11.368	12	12	9	9	7	8	12	12	9	9	7	8	62.1	60.2	59.2	59.2	54.4	58.3	112240000	508500000	174950000	48158000	31397000	17971000	758790000	1616000000	615150000	148620000	116760000	92451000
sp|P02381|RMAR_YEAST	sp|P02381|RMAR_YEAST	sp|P02381|RMAR_YEAST Ribosomal protein VAR1, mitochondrial OS=Saccharomyces cerevisiae (strain ATCC 204508 / S288c) OX=559292 GN=VAR1 PE=1 SV=3	7	7	1	47.123	4	4	2	3	2	2	4	4	2	3	2	2	11.1	11.1	4.5	6.5	4.5	4.5	309180	1273300	365980	887470	507840	358100	8035500	12916000	6134700	7233500	7381100	7846100
sp|P02400|RLA4_YEAST	sp|P02400|RLA4_YEAST	sp|P02400|RLA4_YEAST 60S acidic ribosomal protein P2-beta OS=Saccharomyces cerevisiae (strain ATCC 204508 / S288c) OX=559292 GN=RPP2B PE=1 SV=2	1	1	1	11.05	0	0	0	0	0	1	0	0	0	0	0	1	0	0	0	0	0	10.9	0	0	0	0	0	779690	0	0	0	0	0	3796600
sp|P02406|RL28_YEAST	sp|P02406|RL28_YEAST	sp|P02406|RL28_YEAST 60S ribosomal protein L28 OS=Saccharomyces cerevisiae (strain ATCC 204508 / S288c) OX=559292 GN=RPL28 PE=1 SV=3	6	6	1	16.721	3	5	3	2	2	3	3	5	3	2	2	3	22.1	24.2	17.4	16.1	16.1	22.1	787350	4231700	2759500	1620000	956610	1075000	10038000	11141000	14613000	8821400	6005400	6911400
sp|P14127|RS17B_YEAST;sp|P02407|RS17A_YEAST	sp|P14127|RS17B_YEAST;sp|P02407|RS17A_YEAST	sp|P14127|RS17B_YEAST 40S ribosomal protein S17-B OS=Saccharomyces cerevisiae (strain ATCC 204508 / S288c) OX=559292 GN=RPS17B PE=1 SV=1;sp|P02407|RS17A_YEAST 40S ribosomal protein S17-A OS=Saccharomyces cerevisiae (strain ATCC 204508 / S288c) OX=559292 GN	5;5	5;5	2	15.803	4	5	2	2	2	3	4	5	2	2	2	3	26.5	33.8	15.4	15.4	15.4	26.5	2714500	8517300	4034900	3380700	3275900	2346000	9665200	15789000	17350000	11866000	9303300	6777800
sp|P15108|HSC82_YEAST;sp|P02829|HSP82_YEAST	sp|P15108|HSC82_YEAST;sp|P02829|HSP82_YEAST	sp|P15108|HSC82_YEAST ATP-dependent molecular chaperone HSC82 OS=Saccharomyces cerevisiae (strain ATCC 204508 / S288c) OX=559292 GN=HSC82 PE=1 SV=4;sp|P02829|HSP82_YEAST ATP-dependent molecular chaperone HSP82 OS=Saccharomyces cerevisiae (strain ATCC 20450	6;6	6;6	2	80.899	0	0	0	0	0	6	0	0	0	0	0	6	0	0	0	0	0	8.9	0	0	0	0	0	952340	0	0	0	0	0	24990000
sp|P02992|EFTU_YEAST	sp|P02992|EFTU_YEAST	sp|P02992|EFTU_YEAST Elongation factor Tu, mitochondrial OS=Saccharomyces cerevisiae (strain ATCC 204508 / S288c) OX=559292 GN=TUF1 PE=1 SV=1	12	12	1	47.972	8	12	9	10	8	7	8	12	9	10	8	7	24	36.8	26.3	30.9	24	20.4	2607600	5404600	4959300	5482100	5431600	1468300	54079000	40683000	49049000	48479000	59989000	57428000
sp|P02994|EF1A_YEAST	sp|P02994|EF1A_YEAST	sp|P02994|EF1A_YEAST Elongation factor 1-alpha OS=Saccharomyces cerevisiae (strain ATCC 204508 / S288c) OX=559292 GN=TEF1 PE=1 SV=1	15	15	1	50.032	6	9	9	8	6	11	6	9	9	8	6	11	12.4	26.2	17.5	15.5	15.5	22.5	1760500	4087900	5533600	3792400	3344900	10089000	39031000	34064000	71585000	39753000	48647000	163000000
sp|P04037|COX4_YEAST	sp|P04037|COX4_YEAST	sp|P04037|COX4_YEAST Cytochrome c oxidase subunit 4, mitochondrial OS=Saccharomyces cerevisiae (strain ATCC 204508 / S288c) OX=559292 GN=COX4 PE=1 SV=1	9	9	1	17.142	4	8	5	7	9	7	4	8	5	7	9	7	29	58.1	49	52.9	58.1	45.2	5109800	13731000	8866700	80945000	33609000	43604000	52314000	70635000	57612000	216130000	200200000	210500000
sp|P04039|COX8_YEAST	sp|P04039|COX8_YEAST	sp|P04039|COX8_YEAST Cytochrome c oxidase subunit 8, mitochondrial OS=Saccharomyces cerevisiae (strain ATCC 204508 / S288c) OX=559292 GN=COX8 PE=1 SV=2	1	1	1	8.9066	1	1	1	1	1	1	1	1	1	1	1	1	12.8	12.8	12.8	12.8	12.8	12.8	0	4844100	4282300	7696400	6400100	4784800	0	0	0	0	0	0
sp|P04385|GAL1_YEAST	sp|P04385|GAL1_YEAST	sp|P04385|GAL1_YEAST Galactokinase OS=Saccharomyces cerevisiae (strain ATCC 204508 / S288c) OX=559292 GN=GAL1 PE=1 SV=4	5	5	1	57.944	0	0	0	0	0	5	0	0	0	0	0	5	0	0	0	0	0	13.4	0	0	0	0	0	2068000	0	0	0	0	0	41957000
sp|P04397|GAL10_YEAST	sp|P04397|GAL10_YEAST	sp|P04397|GAL10_YEAST Bifunctional protein GAL10 OS=Saccharomyces cerevisiae (strain ATCC 204508 / S288c) OX=559292 GN=GAL10 PE=1 SV=2	6	6	1	78.194	0	0	0	0	0	6	0	0	0	0	0	6	0	0	0	0	0	9.7	0	0	0	0	0	860610	0	0	0	0	0	25144000
sp|P04449|RL24A_YEAST;sp|P24000|RL24B_YEAST	sp|P04449|RL24A_YEAST;sp|P24000|RL24B_YEAST	sp|P04449|RL24A_YEAST 60S ribosomal protein L24-A OS=Saccharomyces cerevisiae (strain ATCC 204508 / S288c) OX=559292 GN=RPL24A PE=1 SV=1;sp|P24000|RL24B_YEAST 60S ribosomal protein L24-B OS=Saccharomyces cerevisiae (strain ATCC 204508 / S288c) OX=559292 GN	3;2	3;2	2	17.613	2	2	1	1	0	0	2	2	1	1	0	0	9	9	9	9	0	0	654240	2027700	602170	297960	0	0	3401300	2991100	0	0	0	0
sp|P04456|RL25_YEAST	sp|P04456|RL25_YEAST	sp|P04456|RL25_YEAST 60S ribosomal protein L25 OS=Saccharomyces cerevisiae (strain ATCC 204508 / S288c) OX=559292 GN=RPL25 PE=1 SV=4	3	3	1	15.757	2	3	2	3	2	3	2	3	2	3	2	3	18.3	24.6	18.3	24.6	18.3	24.6	4770300	12998000	2143500	2480100	972120	7743400	18792000	26082000	7521700	3708900	2388000	31213000
sp|P04710|ADT1_YEAST	sp|P04710|ADT1_YEAST	sp|P04710|ADT1_YEAST ADP,ATP carrier protein 1 OS=Saccharomyces cerevisiae (strain ATCC 204508 / S288c) OX=559292 GN=AAC1 PE=1 SV=1	4	3	1	34.12	4	4	4	3	4	3	3	3	3	2	3	2	10	10	10	9.7	10	9.7	1033300	5319300	1941700	4500600	3318000	1804000	19576000	35617000	20031000	40228000	20254000	29212000
sp|P04786|TOP1_YEAST	sp|P04786|TOP1_YEAST	sp|P04786|TOP1_YEAST DNA topoisomerase 1 OS=Saccharomyces cerevisiae (strain ATCC 204508 / S288c) OX=559292 GN=TOP1 PE=1 SV=2	2	2	1	89.994	0	1	0	0	1	1	0	1	0	0	1	1	0	1	0	0	1	1	0	66049	0	0	52186	10611	0	0	0	0	0	0
sp|P04803|SYWM_YEAST	sp|P04803|SYWM_YEAST	sp|P04803|SYWM_YEAST Tryptophan--tRNA ligase, mitochondrial OS=Saccharomyces cerevisiae (strain ATCC 204508 / S288c) OX=559292 GN=MSW1 PE=1 SV=2	4	4	1	43.015	2	3	1	4	0	2	2	3	1	4	0	2	7.1	9.5	2.9	15.6	0	9	160620	441250	129290	845530	0	210930	0	0	0	0	0	0
sp|P04807|HXKB_YEAST	sp|P04807|HXKB_YEAST	sp|P04807|HXKB_YEAST Hexokinase-2 OS=Saccharomyces cerevisiae (strain ATCC 204508 / S288c) OX=559292 GN=HXK2 PE=1 SV=4	3	2	1	53.942	0	0	0	1	0	3	0	0	0	0	0	2	0	0	0	1.6	0	7	0	0	0	153030	0	1739300	0	0	0	0	0	38112000
sp|P04840|VDAC1_YEAST	sp|P04840|VDAC1_YEAST	sp|P04840|VDAC1_YEAST Mitochondrial outer membrane protein porin 1 OS=Saccharomyces cerevisiae (strain ATCC 204508 / S288c) OX=559292 GN=POR1 PE=1 SV=4	20	20	1	30.428	16	19	17	17	15	16	16	19	17	17	15	16	64.7	67.8	61.1	66.4	66.4	64.3	56382000	161740000	155770000	101260000	67702000	31173000	886930000	1086500000	1214200000	640380000	618320000	413900000
sp|P04912|H2A2_YEAST;sp|P04911|H2A1_YEAST	sp|P04912|H2A2_YEAST;sp|P04911|H2A1_YEAST	sp|P04912|H2A2_YEAST Histone H2A.2 OS=Saccharomyces cerevisiae (strain ATCC 204508 / S288c) OX=559292 GN=HTA2 PE=1 SV=2;sp|P04911|H2A1_YEAST Histone H2A.1 OS=Saccharomyces cerevisiae (strain ATCC 204508 / S288c) OX=559292 GN=HTA1 PE=1 SV=2	4;4	3;3	2	13.989	4	4	4	3	2	3	3	3	3	2	1	2	34.8	34.8	34.8	29.5	22.7	29.5	21765000	59775000	45154000	17107000	10050000	9111700	103870000	123970000	127160000	84329000	60493000	30302000
sp|P05030|PMA1_YEAST	sp|P05030|PMA1_YEAST	sp|P05030|PMA1_YEAST Plasma membrane ATPase 1 OS=Saccharomyces cerevisiae (strain ATCC 204508 / S288c) OX=559292 GN=PMA1 PE=1 SV=2	15	4	1	99.618	12	9	9	11	9	9	3	1	1	1	1	1	16.8	11.1	10.1	13.7	12	12	1325900	2619300	4400400	10076000	7850600	4252100	42563000	61340000	49920000	109450000	107060000	95134000
sp|P05317|RLA0_YEAST	sp|P05317|RLA0_YEAST	sp|P05317|RLA0_YEAST 60S acidic ribosomal protein P0 OS=Saccharomyces cerevisiae (strain ATCC 204508 / S288c) OX=559292 GN=RPP0 PE=1 SV=2	2	2	1	33.717	1	1	1	0	0	2	1	1	1	0	0	2	3.2	3.2	3.2	0	0	7.1	260150	166250	482000	0	0	635830	0	0	0	0	0	6192200
sp|P05626|ATPF_YEAST	sp|P05626|ATPF_YEAST	sp|P05626|ATPF_YEAST ATP synthase subunit 4, mitochondrial OS=Saccharomyces cerevisiae (strain ATCC 204508 / S288c) OX=559292 GN=ATP4 PE=1 SV=2	8	8	1	26.925	5	6	6	4	5	4	5	6	6	4	5	4	23.8	27.5	28.7	18.4	22.1	17.6	978160	2499500	3810200	3678500	5792400	2279300	14913000	14371000	24318000	29999000	40503000	37518000
sp|P05694|METE_YEAST	sp|P05694|METE_YEAST	sp|P05694|METE_YEAST 5-methyltetrahydropteroyltriglutamate--homocysteine methyltransferase OS=Saccharomyces cerevisiae (strain ATCC 204508 / S288c) OX=559292 GN=MET6 PE=1 SV=4	3	3	1	85.859	1	1	1	0	0	3	1	1	1	0	0	3	1.3	1.3	1.2	0	0	3.7	13266	29296	35203	0	0	290830	0	0	0	0	0	10149000
sp|P05737|RL7A_YEAST;sp|Q12213|RL7B_YEAST	sp|P05737|RL7A_YEAST;sp|Q12213|RL7B_YEAST	sp|P05737|RL7A_YEAST 60S ribosomal protein L7-A OS=Saccharomyces cerevisiae (strain ATCC 204508 / S288c) OX=559292 GN=RPL7A PE=1 SV=3;sp|Q12213|RL7B_YEAST 60S ribosomal protein L7-B OS=Saccharomyces cerevisiae (strain ATCC 204508 / S288c) OX=559292 GN=RPL7	7;6	7;6	2	27.638	4	5	4	3	2	3	4	5	4	3	2	3	17.6	25.8	18	15.2	9	15.2	769990	1531100	1069200	935090	883350	897260	8668800	9140700	6393400	7076700	6466700	13737000
sp|P51401|RL9B_YEAST;sp|P05738|RL9A_YEAST	sp|P51401|RL9B_YEAST;sp|P05738|RL9A_YEAST	sp|P51401|RL9B_YEAST 60S ribosomal protein L9-B OS=Saccharomyces cerevisiae (strain ATCC 204508 / S288c) OX=559292 GN=RPL9B PE=1 SV=1;sp|P05738|RL9A_YEAST 60S ribosomal protein L9-A OS=Saccharomyces cerevisiae (strain ATCC 204508 / S288c) OX=559292 GN=RPL9	5;5	5;5	2	21.657	2	3	1	2	0	2	2	3	1	2	0	2	11.5	15.2	3.7	11.5	0	11.5	162260	968690	1642200	600210	0	816670	0	1885100	0	0	0	0
sp|Q02326|RL6A_YEAST;sp|P05739|RL6B_YEAST	sp|Q02326|RL6A_YEAST;sp|P05739|RL6B_YEAST	sp|Q02326|RL6A_YEAST 60S ribosomal protein L6-A OS=Saccharomyces cerevisiae (strain ATCC 204508 / S288c) OX=559292 GN=RPL6A PE=1 SV=2;sp|P05739|RL6B_YEAST 60S ribosomal protein L6-B OS=Saccharomyces cerevisiae (strain ATCC 204508 / S288c) OX=559292 GN=RPL6	2;2	2;2	2	19.961	2	2	2	2	2	2	2	2	2	2	2	2	9.1	9.1	9.1	9.1	9.1	9.1	443120	1295000	627090	648160	748050	1180400	4461800	6314600	3733500	2470500	3931800	7183500
sp|P05740|RL17A_YEAST;sp|P46990|RL17B_YEAST	sp|P05740|RL17A_YEAST;sp|P46990|RL17B_YEAST	sp|P05740|RL17A_YEAST 60S ribosomal protein L17-A OS=Saccharomyces cerevisiae (strain ATCC 204508 / S288c) OX=559292 GN=RPL17A PE=1 SV=4;sp|P46990|RL17B_YEAST 60S ribosomal protein L17-B OS=Saccharomyces cerevisiae (strain ATCC 204508 / S288c) OX=559292 GN	4;3	4;3	2	20.549	4	4	3	4	4	4	4	4	3	4	4	4	23.4	23.4	17.9	23.4	23.4	23.4	3153400	13496000	5123100	8535300	4450100	3363700	23791000	36988000	19185000	23136000	13868000	14534000
sp|P05743|RL26A_YEAST	sp|P05743|RL26A_YEAST	sp|P05743|RL26A_YEAST 60S ribosomal protein L26-A OS=Saccharomyces cerevisiae (strain ATCC 204508 / S288c) OX=559292 GN=RPL26A PE=1 SV=3	5	1	1	14.234	3	4	3	2	2	2	0	1	1	0	0	0	14.2	28.3	21.3	13.4	13.4	13.4	1073800	3359900	2398600	1034000	1063600	992370	6376300	10841000	7392300	3119500	3512000	4803200
sp|P05744|RL33A_YEAST;sp|P41056|RL33B_YEAST	sp|P05744|RL33A_YEAST;sp|P41056|RL33B_YEAST	sp|P05744|RL33A_YEAST 60S ribosomal protein L33-A OS=Saccharomyces cerevisiae (strain ATCC 204508 / S288c) OX=559292 GN=RPL33A PE=1 SV=3;sp|P41056|RL33B_YEAST 60S ribosomal protein L33-B OS=Saccharomyces cerevisiae (strain ATCC 204508 / S288c) OX=559292 GN	3;2	3;2	2	12.154	1	3	2	0	1	1	1	3	2	0	1	1	7.5	31.8	22.4	0	7.5	7.5	354500	1637800	924260	0	188490	405980	0	2974300	2878100	0	0	0
sp|P05748|RL15A_YEAST;sp|P54780|RL15B_YEAST	sp|P05748|RL15A_YEAST;sp|P54780|RL15B_YEAST	sp|P05748|RL15A_YEAST 60S ribosomal protein L15-A OS=Saccharomyces cerevisiae (strain ATCC 204508 / S288c) OX=559292 GN=RPL15A PE=1 SV=3;sp|P54780|RL15B_YEAST 60S ribosomal protein L15-B OS=Saccharomyces cerevisiae (strain ATCC 204508 / S288c) OX=559292 GN	6;5	6;5	2	24.422	5	6	3	3	1	5	5	6	3	3	1	5	24.5	27.5	14.2	16.2	6.9	24	1422700	4847600	1308900	745130	108400	2325000	6927000	13052000	5450900	3077700	0	10031000
sp|P05750|RS3_YEAST	sp|P05750|RS3_YEAST	sp|P05750|RS3_YEAST 40S ribosomal protein S3 OS=Saccharomyces cerevisiae (strain ATCC 204508 / S288c) OX=559292 GN=RPS3 PE=1 SV=5	4	4	1	26.502	3	4	4	4	4	4	3	4	4	4	4	4	12.5	16.7	16.7	16.7	16.7	16.7	354320	766480	721670	2052400	1575700	1818000	6028200	5917400	4821600	12440000	9418600	20412000
sp|P05756|RS13_YEAST	sp|P05756|RS13_YEAST	sp|P05756|RS13_YEAST 40S ribosomal protein S13 OS=Saccharomyces cerevisiae (strain ATCC 204508 / S288c) OX=559292 GN=RPS13 PE=1 SV=3	5	5	1	17.029	4	3	4	4	4	4	4	3	4	4	4	4	28.5	19.9	21.2	21.2	21.2	21.2	2167800	3041500	3037300	7732200	5603100	5857000	16079000	11637000	15090000	28092000	23016000	39972000
sp|P05759|RS31_YEAST;sp|P0CH09|RL40B_YEAST;sp|P0CH08|RL40A_YEAST;sp|P0CG63|UBI4P_YEAST	sp|P05759|RS31_YEAST;sp|P0CH09|RL40B_YEAST;sp|P0CH08|RL40A_YEAST;sp|P0CG63|UBI4P_YEAST	sp|P05759|RS31_YEAST Ubiquitin-40S ribosomal protein S31 OS=Saccharomyces cerevisiae (strain ATCC 204508 / S288c) OX=559292 GN=RPS31 PE=1 SV=3;sp|P0CH09|RL40B_YEAST Ubiquitin-60S ribosomal protein L40 OS=Saccharomyces cerevisiae (strain ATCC 204508 / S288c	5;4;4;4	5;4;4;4	4	17.216	3	3	3	3	3	3	3	3	3	3	3	3	17.1	17.1	17.1	17.1	17.1	17.1	4594100	5901400	10281000	10075000	10021000	7164500	32351000	12432000	30078000	20552000	26457000	24931000
sp|P06168|ILV5_YEAST	sp|P06168|ILV5_YEAST	sp|P06168|ILV5_YEAST Ketol-acid reductoisomerase, mitochondrial OS=Saccharomyces cerevisiae (strain ATCC 204508 / S288c) OX=559292 GN=ILV5 PE=1 SV=1	19	19	1	44.368	16	19	17	18	19	18	16	19	17	18	19	18	50.6	54.4	54.2	54.4	54.4	54.4	42839000	92010000	77898000	130550000	96919000	63032000	839000000	732370000	748390000	852460000	807120000	904100000
sp|P06169|PDC1_YEAST;sp|P16467|PDC5_YEAST;sp|P26263|PDC6_YEAST	sp|P06169|PDC1_YEAST	sp|P06169|PDC1_YEAST Pyruvate decarboxylase isozyme 1 OS=Saccharomyces cerevisiae (strain ATCC 204508 / S288c) OX=559292 GN=PDC1 PE=1 SV=7	11;3;2	10;2;1	3	61.495	1	1	1	1	1	11	1	1	1	1	1	10	1.8	1.8	1.8	1.8	1.8	23.8	23766	64940	209350	33036	136790	2989600	0	0	0	0	0	77830000
sp|P06182|CCHL_YEAST	sp|P06182|CCHL_YEAST	sp|P06182|CCHL_YEAST Cytochrome c heme lyase OS=Saccharomyces cerevisiae (strain ATCC 204508 / S288c) OX=559292 GN=CYC3 PE=1 SV=1	3	3	1	30.081	0	0	1	1	1	1	0	0	1	1	1	1	0	0	3.3	3.3	3.3	3.3	0	0	256690	831990	1054400	502660	0	0	0	0	0	0
sp|P06208-2|LEU1_YEAST;sp|P06208|LEU1_YEAST;sp|Q12166|LEU9_YEAST	sp|P06208-2|LEU1_YEAST;sp|P06208|LEU1_YEAST	sp|P06208-2|LEU1_YEAST Isoform Cytoplasmic of 2-isopropylmalate synthase OS=Saccharomyces cerevisiae (strain ATCC 204508 / S288c) OX=559292 GN=LEU4;sp|P06208|LEU1_YEAST 2-isopropylmalate synthase OS=Saccharomyces cerevisiae (strain ATCC 204508 / S288c) OX=	18;18;7	18;18;7	3	65.162	11	17	13	14	11	13	11	17	13	14	11	13	20	33.6	26	27.2	18.7	24.6	65573000	135950000	196390000	211740000	153080000	81060000	3563600000	3146700000	4174300000	1770500000	1613800000	1971600000
sp|P06367|RS14A_YEAST;sp|P39516|RS14B_YEAST	sp|P06367|RS14A_YEAST;sp|P39516|RS14B_YEAST	sp|P06367|RS14A_YEAST 40S ribosomal protein S14-A OS=Saccharomyces cerevisiae (strain ATCC 204508 / S288c) OX=559292 GN=RPS14A PE=1 SV=5;sp|P39516|RS14B_YEAST 40S ribosomal protein S14-B OS=Saccharomyces cerevisiae (strain ATCC 204508 / S288c) OX=559292 GN	6;5	6;5	2	14.536	4	4	3	3	3	5	4	4	3	3	3	5	29.9	26.3	24.8	24.8	24.8	28.5	3345500	8948800	4129500	11982000	7967600	5369900	21807000	22583000	16541000	35969000	27003000	26655000
sp|P06634|DED1_YEAST	sp|P06634|DED1_YEAST	sp|P06634|DED1_YEAST ATP-dependent RNA helicase DED1 OS=Saccharomyces cerevisiae (strain ATCC 204508 / S288c) OX=559292 GN=DED1 PE=1 SV=2	2	2	1	65.552	1	2	1	2	1	2	1	2	1	2	1	2	1.8	4.1	1.8	4.1	1.8	4.1	22938	146830	37640	159300	54392	182520	0	0	0	0	0	4888300
sp|P06738|PHSG_YEAST	sp|P06738|PHSG_YEAST	sp|P06738|PHSG_YEAST Glycogen phosphorylase OS=Saccharomyces cerevisiae (strain ATCC 204508 / S288c) OX=559292 GN=GPH1 PE=1 SV=4	3	3	1	103.27	0	0	0	0	0	0	0	0	0	0	0	0	0	0	0	0	0	0	0	0	0	0	0	0	0	0	0	0	0	0
sp|P06780|RHO1_YEAST	sp|P06780|RHO1_YEAST	sp|P06780|RHO1_YEAST GTP-binding protein RHO1 OS=Saccharomyces cerevisiae (strain ATCC 204508 / S288c) OX=559292 GN=RHO1 PE=1 SV=3	4	4	1	23.152	1	3	1	2	1	1	1	3	1	2	1	1	3.8	16.7	3.8	12	3.8	3.8	917890	5188100	647220	4464700	1813500	686520	0	18306000	0	15138000	0	0
sp|P06786|TOP2_YEAST	sp|P06786|TOP2_YEAST	sp|P06786|TOP2_YEAST DNA topoisomerase 2 OS=Saccharomyces cerevisiae (strain ATCC 204508 / S288c) OX=559292 GN=TOP2 PE=1 SV=2	3	3	1	164.21	0	0	0	1	0	0	0	0	0	1	0	0	0	0	0	0.6	0	0	0	0	0	66623	0	0	0	0	0	0	0	0
sp|P07143|CY1_YEAST	sp|P07143|CY1_YEAST	sp|P07143|CY1_YEAST Cytochrome c1, heme protein, mitochondrial OS=Saccharomyces cerevisiae (strain ATCC 204508 / S288c) OX=559292 GN=CYT1 PE=1 SV=1	5	5	1	34.054	2	1	2	4	3	3	2	1	2	4	3	3	9.4	4.2	7.1	17.5	12.3	12.3	398600	526460	1575200	2234400	1751600	813670	5150700	0	11242000	10353000	8152600	7803800
sp|P07149|FAS1_YEAST	sp|P07149|FAS1_YEAST	sp|P07149|FAS1_YEAST Fatty acid synthase subunit beta OS=Saccharomyces cerevisiae (strain ATCC 204508 / S288c) OX=559292 GN=FAS1 PE=1 SV=2	2	2	1	228.69	0	0	0	0	0	0	0	0	0	0	0	0	0	0	0	0	0	0	0	0	0	0	0	0	0	0	0	0	0	0
sp|P07170|KAD2_YEAST	sp|P07170|KAD2_YEAST	sp|P07170|KAD2_YEAST Adenylate kinase OS=Saccharomyces cerevisiae (strain ATCC 204508 / S288c) OX=559292 GN=ADK1 PE=1 SV=2	2	2	1	24.254	0	0	0	0	0	0	0	0	0	0	0	0	0	0	0	0	0	0	0	0	0	0	0	0	0	0	0	0	0	0
sp|P07246|ADH3_YEAST	sp|P07246|ADH3_YEAST	sp|P07246|ADH3_YEAST Alcohol dehydrogenase 3, mitochondrial OS=Saccharomyces cerevisiae (strain ATCC 204508 / S288c) OX=559292 GN=ADH3 PE=1 SV=2	9	8	1	40.369	7	5	6	8	5	5	6	4	5	7	5	4	15.5	10.7	15.2	20.5	14.1	13.1	1664300	2549800	2217400	5354700	2929400	1746000	37125000	26396000	29251000	38804000	29173000	28924000
sp|P07251|ATPA_YEAST	sp|P07251|ATPA_YEAST	sp|P07251|ATPA_YEAST ATP synthase subunit alpha, mitochondrial OS=Saccharomyces cerevisiae (strain ATCC 204508 / S288c) OX=559292 GN=ATP1 PE=1 SV=5	33	33	1	58.607	29	32	29	29	28	30	29	32	29	29	28	30	50.3	54.5	52.8	51.7	50.5	53	129120000	223510000	178590000	306720000	256380000	119480000	3418800000	2961600000	3015100000	3358900000	3270700000	2970100000
sp|P07253|CBP6_YEAST	sp|P07253|CBP6_YEAST	sp|P07253|CBP6_YEAST Cytochrome B pre-mRNA-processing protein 6 OS=Saccharomyces cerevisiae (strain ATCC 204508 / S288c) OX=559292 GN=CBP6 PE=1 SV=1	19	19	1	18.678	6	12	6	10	9	5	6	12	6	10	9	5	26.5	59.9	31.5	50	44.4	26.5	607540	3016300	1436300	6385200	4099700	1362800	8243300	11392000	14204000	37426000	36180000	25233000
sp|P07255|COX9_YEAST	sp|P07255|COX9_YEAST	sp|P07255|COX9_YEAST Cytochrome c oxidase subunit 9, mitochondrial OS=Saccharomyces cerevisiae (strain ATCC 204508 / S288c) OX=559292 GN=COX9 PE=1 SV=2	3	3	1	6.9631	2	3	2	3	1	2	2	3	2	3	1	2	18.6	32.2	18.6	32.2	16.9	30.5	541860	6979000	2554800	9226000	2049400	1770900	0	10379000	0	11384000	0	0
sp|P07256|QCR1_YEAST	sp|P07256|QCR1_YEAST	sp|P07256|QCR1_YEAST Cytochrome b-c1 complex subunit 1, mitochondrial OS=Saccharomyces cerevisiae (strain ATCC 204508 / S288c) OX=559292 GN=COR1 PE=1 SV=1	23	23	1	50.227	18	20	20	21	19	21	18	20	20	21	19	21	45.5	48.4	50.1	52.1	51.9	53.8	14864000	34009000	31242000	46625000	36454000	18783000	323300000	324180000	349260000	347700000	321680000	264380000
sp|P07257|QCR2_YEAST	sp|P07257|QCR2_YEAST	sp|P07257|QCR2_YEAST Cytochrome b-c1 complex subunit 2, mitochondrial OS=Saccharomyces cerevisiae (strain ATCC 204508 / S288c) OX=559292 GN=QCR2 PE=1 SV=1	32	32	1	40.478	26	28	25	23	21	21	26	28	25	23	21	21	66.6	68.2	64.4	63.3	56	58.7	72045000	151620000	89305000	110530000	82626000	47126000	1635200000	1373800000	1038200000	1046400000	779640000	596820000
sp|P07259|PYR1_YEAST	sp|P07259|PYR1_YEAST	sp|P07259|PYR1_YEAST Protein URA2 OS=Saccharomyces cerevisiae (strain ATCC 204508 / S288c) OX=559292 GN=URA2 PE=1 SV=5	3	3	1	245.04	1	1	1	0	0	0	1	1	1	0	0	0	0.4	0.4	0.4	0	0	0	20852	36935	26707	0	0	0	0	0	0	0	0	0
sp|P07266|MRS1_YEAST	sp|P07266|MRS1_YEAST	sp|P07266|MRS1_YEAST Mitochondrial RNA-splicing protein MRS1 OS=Saccharomyces cerevisiae (strain ATCC 204508 / S288c) OX=559292 GN=MRS1 PE=1 SV=2	3	3	1	41.289	1	2	1	2	1	0	1	2	1	2	1	0	3	6.6	3.6	6.6	3.6	0	58800	122660	75051	268950	103410	0	0	1511900	0	2651800	0	0
sp|P07275|PUT2_YEAST	sp|P07275|PUT2_YEAST	sp|P07275|PUT2_YEAST Delta-1-pyrroline-5-carboxylate dehydrogenase, mitochondrial OS=Saccharomyces cerevisiae (strain ATCC 204508 / S288c) OX=559292 GN=PUT2 PE=1 SV=2	22	22	1	64.434	8	16	8	15	15	12	8	16	8	15	15	12	16.3	38.1	18.1	37	34.1	26.4	1483900	7103000	2999200	8172800	9553100	7343100	51232000	69288000	67385000	77991000	98897000	120720000
sp|P07281|RS19B_YEAST;sp|P07280|RS19A_YEAST	sp|P07281|RS19B_YEAST;sp|P07280|RS19A_YEAST	sp|P07281|RS19B_YEAST 40S ribosomal protein S19-B OS=Saccharomyces cerevisiae (strain ATCC 204508 / S288c) OX=559292 GN=RPS19B PE=1 SV=2;sp|P07280|RS19A_YEAST 40S ribosomal protein S19-A OS=Saccharomyces cerevisiae (strain ATCC 204508 / S288c) OX=559292 GN	2;2	2;2	2	15.891	2	2	1	1	1	1	2	2	1	1	1	1	11.1	11.1	6.2	6.2	6.2	6.2	223660	584750	406190	1106600	871300	701190	2005100	2075500	0	0	0	0
sp|P07342|ILVB_YEAST	sp|P07342|ILVB_YEAST	sp|P07342|ILVB_YEAST Acetolactate synthase catalytic subunit, mitochondrial OS=Saccharomyces cerevisiae (strain ATCC 204508 / S288c) OX=559292 GN=ILV2 PE=1 SV=1	23	23	1	74.936	19	20	19	17	14	15	19	20	19	17	14	15	35.4	40.6	38.7	37.8	29.7	28.1	5672800	11220000	9299600	12231000	8838900	6782800	152670000	135400000	138760000	186020000	171060000	158510000
sp|P07806-2|SYV_YEAST;sp|P07806|SYV_YEAST	sp|P07806-2|SYV_YEAST;sp|P07806|SYV_YEAST	sp|P07806-2|SYV_YEAST Isoform Cytoplasmic of Valine--tRNA ligase, mitochondrial OS=Saccharomyces cerevisiae (strain ATCC 204508 / S288c) OX=559292 GN=VAS1;sp|P07806|SYV_YEAST Valine--tRNA ligase, mitochondrial OS=Saccharomyces cerevisiae (strain ATCC 20450	14;14	14;14	2	120.12	6	8	8	8	8	9	6	8	8	8	8	9	6.4	9	8.3	8.9	8.9	9.7	186160	352470	360680	646100	470800	347860	14512000	9398600	11277000	15421000	12731000	14407000
sp|P08067|UCRI_YEAST	sp|P08067|UCRI_YEAST	sp|P08067|UCRI_YEAST Cytochrome b-c1 complex subunit Rieske, mitochondrial OS=Saccharomyces cerevisiae (strain ATCC 204508 / S288c) OX=559292 GN=RIP1 PE=1 SV=1	5	5	1	23.365	2	5	3	3	3	1	2	5	3	3	3	1	14.9	24.7	14	14	14	4.2	962210	3734800	3970200	3850600	3217300	1378600	15050000	12287000	18522000	14034000	13694000	0
sp|P08417|FUMH_YEAST	sp|P08417|FUMH_YEAST	sp|P08417|FUMH_YEAST Fumarate hydratase, mitochondrial OS=Saccharomyces cerevisiae (strain ATCC 204508 / S288c) OX=559292 GN=FUM1 PE=1 SV=2	19	19	1	53.151	12	16	15	17	14	15	12	16	15	17	14	15	31.6	40.4	40.8	45.7	39.1	40	3302000	10656000	7935600	20490000	13681000	9369700	87176000	79796000	92990000	193340000	159540000	156310000
sp|P08431|GAL7_YEAST	sp|P08431|GAL7_YEAST	sp|P08431|GAL7_YEAST Galactose-1-phosphate uridylyltransferase OS=Saccharomyces cerevisiae (strain ATCC 204508 / S288c) OX=559292 GN=GAL7 PE=1 SV=4	5	5	1	42.385	0	0	0	0	0	5	0	0	0	0	0	5	0	0	0	0	0	19.1	0	0	0	0	0	1117300	0	0	0	0	0	17228000
sp|P08525|QCR8_YEAST	sp|P08525|QCR8_YEAST	sp|P08525|QCR8_YEAST Cytochrome b-c1 complex subunit 8, mitochondrial OS=Saccharomyces cerevisiae (strain ATCC 204508 / S288c) OX=559292 GN=QCR8 PE=1 SV=2	2	2	1	10.974	1	1	1	1	1	1	1	1	1	1	1	1	13.8	12.8	13.8	12.8	12.8	12.8	304280	440800	248780	897070	611500	281010	0	0	0	0	0	0
sp|P09440|C1TM_YEAST;sp|P07245|C1TC_YEAST	sp|P09440|C1TM_YEAST	sp|P09440|C1TM_YEAST C-1-tetrahydrofolate synthase, mitochondrial OS=Saccharomyces cerevisiae (strain ATCC 204508 / S288c) OX=559292 GN=MIS1 PE=1 SV=1	21;1	21;1	2	106.22	10	12	11	17	14	12	10	12	11	17	14	12	11.6	13.8	12.3	20.7	15.9	13.6	437960	1528700	760230	3507500	2319500	1295900	27341000	25829000	25007000	60416000	49193000	69125000
sp|P09457|ATPO_YEAST	sp|P09457|ATPO_YEAST	sp|P09457|ATPO_YEAST ATP synthase subunit 5, mitochondrial OS=Saccharomyces cerevisiae (strain ATCC 204508 / S288c) OX=559292 GN=ATP5 PE=1 SV=1	15	15	1	22.814	13	15	13	14	14	12	13	15	13	14	14	12	65.1	68.4	65.1	68.4	68.4	64.2	26745000	64099000	49727000	120300000	92133000	38844000	272010000	320880000	345500000	509410000	472070000	360530000
sp|P09624|DLDH_YEAST	sp|P09624|DLDH_YEAST	sp|P09624|DLDH_YEAST Dihydrolipoyl dehydrogenase, mitochondrial OS=Saccharomyces cerevisiae (strain ATCC 204508 / S288c) OX=559292 GN=LPD1 PE=1 SV=1	14	14	1	54.009	7	11	9	5	6	5	7	11	9	5	6	5	19.2	26.1	21.8	12	16.4	12	1102100	3203300	2254700	1211100	1134100	541760	25639000	39970000	30314000	15953000	13343000	12572000
sp|Q3E792|RS25A_YEAST;sp|P0C0T4|RS25B_YEAST	sp|Q3E792|RS25A_YEAST;sp|P0C0T4|RS25B_YEAST	sp|Q3E792|RS25A_YEAST 40S ribosomal protein S25-A OS=Saccharomyces cerevisiae (strain ATCC 204508 / S288c) OX=559292 GN=RPS25A PE=1 SV=1;sp|P0C0T4|RS25B_YEAST 40S ribosomal protein S25-B OS=Saccharomyces cerevisiae (strain ATCC 204508 / S288c) OX=559292 GN	4;4	4;4	2	12.039	3	3	3	4	3	1	3	3	3	4	3	1	25	25	25	34.3	25.9	6.5	1500500	15081000	5430500	16767000	7208600	4260300	5444700	28929000	7686700	30451000	15377000	0
sp|Q3E754|RS21B_YEAST;sp|P0C0V8|RS21A_YEAST	sp|Q3E754|RS21B_YEAST;sp|P0C0V8|RS21A_YEAST	sp|Q3E754|RS21B_YEAST 40S ribosomal protein S21-B OS=Saccharomyces cerevisiae (strain ATCC 204508 / S288c) OX=559292 GN=RPS21B PE=1 SV=1;sp|P0C0V8|RS21A_YEAST 40S ribosomal protein S21-A OS=Saccharomyces cerevisiae (strain ATCC 204508 / S288c) OX=559292 GN	2;2	2;2	2	9.7597	0	0	0	0	0	0	0	0	0	0	0	0	0	0	0	0	0	0	0	0	0	0	0	0	0	0	0	0	0	0
sp|Q3E7Y3|RS22B_YEAST;sp|P0C0W1|RS22A_YEAST	sp|Q3E7Y3|RS22B_YEAST;sp|P0C0W1|RS22A_YEAST	sp|Q3E7Y3|RS22B_YEAST 40S ribosomal protein S22-B OS=Saccharomyces cerevisiae (strain ATCC 204508 / S288c) OX=559292 GN=RPS22B PE=1 SV=3;sp|P0C0W1|RS22A_YEAST 40S ribosomal protein S22-A OS=Saccharomyces cerevisiae (strain ATCC 204508 / S288c) OX=559292 GN	2;2	2;2	2	14.626	0	0	0	0	0	1	0	0	0	0	0	1	0	0	0	0	0	5.4	0	0	0	0	0	207200	0	0	0	0	0	0
sp|Q3E757|RL11B_YEAST;sp|P0C0W9|RL11A_YEAST	sp|Q3E757|RL11B_YEAST;sp|P0C0W9|RL11A_YEAST	sp|Q3E757|RL11B_YEAST 60S ribosomal protein L11-B OS=Saccharomyces cerevisiae (strain ATCC 204508 / S288c) OX=559292 GN=RPL11B PE=1 SV=3;sp|P0C0W9|RL11A_YEAST 60S ribosomal protein L11-A OS=Saccharomyces cerevisiae (strain ATCC 204508 / S288c) OX=559292 GN	3;3	3;3	2	19.749	2	2	2	2	2	2	2	2	2	2	2	2	12.6	12.6	12.6	12.6	12.6	12.6	675970	1074100	903110	986730	797190	956250	5218800	4098300	4611500	4335100	4235000	6046800
sp|P0C2H7|RL27B_YEAST;sp|P0C2H6|RL27A_YEAST	sp|P0C2H7|RL27B_YEAST;sp|P0C2H6|RL27A_YEAST	sp|P0C2H7|RL27B_YEAST 60S ribosomal protein L27-B OS=Saccharomyces cerevisiae (strain ATCC 204508 / S288c) OX=559292 GN=RPL27B PE=1 SV=1;sp|P0C2H6|RL27A_YEAST 60S ribosomal protein L27-A OS=Saccharomyces cerevisiae (strain ATCC 204508 / S288c) OX=559292 GN	4;4	4;4	2	15.505	4	4	4	4	4	4	4	4	4	4	4	4	30.1	30.1	30.1	30.1	30.1	30.1	3091100	6358100	4629800	5858500	3967000	3253200	17285000	14890000	14949000	12273000	10914000	15468000
sp|P0C2H9|RL31B_YEAST;sp|P0C2H8|RL31A_YEAST	sp|P0C2H9|RL31B_YEAST;sp|P0C2H8|RL31A_YEAST	sp|P0C2H9|RL31B_YEAST 60S ribosomal protein L31-B OS=Saccharomyces cerevisiae (strain ATCC 204508 / S288c) OX=559292 GN=RPL31B PE=1 SV=1;sp|P0C2H8|RL31A_YEAST 60S ribosomal protein L31-A OS=Saccharomyces cerevisiae (strain ATCC 204508 / S288c) OX=559292 GN	2;2	2;2	2	12.967	1	2	1	1	1	1	1	2	1	1	1	1	9.7	17.7	9.7	9.7	9.7	9.7	618770	1847200	739190	1289700	916530	621080	0	6408600	0	0	0	0
sp|P0CS90|HSP77_YEAST	sp|P0CS90|HSP77_YEAST	sp|P0CS90|HSP77_YEAST Heat shock protein SSC1, mitochondrial OS=Saccharomyces cerevisiae (strain ATCC 204508 / S288c) OX=559292 GN=SSC1 PE=1 SV=1	31	25	1	70.627	21	28	25	22	20	19	15	23	19	18	15	15	36.1	45.4	40.2	40.8	39.1	33.8	20453000	51466000	30753000	24875000	17200000	8766600	732690000	672180000	455260000	219520000	212630000	210960000
sp|P0CX24|RL20B_YEAST;sp|P0CX23|RL20A_YEAST	sp|P0CX24|RL20B_YEAST;sp|P0CX23|RL20A_YEAST	sp|P0CX24|RL20B_YEAST 60S ribosomal protein L20-B OS=Saccharomyces cerevisiae (strain ATCC 204508 / S288c) OX=559292 GN=RPL20B PE=1 SV=1;sp|P0CX23|RL20A_YEAST 60S ribosomal protein L20-A OS=Saccharomyces cerevisiae (strain ATCC 204508 / S288c) OX=559292 GN	5;5	5;5	2	20.437	5	5	4	4	4	5	5	5	4	4	4	5	34.3	34.3	26.2	26.2	26.2	34.3	2429100	3680400	4625500	4551100	3727800	4739700	12895000	8194900	23149000	14896000	12824000	28252000
sp|P0CX30|RS23B_YEAST;sp|P0CX29|RS23A_YEAST	sp|P0CX30|RS23B_YEAST;sp|P0CX29|RS23A_YEAST	sp|P0CX30|RS23B_YEAST 40S ribosomal protein S23-B OS=Saccharomyces cerevisiae (strain ATCC 204508 / S288c) OX=559292 GN=RPS23B PE=1 SV=1;sp|P0CX29|RS23A_YEAST 40S ribosomal protein S23-A OS=Saccharomyces cerevisiae (strain ATCC 204508 / S288c) OX=559292 GN	3;3	3;3	2	16.038	2	3	2	3	3	2	2	3	2	3	3	2	12.4	17.2	9.7	17.2	17.2	12.4	562680	3666800	1765300	2233200	1950900	888220	5740300	13348000	0	6210000	5849900	7264500
sp|P0CX32|RS24B_YEAST;sp|P0CX31|RS24A_YEAST	sp|P0CX32|RS24B_YEAST;sp|P0CX31|RS24A_YEAST	sp|P0CX32|RS24B_YEAST 40S ribosomal protein S24-B OS=Saccharomyces cerevisiae (strain ATCC 204508 / S288c) OX=559292 GN=RPS24B PE=1 SV=1;sp|P0CX31|RS24A_YEAST 40S ribosomal protein S24-A OS=Saccharomyces cerevisiae (strain ATCC 204508 / S288c) OX=559292 GN	6;6	6;6	2	15.329	4	5	3	5	4	5	4	5	3	5	4	5	22.2	27.4	22.2	27.4	22.2	27.4	3491400	8758200	6547300	7559100	6243100	4216000	22215000	18626000	26228000	19836000	13553000	13670000
sp|P0CX34|RS30B_YEAST;sp|P0CX33|RS30A_YEAST	sp|P0CX34|RS30B_YEAST;sp|P0CX33|RS30A_YEAST	sp|P0CX34|RS30B_YEAST 40S ribosomal protein S30-B OS=Saccharomyces cerevisiae (strain ATCC 204508 / S288c) OX=559292 GN=RPS30B PE=1 SV=1;sp|P0CX33|RS30A_YEAST 40S ribosomal protein S30-A OS=Saccharomyces cerevisiae (strain ATCC 204508 / S288c) OX=559292 GN	2;2	2;2	2	7.1184	1	2	2	2	2	1	1	2	2	2	2	1	12.7	28.6	28.6	28.6	28.6	12.7	629580	9766900	3844700	6817000	3872600	2070800	0	13148000	5470600	6813100	5075000	0
sp|P0CX36|RS4B_YEAST;sp|P0CX35|RS4A_YEAST	sp|P0CX36|RS4B_YEAST;sp|P0CX35|RS4A_YEAST	sp|P0CX36|RS4B_YEAST 40S ribosomal protein S4-B OS=Saccharomyces cerevisiae (strain ATCC 204508 / S288c) OX=559292 GN=RPS4B PE=1 SV=1;sp|P0CX35|RS4A_YEAST 40S ribosomal protein S4-A OS=Saccharomyces cerevisiae (strain ATCC 204508 / S288c) OX=559292 GN=RPS4	9;9	9;9	2	29.41	5	7	6	8	7	8	5	7	6	8	7	8	21.1	25.7	25.7	25.7	25.7	25.7	1607200	7481400	3390400	6033900	4570800	3281100	30126000	40988000	31304000	37968000	28160000	37723000
sp|P0CX38|RS6B_YEAST;sp|P0CX37|RS6A_YEAST	sp|P0CX38|RS6B_YEAST;sp|P0CX37|RS6A_YEAST	sp|P0CX38|RS6B_YEAST 40S ribosomal protein S6-B OS=Saccharomyces cerevisiae (strain ATCC 204508 / S288c) OX=559292 GN=RPS6B PE=1 SV=1;sp|P0CX37|RS6A_YEAST 40S ribosomal protein S6-A OS=Saccharomyces cerevisiae (strain ATCC 204508 / S288c) OX=559292 GN=RPS6	5;5	5;5	2	26.996	2	3	3	3	2	3	2	3	3	3	2	3	11.4	18.2	15.3	15.3	10.2	15.3	871000	2835100	1529700	4012800	2272200	2252300	12089000	13128000	6393500	16556000	10888000	14936000
sp|P0CX40|RS8B_YEAST;sp|P0CX39|RS8A_YEAST	sp|P0CX40|RS8B_YEAST;sp|P0CX39|RS8A_YEAST	sp|P0CX40|RS8B_YEAST 40S ribosomal protein S8-B OS=Saccharomyces cerevisiae (strain ATCC 204508 / S288c) OX=559292 GN=RPS8B PE=1 SV=1;sp|P0CX39|RS8A_YEAST 40S ribosomal protein S8-A OS=Saccharomyces cerevisiae (strain ATCC 204508 / S288c) OX=559292 GN=RPS8	4;4	4;4	2	22.489	3	4	3	3	3	2	3	4	3	3	3	2	21	27.5	21	21	21	13.5	2036600	5982000	2394400	2662300	2246400	1568000	19648000	20086000	10890000	9586400	6973900	8444700
sp|P0CX42|RL23B_YEAST;sp|P0CX41|RL23A_YEAST	sp|P0CX42|RL23B_YEAST;sp|P0CX41|RL23A_YEAST	sp|P0CX42|RL23B_YEAST 60S ribosomal protein L23-B OS=Saccharomyces cerevisiae (strain ATCC 204508 / S288c) OX=559292 GN=RPL23B PE=1 SV=1;sp|P0CX41|RL23A_YEAST 60S ribosomal protein L23-A OS=Saccharomyces cerevisiae (strain ATCC 204508 / S288c) OX=559292 GN	2;2	2;2	2	14.473	2	2	2	2	1	1	2	2	2	2	1	1	11.7	11.7	11.7	11.7	5.8	5.8	486910	1307400	1110500	2876600	1385600	1493300	6720400	4954500	7626500	10714000	0	0
sp|P0CX44|RL1B_YEAST;sp|P0CX43|RL1A_YEAST	sp|P0CX44|RL1B_YEAST;sp|P0CX43|RL1A_YEAST	sp|P0CX44|RL1B_YEAST 60S ribosomal protein L1-B OS=Saccharomyces cerevisiae (strain ATCC 204508 / S288c) OX=559292 GN=RPL1B PE=1 SV=1;sp|P0CX43|RL1A_YEAST 60S ribosomal protein L1-A OS=Saccharomyces cerevisiae (strain ATCC 204508 / S288c) OX=559292 GN=RPL1	3;3	3;3	2	24.485	2	3	2	3	2	3	2	3	2	3	2	3	10.1	13.4	10.1	13.4	6.9	13.4	314410	1861800	566700	1609200	600480	1115300	0	6311600	0	5341900	3543600	4113000
sp|P0CX46|RL2B_YEAST;sp|P0CX45|RL2A_YEAST	sp|P0CX46|RL2B_YEAST;sp|P0CX45|RL2A_YEAST	sp|P0CX46|RL2B_YEAST 60S ribosomal protein L2-B OS=Saccharomyces cerevisiae (strain ATCC 204508 / S288c) OX=559292 GN=RPL2B PE=1 SV=1;sp|P0CX45|RL2A_YEAST 60S ribosomal protein L2-A OS=Saccharomyces cerevisiae (strain ATCC 204508 / S288c) OX=559292 GN=RPL2	3;3	3;3	2	27.408	2	3	2	1	0	1	2	3	2	1	0	1	11	13.8	11	4.3	0	4.3	592300	1440600	1731800	1384600	0	2026700	6239600	6343100	9799500	0	0	0
sp|P0CX48|RS11B_YEAST;sp|P0CX47|RS11A_YEAST	sp|P0CX48|RS11B_YEAST;sp|P0CX47|RS11A_YEAST	sp|P0CX48|RS11B_YEAST 40S ribosomal protein S11-B OS=Saccharomyces cerevisiae (strain ATCC 204508 / S288c) OX=559292 GN=RPS11B PE=1 SV=1;sp|P0CX47|RS11A_YEAST 40S ribosomal protein S11-A OS=Saccharomyces cerevisiae (strain ATCC 204508 / S288c) OX=559292 GN	4;4	4;4	2	17.749	2	3	2	2	2	2	2	3	2	2	2	2	12.8	19.9	13.5	13.5	13.5	13.5	349900	1025400	875290	1506100	1257700	917200	4078300	3802600	5429500	6574700	5738500	7527800
sp|P0CX50|RL18B_YEAST;sp|P0CX49|RL18A_YEAST	sp|P0CX50|RL18B_YEAST;sp|P0CX49|RL18A_YEAST	sp|P0CX50|RL18B_YEAST 60S ribosomal protein L18-B OS=Saccharomyces cerevisiae (strain ATCC 204508 / S288c) OX=559292 GN=RPL18B PE=1 SV=1;sp|P0CX49|RL18A_YEAST 60S ribosomal protein L18-A OS=Saccharomyces cerevisiae (strain ATCC 204508 / S288c) OX=559292 GN	6;6	6;6	2	20.563	2	5	2	4	2	3	2	5	2	4	2	3	9.1	24.2	10.8	19.9	9.1	14.5	443770	4645900	703900	751720	439810	897810	5104500	17680000	0	3081100	3761400	6033800
sp|P0CX52|RS16B_YEAST;sp|P0CX51|RS16A_YEAST	sp|P0CX52|RS16B_YEAST;sp|P0CX51|RS16A_YEAST	sp|P0CX52|RS16B_YEAST 40S ribosomal protein S16-B OS=Saccharomyces cerevisiae (strain ATCC 204508 / S288c) OX=559292 GN=RPS16B PE=1 SV=1;sp|P0CX51|RS16A_YEAST 40S ribosomal protein S16-A OS=Saccharomyces cerevisiae (strain ATCC 204508 / S288c) OX=559292 GN	5;5	5;5	2	15.847	3	5	3	4	3	4	3	5	3	4	3	4	18.9	29.4	18.9	23.8	18.9	23.8	1025700	3582500	1837000	4877200	2295200	1987800	7184700	8821900	8024800	28942000	12623000	9708800
sp|P0CX56|RS18B_YEAST;sp|P0CX55|RS18A_YEAST	sp|P0CX56|RS18B_YEAST;sp|P0CX55|RS18A_YEAST	sp|P0CX56|RS18B_YEAST 40S ribosomal protein S18-B OS=Saccharomyces cerevisiae (strain ATCC 204508 / S288c) OX=559292 GN=RPS18B PE=1 SV=1;sp|P0CX55|RS18A_YEAST 40S ribosomal protein S18-A OS=Saccharomyces cerevisiae (strain ATCC 204508 / S288c) OX=559292 GN	6;6	6;6	2	17.037	5	6	4	5	5	6	5	6	4	5	5	6	34.9	45.2	26.7	34.9	37.7	45.2	1428300	2684500	2224600	7923600	4291900	4568700	8644900	8018600	11627000	27725000	19756000	31569000
sp|P0CX83|RL19B_YEAST;sp|P0CX82|RL19A_YEAST	sp|P0CX83|RL19B_YEAST;sp|P0CX82|RL19A_YEAST	sp|P0CX83|RL19B_YEAST 60S ribosomal protein L19-B OS=Saccharomyces cerevisiae (strain ATCC 204508 / S288c) OX=559292 GN=RPL19B PE=1 SV=1;sp|P0CX82|RL19A_YEAST 60S ribosomal protein L19-A OS=Saccharomyces cerevisiae (strain ATCC 204508 / S288c) OX=559292 GN	5;5	5;5	2	21.704	2	5	2	3	2	2	2	5	2	3	2	2	10.6	24.9	10.6	15.3	10.1	10.1	1004700	5701400	3413900	1018600	1490100	755900	8039900	12985000	15632000	3201200	4825500	5039400
sp|P0CX85|RL35B_YEAST;sp|P0CX84|RL35A_YEAST	sp|P0CX85|RL35B_YEAST;sp|P0CX84|RL35A_YEAST	sp|P0CX85|RL35B_YEAST 60S ribosomal protein L35-B OS=Saccharomyces cerevisiae (strain ATCC 204508 / S288c) OX=559292 GN=RPL35B PE=1 SV=1;sp|P0CX84|RL35A_YEAST 60S ribosomal protein L35-A OS=Saccharomyces cerevisiae (strain ATCC 204508 / S288c) OX=559292 GN	2;2	2;2	2	13.909	2	2	2	2	2	1	2	2	2	2	2	1	16.7	16.7	16.7	16.7	16.7	7.5	3157500	17581000	5557700	10405000	5277400	1678700	11166000	11909000	10449000	12257000	9658200	0
sp|P10081|IF4A_YEAST	sp|P10081|IF4A_YEAST	sp|P10081|IF4A_YEAST ATP-dependent RNA helicase eIF4A OS=Saccharomyces cerevisiae (strain ATCC 204508 / S288c) OX=559292 GN=TIF1 PE=1 SV=3	3	3	1	44.697	0	0	1	1	0	2	0	0	1	1	0	2	0	0	2.5	2.5	0	6.6	0	0	81189	92435	0	964430	0	0	0	0	0	0
sp|P10174|COX7_YEAST	sp|P10174|COX7_YEAST	sp|P10174|COX7_YEAST Cytochrome c oxidase subunit 7, mitochondrial OS=Saccharomyces cerevisiae (strain ATCC 204508 / S288c) OX=559292 GN=COX7 PE=1 SV=3	2	2	1	6.9323	1	1	1	1	1	1	1	1	1	1	1	1	20	20	20	20	20	20	851510	5890000	1222700	3539800	2793500	914030	0	0	0	0	0	0
sp|P10507|MPPB_YEAST	sp|P10507|MPPB_YEAST	sp|P10507|MPPB_YEAST Mitochondrial-processing peptidase subunit beta OS=Saccharomyces cerevisiae (strain ATCC 204508 / S288c) OX=559292 GN=MAS1 PE=1 SV=1	2	2	1	51.083	2	1	1	1	2	1	2	1	1	1	2	1	4.5	2.4	2.4	2.4	4.5	2.4	143900	185880	207520	217690	284880	94211	2935900	0	0	0	2849400	0
sp|P10591|HSP71_YEAST;sp|P10592|HSP72_YEAST	sp|P10591|HSP71_YEAST;sp|P10592|HSP72_YEAST	sp|P10591|HSP71_YEAST Heat shock protein SSA1 OS=Saccharomyces cerevisiae (strain ATCC 204508 / S288c) OX=559292 GN=SSA1 PE=1 SV=4;sp|P10592|HSP72_YEAST Heat shock protein SSA2 OS=Saccharomyces cerevisiae (strain ATCC 204508 / S288c) OX=559292 GN=SSA2 PE=1	15;12	9;6	2	69.656	7	10	5	4	3	12	2	4	1	1	1	6	12.5	16.8	8.1	7	4.5	21.3	417210	891830	382550	357620	371960	2525000	14816000	9204400	14651000	8758700	15560000	58920000
sp|P10662|RT01_YEAST	sp|P10662|RT01_YEAST	sp|P10662|RT01_YEAST 37S ribosomal protein MRP1, mitochondrial OS=Saccharomyces cerevisiae (strain ATCC 204508 / S288c) OX=559292 GN=MRP1 PE=1 SV=2	6	6	1	36.728	3	4	3	6	5	3	3	4	3	6	5	3	12.1	16.2	11.8	22.1	17.8	10.6	560270	1685400	830640	3261600	1946200	677540	11419000	13388000	8724400	20802000	14871000	8662400
sp|P10663|RT02_YEAST	sp|P10663|RT02_YEAST	sp|P10663|RT02_YEAST 37S ribosomal protein MRP2, mitochondrial OS=Saccharomyces cerevisiae (strain ATCC 204508 / S288c) OX=559292 GN=MRP2 PE=1 SV=1	5	5	1	13.538	4	4	3	3	2	2	4	4	3	3	2	2	26.1	26.1	18.3	20	12.2	12.2	2675600	7967800	6075900	11220000	7306800	4380300	14308000	25676000	18687000	29871000	25584000	20908000
sp|P49626|RL4B_YEAST;sp|P10664|RL4A_YEAST	sp|P49626|RL4B_YEAST;sp|P10664|RL4A_YEAST	sp|P49626|RL4B_YEAST 60S ribosomal protein L4-B OS=Saccharomyces cerevisiae (strain ATCC 204508 / S288c) OX=559292 GN=RPL4B PE=1 SV=2;sp|P10664|RL4A_YEAST 60S ribosomal protein L4-A OS=Saccharomyces cerevisiae (strain ATCC 204508 / S288c) OX=559292 GN=RPL4	4;4	4;4	2	39.062	3	4	3	3	3	4	3	4	3	3	3	4	16.6	22.1	16.6	16.6	16.6	22.1	651570	2055500	924610	1357400	786080	1401300	11806000	12426000	8324300	9975600	5776700	17868000
sp|P10834|PET54_YEAST	sp|P10834|PET54_YEAST	sp|P10834|PET54_YEAST Protein PET54 OS=Saccharomyces cerevisiae (strain ATCC 204508 / S288c) OX=559292 GN=PET54 PE=1 SV=1	3	3	1	34.637	3	2	1	3	3	2	3	2	1	3	3	2	9.6	5.1	2.4	9.6	9.6	5.1	137210	210920	72438	751110	659400	203500	2611500	2528200	0	6860000	5525600	4198100
sp|P10849|MTF2_YEAST	sp|P10849|MTF2_YEAST	sp|P10849|MTF2_YEAST Mitochondrial transcription factor 2 OS=Saccharomyces cerevisiae (strain ATCC 204508 / S288c) OX=559292 GN=MTF2 PE=1 SV=1	10	10	1	51.192	4	3	6	8	9	5	4	3	6	8	9	5	7.3	6.4	11.6	16.4	19.5	9.5	381840	502980	1022800	5313000	5117500	1773100	12443000	9668100	14510000	43328000	45401000	40269000
sp|P19146|ARF2_YEAST;sp|P11076|ARF1_YEAST	sp|P19146|ARF2_YEAST;sp|P11076|ARF1_YEAST	sp|P19146|ARF2_YEAST ADP-ribosylation factor 2 OS=Saccharomyces cerevisiae (strain ATCC 204508 / S288c) OX=559292 GN=ARF2 PE=1 SV=3;sp|P11076|ARF1_YEAST ADP-ribosylation factor 1 OS=Saccharomyces cerevisiae (strain ATCC 204508 / S288c) OX=559292 GN=ARF1 PE	1;1	1;1	2	20.657	0	0	0	0	0	1	0	0	0	0	0	1	0	0	0	0	0	6.1	0	0	0	0	0	88439	0	0	0	0	0	0
sp|P11154|PYC1_YEAST	sp|P11154|PYC1_YEAST	sp|P11154|PYC1_YEAST Pyruvate carboxylase 1 OS=Saccharomyces cerevisiae (strain ATCC 204508 / S288c) OX=559292 GN=PYC1 PE=1 SV=2	46	19	1	130.1	39	43	41	40	38	35	13	18	16	16	16	14	40.9	44.3	42.9	39.6	39.3	34.8	36738000	125060000	78471000	115680000	95737000	38622000	2381400000	2884000000	2520100000	1804600000	1697700000	1431500000
sp|P11484|SSB1_YEAST;sp|P40150|SSB2_YEAST	sp|P11484|SSB1_YEAST;sp|P40150|SSB2_YEAST	sp|P11484|SSB1_YEAST Ribosome-associated molecular chaperone SSB1 OS=Saccharomyces cerevisiae (strain ATCC 204508 / S288c) OX=559292 GN=SSB1 PE=1 SV=3;sp|P40150|SSB2_YEAST Ribosome-associated molecular chaperone SSB2 OS=Saccharomyces cerevisiae (strain ATC	7;6	7;6	2	66.601	2	4	2	0	0	5	2	4	2	0	0	5	3.4	6.2	2.9	0	0	9.6	172080	576770	192830	0	0	709810	7253400	4660500	6820000	0	0	6735300
sp|P11914|MPPA_YEAST	sp|P11914|MPPA_YEAST	sp|P11914|MPPA_YEAST Mitochondrial-processing peptidase subunit alpha OS=Saccharomyces cerevisiae (strain ATCC 204508 / S288c) OX=559292 GN=MAS2 PE=1 SV=1	16	16	1	53.337	12	14	12	15	15	14	12	14	12	15	15	14	27.2	33.6	29.9	35.9	35.9	33.8	1367400	4143700	2021000	12494000	8690000	4188700	32678000	49150000	27807000	120520000	90317000	81165000
sp|P11927|KAR1_YEAST	sp|P11927|KAR1_YEAST	sp|P11927|KAR1_YEAST Cell division control protein KAR1 OS=Saccharomyces cerevisiae (strain ATCC 204508 / S288c) OX=559292 GN=KAR1 PE=1 SV=2	1	1	1	50.652	0	0	0	0	1	1	0	0	0	0	1	1	0	0	0	0	2.1	2.1	0	0	0	0	83866	79881	0	0	0	0	0	0
sp|P12686|RT13_YEAST	sp|P12686|RT13_YEAST	sp|P12686|RT13_YEAST 37S ribosomal protein MRP13, mitochondrial OS=Saccharomyces cerevisiae (strain ATCC 204508 / S288c) OX=559292 GN=MRP13 PE=1 SV=2	11	11	1	38.988	6	8	6	7	6	7	6	8	6	7	6	7	20.1	23	17.1	22.4	17.1	19.5	726090	1786300	1480400	4018200	2748300	2139600	9580400	8047900	13664000	25073000	20562000	23675000
sp|P12687|RM02_YEAST	sp|P12687|RM02_YEAST	sp|P12687|RM02_YEAST 54S ribosomal protein L2, mitochondrial OS=Saccharomyces cerevisiae (strain ATCC 204508 / S288c) OX=559292 GN=MRP7 PE=1 SV=1	16	16	1	43.226	11	12	12	14	10	9	11	12	12	14	10	9	29.6	33.2	29.4	35.3	29.1	26.1	3314000	7804600	7078800	15915000	11316000	5883200	63931000	60925000	71788000	117080000	105740000	100490000
sp|P12695|ODP2_YEAST	sp|P12695|ODP2_YEAST	sp|P12695|ODP2_YEAST Dihydrolipoyllysine-residue acetyltransferase component of pyruvate dehydrogenase complex, mitochondrial OS=Saccharomyces cerevisiae (strain ATCC 204508 / S288c) OX=559292 GN=LAT1 PE=1 SV=1	8	8	1	51.817	6	7	7	8	8	8	6	7	7	8	8	8	13.9	15.6	15.6	17	17	17	1334900	3297200	4120000	17156000	11904000	6786600	39453000	39964000	36651000	136280000	103130000	78113000
sp|P13181|GAL2_YEAST	sp|P13181|GAL2_YEAST	sp|P13181|GAL2_YEAST Galactose transporter OS=Saccharomyces cerevisiae (strain ATCC 204508 / S288c) OX=559292 GN=GAL2 PE=1 SV=3	3	3	1	63.625	1	3	2	2	1	2	1	3	2	2	1	2	1.6	8.9	5.6	5.6	1.6	5.6	183120	2498200	1969900	2484800	773730	1655500	0	16248000	16460000	16253000	0	20843000
sp|P13711|ACOX_YEAST	sp|P13711|ACOX_YEAST	sp|P13711|ACOX_YEAST Acyl-coenzyme A oxidase OS=Saccharomyces cerevisiae (strain ATCC 204508 / S288c) OX=559292 GN=POX1 PE=3 SV=2	9	9	1	84.041	3	8	5	3	1	0	3	8	5	3	1	0	3.3	11	7	5.5	2.3	0	139550	602990	388850	218390	59149	0	6269000	7298300	9502400	6186600	0	0
sp|P14020|DPM1_YEAST	sp|P14020|DPM1_YEAST	sp|P14020|DPM1_YEAST Dolichol-phosphate mannosyltransferase OS=Saccharomyces cerevisiae (strain ATCC 204508 / S288c) OX=559292 GN=DPM1 PE=1 SV=3	9	9	1	30.362	7	7	8	5	4	4	7	7	8	5	4	4	33.3	33.7	35.6	21.7	16.5	18.7	1533700	4296200	3467100	2300100	1676700	1241900	24522000	17995000	19649000	11216000	9577300	15703000
sp|P14063|RM31_YEAST	sp|P14063|RM31_YEAST	sp|P14063|RM31_YEAST 54S ribosomal protein L31, mitochondrial OS=Saccharomyces cerevisiae (strain ATCC 204508 / S288c) OX=559292 GN=MRPL31 PE=1 SV=1	5	5	1	15.52	3	5	3	3	2	2	3	5	3	3	2	2	22.1	35.1	23.7	23.7	15.3	15.3	1319900	12565000	4048000	2450200	1552200	490300	12112000	18281000	19615000	8532000	8556700	6020600
sp|P14066|CBS1_YEAST	sp|P14066|CBS1_YEAST	sp|P14066|CBS1_YEAST Cytochrome b translational activator protein CBS1, mitochondrial OS=Saccharomyces cerevisiae (strain ATCC 204508 / S288c) OX=559292 GN=CBS1 PE=1 SV=2	10	10	1	26.586	9	9	10	2	3	1	9	9	10	2	3	1	42.4	43.7	46.7	12.2	11.4	5.2	13761000	58345000	30303000	246870	184310	45005	334100000	285800000	117490000	472990	242540	0
sp|P14120|RL30_YEAST	sp|P14120|RL30_YEAST	sp|P14120|RL30_YEAST 60S ribosomal protein L30 OS=Saccharomyces cerevisiae (strain ATCC 204508 / S288c) OX=559292 GN=RPL30 PE=1 SV=3	2	2	1	11.415	0	1	1	1	1	2	0	1	1	1	1	2	0	16.2	11.4	11.4	11.4	27.6	0	273650	0	263890	327870	1503900	0	0	0	0	0	8534900
sp|P14126|RL3_YEAST	sp|P14126|RL3_YEAST	sp|P14126|RL3_YEAST 60S ribosomal protein L3 OS=Saccharomyces cerevisiae (strain ATCC 204508 / S288c) OX=559292 GN=RPL3 PE=1 SV=4	7	7	1	43.757	4	4	2	3	2	6	4	4	2	3	2	6	10.1	9	4.7	7	4.7	14.5	374260	1583200	298920	542760	291410	1955100	5512600	19472000	3739400	4855500	3495200	30636000
sp|P14540|ALF_YEAST	sp|P14540|ALF_YEAST	sp|P14540|ALF_YEAST Fructose-bisphosphate aldolase OS=Saccharomyces cerevisiae (strain ATCC 204508 / S288c) OX=559292 GN=FBA1 PE=1 SV=3	2	2	1	39.62	1	1	1	0	0	2	1	1	1	0	0	2	3.3	3.3	3.3	0	0	6.1	54325	146460	93483	0	0	3105000	0	0	0	0	0	40319000
sp|P14832|CYPH_YEAST	sp|P14832|CYPH_YEAST	sp|P14832|CYPH_YEAST Peptidyl-prolyl cis-trans isomerase OS=Saccharomyces cerevisiae (strain ATCC 204508 / S288c) OX=559292 GN=CPR1 PE=1 SV=3	2	2	1	17.39	0	1	1	0	0	2	0	1	1	0	0	2	0	6.8	6.8	0	0	14.2	0	105790	95138	0	0	1023700	0	0	0	0	0	6646300
sp|P14905|CBS2_YEAST;sp|P54860|UFD2_YEAST	sp|P14905|CBS2_YEAST	sp|P14905|CBS2_YEAST Cytochrome B translational activator protein CBS2 OS=Saccharomyces cerevisiae (strain ATCC 204508 / S288c) OX=559292 GN=CBS2 PE=1 SV=1	17;1	17;1	2	44.607	0	1	0	2	0	1	0	1	0	2	0	1	0	2.3	0	5.4	0	3.1	0	53208	0	156280	0	40160	0	0	0	163230	0	0
sp|P15179|SYDM_YEAST	sp|P15179|SYDM_YEAST	sp|P15179|SYDM_YEAST Aspartate--tRNA ligase, mitochondrial OS=Saccharomyces cerevisiae (strain ATCC 204508 / S288c) OX=559292 GN=MSD1 PE=1 SV=1	8	8	1	75.46	3	4	2	5	4	4	3	4	2	5	4	4	4.7	6.2	2.9	7.1	6.7	5.6	56025	179010	139040	535470	443370	242420	2969500	2303800	5792900	10505000	10358000	9071400
sp|P15202|CATA_YEAST	sp|P15202|CATA_YEAST	sp|P15202|CATA_YEAST Peroxisomal catalase A OS=Saccharomyces cerevisiae (strain ATCC 204508 / S288c) OX=559292 GN=CTA1 PE=1 SV=1	2	2	1	58.555	1	0	0	0	0	0	1	0	0	0	0	0	1.7	0	0	0	0	0	27567	0	0	0	0	0	0	0	0	0	0	0
sp|P15424|MS116_YEAST	sp|P15424|MS116_YEAST	sp|P15424|MS116_YEAST ATP-dependent RNA helicase MSS116, mitochondrial OS=Saccharomyces cerevisiae (strain ATCC 204508 / S288c) OX=559292 GN=MSS116 PE=1 SV=1	23	23	1	76.268	17	20	20	19	19	18	17	20	20	19	19	18	29.4	34.5	34.2	31.9	32.4	31.2	2269900	5672500	5783400	10562000	8148700	5045300	87613000	91563000	107180000	145590000	136370000	143520000
sp|P15646|FBRL_YEAST	sp|P15646|FBRL_YEAST	sp|P15646|FBRL_YEAST rRNA 2-O-methyltransferase fibrillarin OS=Saccharomyces cerevisiae (strain ATCC 204508 / S288c) OX=559292 GN=NOP1 PE=1 SV=1	8	8	1	34.465	2	2	1	0	0	0	2	2	1	0	0	0	8	7	3.4	0	0	0	219400	850480	123470	0	0	0	5713300	13174000	0	0	0	0
sp|P15992|HSP26_YEAST	sp|P15992|HSP26_YEAST	sp|P15992|HSP26_YEAST Heat shock protein 26 OS=Saccharomyces cerevisiae (strain ATCC 204508 / S288c) OX=559292 GN=HSP26 PE=1 SV=3	2	2	1	23.879	1	0	0	0	0	0	1	0	0	0	0	0	3.7	0	0	0	0	0	311730	0	0	0	0	0	0	0	0	0	0	0
sp|P16387|ODPA_YEAST	sp|P16387|ODPA_YEAST	sp|P16387|ODPA_YEAST Pyruvate dehydrogenase E1 component subunit alpha, mitochondrial OS=Saccharomyces cerevisiae (strain ATCC 204508 / S288c) OX=559292 GN=PDA1 PE=1 SV=2	8	8	1	46.343	5	6	4	8	5	5	5	6	4	8	5	5	10.7	13.1	8.8	17.9	11.4	11.4	358660	1363100	467360	2598200	1434100	895570	8746300	11696000	8721400	22754000	26552000	23545000
sp|P16474|BIP_YEAST	sp|P16474|BIP_YEAST	sp|P16474|BIP_YEAST Endoplasmic reticulum chaperone BiP OS=Saccharomyces cerevisiae (strain ATCC 204508 / S288c) OX=559292 GN=KAR2 PE=1 SV=1	6	4	1	74.467	3	4	3	2	2	6	1	2	1	0	0	4	4.4	6.3	4.4	2.8	2.8	8.8	22520	120220	30017	0	0	453490	0	4053400	0	0	0	5381700
sp|P16547|OM45_YEAST	sp|P16547|OM45_YEAST	sp|P16547|OM45_YEAST Mitochondrial outer membrane protein OM45 OS=Saccharomyces cerevisiae (strain ATCC 204508 / S288c) OX=559292 GN=OM45 PE=1 SV=2	11	11	1	44.58	6	9	7	9	7	5	6	9	7	9	7	5	17.8	28.8	18.8	26	18.8	12.2	832450	4091200	3082900	3803200	3028900	1017700	26077000	24578000	40083000	32906000	34048000	23839000
sp|P16622|HEMH_YEAST	sp|P16622|HEMH_YEAST	sp|P16622|HEMH_YEAST Ferrochelatase, mitochondrial OS=Saccharomyces cerevisiae (strain ATCC 204508 / S288c) OX=559292 GN=HEM15 PE=1 SV=1	8	8	1	44.596	2	2	3	7	6	4	2	2	3	7	6	4	4.1	4.3	6.6	16.5	13.5	9.2	125730	914690	401420	1898200	1347000	545430	0	9772300	7376000	12488000	8813700	9266000
sp|P17076|RL8A_YEAST;sp|P29453|RL8B_YEAST	sp|P17076|RL8A_YEAST;sp|P29453|RL8B_YEAST	sp|P17076|RL8A_YEAST 60S ribosomal protein L8-A OS=Saccharomyces cerevisiae (strain ATCC 204508 / S288c) OX=559292 GN=RPL8A PE=1 SV=4;sp|P29453|RL8B_YEAST 60S ribosomal protein L8-B OS=Saccharomyces cerevisiae (strain ATCC 204508 / S288c) OX=559292 GN=RPL8	6;5	6;5	2	28.124	4	5	5	4	4	5	4	5	5	4	4	5	18.4	23.4	23.4	16.8	16.8	19.9	1120600	3106400	2042500	1627000	1381100	1963700	18350000	19671000	17375000	14588000	9085500	16486000
sp|P17255|VATA_YEAST	sp|P17255|VATA_YEAST	sp|P17255|VATA_YEAST V-type proton ATPase catalytic subunit A OS=Saccharomyces cerevisiae (strain ATCC 204508 / S288c) OX=559292 GN=VMA1 PE=1 SV=3	2	2	1	118.64	1	0	0	0	0	1	1	0	0	0	0	1	0.8	0	0	0	0	0.9	13720	0	0	0	0	57417	0	0	0	0	0	0
sp|P17505|MDHM_YEAST	sp|P17505|MDHM_YEAST	sp|P17505|MDHM_YEAST Malate dehydrogenase, mitochondrial OS=Saccharomyces cerevisiae (strain ATCC 204508 / S288c) OX=559292 GN=MDH1 PE=1 SV=2	20	20	1	35.65	19	20	17	18	18	17	19	20	17	18	18	17	69.8	76.3	69.8	76.3	76.3	69.2	41497000	76527000	48747000	126870000	99164000	55495000	809340000	493900000	501010000	772560000	638070000	589410000
sp|P17558|RTPT_YEAST	sp|P17558|RTPT_YEAST	sp|P17558|RTPT_YEAST 37S ribosomal protein PET123, mitochondrial OS=Saccharomyces cerevisiae (strain ATCC 204508 / S288c) OX=559292 GN=PET123 PE=1 SV=1	16	16	1	35.998	11	13	10	11	11	9	11	13	10	11	11	9	32.1	33	28.6	33.6	36.8	32.1	4577400	13900000	10056000	22155000	19682000	8666500	65095000	65399000	90121000	152000000	156900000	121400000
sp|P17709|HXKG_YEAST	sp|P17709|HXKG_YEAST	sp|P17709|HXKG_YEAST Glucokinase-1 OS=Saccharomyces cerevisiae (strain ATCC 204508 / S288c) OX=559292 GN=GLK1 PE=1 SV=1	2	2	1	55.377	0	1	1	0	0	2	0	1	1	0	0	2	0	1.6	1.6	0	0	3.8	0	58953	27979	0	0	558910	0	0	0	0	0	10766000
sp|P18239|ADT2_YEAST;sp|P18238|ADT3_YEAST	sp|P18239|ADT2_YEAST	sp|P18239|ADT2_YEAST ADP,ATP carrier protein 2 OS=Saccharomyces cerevisiae (strain ATCC 204508 / S288c) OX=559292 GN=PET9 PE=1 SV=2	12;3	11;2	2	34.426	8	11	11	12	11	12	7	10	10	11	10	11	23.6	37.1	37.1	37.1	37.1	37.1	11220000	39552000	31741000	72941000	57136000	43142000	238600000	302940000	327940000	540430000	483960000	567370000
sp|P18496|ATP10_YEAST	sp|P18496|ATP10_YEAST	sp|P18496|ATP10_YEAST Mitochondrial ATPase complex subunit ATP10 OS=Saccharomyces cerevisiae (strain ATCC 204508 / S288c) OX=559292 GN=ATP10 PE=1 SV=2	10	10	1	32.094	6	6	6	10	9	8	6	6	6	10	9	8	22.6	21.9	21.5	34.4	30.8	28	694930	1439200	817230	4544800	2667200	1620200	15627000	15507000	7719500	24919000	16766000	17535000
sp|P18544|ARGD_YEAST	sp|P18544|ARGD_YEAST	sp|P18544|ARGD_YEAST Acetylornithine aminotransferase, mitochondrial OS=Saccharomyces cerevisiae (strain ATCC 204508 / S288c) OX=559292 GN=ARG8 PE=1 SV=1	4	4	1	46.681	4	2	2	4	3	0	4	2	2	4	3	0	14.7	3.8	7.8	14.7	9.7	0	399050	406960	525180	1142300	825510	0	7082600	0	10262000	9525700	7114100	0
sp|P18900|COQ1_YEAST	sp|P18900|COQ1_YEAST	sp|P18900|COQ1_YEAST Hexaprenyl pyrophosphate synthase, mitochondrial OS=Saccharomyces cerevisiae (strain ATCC 204508 / S288c) OX=559292 GN=COQ1 PE=1 SV=1	13	13	1	52.559	7	9	8	12	13	9	7	9	8	12	13	9	15.4	23.3	18	30.9	32.3	26	824050	1826500	2399900	8445200	7062600	2625200	32066000	25169000	38076000	88101000	75717000	84645000
sp|P18963|IRA1_YEAST	sp|P18963|IRA1_YEAST	sp|P18963|IRA1_YEAST Inhibitory regulator protein IRA1 OS=Saccharomyces cerevisiae (strain ATCC 204508 / S288c) OX=559292 GN=IRA1 PE=1 SV=2	1	1	1	350.98	1	1	1	1	1	1	1	1	1	1	1	1	0.4	0.4	0.4	0.4	0.4	0.4	76663	33679	133910	80154	66182	36993	0	0	0	0	0	0
sp|P19097|FAS2_YEAST	sp|P19097|FAS2_YEAST	sp|P19097|FAS2_YEAST Fatty acid synthase subunit alpha OS=Saccharomyces cerevisiae (strain ATCC 204508 / S288c) OX=559292 GN=FAS2 PE=1 SV=2	2	2	1	206.94	0	0	0	0	0	0	0	0	0	0	0	0	0	0	0	0	0	0	0	0	0	0	0	0	0	0	0	0	0	0
sp|P19262|ODO2_YEAST	sp|P19262|ODO2_YEAST	sp|P19262|ODO2_YEAST Dihydrolipoyllysine-residue succinyltransferase component of 2-oxoglutarate dehydrogenase complex, mitochondrial OS=Saccharomyces cerevisiae (strain ATCC 204508 / S288c) OX=559292 GN=KGD2 PE=1 SV=2	21	21	1	50.43	7	9	10	21	20	21	7	9	10	21	20	21	22.5	21	24.2	51.2	47.1	51.2	2135400	6649900	6895400	236400000	206030000	111100000	73609000	84243000	84276000	1851400000	1835300000	1644100000
sp|P19414|ACON_YEAST	sp|P19414|ACON_YEAST	sp|P19414|ACON_YEAST Aconitate hydratase, mitochondrial OS=Saccharomyces cerevisiae (strain ATCC 204508 / S288c) OX=559292 GN=ACO1 PE=1 SV=2	48	47	1	85.367	34	39	37	41	39	39	33	38	36	40	38	38	43.4	54.4	52.3	54.6	53.6	50	40244000	91845000	66425000	81601000	61945000	34014000	1700300000	1481400000	1409700000	1208400000	1054200000	963750000
sp|P19516|COX11_YEAST	sp|P19516|COX11_YEAST	sp|P19516|COX11_YEAST Cytochrome c oxidase assembly protein COX11, mitochondrial OS=Saccharomyces cerevisiae (strain ATCC 204508 / S288c) OX=559292 GN=COX11 PE=1 SV=2	3	3	1	34.044	0	0	0	1	1	1	0	0	0	1	1	1	0	0	0	3.7	3.7	3.7	0	0	0	60542	35567	39440	0	0	0	0	0	0
sp|P19657|PMA2_YEAST	sp|P19657|PMA2_YEAST	sp|P19657|PMA2_YEAST Plasma membrane ATPase 2 OS=Saccharomyces cerevisiae (strain ATCC 204508 / S288c) OX=559292 GN=PMA2 PE=1 SV=3	12	1	1	102.17	9	8	8	10	8	8	0	0	0	0	0	0	11.7	9.7	8.8	12.2	10.6	10.6	0	0	0	0	0	0	0	0	0	0	0	0
sp|P19882|HSP60_YEAST	sp|P19882|HSP60_YEAST	sp|P19882|HSP60_YEAST Heat shock protein 60, mitochondrial OS=Saccharomyces cerevisiae (strain ATCC 204508 / S288c) OX=559292 GN=HSP60 PE=1 SV=1	30	30	1	60.751	25	30	28	22	21	22	25	30	28	22	21	22	43.9	49	48.1	37.6	36.2	37.8	23726000	64599000	42207000	37006000	27942000	16765000	824360000	756720000	708790000	552230000	465520000	439750000
sp|P19955|RT31_YEAST	sp|P19955|RT31_YEAST	sp|P19955|RT31_YEAST 37S ribosomal protein YMR-31, mitochondrial OS=Saccharomyces cerevisiae (strain ATCC 204508 / S288c) OX=559292 GN=YMR31 PE=1 SV=1	8	8	1	13.689	3	5	3	7	7	7	3	5	3	7	7	7	31.7	49.6	30.1	47.2	47.2	47.2	2622400	4220300	6692000	441640000	443840000	222620000	14021000	9051500	23887000	1411300000	1579900000	1120900000
sp|P20084|RM33_YEAST	sp|P20084|RM33_YEAST	sp|P20084|RM33_YEAST 54S ribosomal protein L33, mitochondrial OS=Saccharomyces cerevisiae (strain ATCC 204508 / S288c) OX=559292 GN=MRPL33 PE=1 SV=4	4	4	1	9.5311	1	3	1	2	2	2	1	3	1	2	2	2	16.3	40.7	11.6	27.9	27.9	27.9	0	5998500	858310	5861600	5924700	1301700	0	9185900	0	11696000	10691000	6964800
sp|P20967|ODO1_YEAST	sp|P20967|ODO1_YEAST	sp|P20967|ODO1_YEAST 2-oxoglutarate dehydrogenase, mitochondrial OS=Saccharomyces cerevisiae (strain ATCC 204508 / S288c) OX=559292 GN=KGD1 PE=1 SV=2	35	35	1	114.41	23	27	23	33	33	31	23	27	23	33	33	31	28.9	33.6	28.8	39.3	40.8	39.5	4750700	8177700	6427400	93983000	79278000	41589000	234580000	173840000	167740000	1394200000	1277100000	1031200000
sp|P21243|PSA1_YEAST	sp|P21243|PSA1_YEAST	sp|P21243|PSA1_YEAST Proteasome subunit alpha type-1 OS=Saccharomyces cerevisiae (strain ATCC 204508 / S288c) OX=559292 GN=SCL1 PE=1 SV=1	2	2	1	28.001	0	0	0	0	0	0	0	0	0	0	0	0	0	0	0	0	0	0	0	0	0	0	0	0	0	0	0	0	0	0
sp|P21375|OSM1_YEAST	sp|P21375|OSM1_YEAST	sp|P21375|OSM1_YEAST Fumarate reductase 2 OS=Saccharomyces cerevisiae (strain ATCC 204508 / S288c) OX=559292 GN=OSM1 PE=1 SV=3	3	3	1	55.064	0	0	0	1	2	1	0	0	0	1	2	1	0	0	0	1.6	3.2	1.6	0	0	0	69719	81465	28027	0	0	0	0	1642900	0
sp|P21560|CBP3_YEAST	sp|P21560|CBP3_YEAST	sp|P21560|CBP3_YEAST Protein CBP3, mitochondrial OS=Saccharomyces cerevisiae (strain ATCC 204508 / S288c) OX=559292 GN=CBP3 PE=1 SV=1	23	23	1	39.083	1	1	2	12	8	8	1	1	2	12	8	8	4.8	2.1	4.5	36.4	22.7	23	53819	48265	243910	2967700	1544300	731360	0	0	90263	5350300	959360	859330
sp|P21592|COX10_YEAST	sp|P21592|COX10_YEAST	sp|P21592|COX10_YEAST Protoheme IX farnesyltransferase, mitochondrial OS=Saccharomyces cerevisiae (strain ATCC 204508 / S288c) OX=559292 GN=COX10 PE=3 SV=1	2	2	1	52.147	0	0	0	1	1	0	0	0	0	1	1	0	0	0	0	2.2	2.2	0	0	0	0	52856	154560	0	0	0	0	0	0	0
sp|P21771|RT28_YEAST	sp|P21771|RT28_YEAST	sp|P21771|RT28_YEAST 37S ribosomal protein S28, mitochondrial OS=Saccharomyces cerevisiae (strain ATCC 204508 / S288c) OX=559292 GN=MRPS28 PE=1 SV=1	14	14	1	33.057	9	12	8	10	10	7	9	12	8	10	10	7	33.6	37.4	31.1	35	33.9	24.1	2954500	7182300	5158100	13680000	10396000	4334200	46721000	32644000	42454000	71671000	62812000	69646000
sp|P21801|SDHB_YEAST	sp|P21801|SDHB_YEAST	sp|P21801|SDHB_YEAST Succinate dehydrogenase [ubiquinone] iron-sulfur subunit, mitochondrial OS=Saccharomyces cerevisiae (strain ATCC 204508 / S288c) OX=559292 GN=SDH2 PE=1 SV=1	9	9	1	30.231	8	8	7	9	9	9	8	8	7	9	9	9	25.6	29.7	24.8	29.7	29.7	29.7	3769200	8000300	5823200	17726000	13844000	5761200	62600000	57662000	53567000	118530000	105220000	82816000
sp|P21954|IDHP_YEAST	sp|P21954|IDHP_YEAST	sp|P21954|IDHP_YEAST Isocitrate dehydrogenase [NADP], mitochondrial OS=Saccharomyces cerevisiae (strain ATCC 204508 / S288c) OX=559292 GN=IDP1 PE=1 SV=1	27	24	1	48.19	18	23	17	21	23	19	15	20	14	18	20	16	46	52.8	41.1	50.9	50.9	42.8	7211300	23635000	12287000	43426000	33618000	21461000	194830000	260000000	194460000	370520000	331890000	288970000
sp|P22202|HSP74_YEAST	sp|P22202|HSP74_YEAST	sp|P22202|HSP74_YEAST Heat shock protein SSA4 OS=Saccharomyces cerevisiae (strain ATCC 204508 / S288c) OX=559292 GN=SSA4 PE=1 SV=3	8	1	1	69.65	6	6	6	2	4	6	0	1	0	0	0	0	9.3	9	10.3	3	6.7	8.7	146590	57463	173680	0	188790	54766	6461900	0	2942600	0	3009800	0
sp|P22353|RM08_YEAST	sp|P22353|RM08_YEAST	sp|P22353|RM08_YEAST 54S ribosomal protein L8, mitochondrial OS=Saccharomyces cerevisiae (strain ATCC 204508 / S288c) OX=559292 GN=MRPL8 PE=1 SV=4	5	5	1	26.945	4	5	3	3	3	3	4	5	3	3	3	3	18.9	24.8	13	15.1	15.1	15.1	1094600	2776800	2976900	17331000	22370000	18465000	17268000	15643000	21060000	71823000	71759000	83549000
sp|P22354|RM20_YEAST	sp|P22354|RM20_YEAST	sp|P22354|RM20_YEAST 54S ribosomal protein L20, mitochondrial OS=Saccharomyces cerevisiae (strain ATCC 204508 / S288c) OX=559292 GN=MRPL20 PE=1 SV=2	9	9	1	22.392	6	8	6	7	6	3	6	8	6	7	6	3	37.4	50.8	31.3	44.1	37.4	16.4	2705000	12609000	5299400	10422000	6290800	2647100	25192000	35709000	29135000	40717000	30917000	33026000
sp|P23180|AIM17_YEAST	sp|P23180|AIM17_YEAST	sp|P23180|AIM17_YEAST Probable oxidoreductase AIM17 OS=Saccharomyces cerevisiae (strain ATCC 204508 / S288c) OX=559292 GN=AIM17 PE=1 SV=2	7	7	1	53.134	2	3	4	5	6	4	2	3	4	5	6	4	5.6	7.7	9.9	11.6	15.1	9.9	387760	1066200	877060	3585300	3324100	1537600	17233000	11169000	14116000	30668000	28255000	23249000
sp|P23248|RS3A2_YEAST	sp|P23248|RS3A2_YEAST	sp|P23248|RS3A2_YEAST 40S ribosomal protein S1-B OS=Saccharomyces cerevisiae (strain ATCC 204508 / S288c) OX=559292 GN=RPS1B PE=1 SV=3	9	2	1	28.812	7	9	7	8	9	8	1	2	0	2	2	2	27.1	35.3	25.5	32.2	35.3	32.5	105450	489660	0	212500	167800	102380	0	0	0	0	0	0
sp|P23254|TKT1_YEAST	sp|P23254|TKT1_YEAST	sp|P23254|TKT1_YEAST Transketolase 1 OS=Saccharomyces cerevisiae (strain ATCC 204508 / S288c) OX=559292 GN=TKL1 PE=1 SV=4	2	2	1	73.805	0	1	0	1	1	2	0	1	0	1	1	2	0	1.8	0	1.8	1.8	3.5	0	49477	0	53441	51822	218540	0	0	0	0	0	5498200
sp|P23291|KC11_YEAST	sp|P23291|KC11_YEAST	sp|P23291|KC11_YEAST Casein kinase I homolog 1 OS=Saccharomyces cerevisiae (strain ATCC 204508 / S288c) OX=559292 GN=YCK1 PE=1 SV=1	4	2	1	61.714	1	4	0	2	0	0	0	2	0	0	0	0	2	10.2	0	3.9	0	0	0	244810	0	0	0	0	0	2573200	0	0	0	0
sp|P23292|KC12_YEAST	sp|P23292|KC12_YEAST	sp|P23292|KC12_YEAST Casein kinase I homolog 2 OS=Saccharomyces cerevisiae (strain ATCC 204508 / S288c) OX=559292 GN=YCK2 PE=1 SV=1	6	4	1	62.078	5	6	2	4	2	2	4	4	2	2	2	2	11.9	13.7	4.2	8.1	5.1	4.2	2765200	842290	200660	635570	246610	306420	7188400	7250300	5543700	12116000	9188800	17225000
sp|P23369|RM25_YEAST	sp|P23369|RM25_YEAST	sp|P23369|RM25_YEAST 54S ribosomal protein L25, mitochondrial OS=Saccharomyces cerevisiae (strain ATCC 204508 / S288c) OX=559292 GN=MRPL25 PE=1 SV=2	8	8	1	18.587	2	5	7	7	8	3	2	5	7	7	8	3	14.6	31.8	36.3	40.1	40.1	18.5	2730400	13113000	7008500	15347000	10461000	4829800	31054000	40270000	18801000	32890000	21602000	27345000
sp|P23542|AATC_YEAST	sp|P23542|AATC_YEAST	sp|P23542|AATC_YEAST Aspartate aminotransferase, cytoplasmic OS=Saccharomyces cerevisiae (strain ATCC 204508 / S288c) OX=559292 GN=AAT2 PE=1 SV=3	5	5	1	46.057	3	3	3	5	3	3	3	3	3	5	3	3	8.1	8.4	7.9	14.4	8.4	8.4	254400	743290	1005800	910670	503250	162540	9486900	9335200	11950000	5700500	4554800	7002600
sp|P23638|PSA3_YEAST	sp|P23638|PSA3_YEAST	sp|P23638|PSA3_YEAST Proteasome subunit alpha type-3 OS=Saccharomyces cerevisiae (strain ATCC 204508 / S288c) OX=559292 GN=PRE9 PE=1 SV=1	1	1	1	28.714	0	0	0	0	0	0	0	0	0	0	0	0	0	0	0	0	0	0	0	0	0	0	0	0	0	0	0	0	0	0
sp|P23641|MPCP_YEAST	sp|P23641|MPCP_YEAST	sp|P23641|MPCP_YEAST Mitochondrial phosphate carrier protein OS=Saccharomyces cerevisiae (strain ATCC 204508 / S288c) OX=559292 GN=MIR1 PE=1 SV=1	11	11	1	32.812	8	9	10	11	9	9	8	9	10	11	9	9	35.4	38.3	41.2	43.4	32.2	36	3058300	7999600	4802600	15076000	12419000	7363600	53756000	56735000	42629000	72425000	72145000	74747000
sp|P23644|TOM40_YEAST	sp|P23644|TOM40_YEAST	sp|P23644|TOM40_YEAST Mitochondrial import receptor subunit TOM40 OS=Saccharomyces cerevisiae (strain ATCC 204508 / S288c) OX=559292 GN=TOM40 PE=1 SV=1	5	5	1	42.038	4	4	5	5	5	4	4	4	5	5	5	4	15.2	14.7	17.1	17.1	17.1	14.7	1116900	1607100	2199300	1378400	2086600	981900	18782000	12476000	14758000	5925900	10422000	11683000
sp|P23833|SCO1_YEAST	sp|P23833|SCO1_YEAST	sp|P23833|SCO1_YEAST Protein SCO1, mitochondrial OS=Saccharomyces cerevisiae (strain ATCC 204508 / S288c) OX=559292 GN=SCO1 PE=1 SV=1	3	3	1	33.166	0	0	0	0	0	0	0	0	0	0	0	0	0	0	0	0	0	0	0	0	0	0	0	0	0	0	0	0	0	0
sp|P24720|MNE1_YEAST	sp|P24720|MNE1_YEAST	sp|P24720|MNE1_YEAST Protein MNE1 OS=Saccharomyces cerevisiae (strain ATCC 204508 / S288c) OX=559292 GN=MNE1 PE=1 SV=2	2	2	1	77.229	0	0	0	1	0	0	0	0	0	1	0	0	0	0	0	2.1	0	0	0	0	0	78057	0	0	0	0	0	0	0	0
sp|P24784|DBP1_YEAST	sp|P24784|DBP1_YEAST	sp|P24784|DBP1_YEAST ATP-dependent RNA helicase DBP1 OS=Saccharomyces cerevisiae (strain ATCC 204508 / S288c) OX=559292 GN=DBP1 PE=1 SV=2	1	1	1	67.916	0	0	0	0	0	0	0	0	0	0	0	0	0	0	0	0	0	0	0	0	0	0	0	0	0	0	0	0	0	0
sp|P24814|GRR1_YEAST	sp|P24814|GRR1_YEAST	sp|P24814|GRR1_YEAST SCF E3 ubiquitin ligase complex F-box protein GRR1 OS=Saccharomyces cerevisiae (strain ATCC 204508 / S288c) OX=559292 GN=GRR1 PE=1 SV=1	2	2	1	132.73	1	1	0	1	1	1	1	1	0	1	1	1	1.3	1.3	0	1.3	1	1	174390	47115	0	89449	21932	8683	0	0	0	0	0	0
sp|P25038|IF2M_YEAST	sp|P25038|IF2M_YEAST	sp|P25038|IF2M_YEAST Translation initiation factor IF-2, mitochondrial OS=Saccharomyces cerevisiae (strain ATCC 204508 / S288c) OX=559292 GN=IFM1 PE=1 SV=2	8	8	1	75.656	4	5	5	7	7	7	4	5	5	7	7	7	7.5	9.6	8.6	12.4	12.4	12.4	307760	399670	491120	1314200	949470	741390	0	6003100	8625200	14838000	12870000	18804000
sp|P25039|EFGM_YEAST	sp|P25039|EFGM_YEAST	sp|P25039|EFGM_YEAST Elongation factor G, mitochondrial OS=Saccharomyces cerevisiae (strain ATCC 204508 / S288c) OX=559292 GN=MEF1 PE=1 SV=2	7	7	1	84.573	3	5	2	5	5	5	3	5	2	5	5	5	3.7	7.5	2.5	7	7	5.8	127780	464880	104390	1013800	920300	487580	5603400	4782500	0	13976000	15319000	11835000
sp|P25087|ERG6_YEAST	sp|P25087|ERG6_YEAST	sp|P25087|ERG6_YEAST Sterol 24-C-methyltransferase OS=Saccharomyces cerevisiae (strain ATCC 204508 / S288c) OX=559292 GN=ERG6 PE=1 SV=4	4	4	1	43.43	2	3	2	1	0	0	2	3	2	1	0	0	5.5	7.8	5	2.6	0	0	264420	520900	513510	0	0	0	6086100	4352100	0	0	0	0
sp|P25270|MRM1_YEAST	sp|P25270|MRM1_YEAST	sp|P25270|MRM1_YEAST rRNA methyltransferase 1, mitochondrial OS=Saccharomyces cerevisiae (strain ATCC 204508 / S288c) OX=559292 GN=MRM1 PE=1 SV=2	6	6	1	46.387	4	4	4	6	4	5	4	4	4	6	4	5	10	9.7	13.1	17.7	13.1	15.3	333260	724780	1149800	2999100	2256500	1779300	4829500	9236000	13725000	21060000	17954000	20948000
sp|P25345|SYNM_YEAST	sp|P25345|SYNM_YEAST	sp|P25345|SYNM_YEAST Asparagine--tRNA ligase, mitochondrial OS=Saccharomyces cerevisiae (strain ATCC 204508 / S288c) OX=559292 GN=SLM5 PE=1 SV=1	2	2	1	56.784	1	1	0	1	1	0	1	1	0	1	1	0	3.5	2.6	0	2.6	2.6	0	100730	32413	0	78207	46307	0	0	0	0	0	0	0
sp|P25348|RM32_YEAST	sp|P25348|RM32_YEAST	sp|P25348|RM32_YEAST 54S ribosomal protein L32, mitochondrial OS=Saccharomyces cerevisiae (strain ATCC 204508 / S288c) OX=559292 GN=MRPL32 PE=1 SV=1	2	2	1	21.437	0	1	0	2	2	1	0	1	0	2	2	1	0	6	0	12	12	6	0	635430	0	1491800	1405900	551190	0	0	0	4213200	4219700	0
sp|P25374|NFS1_YEAST	sp|P25374|NFS1_YEAST	sp|P25374|NFS1_YEAST Cysteine desulfurase, mitochondrial OS=Saccharomyces cerevisiae (strain ATCC 204508 / S288c) OX=559292 GN=NFS1 PE=1 SV=2	3	3	1	54.466	2	2	2	3	3	2	2	2	2	3	3	2	4	4	5	7.4	7.4	5	113060	270920	229900	1477100	1274300	445960	3653000	3756200	5789900	17474000	16084000	8612300
sp|P25379|STDH_YEAST	sp|P25379|STDH_YEAST	sp|P25379|STDH_YEAST Catabolic L-serine/threonine dehydratase OS=Saccharomyces cerevisiae (strain ATCC 204508 / S288c) OX=559292 GN=CHA1 PE=1 SV=2	3	3	1	39.301	0	0	0	0	0	0	0	0	0	0	0	0	0	0	0	0	0	0	0	0	0	0	0	0	0	0	0	0	0	0
sp|P25443|RS2_YEAST	sp|P25443|RS2_YEAST	sp|P25443|RS2_YEAST 40S ribosomal protein S2 OS=Saccharomyces cerevisiae (strain ATCC 204508 / S288c) OX=559292 GN=RPS2 PE=1 SV=3	5	5	1	27.449	3	3	2	4	2	3	3	3	2	4	2	3	13	11.4	8.7	15.7	8.7	9.8	898680	2759100	2466400	4776200	547750	1046400	8469300	15160000	15831000	11483000	9658000	10879000
sp|P25573|MGR1_YEAST	sp|P25573|MGR1_YEAST	sp|P25573|MGR1_YEAST Mitochondrial inner membrane i-AAA protease supercomplex subunit MGR1 OS=Saccharomyces cerevisiae (strain ATCC 204508 / S288c) OX=559292 GN=MGR1 PE=1 SV=1	5	5	1	47.156	2	3	2	2	2	1	2	3	2	2	2	1	6	8.4	6	6	4.1	3.6	122330	246710	106540	163170	144310	22957	3018500	2294600	1820100	2018600	0	0
sp|P25605|ILV6_YEAST	sp|P25605|ILV6_YEAST	sp|P25605|ILV6_YEAST Acetolactate synthase small subunit, mitochondrial OS=Saccharomyces cerevisiae (strain ATCC 204508 / S288c) OX=559292 GN=ILV6 PE=1 SV=2	2	2	1	33.986	2	2	1	2	2	1	2	2	1	2	2	1	7.1	7.1	4.5	7.1	7.1	2.6	304880	1277100	183080	548630	363320	227870	6310900	8618300	0	2657600	2218500	0
sp|P25626|IMG1_YEAST	sp|P25626|IMG1_YEAST	sp|P25626|IMG1_YEAST 54S ribosomal protein IMG1, mitochondrial OS=Saccharomyces cerevisiae (strain ATCC 204508 / S288c) OX=559292 GN=IMG1 PE=1 SV=1	10	10	1	19.393	7	9	8	8	8	8	7	9	8	8	8	8	44.4	45	49.7	49.7	49.7	49.7	5400700	23312000	13488000	47729000	31620000	13135000	92404000	126260000	77442000	201600000	136930000	104960000
sp|P25642|IMG2_YEAST	sp|P25642|IMG2_YEAST	sp|P25642|IMG2_YEAST 54S ribosomal protein IMG2, mitochondrial OS=Saccharomyces cerevisiae (strain ATCC 204508 / S288c) OX=559292 GN=IMG2 PE=1 SV=2	5	5	1	16.38	3	3	4	4	4	3	3	3	4	4	4	3	21.9	21.9	28.1	28.1	28.1	20.5	806610	958630	1526200	6732000	5405300	1545500	8472600	6006000	8627800	23455000	25301000	11736000
sp|P25694|CDC48_YEAST	sp|P25694|CDC48_YEAST	sp|P25694|CDC48_YEAST Cell division control protein 48 OS=Saccharomyces cerevisiae (strain ATCC 204508 / S288c) OX=559292 GN=CDC48 PE=1 SV=3	1	1	1	91.995	0	0	0	0	0	0	0	0	0	0	0	0	0	0	0	0	0	0	0	0	0	0	0	0	0	0	0	0	0	0
sp|P25719|CYPC_YEAST	sp|P25719|CYPC_YEAST	sp|P25719|CYPC_YEAST Peptidyl-prolyl cis-trans isomerase C, mitochondrial OS=Saccharomyces cerevisiae (strain ATCC 204508 / S288c) OX=559292 GN=CPR3 PE=1 SV=1	5	5	1	19.919	4	4	3	5	4	3	4	4	3	5	4	3	22	22	17	28	22	17	1119200	1848600	2138300	5333500	4853900	2215800	11353000	7199400	13150000	19705000	19824000	16410000
sp|P26321|RL5_YEAST	sp|P26321|RL5_YEAST	sp|P26321|RL5_YEAST 60S ribosomal protein L5 OS=Saccharomyces cerevisiae (strain ATCC 204508 / S288c) OX=559292 GN=RPL5 PE=1 SV=4	3	3	1	33.714	2	2	1	2	2	1	2	2	1	2	2	1	13.8	13.8	5.7	8.8	8.8	5.7	382310	1378100	253810	689760	220520	216830	5454700	6544300	0	0	0	0
sp|P26783|RS5_YEAST	sp|P26783|RS5_YEAST	sp|P26783|RS5_YEAST 40S ribosomal protein S5 OS=Saccharomyces cerevisiae (strain ATCC 204508 / S288c) OX=559292 GN=RPS5 PE=1 SV=3	2	2	1	25.038	0	0	0	1	1	2	0	0	0	1	1	2	0	0	0	6.7	4	10.7	0	0	0	911880	426650	812390	0	0	0	0	0	7252400
sp|P26785|RL16B_YEAST	sp|P26785|RL16B_YEAST	sp|P26785|RL16B_YEAST 60S ribosomal protein L16-B OS=Saccharomyces cerevisiae (strain ATCC 204508 / S288c) OX=559292 GN=RPL16B PE=1 SV=3	2	1	1	22.249	1	2	1	1	1	1	1	1	0	0	0	0	7.6	11.1	3.5	3.5	3.5	3.5	112720	917160	242230	670000	284470	415410	0	0	0	0	0	0
sp|P26786|RS7A_YEAST	sp|P26786|RS7A_YEAST	sp|P26786|RS7A_YEAST 40S ribosomal protein S7-A OS=Saccharomyces cerevisiae (strain ATCC 204508 / S288c) OX=559292 GN=RPS7A PE=1 SV=4	8	4	1	21.622	6	7	7	7	6	7	2	4	4	4	3	4	29.5	39.5	39.5	40	35.3	40	1518500	4257600	3736800	9655100	6409500	5024500	16633000	15006000	18989000	36568000	33172000	40403000
sp|P27697|COQ8_YEAST	sp|P27697|COQ8_YEAST	sp|P27697|COQ8_YEAST Atypical kinase COQ8, mitochondrial OS=Saccharomyces cerevisiae (strain ATCC 204508 / S288c) OX=559292 GN=COQ8 PE=1 SV=1	3	3	1	56.741	0	2	1	3	2	1	0	2	1	3	2	1	0	4.4	2.2	6	3.8	2.2	0	86616	59671	341770	201510	53910	0	0	0	3483900	3250000	0
sp|P27929|NAM9_YEAST	sp|P27929|NAM9_YEAST	sp|P27929|NAM9_YEAST 37S ribosomal protein NAM9, mitochondrial OS=Saccharomyces cerevisiae (strain ATCC 204508 / S288c) OX=559292 GN=NAM9 PE=1 SV=2	18	18	1	56.355	10	14	9	13	12	8	10	14	9	13	12	8	21.8	22.6	15	24.3	22.2	13.2	737660	1643000	1078700	3223400	2617000	1576900	22296000	16697000	12286000	30541000	28185000	59856000
sp|P28007|GAR1_YEAST	sp|P28007|GAR1_YEAST	sp|P28007|GAR1_YEAST H/ACA ribonucleoprotein complex subunit GAR1 OS=Saccharomyces cerevisiae (strain ATCC 204508 / S288c) OX=559292 GN=GAR1 PE=1 SV=1	1	1	1	21.48	0	0	0	0	0	0	0	0	0	0	0	0	0	0	0	0	0	0	0	0	0	0	0	0	0	0	0	0	0	0
sp|P28239|IPYR2_YEAST	sp|P28239|IPYR2_YEAST	sp|P28239|IPYR2_YEAST Inorganic pyrophosphatase, mitochondrial OS=Saccharomyces cerevisiae (strain ATCC 204508 / S288c) OX=559292 GN=PPA2 PE=1 SV=1	4	4	1	35.572	2	2	2	3	3	2	2	2	2	3	3	2	6.1	7.1	6.1	10.3	10.3	7.1	125300	625180	412780	1119200	1035700	506970	3896800	4088400	4931100	6544800	7424000	7452600
sp|P28241|IDH2_YEAST	sp|P28241|IDH2_YEAST	sp|P28241|IDH2_YEAST Isocitrate dehydrogenase [NAD] subunit 2, mitochondrial OS=Saccharomyces cerevisiae (strain ATCC 204508 / S288c) OX=559292 GN=IDH2 PE=1 SV=1	16	16	1	39.739	11	15	15	13	13	14	11	15	15	13	13	14	36.6	39.8	39.8	32.8	32.8	49.9	23036000	56137000	44646000	84638000	58612000	57034000	243910000	260760000	266350000	440880000	434380000	364390000
sp|P28778|RT06_YEAST	sp|P28778|RT06_YEAST	sp|P28778|RT06_YEAST 37S ribosomal protein MRP17, mitochondrial OS=Saccharomyces cerevisiae (strain ATCC 204508 / S288c) OX=559292 GN=MRP17 PE=1 SV=1	5	5	1	15.02	3	4	4	4	3	3	3	4	4	4	3	3	23.7	29.8	29.8	29.8	23.7	23.7	2438500	6517000	3762600	13907000	7203900	5354100	11052000	10171000	13144000	32559000	21453000	31007000
sp|P28817|HIBCH_YEAST	sp|P28817|HIBCH_YEAST	sp|P28817|HIBCH_YEAST 3-hydroxyisobutyryl-CoA hydrolase, mitochondrial OS=Saccharomyces cerevisiae (strain ATCC 204508 / S288c) OX=559292 GN=EHD3 PE=1 SV=2	2	2	1	56.288	2	2	2	2	1	0	2	2	2	2	1	0	4	4	4	4	2	0	105510	166410	191110	185200	129060	0	2939400	0	0	0	0	0
sp|P28834|IDH1_YEAST	sp|P28834|IDH1_YEAST	sp|P28834|IDH1_YEAST Isocitrate dehydrogenase [NAD] subunit 1, mitochondrial OS=Saccharomyces cerevisiae (strain ATCC 204508 / S288c) OX=559292 GN=IDH1 PE=1 SV=2	19	19	1	39.324	16	16	15	17	17	16	16	16	15	17	17	16	50.6	56.1	53.9	57.5	57.5	57.2	31791000	51668000	43282000	130340000	102830000	70596000	771910000	598290000	497720000	911060000	754250000	863750000
sp|P29029|CHIT_YEAST	sp|P29029|CHIT_YEAST	sp|P29029|CHIT_YEAST Endochitinase OS=Saccharomyces cerevisiae (strain ATCC 204508 / S288c) OX=559292 GN=CTS1 PE=1 SV=2	1	1	1	59.014	0	0	0	0	0	0	0	0	0	0	0	0	0	0	0	0	0	0	0	0	0	0	0	0	0	0	0	0	0	0
sp|P29311|BMH1_YEAST;sp|P34730|BMH2_YEAST	sp|P29311|BMH1_YEAST;sp|P34730|BMH2_YEAST	sp|P29311|BMH1_YEAST Protein BMH1 OS=Saccharomyces cerevisiae (strain ATCC 204508 / S288c) OX=559292 GN=BMH1 PE=1 SV=4;sp|P34730|BMH2_YEAST Protein BMH2 OS=Saccharomyces cerevisiae (strain ATCC 204508 / S288c) OX=559292 GN=BMH2 PE=1 SV=3	3;3	3;3	2	30.091	3	3	2	3	2	2	3	3	2	3	2	2	9.7	9.7	6.7	9.7	6.7	6.7	400250	588570	674390	567350	736120	499550	4981500	6141100	0	3046700	4792000	0
sp|P30402|PYRX_YEAST	sp|P30402|PYRX_YEAST	sp|P30402|PYRX_YEAST Orotate phosphoribosyltransferase 2 OS=Saccharomyces cerevisiae (strain ATCC 204508 / S288c) OX=559292 GN=URA10 PE=1 SV=3	1	1	1	24.81	0	1	1	0	0	0	0	1	1	0	0	0	0	5.7	5.7	0	0	0	0	106330	386800	0	0	0	0	0	0	0	0	0
sp|P30624|LCF1_YEAST	sp|P30624|LCF1_YEAST	sp|P30624|LCF1_YEAST Long-chain-fatty-acid--CoA ligase 1 OS=Saccharomyces cerevisiae (strain ATCC 204508 / S288c) OX=559292 GN=FAA1 PE=1 SV=1	7	7	1	77.865	4	4	3	3	3	1	4	4	3	3	3	1	8.3	6.7	5	5.3	5	1.9	198170	238690	168080	292300	264530	35057	5407500	3507200	4412700	8566900	5594300	0
sp|P30902|ATP7_YEAST	sp|P30902|ATP7_YEAST	sp|P30902|ATP7_YEAST ATP synthase subunit d, mitochondrial OS=Saccharomyces cerevisiae (strain ATCC 204508 / S288c) OX=559292 GN=ATP7 PE=1 SV=2	9	9	1	19.809	1	2	1	6	3	3	1	2	1	6	3	3	4.6	21.8	10.3	39.7	24.7	21.8	32222	569620	889320	6911800	2526600	1064800	0	0	0	26633000	13126000	10175000
sp|P31334|RM09_YEAST	sp|P31334|RM09_YEAST	sp|P31334|RM09_YEAST 54S ribosomal protein L9, mitochondrial OS=Saccharomyces cerevisiae (strain ATCC 204508 / S288c) OX=559292 GN=MRPL9 PE=1 SV=3	4	4	1	29.79	2	2	2	4	3	2	2	2	2	4	3	2	7.1	7.1	7.1	15.2	9.7	7.1	581370	2000300	1396100	4208400	2860600	1861500	9029900	9114200	11199000	23250000	18447000	24777000
sp|P31539|HS104_YEAST	sp|P31539|HS104_YEAST	sp|P31539|HS104_YEAST Heat shock protein 104 OS=Saccharomyces cerevisiae (strain ATCC 204508 / S288c) OX=559292 GN=HSP104 PE=1 SV=2	3	2	1	102.03	0	0	0	1	0	2	0	0	0	1	0	1	0	0	0	1.2	0	2	0	0	0	17942	0	48537	0	0	0	0	0	0
sp|P32191|GPDM_YEAST	sp|P32191|GPDM_YEAST	sp|P32191|GPDM_YEAST Glycerol-3-phosphate dehydrogenase, mitochondrial OS=Saccharomyces cerevisiae (strain ATCC 204508 / S288c) OX=559292 GN=GUT2 PE=1 SV=2	20	20	1	72.388	11	20	12	13	11	10	11	20	12	13	11	10	18.6	33.3	19.7	23.3	20	16.8	635130	2587700	1646500	2993500	2334000	1194600	32824000	27968000	36973000	46032000	43444000	47931000
sp|P32266|MGM1_YEAST	sp|P32266|MGM1_YEAST	sp|P32266|MGM1_YEAST Dynamin-like GTPase MGM1, mitochondrial OS=Saccharomyces cerevisiae (strain ATCC 204508 / S288c) OX=559292 GN=MGM1 PE=1 SV=3	7	7	1	99.177	0	1	1	6	5	3	0	1	1	6	5	3	0	2.2	0.9	7.5	6.6	4	0	20511	46157	464800	366470	180020	0	0	0	7837600	6805600	8709000
sp|P32316|ACH1_YEAST	sp|P32316|ACH1_YEAST	sp|P32316|ACH1_YEAST Acetyl-CoA hydrolase OS=Saccharomyces cerevisiae (strain ATCC 204508 / S288c) OX=559292 GN=ACH1 PE=1 SV=2	22	22	1	58.711	16	20	17	14	14	12	16	20	17	14	14	12	33.1	51.5	43.2	33.1	32.5	29.3	3671600	11254000	8308800	6289700	4856700	2732800	115600000	96823000	92207000	76233000	64555000	71775000
sp|P32317|AFG1_YEAST	sp|P32317|AFG1_YEAST	sp|P32317|AFG1_YEAST Protein AFG1 OS=Saccharomyces cerevisiae (strain ATCC 204508 / S288c) OX=559292 GN=AFG1 PE=1 SV=1	3	3	1	58.264	1	1	0	2	1	1	1	1	0	2	1	1	2.2	2.2	0	4.9	2.2	2.2	17355	43189	0	163960	115310	79911	0	0	0	0	0	0
sp|P32324|EF2_YEAST	sp|P32324|EF2_YEAST	sp|P32324|EF2_YEAST Elongation factor 2 OS=Saccharomyces cerevisiae (strain ATCC 204508 / S288c) OX=559292 GN=EFT1 PE=1 SV=1	5	5	1	93.288	0	1	0	1	1	5	0	1	0	1	1	5	0	1.7	0	1.4	1.4	8.1	0	26193	0	54869	35990	484060	0	0	0	0	0	14850000
sp|P32327|PYC2_YEAST	sp|P32327|PYC2_YEAST	sp|P32327|PYC2_YEAST Pyruvate carboxylase 2 OS=Saccharomyces cerevisiae (strain ATCC 204508 / S288c) OX=559292 GN=PYC2 PE=1 SV=2	44	17	1	130.17	39	38	36	34	30	28	13	13	11	10	8	7	41.2	39.4	35.9	33.6	27.7	25.4	3649400	8422000	4879700	7642100	4614000	1933200	225580000	259690000	155090000	143040000	111270000	96277000
sp|P32332|OAC1_YEAST	sp|P32332|OAC1_YEAST	sp|P32332|OAC1_YEAST Mitochondrial oxaloacetate transport protein OS=Saccharomyces cerevisiae (strain ATCC 204508 / S288c) OX=559292 GN=OAC1 PE=1 SV=1	5	5	1	35.153	1	5	2	3	4	2	1	5	2	3	4	2	2.5	17.3	7.1	12	14.5	7.1	62115	861120	388110	637250	949380	340230	0	5537000	5951400	6099800	6681500	5874100
sp|P32335|MSS51_YEAST	sp|P32335|MSS51_YEAST	sp|P32335|MSS51_YEAST Protein MSS51, mitochondrial OS=Saccharomyces cerevisiae (strain ATCC 204508 / S288c) OX=559292 GN=MSS51 PE=1 SV=2	10	10	1	50.88	8	7	7	8	8	7	8	7	7	8	8	7	19.3	17.2	17.2	20.6	22.5	18.3	1212100	1829500	2128700	3150500	2888000	1968700	34964000	19960000	28170000	34062000	29200000	30833000
sp|P32340|NDI1_YEAST	sp|P32340|NDI1_YEAST	sp|P32340|NDI1_YEAST Rotenone-insensitive NADH-ubiquinone oxidoreductase, mitochondrial OS=Saccharomyces cerevisiae (strain ATCC 204508 / S288c) OX=559292 GN=NDI1 PE=1 SV=1	19	19	1	57.249	11	14	12	15	12	11	11	14	12	15	12	11	27.3	41.7	39.8	44.6	38	29.8	2266500	5084400	3775200	9390800	6819400	4548700	62035000	51716000	62500000	99794000	99078000	115080000
sp|P32387|RM41_YEAST	sp|P32387|RM41_YEAST	sp|P32387|RM41_YEAST 54S ribosomal protein L41, mitochondrial OS=Saccharomyces cerevisiae (strain ATCC 204508 / S288c) OX=559292 GN=MRP20 PE=1 SV=1	6	6	1	30.566	1	6	5	6	6	6	1	6	5	6	6	6	3	20.9	17.5	20.9	20.9	20.9	375550	1605700	1542300	7708300	5707800	2998500	0	9332600	13926000	47340000	40564000	38878000
sp|P32388|RM49_YEAST	sp|P32388|RM49_YEAST	sp|P32388|RM49_YEAST 54S ribosomal protein MRP49, mitochondrial OS=Saccharomyces cerevisiae (strain ATCC 204508 / S288c) OX=559292 GN=MRP49 PE=1 SV=1	3	3	1	16.021	1	3	2	2	2	2	1	3	2	2	2	2	6.6	28.5	19	19	19	19	154420	854100	542170	1459400	759600	392850	0	2186600	3071000	6003000	3480000	3360900
sp|P32419|MDHP_YEAST	sp|P32419|MDHP_YEAST	sp|P32419|MDHP_YEAST Malate dehydrogenase, peroxisomal OS=Saccharomyces cerevisiae (strain ATCC 204508 / S288c) OX=559292 GN=MDH3 PE=1 SV=3	6	6	1	37.186	3	4	4	2	2	1	3	4	4	2	2	1	8.5	13.1	13.1	5.5	5.5	2	406790	537860	670670	491190	425620	138250	6672100	5784300	8113500	6777400	5871100	0
sp|P32453|ATP11_YEAST	sp|P32453|ATP11_YEAST	sp|P32453|ATP11_YEAST Protein ATP11, mitochondrial OS=Saccharomyces cerevisiae (strain ATCC 204508 / S288c) OX=559292 GN=ATP11 PE=1 SV=1	4	4	1	36.851	0	0	1	3	3	1	0	0	1	3	3	1	0	0	2.8	10.1	10.1	2.8	0	0	46588	821020	751530	195440	0	0	0	4912600	5259400	0
sp|P32471|EF1B_YEAST	sp|P32471|EF1B_YEAST	sp|P32471|EF1B_YEAST Elongation factor 1-beta OS=Saccharomyces cerevisiae (strain ATCC 204508 / S288c) OX=559292 GN=EFB1 PE=1 SV=4	1	1	1	22.627	0	0	0	0	0	1	0	0	0	0	0	1	0	0	0	0	0	5.3	0	0	0	0	0	450280	0	0	0	0	0	4019800
sp|P32473|ODPB_YEAST	sp|P32473|ODPB_YEAST	sp|P32473|ODPB_YEAST Pyruvate dehydrogenase E1 component subunit beta, mitochondrial OS=Saccharomyces cerevisiae (strain ATCC 204508 / S288c) OX=559292 GN=PDB1 PE=1 SV=2	10	10	1	40.053	6	6	5	5	6	5	6	6	5	5	6	5	16.9	17.2	14.2	13.4	17.5	16.4	1394900	2466100	1925700	2126000	2402700	1363700	17406000	16112000	20071000	26927000	25261000	22752000
sp|P32493|AEP1_YEAST	sp|P32493|AEP1_YEAST	sp|P32493|AEP1_YEAST ATPase expression protein 1, mitochondrial OS=Saccharomyces cerevisiae (strain ATCC 204508 / S288c) OX=559292 GN=AEP1 PE=1 SV=2	1	1	1	59.747	1	0	0	0	0	0	1	0	0	0	0	0	2.7	0	0	0	0	0	123010	0	0	0	0	0	3321400	0	0	0	0	0
sp|P32495|NHP2_YEAST	sp|P32495|NHP2_YEAST	sp|P32495|NHP2_YEAST H/ACA ribonucleoprotein complex subunit NHP2 OS=Saccharomyces cerevisiae (strain ATCC 204508 / S288c) OX=559292 GN=NHP2 PE=1 SV=2	2	2	1	17.122	0	0	1	0	0	0	0	0	1	0	0	0	0	0	5.1	0	0	0	0	0	264280	0	0	0	0	0	0	0	0	0
sp|P32573|SPS19_YEAST	sp|P32573|SPS19_YEAST	sp|P32573|SPS19_YEAST Peroxisomal 2,4-dienoyl-CoA reductase SPS19 OS=Saccharomyces cerevisiae (strain ATCC 204508 / S288c) OX=559292 GN=SPS19 PE=1 SV=4	1	1	1	31.109	0	0	0	0	0	0	0	0	0	0	0	0	0	0	0	0	0	0	0	0	0	0	0	0	0	0	0	0	0	0
sp|P32580|SUV3_YEAST	sp|P32580|SUV3_YEAST	sp|P32580|SUV3_YEAST ATP-dependent RNA helicase SUV3, mitochondrial OS=Saccharomyces cerevisiae (strain ATCC 204508 / S288c) OX=559292 GN=SUV3 PE=1 SV=2	2	2	1	84.323	1	0	1	1	1	1	1	0	1	1	1	1	1.4	0	1.4	1.4	1.4	1.4	22015	0	27717	67658	51783	55046	0	0	0	0	0	0
sp|P32606|PT127_YEAST	sp|P32606|PT127_YEAST	sp|P32606|PT127_YEAST Putative mitochondrial translation system component PET127 OS=Saccharomyces cerevisiae (strain ATCC 204508 / S288c) OX=559292 GN=PET127 PE=1 SV=2	4	4	1	93.406	2	2	0	1	1	0	2	2	0	1	1	0	3.6	2.2	0	1.2	2.4	0	105900	152260	0	34179	83125	0	0	1919200	0	0	0	0
sp|P32611|RML2_YEAST	sp|P32611|RML2_YEAST	sp|P32611|RML2_YEAST 54S ribosomal protein RML2, mitochondrial OS=Saccharomyces cerevisiae (strain ATCC 204508 / S288c) OX=559292 GN=RML2 PE=1 SV=1	10	10	1	43.785	7	9	8	9	8	6	7	9	8	9	8	6	19.1	23.2	19.8	23.2	19.1	14.5	2265900	6194400	3025600	5400700	4601600	2160800	58449000	49982000	34463000	31644000	26575000	34422000
sp|P32787|MG101_YEAST	sp|P32787|MG101_YEAST	sp|P32787|MG101_YEAST Mitochondrial genome maintenance protein MGM101 OS=Saccharomyces cerevisiae (strain ATCC 204508 / S288c) OX=559292 GN=MGM101 PE=1 SV=1	11	11	1	30.09	6	7	6	10	10	9	6	7	6	10	10	9	26.8	25.7	25.3	39	42	39	1544800	4465700	2358200	14151000	10867000	6455200	37376000	30991000	28664000	93519000	80700000	90701000
sp|P32795|YME1_YEAST	sp|P32795|YME1_YEAST	sp|P32795|YME1_YEAST Mitochondrial inner membrane i-AAA protease supercomplex subunit YME1 OS=Saccharomyces cerevisiae (strain ATCC 204508 / S288c) OX=559292 GN=YME1 PE=1 SV=1	3	3	1	81.771	0	0	1	1	1	1	0	0	1	1	1	1	0	0	1.3	1.3	1.3	1.9	0	0	29159	33842	31918	65193	0	0	0	0	0	0
sp|P32796-2|CACP_YEAST;sp|P32796|CACP_YEAST	sp|P32796-2|CACP_YEAST;sp|P32796|CACP_YEAST	sp|P32796-2|CACP_YEAST Isoform Peroxisomal of Carnitine O-acetyltransferase, mitochondrial OS=Saccharomyces cerevisiae (strain ATCC 204508 / S288c) OX=559292 GN=CAT2;sp|P32796|CACP_YEAST Carnitine O-acetyltransferase, mitochondrial OS=Saccharomyces cerevis	8;8	8;8	2	74.69	4	3	3	7	6	4	4	3	3	7	6	4	9.3	4.9	4.8	13.3	11	5.9	209640	156010	434120	717240	697150	734560	0	0	0	0	0	0
sp|P32799|COX13_YEAST	sp|P32799|COX13_YEAST	sp|P32799|COX13_YEAST Cytochrome c oxidase subunit 13, mitochondrial OS=Saccharomyces cerevisiae (strain ATCC 204508 / S288c) OX=559292 GN=COX13 PE=1 SV=1	2	2	1	15.021	0	0	1	1	2	1	0	0	1	1	2	1	0	0	7.8	7	14.7	7	0	0	190420	160430	748960	201340	0	0	0	0	4063700	0
sp|P32835|GSP1_YEAST;sp|P32836|GSP2_YEAST	sp|P32835|GSP1_YEAST;sp|P32836|GSP2_YEAST	sp|P32835|GSP1_YEAST GTP-binding nuclear protein GSP1/CNR1 OS=Saccharomyces cerevisiae (strain ATCC 204508 / S288c) OX=559292 GN=GSP1 PE=1 SV=1;sp|P32836|GSP2_YEAST GTP-binding nuclear protein GSP2/CNR2 OS=Saccharomyces cerevisiae (strain ATCC 204508 / S28	2;2	2;2	2	24.81	1	1	1	0	0	1	1	1	1	0	0	1	5	5	5	0	0	5	146800	189500	259780	0	0	161030	0	0	0	0	0	1437600
sp|P32843|YME2_YEAST	sp|P32843|YME2_YEAST	sp|P32843|YME2_YEAST Mitochondrial escape protein 2 OS=Saccharomyces cerevisiae (strain ATCC 204508 / S288c) OX=559292 GN=YME2 PE=1 SV=1	2	2	1	96.687	0	1	0	0	0	1	0	1	0	0	0	1	0	0.9	0	0	0	0.9	0	29718	0	0	0	21782	0	0	0	0	0	883870
sp|P32860|NFU1_YEAST	sp|P32860|NFU1_YEAST	sp|P32860|NFU1_YEAST NifU-like protein, mitochondrial OS=Saccharomyces cerevisiae (strain ATCC 204508 / S288c) OX=559292 GN=NFU1 PE=1 SV=2	4	4	1	29.174	0	1	2	4	3	3	0	1	2	4	3	3	0	2.7	7.4	17.6	11.7	11.7	0	182540	430090	1783000	1699900	1044500	0	0	5270600	10181000	11266000	8308900
sp|P32874|HFA1_YEAST	sp|P32874|HFA1_YEAST	sp|P32874|HFA1_YEAST Acetyl-CoA carboxylase, mitochondrial OS=Saccharomyces cerevisiae (strain ATCC 204508 / S288c) OX=559292 GN=HFA1 PE=1 SV=2	99	93	1	259.16	80	94	83	85	85	76	75	89	79	81	81	72	37.6	45.1	40.5	41.3	42	37.8	13499000	31808000	23472000	22847000	20567000	10989000	1657100000	1530900000	1548700000	1171600000	1172600000	1101000000
sp|P32875|LIPA_YEAST	sp|P32875|LIPA_YEAST	sp|P32875|LIPA_YEAST Lipoyl synthase, mitochondrial OS=Saccharomyces cerevisiae (strain ATCC 204508 / S288c) OX=559292 GN=LIP5 PE=1 SV=1	6	6	1	46.247	1	4	0	3	3	3	1	4	0	3	3	3	5.3	15.7	0	13.3	13.3	12.6	80239	827230	0	667430	359830	273650	0	12601000	0	8146000	4753600	7147100
sp|P32891|DLD1_YEAST	sp|P32891|DLD1_YEAST	sp|P32891|DLD1_YEAST D-lactate dehydrogenase [cytochrome] 1, mitochondrial OS=Saccharomyces cerevisiae (strain ATCC 204508 / S288c) OX=559292 GN=DLD1 PE=1 SV=2	11	11	1	65.292	5	7	8	11	11	9	5	7	8	11	11	9	9.9	14	16.7	23.7	23.7	19.3	452460	1656800	1542700	4930900	4221800	2038700	13878000	18583000	16734000	40343000	39133000	37986000
sp|P32892|DRS1_YEAST	sp|P32892|DRS1_YEAST	sp|P32892|DRS1_YEAST ATP-dependent RNA helicase DRS1 OS=Saccharomyces cerevisiae (strain ATCC 204508 / S288c) OX=559292 GN=DRS1 PE=1 SV=2	8	8	1	84.842	0	1	0	0	0	0	0	1	0	0	0	0	0	1.6	0	0	0	0	0	39466	0	0	0	0	0	0	0	0	0	0
sp|P32897|TIM23_YEAST	sp|P32897|TIM23_YEAST	sp|P32897|TIM23_YEAST Mitochondrial import inner membrane translocase subunit TIM23 OS=Saccharomyces cerevisiae (strain ATCC 204508 / S288c) OX=559292 GN=TIM23 PE=1 SV=1	1	1	1	23.243	0	0	1	1	1	0	0	0	1	1	1	0	0	0	8.6	8.6	8.6	0	0	0	286230	503590	413540	0	0	0	0	0	1771400	0
sp|P32898|CYM1_YEAST	sp|P32898|CYM1_YEAST	sp|P32898|CYM1_YEAST Mitochondrial presequence protease OS=Saccharomyces cerevisiae (strain ATCC 204508 / S288c) OX=559292 GN=CYM1 PE=1 SV=2	12	12	1	112.18	4	6	5	9	9	6	4	6	5	9	9	6	4.8	7.2	5.7	10.3	10.5	6.2	144900	242400	166300	969160	724520	351490	8335500	5237000	6297300	19369000	13633000	15338000
sp|P32902|RT04_YEAST	sp|P32902|RT04_YEAST	sp|P32902|RT04_YEAST 37S ribosomal protein MRP4, mitochondrial OS=Saccharomyces cerevisiae (strain ATCC 204508 / S288c) OX=559292 GN=MRP4 PE=1 SV=1	2	2	1	44.151	0	0	1	2	2	2	0	0	1	2	2	2	0	0	3.8	6.6	6.6	6.6	0	0	115560	351530	296550	255700	0	0	0	3070300	3388800	4106300
sp|P32904|RM06_YEAST	sp|P32904|RM06_YEAST	sp|P32904|RM06_YEAST 54S ribosomal protein L6, mitochondrial OS=Saccharomyces cerevisiae (strain ATCC 204508 / S288c) OX=559292 GN=MRPL6 PE=1 SV=2	11	11	1	23.889	3	4	6	8	7	5	3	4	6	8	7	5	13.1	18.7	31.3	38.3	32.7	22	804700	2945300	3040900	8231600	5833200	3038300	13436000	17333000	24301000	45753000	39546000	31956000
sp|P46654|RSSA2_YEAST;sp|P32905|RSSA1_YEAST	sp|P46654|RSSA2_YEAST;sp|P32905|RSSA1_YEAST	sp|P46654|RSSA2_YEAST 40S ribosomal protein S0-B OS=Saccharomyces cerevisiae (strain ATCC 204508 / S288c) OX=559292 GN=RPS0B PE=1 SV=2;sp|P32905|RSSA1_YEAST 40S ribosomal protein S0-A OS=Saccharomyces cerevisiae (strain ATCC 204508 / S288c) OX=559292 GN=RP	1;1	1;1	2	27.962	0	0	0	0	0	1	0	0	0	0	0	1	0	0	0	0	0	4.8	0	0	0	0	0	966070	0	0	0	0	0	9408400
sp|P33303|SFC1_YEAST	sp|P33303|SFC1_YEAST	sp|P33303|SFC1_YEAST Succinate/fumarate mitochondrial transporter OS=Saccharomyces cerevisiae (strain ATCC 204508 / S288c) OX=559292 GN=SFC1 PE=1 SV=2	9	9	1	35.34	5	8	6	7	8	7	5	8	6	7	8	7	15.2	26.7	18.9	21.7	26.7	22.4	878970	4437000	1923100	8158700	6238600	3331300	19759000	16499000	23265000	39432000	35297000	34234000
sp|P33311|MDL2_YEAST;sp|P33310|MDL1_YEAST	sp|P33311|MDL2_YEAST	sp|P33311|MDL2_YEAST ATP-dependent permease MDL2, mitochondrial OS=Saccharomyces cerevisiae (strain ATCC 204508 / S288c) OX=559292 GN=MDL2 PE=1 SV=3	4;1	4;1	2	85.136	0	0	0	2	3	0	0	0	0	2	3	0	0	0	0	2.2	3.4	0	0	0	0	156530	159400	0	0	0	0	0	2681400	0
sp|P33322|CBF5_YEAST	sp|P33322|CBF5_YEAST	sp|P33322|CBF5_YEAST H/ACA ribonucleoprotein complex subunit CBF5 OS=Saccharomyces cerevisiae (strain ATCC 204508 / S288c) OX=559292 GN=CBF5 PE=1 SV=1	3	3	1	54.704	0	1	0	0	0	0	0	1	0	0	0	0	0	2.9	0	0	0	0	0	63311	0	0	0	0	0	0	0	0	0	0
sp|P33416|HSP78_YEAST	sp|P33416|HSP78_YEAST	sp|P33416|HSP78_YEAST Heat shock protein 78, mitochondrial OS=Saccharomyces cerevisiae (strain ATCC 204508 / S288c) OX=559292 GN=HSP78 PE=1 SV=2	9	8	1	91.335	4	3	1	5	5	6	4	3	1	5	5	5	6.5	3.2	1.2	7.8	7.8	7	94867	84170	31275	404780	379590	385450	6886800	2804500	0	7103300	8737300	8854900
sp|P33421|SDH3_YEAST	sp|P33421|SDH3_YEAST	sp|P33421|SDH3_YEAST Succinate dehydrogenase [ubiquinone] cytochrome b subunit, mitochondrial OS=Saccharomyces cerevisiae (strain ATCC 204508 / S288c) OX=559292 GN=SDH3 PE=1 SV=1	4	4	1	22.068	2	1	1	2	2	1	2	1	1	2	2	1	9.1	5.6	5.6	9.1	9.1	5.6	280210	800240	307420	431220	293980	79179	3100300	0	0	2733400	2711300	0
sp|P33442|RS3A1_YEAST	sp|P33442|RS3A1_YEAST	sp|P33442|RS3A1_YEAST 40S ribosomal protein S1-A OS=Saccharomyces cerevisiae (strain ATCC 204508 / S288c) OX=559292 GN=RPS1A PE=1 SV=2	9	2	1	28.743	7	7	8	8	9	7	1	0	1	2	2	1	27.5	25.5	28.6	30.6	33.7	25.9	1446200	3065200	2511900	5098900	3433400	1951900	40528000	24157000	15827000	32011000	23432000	42354000
sp|P33751|PAD1_YEAST	sp|P33751|PAD1_YEAST	sp|P33751|PAD1_YEAST Flavin prenyltransferase PAD1, mitochondrial OS=Saccharomyces cerevisiae (strain ATCC 204508 / S288c) OX=559292 GN=PAD1 PE=1 SV=2	1	1	1	26.733	0	1	0	1	1	0	0	1	0	1	1	0	0	4.1	0	4.1	4.1	0	0	114310	0	214180	178410	0	0	0	0	0	0	0
sp|P33759|RT05_YEAST	sp|P33759|RT05_YEAST	sp|P33759|RT05_YEAST 37S ribosomal protein S5, mitochondrial OS=Saccharomyces cerevisiae (strain ATCC 204508 / S288c) OX=559292 GN=MRPS5 PE=1 SV=1	4	4	1	34.883	2	3	2	2	2	1	2	3	2	2	2	1	8.1	9.8	6.5	6.8	6.5	2.9	413180	1229800	384170	608500	480540	68939	7044500	6106600	3599900	0	4234700	0
sp|P34077|NIC96_YEAST	sp|P34077|NIC96_YEAST	sp|P34077|NIC96_YEAST Nucleoporin NIC96 OS=Saccharomyces cerevisiae (strain ATCC 204508 / S288c) OX=559292 GN=NIC96 PE=1 SV=2	3	3	1	96.173	3	3	1	3	2	1	3	3	1	3	2	1	3.6	3.6	1.1	3.6	2.5	1.1	75699	204260	0	84834	79930	23792	0	3424800	0	0	0	0
sp|P34227|PRX1_YEAST	sp|P34227|PRX1_YEAST	sp|P34227|PRX1_YEAST Peroxiredoxin PRX1, mitochondrial OS=Saccharomyces cerevisiae (strain ATCC 204508 / S288c) OX=559292 GN=PRX1 PE=1 SV=1	9	9	1	29.495	7	6	7	8	8	7	7	6	7	8	8	7	34.5	30.3	30.3	34.5	34.5	28.7	2884800	4759000	5383500	10390000	7855600	3683400	46929000	44399000	55290000	52146000	48106000	28167000
sp|P34251|YKK7_YEAST	sp|P34251|YKK7_YEAST	sp|P34251|YKK7_YEAST Uncharacterized oxidoreductase YKL107W OS=Saccharomyces cerevisiae (strain ATCC 204508 / S288c) OX=559292 GN=YKL107W PE=3 SV=1	1	1	1	34.524	1	1	1	0	0	0	1	1	1	0	0	0	2.9	2.9	2.9	0	0	0	161170	171380	93925	0	0	0	0	0	0	0	0	0
sp|P34760|TSA1_YEAST	sp|P34760|TSA1_YEAST	sp|P34760|TSA1_YEAST Peroxiredoxin TSA1 OS=Saccharomyces cerevisiae (strain ATCC 204508 / S288c) OX=559292 GN=TSA1 PE=1 SV=3	3	3	1	21.589	0	0	0	1	0	3	0	0	0	1	0	3	0	0	0	3.6	0	20.4	0	0	0	63291	0	2064700	0	0	0	0	0	21783000
sp|P35179|SC61G_YEAST	sp|P35179|SC61G_YEAST	sp|P35179|SC61G_YEAST Protein transport protein SSS1 OS=Saccharomyces cerevisiae (strain ATCC 204508 / S288c) OX=559292 GN=SSS1 PE=1 SV=2	1	1	1	8.9435	1	1	1	1	0	1	1	1	1	1	0	1	12.5	12.5	12.5	12.5	0	12.5	570530	681110	774890	458130	0	403840	0	0	0	0	0	0
sp|P35180|TOM20_YEAST	sp|P35180|TOM20_YEAST	sp|P35180|TOM20_YEAST Mitochondrial import receptor subunit TOM20 OS=Saccharomyces cerevisiae (strain ATCC 204508 / S288c) OX=559292 GN=TOM20 PE=1 SV=1	6	6	1	20.317	4	5	2	3	3	3	4	5	2	3	3	3	26.2	31.7	14.8	19.1	19.1	19.1	978310	2355100	2036800	4296500	4046000	2015600	8477400	7719200	12239000	15227000	16167000	12782000
sp|P35191|MDJ1_YEAST	sp|P35191|MDJ1_YEAST	sp|P35191|MDJ1_YEAST DnaJ homolog 1, mitochondrial OS=Saccharomyces cerevisiae (strain ATCC 204508 / S288c) OX=559292 GN=MDJ1 PE=1 SV=1	7	7	1	55.56	4	5	4	5	2	3	4	5	4	5	2	3	10.6	14.5	11.7	13.7	5.3	5.5	558880	409960	456810	1004800	495220	259150	12961000	6121100	6518700	8222800	6551200	5573600
sp|P35996|RM38_YEAST	sp|P35996|RM38_YEAST	sp|P35996|RM38_YEAST 54S ribosomal protein L38, mitochondrial OS=Saccharomyces cerevisiae (strain ATCC 204508 / S288c) OX=559292 GN=MRPL38 PE=1 SV=1	2	2	1	14.904	1	2	1	2	2	1	1	2	1	2	2	1	6.5	12.3	6.5	12.3	12.3	6.5	140550	1000300	471750	1446900	1007600	747620	0	0	0	0	4315900	0
sp|P38711|RS27B_YEAST;sp|P35997|RS27A_YEAST	sp|P38711|RS27B_YEAST;sp|P35997|RS27A_YEAST	sp|P38711|RS27B_YEAST 40S ribosomal protein S27-B OS=Saccharomyces cerevisiae (strain ATCC 204508 / S288c) OX=559292 GN=RPS27B PE=1 SV=1;sp|P35997|RS27A_YEAST 40S ribosomal protein S27-A OS=Saccharomyces cerevisiae (strain ATCC 204508 / S288c) OX=559292 GN	4;4	4;4	2	8.8653	4	3	3	3	2	3	4	3	3	3	2	3	46.3	37.8	36.6	36.6	28	36.6	2267000	7921100	4997700	13312000	10522000	11332000	8107400	14129000	12327000	26200000	23891000	29262000
sp|P35999|PMIP_YEAST	sp|P35999|PMIP_YEAST	sp|P35999|PMIP_YEAST Mitochondrial intermediate peptidase OS=Saccharomyces cerevisiae (strain ATCC 204508 / S288c) OX=559292 GN=OCT1 PE=1 SV=2	2	2	1	88.182	0	1	2	1	2	2	0	1	2	1	2	2	0	1.2	2.1	1.2	2.1	2.1	0	21702	60560	78831	146690	90498	0	0	0	0	0	3231600
sp|P36013|MAOM_YEAST	sp|P36013|MAOM_YEAST	sp|P36013|MAOM_YEAST NAD-dependent malic enzyme, mitochondrial OS=Saccharomyces cerevisiae (strain ATCC 204508 / S288c) OX=559292 GN=MAE1 PE=1 SV=1	4	4	1	74.375	0	2	3	4	3	2	0	2	3	4	3	2	0	4	5.8	7.5	5.8	3.6	0	103730	141970	352770	216510	82544	0	2938800	2781600	4483700	3099700	0
sp|P36035|JEN1_YEAST	sp|P36035|JEN1_YEAST	sp|P36035|JEN1_YEAST Carboxylic acid transporter protein homolog OS=Saccharomyces cerevisiae (strain ATCC 204508 / S288c) OX=559292 GN=JEN1 PE=1 SV=1	2	2	1	69.375	1	2	0	2	2	0	1	2	0	2	2	0	1.3	3.9	0	3.9	3.9	0	49913	178010	0	575640	535120	0	0	2066600	0	6270300	0	0
sp|P36056|RT22_YEAST	sp|P36056|RT22_YEAST	sp|P36056|RT22_YEAST Probable S-adenosyl-L-methionine-dependent RNA methyltransferase RSM22, mitochondrial OS=Saccharomyces cerevisiae (strain ATCC 204508 / S288c) OX=559292 GN=RSM22 PE=1 SV=1	11	11	1	72.189	5	7	5	7	6	5	5	7	5	7	6	5	9.1	11.8	8.9	15.4	13.4	8.8	212790	736910	330100	1028800	838730	471230	9015500	9584000	7602900	14109000	12418000	7656700
sp|P36060|MCR1_YEAST	sp|P36060|MCR1_YEAST	sp|P36060|MCR1_YEAST NADH-cytochrome b5 reductase 2 OS=Saccharomyces cerevisiae (strain ATCC 204508 / S288c) OX=559292 GN=MCR1 PE=1 SV=1	17	17	1	34.137	12	13	11	16	15	13	12	13	11	16	15	13	50	49	40.7	58.6	58.3	55	3862700	7895000	6245700	19331000	14021000	9581800	74638000	65336000	81569000	126570000	125690000	128370000
sp|P36101|TCD2_YEAST	sp|P36101|TCD2_YEAST	sp|P36101|TCD2_YEAST tRNA threonylcarbamoyladenosine dehydratase 2 OS=Saccharomyces cerevisiae (strain ATCC 204508 / S288c) OX=559292 GN=TCD2 PE=1 SV=1	8	8	1	50.265	1	2	1	4	3	4	1	2	1	4	3	4	2.5	6.5	2.5	11.6	7.6	9.4	136860	345860	167700	1257800	797600	556870	0	6323500	0	12620000	9683100	9217600
sp|P38754|RL14B_YEAST;sp|P36105|RL14A_YEAST	sp|P38754|RL14B_YEAST;sp|P36105|RL14A_YEAST	sp|P38754|RL14B_YEAST 60S ribosomal protein L14-B OS=Saccharomyces cerevisiae (strain ATCC 204508 / S288c) OX=559292 GN=RPL14B PE=1 SV=1;sp|P36105|RL14A_YEAST 60S ribosomal protein L14-A OS=Saccharomyces cerevisiae (strain ATCC 204508 / S288c) OX=559292 GN	4;4	4;4	2	15.153	4	4	4	4	4	4	4	4	4	4	4	4	23.9	23.9	23.9	23.9	23.9	23.9	1907500	3568400	2582000	5869700	3741900	3923600	18731000	11713000	10536000	13730000	8849200	20590000
sp|P36112|MIC60_YEAST	sp|P36112|MIC60_YEAST	sp|P36112|MIC60_YEAST MICOS complex subunit MIC60 OS=Saccharomyces cerevisiae (strain ATCC 204508 / S288c) OX=559292 GN=MIC60 PE=1 SV=1	2	2	1	61.081	1	1	1	2	0	0	1	1	1	2	0	0	1.7	2.8	1.7	4.4	0	0	24959	68834	60792	203120	0	0	0	0	0	2352100	0	0
sp|P36139|PET10_YEAST	sp|P36139|PET10_YEAST	sp|P36139|PET10_YEAST Protein PET10 OS=Saccharomyces cerevisiae (strain ATCC 204508 / S288c) OX=559292 GN=PET10 PE=1 SV=3	1	1	1	31.246	0	1	0	0	0	0	0	1	0	0	0	0	0	5.7	0	0	0	0	0	53789	0	0	0	0	0	421620	0	0	0	0
sp|P36141|FMP46_YEAST	sp|P36141|FMP46_YEAST	sp|P36141|FMP46_YEAST Putative redox protein FMP46, mitochondrial OS=Saccharomyces cerevisiae (strain ATCC 204508 / S288c) OX=559292 GN=FMP46 PE=1 SV=1	6	6	1	15.65	2	4	3	6	6	4	2	4	3	6	6	4	18	25.6	22.6	44.4	44.4	32.3	246490	1922000	1585100	15903000	11820000	4154000	4553900	3519700	8006100	35223000	29633000	23397000
sp|P36148|GPT2_YEAST	sp|P36148|GPT2_YEAST	sp|P36148|GPT2_YEAST Glycerol-3-phosphate O-acyltransferase 2 OS=Saccharomyces cerevisiae (strain ATCC 204508 / S288c) OX=559292 GN=GPT2 PE=1 SV=1	2	2	1	83.644	2	1	2	2	2	0	2	1	2	2	2	0	3.4	1.9	3.4	3.4	3.4	0	104670	145770	176650	172290	143160	0	3138800	0	3256500	2610900	2731800	0
sp|P36151|YK50_YEAST	sp|P36151|YK50_YEAST	sp|P36151|YK50_YEAST Uncharacterized protein YKR070W OS=Saccharomyces cerevisiae (strain ATCC 204508 / S288c) OX=559292 GN=YKR070W PE=1 SV=1	4	4	1	39.406	2	1	1	4	2	3	2	1	1	4	2	3	8.2	2.8	2.8	15.3	8	10.2	410660	317270	439480	2822300	1347200	679400	10215000	0	0	17010000	10616000	9886000
sp|P36516|RM03_YEAST	sp|P36516|RM03_YEAST	sp|P36516|RM03_YEAST 54S ribosomal protein L3, mitochondrial OS=Saccharomyces cerevisiae (strain ATCC 204508 / S288c) OX=559292 GN=MRPL3 PE=1 SV=2	25	25	1	43.999	18	22	16	13	12	10	18	22	16	13	12	10	42.3	47.9	36.2	31.3	29.7	22.8	10336000	35252000	21131000	4931000	4291900	1663200	228480000	312880000	308750000	59294000	56897000	38941000
sp|P36517|RM04_YEAST	sp|P36517|RM04_YEAST	sp|P36517|RM04_YEAST 54S ribosomal protein L4, mitochondrial OS=Saccharomyces cerevisiae (strain ATCC 204508 / S288c) OX=559292 GN=MRPL4 PE=1 SV=2	7	7	1	36.964	6	6	4	7	6	6	6	6	4	7	6	6	19.4	21	14.4	23.5	19.4	19.4	3101300	6548900	3481900	11965000	8499700	4389700	37044000	33001000	34416000	71358000	60333000	58276000
sp|P36519|RM07_YEAST	sp|P36519|RM07_YEAST	sp|P36519|RM07_YEAST 54S ribosomal protein L7, mitochondrial OS=Saccharomyces cerevisiae (strain ATCC 204508 / S288c) OX=559292 GN=MRPL7 PE=1 SV=2	7	7	1	33.099	4	6	5	6	5	4	4	6	5	6	5	4	19.9	27.7	22.9	28.4	22.9	17.8	627380	3175000	2338800	7662000	4850600	1867500	12370000	18341000	13883000	38009000	36353000	41363000
sp|P36520|RM10_YEAST	sp|P36520|RM10_YEAST	sp|P36520|RM10_YEAST 54S ribosomal protein L10, mitochondrial OS=Saccharomyces cerevisiae (strain ATCC 204508 / S288c) OX=559292 GN=MRPL10 PE=1 SV=2	10	10	1	36.347	4	7	7	9	7	6	4	7	7	9	7	6	12.4	22.7	22.7	29.2	23	18.9	673840	2841700	2284000	4448200	3118400	1386800	21963000	33217000	27886000	31632000	29645000	27085000
sp|P36521|RM11_YEAST	sp|P36521|RM11_YEAST	sp|P36521|RM11_YEAST 54S ribosomal protein L11, mitochondrial OS=Saccharomyces cerevisiae (strain ATCC 204508 / S288c) OX=559292 GN=MRPL11 PE=1 SV=2	6	6	1	28.515	4	4	4	6	4	5	4	4	4	6	4	5	16.9	16.9	12.9	25.7	15.3	18.5	251140	857640	779080	3717100	1927700	1348900	5061000	6714000	8404100	24599000	13458000	13284000
sp|P36523|RM15_YEAST	sp|P36523|RM15_YEAST	sp|P36523|RM15_YEAST 54S ribosomal protein L15, mitochondrial OS=Saccharomyces cerevisiae (strain ATCC 204508 / S288c) OX=559292 GN=MRPL15 PE=1 SV=3	8	8	1	28.167	4	6	4	7	7	7	4	6	4	7	7	7	21.3	29.6	20.6	30	29.6	30	632420	1651500	932660	5226000	4585000	2658800	13709000	11628000	18924000	33180000	29573000	31373000
sp|P36525|RM24_YEAST	sp|P36525|RM24_YEAST	sp|P36525|RM24_YEAST 54S ribosomal protein L24, mitochondrial OS=Saccharomyces cerevisiae (strain ATCC 204508 / S288c) OX=559292 GN=MRPL24 PE=1 SV=2	13	13	1	30.049	9	12	9	12	11	8	9	12	9	12	11	8	36.8	49.2	39.9	48.4	43.8	36.4	3371000	9107200	6858200	14637000	13327000	3871100	41755000	53740000	48117000	81072000	75692000	49277000
sp|P36526|RM27_YEAST	sp|P36526|RM27_YEAST	sp|P36526|RM27_YEAST 54S ribosomal protein L27, mitochondrial OS=Saccharomyces cerevisiae (strain ATCC 204508 / S288c) OX=559292 GN=MRPL27 PE=1 SV=2	4	4	1	16.492	3	2	2	4	4	4	3	2	2	4	4	4	14.4	13	14.4	21.2	21.2	21.2	1611300	1629100	1097100	9425100	5410600	2465800	16868000	11869000	8295200	20347000	12887000	13335000
sp|P36527|RM28_YEAST	sp|P36527|RM28_YEAST	sp|P36527|RM28_YEAST 54S ribosomal protein L28, mitochondrial OS=Saccharomyces cerevisiae (strain ATCC 204508 / S288c) OX=559292 GN=MRPL28 PE=1 SV=2	6	6	1	17.342	5	5	4	5	4	3	5	5	4	5	4	3	34.7	39.5	28.6	34.7	28.6	22.4	2285600	7832300	2244500	12437000	4172900	1315400	24007000	17778000	18128000	37087000	30429000	20580000
sp|P36528|RM17_YEAST	sp|P36528|RM17_YEAST	sp|P36528|RM17_YEAST 54S ribosomal protein L17, mitochondrial OS=Saccharomyces cerevisiae (strain ATCC 204508 / S288c) OX=559292 GN=MRPL17 PE=1 SV=2	2	2	1	32.212	1	0	1	2	2	1	1	0	1	2	2	1	4.3	0	4.3	7.8	7.8	3.6	116340	0	159970	1204400	871110	204980	0	0	0	10749000	7513900	0
sp|P36533|RM39_YEAST	sp|P36533|RM39_YEAST	sp|P36533|RM39_YEAST 54S ribosomal protein L39, mitochondrial OS=Saccharomyces cerevisiae (strain ATCC 204508 / S288c) OX=559292 GN=MRPL39 PE=1 SV=3	4	4	1	7.9725	4	2	4	3	4	2	4	2	4	3	4	2	40	28.6	40	38.6	40	14.3	19574000	35126000	55464000	82284000	61533000	8206600	35884000	36710000	45992000	73226000	51543000	41807000
sp|P36534|RM40_YEAST	sp|P36534|RM40_YEAST	sp|P36534|RM40_YEAST 54S ribosomal protein L40, mitochondrial OS=Saccharomyces cerevisiae (strain ATCC 204508 / S288c) OX=559292 GN=MRPL40 PE=1 SV=2	10	10	1	33.751	5	9	4	7	6	4	5	9	4	7	6	4	17.8	34.7	13.8	23.9	21.2	15.2	1106600	3152500	1253200	4834900	2774200	779480	13544000	12547000	9613600	19313000	15536000	7617900
sp|P36775|LONM_YEAST	sp|P36775|LONM_YEAST	sp|P36775|LONM_YEAST Lon protease homolog, mitochondrial OS=Saccharomyces cerevisiae (strain ATCC 204508 / S288c) OX=559292 GN=PIM1 PE=1 SV=2	4	4	1	127.11	0	1	0	3	2	2	0	1	0	3	2	2	0	1	0	2.5	1.5	1.5	0	17488	0	268300	217520	131720	0	0	0	5744000	7687000	5136200
sp|P37292|GLYM_YEAST;sp|P37291|GLYC_YEAST	sp|P37292|GLYM_YEAST	sp|P37292|GLYM_YEAST Serine hydroxymethyltransferase, mitochondrial OS=Saccharomyces cerevisiae (strain ATCC 204508 / S288c) OX=559292 GN=SHM1 PE=1 SV=2	18;1	18;1	2	53.686	13	16	14	14	15	12	13	16	14	14	15	12	29	36.5	32.2	32.7	34.5	27.3	1617400	4600500	3610300	9094200	7355900	3545700	64806000	50203000	55894000	116640000	102950000	101810000
sp|P37293|NAT2_YEAST	sp|P37293|NAT2_YEAST	sp|P37293|NAT2_YEAST Putative N-terminal acetyltransferase 2 OS=Saccharomyces cerevisiae (strain ATCC 204508 / S288c) OX=559292 GN=NAT2 PE=1 SV=2	4	4	1	32.804	1	3	2	0	1	1	1	3	2	0	1	1	3.5	10.1	6.6	0	3.5	3.5	110990	423640	402180	0	234150	83671	0	3103100	4205100	0	0	0
sp|P37298|DHSD_YEAST	sp|P37298|DHSD_YEAST	sp|P37298|DHSD_YEAST Succinate dehydrogenase [ubiquinone] cytochrome b small subunit, mitochondrial OS=Saccharomyces cerevisiae (strain ATCC 204508 / S288c) OX=559292 GN=SDH4 PE=1 SV=1	4	4	1	20.248	3	4	3	3	2	2	3	4	3	3	2	2	19.3	22.1	19.3	19.3	12.2	14.9	1065600	2860600	1291900	2023000	1670200	326220	9380600	11759000	6374600	6848100	8237200	4279700
sp|P37299|QCR10_YEAST	sp|P37299|QCR10_YEAST	sp|P37299|QCR10_YEAST Cytochrome b-c1 complex subunit 10, mitochondrial OS=Saccharomyces cerevisiae (strain ATCC 204508 / S288c) OX=559292 GN=QCR10 PE=1 SV=2	4	4	1	8.5928	2	4	3	2	1	1	2	4	3	2	1	1	33.8	46.8	45.5	26	11.7	24.7	1817000	4782300	2260300	3197500	127570	570600	8318600	7833300	6175100	7764800	0	0
sp|P38011|GBLP_YEAST	sp|P38011|GBLP_YEAST	sp|P38011|GBLP_YEAST Guanine nucleotide-binding protein subunit beta-like protein OS=Saccharomyces cerevisiae (strain ATCC 204508 / S288c) OX=559292 GN=ASC1 PE=1 SV=4	2	2	1	34.805	0	0	0	0	0	2	0	0	0	0	0	2	0	0	0	0	0	5.6	0	0	0	0	0	906950	0	0	0	0	0	11777000
sp|P38061|RL32_YEAST	sp|P38061|RL32_YEAST	sp|P38061|RL32_YEAST 60S ribosomal protein L32 OS=Saccharomyces cerevisiae (strain ATCC 204508 / S288c) OX=559292 GN=RPL32 PE=1 SV=1	3	3	1	14.771	2	2	2	2	2	2	2	2	2	2	2	2	11.5	16.2	11.5	11.5	16.2	11.5	1044700	1209100	2361800	2421000	781050	1209600	9494500	0	10604000	9027900	0	8322100
sp|P38064|RM16_YEAST	sp|P38064|RM16_YEAST	sp|P38064|RM16_YEAST 54S ribosomal protein L16, mitochondrial OS=Saccharomyces cerevisiae (strain ATCC 204508 / S288c) OX=559292 GN=MRPL16 PE=1 SV=1	7	7	1	26.518	4	6	4	5	4	4	4	6	4	5	4	4	18.5	22.4	15.5	22.4	18.5	18.5	1481700	9534500	3670400	6002600	3895900	1389600	20668000	39035000	33191000	29897000	27786000	19925000
sp|P38071|ETR1_YEAST	sp|P38071|ETR1_YEAST	sp|P38071|ETR1_YEAST Enoyl-[acyl-carrier-protein] reductase, mitochondrial OS=Saccharomyces cerevisiae (strain ATCC 204508 / S288c) OX=559292 GN=ETR1 PE=1 SV=3	17	17	1	42.066	10	11	13	10	12	13	10	11	13	10	12	13	30.3	36.3	41.1	28.2	35.3	40.3	4143300	9400000	7362700	18187000	12526000	8644500	95945000	87770000	82867000	117150000	101200000	88330000
sp|P38077|ATPG_YEAST	sp|P38077|ATPG_YEAST	sp|P38077|ATPG_YEAST ATP synthase subunit gamma, mitochondrial OS=Saccharomyces cerevisiae (strain ATCC 204508 / S288c) OX=559292 GN=ATP3 PE=1 SV=1	15	15	1	34.35	13	14	11	14	14	13	13	14	11	14	14	13	43.7	45	41.2	45	45	45	7817000	17135000	15160000	39792000	28420000	15538000	123870000	105250000	135560000	229780000	205450000	193250000
sp|P38079|YRO2_YEAST	sp|P38079|YRO2_YEAST	sp|P38079|YRO2_YEAST Protein YRO2 OS=Saccharomyces cerevisiae (strain ATCC 204508 / S288c) OX=559292 GN=YRO2 PE=1 SV=1	4	2	1	38.719	3	3	3	3	3	3	2	1	1	1	1	1	11.9	12.5	12.5	12.5	12.5	12.5	4542700	7496300	5248400	4528300	3303200	1560900	68751000	22875000	27572000	0	0	0
sp|P38081|YBQ6_YEAST	sp|P38081|YBQ6_YEAST	sp|P38081|YBQ6_YEAST Uncharacterized glycosyl hydrolase YBR056W OS=Saccharomyces cerevisiae (strain ATCC 204508 / S288c) OX=559292 GN=YBR056W PE=1 SV=1	2	2	1	57.821	1	2	1	1	0	1	1	2	1	1	0	1	2.8	5	2.8	2.8	0	2.2	46876	136840	20564	85133	0	121290	0	1895800	0	0	0	0
sp|P38088-2|SYG_YEAST;sp|P38088|SYG_YEAST	sp|P38088-2|SYG_YEAST;sp|P38088|SYG_YEAST	sp|P38088-2|SYG_YEAST Isoform Cytoplasmic of Glycine--tRNA ligase 1, mitochondrial OS=Saccharomyces cerevisiae (strain ATCC 204508 / S288c) OX=559292 GN=GRS1;sp|P38088|SYG_YEAST Glycine--tRNA ligase 1, mitochondrial OS=Saccharomyces cerevisiae (strain ATCC	5;5	5;5	2	75.338	2	2	1	3	3	3	2	2	1	3	3	3	3.7	3.6	1.9	5.2	5.2	5.2	57605	26651	80093	185630	208370	142530	4261200	0	0	3454900	3597200	4329500
sp|P38120|RT09_YEAST	sp|P38120|RT09_YEAST	sp|P38120|RT09_YEAST 37S ribosomal protein S9, mitochondrial OS=Saccharomyces cerevisiae (strain ATCC 204508 / S288c) OX=559292 GN=MRPS9 PE=1 SV=1	11	11	1	31.925	11	9	10	8	10	7	11	9	10	8	10	7	53.2	44.6	48.2	41	49.6	35.6	4769300	9678700	6080300	7402200	11314000	5977000	62774000	52449000	45547000	70502000	68754000	69157000
sp|P38127|RIM2_YEAST	sp|P38127|RIM2_YEAST	sp|P38127|RIM2_YEAST Mitochondrial carrier protein RIM2 OS=Saccharomyces cerevisiae (strain ATCC 204508 / S288c) OX=559292 GN=RIM2 PE=1 SV=1	4	4	1	42.101	1	0	0	3	0	1	1	0	0	3	0	1	3.7	0	0	8.8	0	2.4	48370	0	0	251290	0	45922	0	0	0	2719200	0	0
sp|P38137|FAT2_YEAST	sp|P38137|FAT2_YEAST	sp|P38137|FAT2_YEAST Peroxisomal-coenzyme A synthetase OS=Saccharomyces cerevisiae (strain ATCC 204508 / S288c) OX=559292 GN=PCS60 PE=1 SV=1	13	13	1	60.488	8	10	7	7	2	4	8	10	7	7	2	4	16	19.9	14.7	13.3	3.5	6.3	856200	2514900	1657500	830540	215000	240520	19563000	26007000	24564000	10641000	7919400	8338800
sp|P38175|RT21_YEAST	sp|P38175|RT21_YEAST	sp|P38175|RT21_YEAST 37S ribosomal protein MRP21, mitochondrial OS=Saccharomyces cerevisiae (strain ATCC 204508 / S288c) OX=559292 GN=MRP21 PE=1 SV=1	7	7	1	20.394	4	5	4	6	4	4	4	5	4	6	4	4	18.6	32.2	18.1	29.4	19.2	18.1	610350	2572600	2541900	7365900	4632500	3070900	7993700	10746000	12917000	27705000	26160000	35006000
sp|P38219|OLA1_YEAST	sp|P38219|OLA1_YEAST	sp|P38219|OLA1_YEAST Obg-like ATPase 1 OS=Saccharomyces cerevisiae (strain ATCC 204508 / S288c) OX=559292 GN=OLA1 PE=1 SV=1	6	6	1	44.174	0	4	0	5	1	2	0	4	0	5	1	2	0	12.2	0	12.4	2.5	5.1	0	314470	0	677140	232060	355740	0	2799300	0	4966800	0	9202600
sp|P38221|CDS1_YEAST	sp|P38221|CDS1_YEAST	sp|P38221|CDS1_YEAST Phosphatidate cytidylyltransferase OS=Saccharomyces cerevisiae (strain ATCC 204508 / S288c) OX=559292 GN=CDS1 PE=1 SV=1	1	1	1	51.822	0	0	1	1	0	0	0	0	1	1	0	0	0	0	2.4	2.4	0	0	0	0	59852	104810	0	0	0	0	0	857030	0	0
sp|P38323|CLPX_YEAST	sp|P38323|CLPX_YEAST	sp|P38323|CLPX_YEAST ATP-dependent clpX-like chaperone, mitochondrial OS=Saccharomyces cerevisiae (strain ATCC 204508 / S288c) OX=559292 GN=MCX1 PE=1 SV=1	4	4	1	57.945	0	1	2	4	4	3	0	1	2	4	4	3	0	2.3	3.7	8.5	8.5	6.7	0	36052	99544	501210	285370	155930	0	0	0	4493400	0	4605700
sp|P38325|OM14_YEAST	sp|P38325|OM14_YEAST	sp|P38325|OM14_YEAST Mitochondrial outer membrane protein OM14 OS=Saccharomyces cerevisiae (strain ATCC 204508 / S288c) OX=559292 GN=OM14 PE=1 SV=1	1	1	1	14.609	0	1	0	1	1	1	0	1	0	1	1	1	0	19.4	0	19.4	19.4	19.4	0	9127500	0	21408000	19471000	22095000	0	0	0	0	0	0
sp|P38353|SSH1_YEAST	sp|P38353|SSH1_YEAST	sp|P38353|SSH1_YEAST Sec sixty-one protein homolog OS=Saccharomyces cerevisiae (strain ATCC 204508 / S288c) OX=559292 GN=SSH1 PE=1 SV=1	1	1	1	53.311	0	0	0	0	0	0	0	0	0	0	0	0	0	0	0	0	0	0	0	0	0	0	0	0	0	0	0	0	0	0
sp|P38695|HXT5_YEAST;sp|P32466|HXT3_YEAST;sp|P32465|HXT1_YEAST	sp|P38695|HXT5_YEAST;sp|P32466|HXT3_YEAST;sp|P32465|HXT1_YEAST	sp|P38695|HXT5_YEAST Probable glucose transporter HXT5 OS=Saccharomyces cerevisiae (strain ATCC 204508 / S288c) OX=559292 GN=HXT5 PE=1 SV=1;sp|P32466|HXT3_YEAST Low-affinity glucose transporter HXT3 OS=Saccharomyces cerevisiae (strain ATCC 204508 / S288c)	2;1;1	1;0;0	3	66.251	1	1	1	2	2	1	1	1	1	1	1	1	1.7	1.7	1.7	3.2	3.2	1.7	76737	313950	289990	877310	649890	349340	0	0	0	0	0	0
sp|P38701|RS20_YEAST	sp|P38701|RS20_YEAST	sp|P38701|RS20_YEAST 40S ribosomal protein S20 OS=Saccharomyces cerevisiae (strain ATCC 204508 / S288c) OX=559292 GN=RPS20 PE=1 SV=3	3	3	1	13.907	0	0	1	0	1	2	0	0	1	0	1	2	0	0	9.9	0	9.9	10.7	0	0	294590	0	448220	1536700	0	0	0	0	0	0
sp|P38705|SYSM_YEAST	sp|P38705|SYSM_YEAST	sp|P38705|SYSM_YEAST Serine--tRNA ligase, mitochondrial OS=Saccharomyces cerevisiae (strain ATCC 204508 / S288c) OX=559292 GN=DIA4 PE=1 SV=1	2	2	1	50.389	0	2	1	0	0	0	0	2	1	0	0	0	0	3.8	2	0	0	0	0	34397	55364	0	0	0	0	0	0	0	0	0
sp|P38714|SYRM_YEAST	sp|P38714|SYRM_YEAST	sp|P38714|SYRM_YEAST Arginine--tRNA ligase, mitochondrial OS=Saccharomyces cerevisiae (strain ATCC 204508 / S288c) OX=559292 GN=MSR1 PE=3 SV=3	1	1	1	73.693	0	0	0	1	1	1	0	0	0	1	1	1	0	0	0	1.4	1.4	1.4	0	0	0	99946	72729	42599	0	0	0	0	0	0
sp|P38744|PHS_YEAST	sp|P38744|PHS_YEAST	sp|P38744|PHS_YEAST Putative pterin-4-alpha-carbinolamine dehydratase OS=Saccharomyces cerevisiae (strain ATCC 204508 / S288c) OX=559292 GN=YHL018W PE=1 SV=1	4	4	1	14.026	1	0	0	3	3	2	1	0	0	3	3	2	8.3	0	0	25	25	16.7	76418	0	0	2555000	1977800	752310	0	0	0	7721100	5778500	5138400
sp|P38746|YLF2_YEAST	sp|P38746|YLF2_YEAST	sp|P38746|YLF2_YEAST Obg-like ATPase homolog OS=Saccharomyces cerevisiae (strain ATCC 204508 / S288c) OX=559292 GN=YLF2 PE=1 SV=1	6	6	1	45.714	3	3	2	5	2	3	3	3	2	5	2	3	9.9	9.9	5.7	14.3	5.7	9.9	152240	224290	181320	764390	365870	227870	3604700	2387800	3429700	6486200	4491600	4266400
sp|P38755|OSH7_YEAST;sp|Q02201|OSH6_YEAST	sp|P38755|OSH7_YEAST;sp|Q02201|OSH6_YEAST	sp|P38755|OSH7_YEAST Oxysterol-binding protein homolog 7 OS=Saccharomyces cerevisiae (strain ATCC 204508 / S288c) OX=559292 GN=OSH7 PE=1 SV=1;sp|Q02201|OSH6_YEAST Oxysterol-binding protein homolog 6 OS=Saccharomyces cerevisiae (strain ATCC 204508 / S288c)	2;1	2;1	2	49.804	0	1	0	1	1	1	0	1	0	1	1	1	0	2.3	0	2.3	2.3	1.8	0	63270	0	96040	93506	0	0	0	0	0	1112600	0
sp|P38771|RRF1_YEAST	sp|P38771|RRF1_YEAST	sp|P38771|RRF1_YEAST Ribosome-recycling factor, mitochondrial OS=Saccharomyces cerevisiae (strain ATCC 204508 / S288c) OX=559292 GN=RRF1 PE=1 SV=1	8	8	1	26.406	3	5	6	7	5	5	3	5	6	7	5	5	12.6	19.6	25.2	30	22.2	22.2	274380	2098300	2102100	8138300	3784300	2466000	10231000	7534700	10241000	37486000	31185000	25021000
sp|P38783|FYV4_YEAST	sp|P38783|FYV4_YEAST	sp|P38783|FYV4_YEAST Protein FYV4, mitochondrial OS=Saccharomyces cerevisiae (strain ATCC 204508 / S288c) OX=559292 GN=FYV4 PE=1 SV=1	2	2	1	15.291	2	1	2	2	2	2	2	1	2	2	2	2	16.2	5.4	16.2	16.2	16.2	16.2	1335000	745750	1790700	6400900	4432500	2853000	0	0	0	14968000	12196000	10348000
sp|P38797|PP2C7_YEAST	sp|P38797|PP2C7_YEAST	sp|P38797|PP2C7_YEAST Protein phosphatase 2C homolog 7, mitochondrial OS=Saccharomyces cerevisiae (strain ATCC 204508 / S288c) OX=559292 GN=PTC7 PE=1 SV=2	3	3	1	37.782	1	1	1	3	3	3	1	1	1	3	3	3	2.9	2.9	2.9	8.7	8.7	8.7	25140	177930	77398	681430	482910	340480	0	0	0	5588400	3605500	3792300
sp|P38803|IPI1_YEAST	sp|P38803|IPI1_YEAST	sp|P38803|IPI1_YEAST Pre-rRNA-processing protein IPI1 OS=Saccharomyces cerevisiae (strain ATCC 204508 / S288c) OX=559292 GN=IPI1 PE=1 SV=1	1	1	1	37.866	0	0	0	0	0	0	0	0	0	0	0	0	0	0	0	0	0	0	0	0	0	0	0	0	0	0	0	0	0	0
sp|P38825|TOM71_YEAST	sp|P38825|TOM71_YEAST	sp|P38825|TOM71_YEAST Protein TOM71 OS=Saccharomyces cerevisiae (strain ATCC 204508 / S288c) OX=559292 GN=TOM71 PE=1 SV=1	3	3	1	71.855	1	1	1	1	1	1	1	1	1	1	1	1	1.7	1.7	1.7	1.7	1.7	1.7	0	34968	62508	53961	60663	22924	0	0	0	0	0	0
sp|P38845|CRP1_YEAST	sp|P38845|CRP1_YEAST	sp|P38845|CRP1_YEAST Cruciform DNA-recognizing protein 1 OS=Saccharomyces cerevisiae (strain ATCC 204508 / S288c) OX=559292 GN=CRP1 PE=1 SV=1	1	1	1	51.115	1	1	1	0	0	0	1	1	1	0	0	0	2.6	2.6	2.6	0	0	0	123680	281130	237590	0	0	0	0	0	0	0	0	0
sp|P38884|AIM18_YEAST	sp|P38884|AIM18_YEAST	sp|P38884|AIM18_YEAST Altered inheritance of mitochondria protein 18, mitochondrial OS=Saccharomyces cerevisiae (strain ATCC 204508 / S288c) OX=559292 GN=AIM18 PE=1 SV=1	1	1	1	36.501	0	0	0	0	0	0	0	0	0	0	0	0	0	0	0	0	0	0	0	0	0	0	0	0	0	0	0	0	0	0
sp|P38885|AIM46_YEAST	sp|P38885|AIM46_YEAST	sp|P38885|AIM46_YEAST Altered inheritance of mitochondria protein 46, mitochondrial OS=Saccharomyces cerevisiae (strain ATCC 204508 / S288c) OX=559292 GN=AIM46 PE=1 SV=1	1	1	1	34.113	0	0	0	1	1	1	0	0	0	1	1	1	0	0	0	4.5	4.5	4.5	0	0	0	330410	314060	173860	0	0	0	0	0	0
sp|P38891|BCA1_YEAST;sp|P47176|BCA2_YEAST	sp|P38891|BCA1_YEAST	sp|P38891|BCA1_YEAST Branched-chain-amino-acid aminotransferase, mitochondrial OS=Saccharomyces cerevisiae (strain ATCC 204508 / S288c) OX=559292 GN=BAT1 PE=1 SV=1	14;3	14;3	2	43.596	11	12	11	11	10	7	11	12	11	11	10	7	29.5	33.1	32.8	32.6	29.3	20.6	8551900	22373000	15301000	11064000	9792200	5696300	211970000	216160000	144930000	94523000	77728000	90136000
sp|P38910|CH10_YEAST	sp|P38910|CH10_YEAST	sp|P38910|CH10_YEAST 10 kDa heat shock protein, mitochondrial OS=Saccharomyces cerevisiae (strain ATCC 204508 / S288c) OX=559292 GN=HSP10 PE=1 SV=1	3	3	1	11.372	1	2	1	2	2	1	1	2	1	2	2	1	10.4	25.5	15.1	25.5	25.5	10.4	266990	563230	787960	3489800	1063000	1254400	0	0	0	9416100	0	0
sp|P38988|GGC1_YEAST	sp|P38988|GGC1_YEAST	sp|P38988|GGC1_YEAST Mitochondrial GTP/GDP carrier protein 1 OS=Saccharomyces cerevisiae (strain ATCC 204508 / S288c) OX=559292 GN=GGC1 PE=1 SV=1	20	20	1	33.215	16	18	16	17	18	17	16	18	16	17	18	17	46	52.7	46	57.7	58.7	57.7	13368000	49579000	31870000	72039000	51891000	27087000	269520000	325820000	321920000	498840000	392450000	332300000
sp|P38998|LYS1_YEAST	sp|P38998|LYS1_YEAST	sp|P38998|LYS1_YEAST Saccharopine dehydrogenase [NAD(+), L-lysine-forming] OS=Saccharomyces cerevisiae (strain ATCC 204508 / S288c) OX=559292 GN=LYS1 PE=1 SV=3	3	3	1	41.464	0	1	2	1	1	1	0	1	2	1	1	1	0	5.4	7.2	5.4	5.4	4	0	143700	359180	415990	340560	230170	0	0	5005700	0	0	0
sp|P39004|HXT7_YEAST;sp|P39003|HXT6_YEAST;sp|P53631|HXT17_YEAST;sp|P39924|HXT13_YEAST;sp|P54854|HXT15_YEAST;sp|P47185|HXT16_YEAST	sp|P39004|HXT7_YEAST;sp|P39003|HXT6_YEAST	sp|P39004|HXT7_YEAST High-affinity hexose transporter HXT7 OS=Saccharomyces cerevisiae (strain ATCC 204508 / S288c) OX=559292 GN=HXT7 PE=1 SV=1;sp|P39003|HXT6_YEAST High-affinity hexose transporter HXT6 OS=Saccharomyces cerevisiae (strain ATCC 204508 / S28	8;7;1;1;1;1	7;6;1;1;1;1	6	62.734	3	5	4	8	8	5	3	5	4	7	7	5	7.5	11.1	7	17.5	17.5	11.6	381760	1594700	976120	4364900	4286300	1964600	9434900	21390000	9516200	42646000	29006000	27617000
sp|P39015|STM1_YEAST	sp|P39015|STM1_YEAST	sp|P39015|STM1_YEAST Suppressor protein STM1 OS=Saccharomyces cerevisiae (strain ATCC 204508 / S288c) OX=559292 GN=STM1 PE=1 SV=3	2	2	1	29.995	0	0	0	0	0	0	0	0	0	0	0	0	0	0	0	0	0	0	0	0	0	0	0	0	0	0	0	0	0	0
sp|P39518|LCF2_YEAST	sp|P39518|LCF2_YEAST	sp|P39518|LCF2_YEAST Long-chain-fatty-acid--CoA ligase 2 OS=Saccharomyces cerevisiae (strain ATCC 204508 / S288c) OX=559292 GN=FAA2 PE=1 SV=1	1	1	1	83.437	1	1	1	1	0	1	1	1	1	1	0	1	1.2	1.2	1.2	1.2	0	1.2	22659	52822	64436	66373	0	15166	0	0	0	0	0	0
sp|P39522|ILV3_YEAST	sp|P39522|ILV3_YEAST	sp|P39522|ILV3_YEAST Dihydroxy-acid dehydratase, mitochondrial OS=Saccharomyces cerevisiae (strain ATCC 204508 / S288c) OX=559292 GN=ILV3 PE=1 SV=2	20	20	1	62.86	15	20	15	14	13	12	15	20	15	14	13	12	36.6	42.1	33.8	31.5	31.1	29.7	4679500	11014000	9234200	7489200	6759400	2830700	98843000	105230000	115040000	76839000	90613000	76958000
sp|P39533|ACON2_YEAST	sp|P39533|ACON2_YEAST	sp|P39533|ACON2_YEAST Homocitrate dehydratase, mitochondrial OS=Saccharomyces cerevisiae (strain ATCC 204508 / S288c) OX=559292 GN=ACO2 PE=1 SV=1	6	5	1	86.582	4	5	6	5	6	6	3	4	5	4	5	5	5.3	6.2	7.2	5.7	7.2	7.2	289600	609190	736510	795480	916810	470230	19845000	12645000	8715300	11900000	7352700	9376100
sp|P39676|FHP_YEAST	sp|P39676|FHP_YEAST	sp|P39676|FHP_YEAST Flavohemoprotein OS=Saccharomyces cerevisiae (strain ATCC 204508 / S288c) OX=559292 GN=YHB1 PE=1 SV=2	11	11	1	44.646	9	10	10	8	8	8	9	10	10	8	8	8	32.1	38.8	38.8	31.3	31.3	31.3	6737800	19762000	13239000	5185800	5025200	2621300	133790000	126720000	115700000	45344000	47245000	33073000
sp|P39726|GCSH_YEAST	sp|P39726|GCSH_YEAST	sp|P39726|GCSH_YEAST Glycine cleavage system H protein, mitochondrial OS=Saccharomyces cerevisiae (strain ATCC 204508 / S288c) OX=559292 GN=GCV3 PE=1 SV=3	4	4	1	18.793	1	0	0	3	4	2	1	0	0	3	4	2	8.2	0	0	17.6	22.4	12.9	1109100	0	0	3342000	14423000	6518600	0	0	0	22567000	17649000	12984000
sp|P39730|IF2P_YEAST	sp|P39730|IF2P_YEAST	sp|P39730|IF2P_YEAST Eukaryotic translation initiation factor 5B OS=Saccharomyces cerevisiae (strain ATCC 204508 / S288c) OX=559292 GN=FUN12 PE=1 SV=2	2	2	1	112.27	0	1	0	1	0	0	0	1	0	1	0	0	0	1.1	0	1.1	0	0	0	60716	0	16608	0	0	0	0	0	0	0	0
sp|P39744|NOC2_YEAST	sp|P39744|NOC2_YEAST	sp|P39744|NOC2_YEAST Nucleolar complex protein 2 OS=Saccharomyces cerevisiae (strain ATCC 204508 / S288c) OX=559292 GN=NOC2 PE=1 SV=2	1	1	1	81.6	1	1	0	0	0	0	1	1	0	0	0	0	1.5	1.5	0	0	0	0	16459	26274	0	0	0	0	0	0	0	0	0	0
sp|P39925|AFG3_YEAST	sp|P39925|AFG3_YEAST	sp|P39925|AFG3_YEAST Mitochondrial respiratory chain complexes assembly protein AFG3 OS=Saccharomyces cerevisiae (strain ATCC 204508 / S288c) OX=559292 GN=AFG3 PE=1 SV=1	4	3	1	84.543	1	2	1	2	2	2	0	1	0	1	1	1	1.6	3.9	1.6	2.5	2.5	2.5	0	104100	0	240430	206740	87705	0	0	0	0	0	0
sp|P39939|RS26B_YEAST;sp|P39938|RS26A_YEAST	sp|P39939|RS26B_YEAST;sp|P39938|RS26A_YEAST	sp|P39939|RS26B_YEAST 40S ribosomal protein S26-B OS=Saccharomyces cerevisiae (strain ATCC 204508 / S288c) OX=559292 GN=RPS26B PE=1 SV=1;sp|P39938|RS26A_YEAST 40S ribosomal protein S26-A OS=Saccharomyces cerevisiae (strain ATCC 204508 / S288c) OX=559292 GN	2;2	2;2	2	13.447	2	2	2	2	2	2	2	2	2	2	2	2	20.2	20.2	20.2	20.2	20.2	20.2	3577500	8424700	7043700	14413000	22593000	5115900	20624000	35552000	18760000	16376000	23013000	21764000
sp|P39944|UBP5_YEAST	sp|P39944|UBP5_YEAST	sp|P39944|UBP5_YEAST Ubiquitin carboxyl-terminal hydrolase 5 OS=Saccharomyces cerevisiae (strain ATCC 204508 / S288c) OX=559292 GN=UBP5 PE=1 SV=1	1	1	1	92.259	1	1	1	1	1	1	1	1	1	1	1	1	1.2	1.2	1.2	1.2	1.2	1.2	173670	553470	565310	510840	573650	359660	0	0	0	0	0	0
sp|P39952|OXA1_YEAST	sp|P39952|OXA1_YEAST	sp|P39952|OXA1_YEAST Mitochondrial inner membrane protein OXA1 OS=Saccharomyces cerevisiae (strain ATCC 204508 / S288c) OX=559292 GN=OXA1 PE=1 SV=1	7	7	1	44.815	3	7	3	3	2	2	3	7	3	3	2	2	10.7	21.6	10	10	6.5	6.5	755950	4606100	1214800	3908100	1806700	776830	9222600	14925000	6803600	14306000	10202000	7391600
sp|P40008|FMP52_YEAST	sp|P40008|FMP52_YEAST	sp|P40008|FMP52_YEAST Protein FMP52, mitochondrial OS=Saccharomyces cerevisiae (strain ATCC 204508 / S288c) OX=559292 GN=FMP52 PE=1 SV=1	4	4	1	25.086	0	2	0	1	1	1	0	2	0	1	1	1	0	10.4	0	6.1	3	6.1	0	200340	0	107350	520500	107730	0	4111400	0	0	0	0
sp|P40018|RSMB_YEAST	sp|P40018|RSMB_YEAST	sp|P40018|RSMB_YEAST Small nuclear ribonucleoprotein-associated protein B OS=Saccharomyces cerevisiae (strain ATCC 204508 / S288c) OX=559292 GN=SMB1 PE=1 SV=1	3	3	1	22.379	0	0	0	0	0	0	0	0	0	0	0	0	0	0	0	0	0	0	0	0	0	0	0	0	0	0	0	0	0	0
sp|P40030|ERG28_YEAST	sp|P40030|ERG28_YEAST	sp|P40030|ERG28_YEAST Ergosterol biosynthetic protein 28 OS=Saccharomyces cerevisiae (strain ATCC 204508 / S288c) OX=559292 GN=ERG28 PE=1 SV=1	1	1	1	17.135	0	0	1	0	0	0	0	0	1	0	0	0	0	0	8.1	0	0	0	0	0	121370	0	0	0	0	0	0	0	0	0
sp|P40033|RSM18_YEAST	sp|P40033|RSM18_YEAST	sp|P40033|RSM18_YEAST 37S ribosomal protein RSM18, mitochondrial OS=Saccharomyces cerevisiae (strain ATCC 204508 / S288c) OX=559292 GN=RSM18 PE=1 SV=2	7	7	1	15.835	4	6	5	5	5	3	4	6	5	5	5	3	28.3	35.5	29	26.1	29	20.3	2573500	7284100	2143700	6933700	3519200	2379700	12530000	36976000	8574300	26375000	11891000	10118000
sp|P40035|PIC2_YEAST	sp|P40035|PIC2_YEAST	sp|P40035|PIC2_YEAST Mitochondrial phosphate carrier protein 2 OS=Saccharomyces cerevisiae (strain ATCC 204508 / S288c) OX=559292 GN=PIC2 PE=1 SV=1	1	1	1	33.528	1	1	0	0	0	0	1	1	0	0	0	0	3.3	3.3	0	0	0	0	60604	135310	0	0	0	0	0	0	0	0	0	0
sp|P40047|ALDH5_YEAST	sp|P40047|ALDH5_YEAST	sp|P40047|ALDH5_YEAST Aldehyde dehydrogenase 5, mitochondrial OS=Saccharomyces cerevisiae (strain ATCC 204508 / S288c) OX=559292 GN=ALD5 PE=1 SV=4	12	10	1	56.692	10	12	10	9	9	5	9	10	8	7	7	4	23.1	24.6	19.8	17.3	16.9	9.6	971920	2350400	1250400	801450	737150	281470	19089000	31006000	17316000	10322000	10270000	8967300
sp|P40050|MRX1_YEAST	sp|P40050|MRX1_YEAST	sp|P40050|MRX1_YEAST MIOREX complex component 1 OS=Saccharomyces cerevisiae (strain ATCC 204508 / S288c) OX=559292 GN=MRX1 PE=1 SV=1	2	2	1	79.547	0	1	0	1	0	1	0	1	0	1	0	1	0	1.2	0	1.2	0	1.2	0	36577	0	72228	0	24249	0	0	0	0	0	0
sp|P40053|AIM9_YEAST	sp|P40053|AIM9_YEAST	sp|P40053|AIM9_YEAST Altered inheritance of mitochondria protein 9, mitochondrial OS=Saccharomyces cerevisiae (strain ATCC 204508 / S288c) OX=559292 GN=AIM9 PE=1 SV=1	20	20	1	72.413	13	17	11	17	16	13	13	17	11	17	16	13	23.9	31.3	20.4	31.3	28.1	23.8	727340	1630200	1192900	4324500	3391400	1317500	32289000	26906000	27267000	84003000	75094000	53535000
sp|P40086|COX15_YEAST	sp|P40086|COX15_YEAST	sp|P40086|COX15_YEAST Cytochrome c oxidase assembly protein COX15 OS=Saccharomyces cerevisiae (strain ATCC 204508 / S288c) OX=559292 GN=COX15 PE=3 SV=1	15	15	1	54.658	1	2	3	7	9	7	1	2	3	7	9	7	1.4	3.7	6.4	16.7	20.2	15	88902	544150	369670	1577600	2068300	1160700	0	3517000	768340	11025000	12890000	4883500
sp|P40090|SCC4_YEAST	sp|P40090|SCC4_YEAST	sp|P40090|SCC4_YEAST MAU2 chromatid cohesion factor homolog OS=Saccharomyces cerevisiae (strain ATCC 204508 / S288c) OX=559292 GN=SCC4 PE=1 SV=1	1	1	1	72.14	1	1	1	1	1	1	1	1	1	1	1	1	2.7	2.7	2.7	2.7	2.7	2.7	51362000	83550000	38111000	50553000	42717000	15391000	912380000	448860000	596060000	317610000	376450000	268220000
sp|P40098|FMP10_YEAST	sp|P40098|FMP10_YEAST	sp|P40098|FMP10_YEAST Uncharacterized mitochondrial membrane protein FMP10 OS=Saccharomyces cerevisiae (strain ATCC 204508 / S288c) OX=559292 GN=FMP10 PE=1 SV=1	6	6	1	27.698	1	3	2	4	4	2	1	3	2	4	4	2	5.3	14.3	7	17.2	16.4	7.8	96991	987530	548430	1980300	1374300	1188900	0	10618000	8567300	9137400	8126900	13854000
sp|P40185|MMF1_YEAST	sp|P40185|MMF1_YEAST	sp|P40185|MMF1_YEAST Protein MMF1, mitochondrial OS=Saccharomyces cerevisiae (strain ATCC 204508 / S288c) OX=559292 GN=MMF1 PE=1 SV=1	4	4	1	15.908	3	4	4	4	4	4	3	4	4	4	4	4	20	30.3	30.3	30.3	30.3	30.3	1127800	3631600	2933500	5833800	4656500	2484400	12630000	9993700	13468000	17193000	17045000	17854000
sp|Q12690|RL13A_YEAST;sp|P40212|RL13B_YEAST	sp|Q12690|RL13A_YEAST;sp|P40212|RL13B_YEAST	sp|Q12690|RL13A_YEAST 60S ribosomal protein L13-A OS=Saccharomyces cerevisiae (strain ATCC 204508 / S288c) OX=559292 GN=RPL13A PE=1 SV=1;sp|P40212|RL13B_YEAST 60S ribosomal protein L13-B OS=Saccharomyces cerevisiae (strain ATCC 204508 / S288c) OX=559292 GN	5;5	5;5	2	22.554	3	3	1	2	1	3	3	3	1	2	1	3	15.6	14.1	5	9	5	12.6	1328000	718550	367540	861610	441080	1998300	5833600	7159600	0	7584300	0	11658000
sp|P40215|NDH1_YEAST	sp|P40215|NDH1_YEAST	sp|P40215|NDH1_YEAST External NADH-ubiquinone oxidoreductase 1, mitochondrial OS=Saccharomyces cerevisiae (strain ATCC 204508 / S288c) OX=559292 GN=NDE1 PE=1 SV=1	25	24	1	62.773	5	9	7	14	10	7	5	9	6	14	10	7	8.6	13.8	10.7	25.7	17.5	11.1	127270	835640	936210	2882900	2006800	2140900	1785000	7502100	12108000	48060000	32721000	35229000
sp|P40341|YTA12_YEAST	sp|P40341|YTA12_YEAST	sp|P40341|YTA12_YEAST Mitochondrial respiratory chain complexes assembly protein YTA12 OS=Saccharomyces cerevisiae (strain ATCC 204508 / S288c) OX=559292 GN=YTA12 PE=1 SV=2	8	7	1	93.275	1	1	1	1	2	2	0	0	0	0	1	1	1.5	1.5	1.5	1.5	2.5	2.5	17786	37605	44122	74530	186710	73266	0	0	0	0	5202200	3825400
sp|P40345|PDAT_YEAST	sp|P40345|PDAT_YEAST	sp|P40345|PDAT_YEAST Phospholipid:diacylglycerol acyltransferase OS=Saccharomyces cerevisiae (strain ATCC 204508 / S288c) OX=559292 GN=LRO1 PE=1 SV=1	2	2	1	75.392	0	1	1	1	0	0	0	1	1	1	0	0	0	1.2	1.2	1.2	0	0	0	0	42463	46217	0	0	0	0	0	0	0	0
sp|P40348|RFC2_YEAST	sp|P40348|RFC2_YEAST	sp|P40348|RFC2_YEAST Replication factor C subunit 2 OS=Saccharomyces cerevisiae (strain ATCC 204508 / S288c) OX=559292 GN=RFC2 PE=1 SV=1	2	2	1	39.741	0	0	0	0	0	0	0	0	0	0	0	0	0	0	0	0	0	0	0	0	0	0	0	0	0	0	0	0	0	0
sp|P40416|ATM1_YEAST	sp|P40416|ATM1_YEAST	sp|P40416|ATM1_YEAST Iron-sulfur clusters transporter ATM1, mitochondrial OS=Saccharomyces cerevisiae (strain ATCC 204508 / S288c) OX=559292 GN=ATM1 PE=1 SV=2	2	2	1	77.521	1	1	1	1	2	1	1	1	1	1	2	1	1.2	1.2	1.2	1.2	3.5	1.2	688340	1548800	4627000	2248700	4844300	1679200	0	0	0	0	49647000	0
sp|P40452|COA1_YEAST	sp|P40452|COA1_YEAST	sp|P40452|COA1_YEAST Cytochrome c oxidase assembly factor 1 OS=Saccharomyces cerevisiae (strain ATCC 204508 / S288c) OX=559292 GN=COA1 PE=1 SV=1	3	3	1	22.044	0	0	0	3	0	0	0	0	0	3	0	0	0	0	0	19.3	0	0	0	0	0	736780	0	0	0	0	0	4595700	0	0
sp|P40485|SLM1_YEAST	sp|P40485|SLM1_YEAST	sp|P40485|SLM1_YEAST Phosphatidylinositol 4,5-bisphosphate-binding protein SLM1 OS=Saccharomyces cerevisiae (strain ATCC 204508 / S288c) OX=559292 GN=SLM1 PE=1 SV=1	1	1	1	77.994	1	1	0	1	1	0	1	1	0	1	1	0	1.7	1.7	0	1.7	1.7	0	13366	62581	0	31871	12664	0	0	0	0	0	150680	0
sp|P40495|LYS12_YEAST	sp|P40495|LYS12_YEAST	sp|P40495|LYS12_YEAST Homoisocitrate dehydrogenase, mitochondrial OS=Saccharomyces cerevisiae (strain ATCC 204508 / S288c) OX=559292 GN=LYS12 PE=1 SV=1	15	15	1	40.068	13	13	12	13	12	10	13	13	12	13	12	10	34.5	40.7	36.1	38.8	35.6	29.4	2777700	6568800	3973400	9850400	7293600	4758700	64250000	72854000	54931000	98944000	88912000	66137000
sp|P40496|RT25_YEAST	sp|P40496|RT25_YEAST	sp|P40496|RT25_YEAST 37S ribosomal protein S25, mitochondrial OS=Saccharomyces cerevisiae (strain ATCC 204508 / S288c) OX=559292 GN=RSM25 PE=1 SV=1	7	7	1	30.513	3	3	1	6	5	5	3	3	1	6	5	5	10.6	9.5	2.7	25.4	17.4	17	381790	1471000	230750	8973100	6802100	4212000	13224000	13148000	0	26760000	25048000	22291000
sp|P40508|PUP1_YEAST	sp|P40508|PUP1_YEAST	sp|P40508|PUP1_YEAST PUP1 protein homolog OS=Saccharomyces cerevisiae (strain ATCC 204508 / S288c) OX=559292 GN=YIL077C PE=1 SV=1	5	5	1	36.946	2	2	0	4	2	2	2	2	0	4	2	2	5	5	0	11.9	5	5	154230	277250	0	1789700	748440	348960	0	0	0	5711900	6165200	5846100
sp|P40509|COPE_YEAST	sp|P40509|COPE_YEAST	sp|P40509|COPE_YEAST Coatomer subunit epsilon OS=Saccharomyces cerevisiae (strain ATCC 204508 / S288c) OX=559292 GN=SEC28 PE=1 SV=2	12	12	1	33.829	12	12	10	10	9	8	12	12	10	10	9	8	56.8	56.8	49.3	49.7	38.2	38.2	52897000	131940000	75998000	66487000	35491000	24069000	651350000	705820000	546470000	317170000	227360000	223220000
sp|P87262|RL34A_YEAST;sp|P40525|RL34B_YEAST	sp|P87262|RL34A_YEAST;sp|P40525|RL34B_YEAST	sp|P87262|RL34A_YEAST 60S ribosomal protein L34-A OS=Saccharomyces cerevisiae (strain ATCC 204508 / S288c) OX=559292 GN=RPL34A PE=1 SV=1;sp|P40525|RL34B_YEAST 60S ribosomal protein L34-B OS=Saccharomyces cerevisiae (strain ATCC 204508 / S288c) OX=559292 GN	1;1	1;1	2	13.639	1	1	0	1	1	1	1	1	0	1	1	1	6.6	6.6	0	6.6	6.6	6.6	1841700	4296100	0	1993000	0	1018300	0	0	0	0	0	0
sp|P40582|GST1_YEAST	sp|P40582|GST1_YEAST	sp|P40582|GST1_YEAST Glutathione S-transferase 1 OS=Saccharomyces cerevisiae (strain ATCC 204508 / S288c) OX=559292 GN=GTT1 PE=1 SV=1	1	1	1	26.794	0	0	0	0	0	1	0	0	0	0	0	1	0	0	0	0	0	3.8	0	0	0	0	0	57711	0	0	0	0	0	515200
sp|P40693|RLP7_YEAST	sp|P40693|RLP7_YEAST	sp|P40693|RLP7_YEAST Ribosome biogenesis protein RLP7 OS=Saccharomyces cerevisiae (strain ATCC 204508 / S288c) OX=559292 GN=RLP7 PE=1 SV=1	1	1	1	36.559	1	0	0	0	0	0	1	0	0	0	0	0	4	0	0	0	0	0	53473	0	0	0	0	0	0	0	0	0	0	0
sp|P40858|RN49_YEAST	sp|P40858|RN49_YEAST	sp|P40858|RN49_YEAST 54S ribosomal protein L49, mitochondrial OS=Saccharomyces cerevisiae (strain ATCC 204508 / S288c) OX=559292 GN=MRPL49 PE=1 SV=2	8	8	1	18.387	6	7	6	6	4	5	6	7	6	6	4	5	40.4	44.7	28.6	30.4	24.8	26.1	2387800	7861500	8612100	16473000	10870000	8459300	22801000	30404000	48858000	63703000	51216000	59975000
sp|P40961|PHB1_YEAST	sp|P40961|PHB1_YEAST	sp|P40961|PHB1_YEAST Prohibitin-1 OS=Saccharomyces cerevisiae (strain ATCC 204508 / S288c) OX=559292 GN=PHB1 PE=1 SV=2	10	10	1	31.427	9	9	6	9	7	7	9	9	6	9	7	7	36.6	36.6	17.8	36.6	24.7	24.7	2965600	5461700	5567600	12784000	9485500	5011800	40990000	32221000	42199000	63499000	56655000	58252000
sp|P40970|LCB2_YEAST	sp|P40970|LCB2_YEAST	sp|P40970|LCB2_YEAST Serine palmitoyltransferase 2 OS=Saccharomyces cerevisiae (strain ATCC 204508 / S288c) OX=559292 GN=LCB2 PE=1 SV=1	1	1	1	63.11	0	0	0	0	0	0	0	0	0	0	0	0	0	0	0	0	0	0	0	0	0	0	0	0	0	0	0	0	0	0
sp|P40990|MSS2_YEAST	sp|P40990|MSS2_YEAST	sp|P40990|MSS2_YEAST Protein MSS2, mitochondrial OS=Saccharomyces cerevisiae (strain ATCC 204508 / S288c) OX=559292 GN=MSS2 PE=1 SV=2	4	4	1	41.476	3	0	3	3	4	4	3	0	3	3	4	4	6.3	0	7.1	6.3	9.1	9.1	93005	0	265680	651010	613100	517910	1973700	0	4034300	6969500	4753100	5211700
sp|P41057|RS29A_YEAST;sp|P41058|RS29B_YEAST	sp|P41057|RS29A_YEAST;sp|P41058|RS29B_YEAST	sp|P41057|RS29A_YEAST 40S ribosomal protein S29-A OS=Saccharomyces cerevisiae (strain ATCC 204508 / S288c) OX=559292 GN=RPS29A PE=1 SV=3;sp|P41058|RS29B_YEAST 40S ribosomal protein S29-B OS=Saccharomyces cerevisiae (strain ATCC 204508 / S288c) OX=559292 GN	2;1	2;1	2	6.6606	0	1	0	2	1	2	0	1	0	2	1	2	0	19.6	0	33.9	19.6	33.9	0	430650	0	11105000	1088400	4260300	0	0	0	18882000	0	12542000
sp|P41805|RL10_YEAST	sp|P41805|RL10_YEAST	sp|P41805|RL10_YEAST 60S ribosomal protein L10 OS=Saccharomyces cerevisiae (strain ATCC 204508 / S288c) OX=559292 GN=RPL10 PE=1 SV=1	6	6	1	25.361	4	4	5	4	4	5	4	4	5	4	4	5	18.1	18.1	21.7	18.1	18.1	21.7	830150	1172700	1493500	2285700	2004700	2193400	6169300	8552600	6550800	12365000	13787000	15693000
sp|P41903|PTE1_YEAST	sp|P41903|PTE1_YEAST	sp|P41903|PTE1_YEAST Peroxisomal acyl-coenzyme A thioester hydrolase 1 OS=Saccharomyces cerevisiae (strain ATCC 204508 / S288c) OX=559292 GN=TES1 PE=1 SV=1	5	5	1	40.259	5	4	3	3	3	2	5	4	3	3	3	2	15.5	12.6	9.7	8.3	8.3	5.4	8770900	10319000	10308000	22577000	12189000	3417400	144280000	113360000	163130000	196610000	136360000	108520000
sp|P41940|MPG1_YEAST	sp|P41940|MPG1_YEAST	sp|P41940|MPG1_YEAST Mannose-1-phosphate guanyltransferase OS=Saccharomyces cerevisiae (strain ATCC 204508 / S288c) OX=559292 GN=PSA1 PE=1 SV=2	1	1	1	39.565	0	0	0	0	0	1	0	0	0	0	0	1	0	0	0	0	0	5	0	0	0	0	0	445190	0	0	0	0	0	7948600
sp|P42834|MDJ2_YEAST	sp|P42834|MDJ2_YEAST	sp|P42834|MDJ2_YEAST Mitochondrial DnaJ homolog 2 OS=Saccharomyces cerevisiae (strain ATCC 204508 / S288c) OX=559292 GN=MDJ2 PE=1 SV=1	3	3	1	16.474	1	1	2	2	1	2	1	1	2	2	1	2	6.2	6.2	12.3	13.7	7.5	13.7	100530	134610	381740	1006300	614180	647400	0	0	3385600	0	0	4563900
sp|P42847|RT18_YEAST	sp|P42847|RT18_YEAST	sp|P42847|RT18_YEAST 37S ribosomal protein S18, mitochondrial OS=Saccharomyces cerevisiae (strain ATCC 204508 / S288c) OX=559292 GN=MRPS18 PE=1 SV=2	5	5	1	24.563	3	3	2	5	3	2	3	3	2	5	3	2	16.1	16.1	15.2	34.6	16.1	12.4	1362600	2622500	1555400	8093400	5052700	3280600	14560000	11357000	0	29693000	29412000	39776000
sp|P42900|SLS1_YEAST	sp|P42900|SLS1_YEAST	sp|P42900|SLS1_YEAST Sigma-like sequence protein 1, mitochondrial OS=Saccharomyces cerevisiae (strain ATCC 204508 / S288c) OX=559292 GN=SLS1 PE=1 SV=1	6	6	1	73.256	2	3	2	4	5	3	2	3	2	4	5	3	3.3	5.1	3.3	8.6	10.4	5.8	103670	311530	192290	937140	798700	353900	3673300	3488000	4842500	15767000	10717000	10116000
sp|P42940|ETFB_YEAST	sp|P42940|ETFB_YEAST	sp|P42940|ETFB_YEAST Probable electron transfer flavoprotein subunit beta OS=Saccharomyces cerevisiae (strain ATCC 204508 / S288c) OX=559292 GN=CIR1 PE=1 SV=1	9	9	1	28.758	6	8	7	6	6	5	6	8	7	6	6	5	24.1	33	29.5	23.8	23.4	18.8	1908300	5254700	4103300	4351300	3177400	1556300	26851000	26162000	23739000	25634000	16637000	12783000
sp|P43567|AGX1_YEAST	sp|P43567|AGX1_YEAST	sp|P43567|AGX1_YEAST Alanine--glyoxylate aminotransferase 1 OS=Saccharomyces cerevisiae (strain ATCC 204508 / S288c) OX=559292 GN=AGX1 PE=1 SV=1	7	7	1	41.907	0	5	3	6	4	3	0	5	3	6	4	3	0	19.2	11.7	20	11.4	10.1	0	940690	405720	1817600	873250	336560	0	7927000	5252900	13882000	8704500	7825400
sp|P43586|LOC1_YEAST	sp|P43586|LOC1_YEAST	sp|P43586|LOC1_YEAST 60S ribosomal subunit assembly/export protein LOC1 OS=Saccharomyces cerevisiae (strain ATCC 204508 / S288c) OX=559292 GN=LOC1 PE=1 SV=1	3	3	1	23.59	0	0	0	0	0	0	0	0	0	0	0	0	0	0	0	0	0	0	0	0	0	0	0	0	0	0	0	0	0	0
sp|P43616|DUG1_YEAST	sp|P43616|DUG1_YEAST	sp|P43616|DUG1_YEAST Cys-Gly metallodipeptidase DUG1 OS=Saccharomyces cerevisiae (strain ATCC 204508 / S288c) OX=559292 GN=DUG1 PE=1 SV=1	2	2	1	52.871	1	2	1	0	0	0	1	2	1	0	0	0	1.5	4.6	1.5	0	0	0	33768	455900	400500	0	0	0	0	4025900	0	0	0	0
sp|P43617|YFL5_YEAST	sp|P43617|YFL5_YEAST	sp|P43617|YFL5_YEAST Uncharacterized mitochondrial carrier YFR045W OS=Saccharomyces cerevisiae (strain ATCC 204508 / S288c) OX=559292 GN=YFR045W PE=3 SV=3	5	5	1	34.391	0	1	0	2	1	0	0	1	0	2	1	0	0	2.9	0	6.8	3.9	0	0	52121	0	213840	112710	0	0	0	0	3712200	0	0
sp|P43635|CISY3_YEAST	sp|P43635|CISY3_YEAST	sp|P43635|CISY3_YEAST Citrate synthase 3, mitochondrial OS=Saccharomyces cerevisiae (strain ATCC 204508 / S288c) OX=559292 GN=CIT3 PE=1 SV=1	2	2	1	53.811	1	1	0	1	2	0	1	1	0	1	2	0	2.5	2.1	0	2.5	4.5	0	52540	35580	0	147260	108370	0	0	0	0	0	1278100	0
sp|P46367|ALDH4_YEAST	sp|P46367|ALDH4_YEAST	sp|P46367|ALDH4_YEAST Potassium-activated aldehyde dehydrogenase, mitochondrial OS=Saccharomyces cerevisiae (strain ATCC 204508 / S288c) OX=559292 GN=ALD4 PE=1 SV=2	34	32	1	56.723	31	31	31	33	32	29	30	29	29	31	30	28	69.6	68.6	68.6	69.9	68.6	67.2	39516000	115620000	71380000	105870000	85970000	52108000	1021600000	1396200000	1201700000	1227400000	1207200000	1125700000
sp|P46655|SYEC_YEAST	sp|P46655|SYEC_YEAST	sp|P46655|SYEC_YEAST Glutamate--tRNA ligase, cytoplasmic OS=Saccharomyces cerevisiae (strain ATCC 204508 / S288c) OX=559292 GN=GUS1 PE=1 SV=3	10	10	1	80.842	0	0	1	8	0	1	0	0	1	8	0	1	0	0	1.3	11.7	0	1.1	0	0	27009	530840	0	18226	0	0	0	4794900	0	0
sp|P46669|RPA43_YEAST	sp|P46669|RPA43_YEAST	sp|P46669|RPA43_YEAST DNA-directed RNA polymerase I subunit RPA43 OS=Saccharomyces cerevisiae (strain ATCC 204508 / S288c) OX=559292 GN=RPA43 PE=1 SV=2	12	12	1	36.224	9	12	10	4	3	3	9	12	10	4	3	3	25.2	42.9	37.4	16.3	9.2	9.2	23828000	70156000	37709000	8813000	8084600	3352000	344200000	503550000	298780000	55129000	50646000	34608000
sp|P46672|ARC1_YEAST	sp|P46672|ARC1_YEAST	sp|P46672|ARC1_YEAST tRNA-aminoacylation cofactor ARC1 OS=Saccharomyces cerevisiae (strain ATCC 204508 / S288c) OX=559292 GN=ARC1 PE=1 SV=2	29	29	1	42.083	26	29	25	24	21	23	26	29	25	24	21	23	65.7	68.4	64.6	60.9	62	60.9	181180000	518900000	265670000	293200000	250880000	161250000	4133100000	4558500000	3478400000	2798700000	2478900000	2596600000
sp|P46681|DLD2_YEAST;sp|P39976|DLD3_YEAST	sp|P46681|DLD2_YEAST	sp|P46681|DLD2_YEAST D-2-hydroxyglutarate--pyruvate transhydrogenase DLD2 OS=Saccharomyces cerevisiae (strain ATCC 204508 / S288c) OX=559292 GN=DLD2 PE=1 SV=1	3;1	3;1	2	59.268	2	2	2	1	1	0	2	2	2	1	1	0	3.8	3.8	3.8	1.9	1.9	0	236610	290560	210800	133830	158660	0	4788900	3429200	3341600	0	0	0
sp|P46998|FMP33_YEAST	sp|P46998|FMP33_YEAST	sp|P46998|FMP33_YEAST Mitochondrial membrane protein FMP33 OS=Saccharomyces cerevisiae (strain ATCC 204508 / S288c) OX=559292 GN=FMP33 PE=1 SV=1	2	2	1	20.185	0	0	0	0	0	0	0	0	0	0	0	0	0	0	0	0	0	0	0	0	0	0	0	0	0	0	0	0	0	0
sp|P47007|MRX5_YEAST	sp|P47007|MRX5_YEAST	sp|P47007|MRX5_YEAST MIOREX complex component 5 OS=Saccharomyces cerevisiae (strain ATCC 204508 / S288c) OX=559292 GN=MRX5 PE=1 SV=1	2	2	1	44.862	0	0	0	1	0	0	0	0	0	1	0	0	0	0	0	2.1	0	0	0	0	0	37491	0	0	0	0	0	0	0	0
sp|P47015|AIM23_YEAST	sp|P47015|AIM23_YEAST	sp|P47015|AIM23_YEAST Altered inheritance of mitochondria protein 23, mitochondrial OS=Saccharomyces cerevisiae (strain ATCC 204508 / S288c) OX=559292 GN=AIM23 PE=1 SV=1	10	10	1	41.461	6	10	9	8	8	7	6	10	9	8	8	7	16	22.8	22.5	17.4	19.7	16.6	926250	4781100	3117400	3291400	2636900	1691300	17478000	21162000	22417000	25445000	20813000	22259000
sp|P47025|MDV1_YEAST	sp|P47025|MDV1_YEAST	sp|P47025|MDV1_YEAST Mitochondrial division protein 1 OS=Saccharomyces cerevisiae (strain ATCC 204508 / S288c) OX=559292 GN=MDV1 PE=1 SV=1	1	1	1	80.031	1	1	1	0	0	1	1	1	1	0	0	1	1.7	1.7	1.7	0	0	1.7	55050	49680	67038	0	0	50928	0	0	0	0	0	0
sp|P47039|BNA3_YEAST	sp|P47039|BNA3_YEAST	sp|P47039|BNA3_YEAST Probable kynurenine--oxoglutarate transaminase BNA3 OS=Saccharomyces cerevisiae (strain ATCC 204508 / S288c) OX=559292 GN=BNA3 PE=1 SV=1	4	4	1	50.082	0	0	1	0	1	2	0	0	1	0	1	2	0	0	2.5	0	1.6	4.5	0	0	66835	0	258730	627010	0	0	0	0	0	6344900
sp|P47045|TIM54_YEAST	sp|P47045|TIM54_YEAST	sp|P47045|TIM54_YEAST Mitochondrial import inner membrane translocase subunit TIM54 OS=Saccharomyces cerevisiae (strain ATCC 204508 / S288c) OX=559292 GN=TIM54 PE=1 SV=1	3	3	1	54.182	0	1	0	1	0	0	0	1	0	1	0	0	0	1.9	0	2.5	0	0	0	24658	0	25169	0	0	0	0	0	0	0	0
sp|P47051|LPLA_YEAST	sp|P47051|LPLA_YEAST	sp|P47051|LPLA_YEAST Putative lipoate-protein ligase A OS=Saccharomyces cerevisiae (strain ATCC 204508 / S288c) OX=559292 GN=AIM22 PE=3 SV=2	2	2	1	47.003	0	0	0	2	2	1	0	0	0	2	2	1	0	0	0	7.6	7.6	2.2	0	0	0	648470	681020	142280	0	0	0	5572900	6801100	0
sp|P47052|SDHX_YEAST	sp|P47052|SDHX_YEAST	sp|P47052|SDHX_YEAST Succinate dehydrogenase [ubiquinone] flavoprotein subunit 2, mitochondrial OS=Saccharomyces cerevisiae (strain ATCC 204508 / S288c) OX=559292 GN=YJL045W PE=3 SV=1	8	4	1	69.382	3	4	4	4	4	0	0	0	0	0	0	0	5	6.2	6.2	6.2	6.2	0	0	0	0	0	0	0	0	0	0	0	0	0
sp|P47054|NU192_YEAST	sp|P47054|NU192_YEAST	sp|P47054|NU192_YEAST Nucleoporin NUP192 OS=Saccharomyces cerevisiae (strain ATCC 204508 / S288c) OX=559292 GN=NUP192 PE=1 SV=1	2	2	1	191.53	1	1	2	2	2	2	1	1	2	2	2	2	1.1	1.1	1.7	1.7	1.7	1.7	10315000	6704700	5400100	4608200	4667700	4872800	299640000	90870000	241220000	135700000	157010000	171050000
sp|P47127|AIM24_YEAST	sp|P47127|AIM24_YEAST	sp|P47127|AIM24_YEAST Altered inheritance of mitochondria protein 24, mitochondrial OS=Saccharomyces cerevisiae (strain ATCC 204508 / S288c) OX=559292 GN=AIM24 PE=1 SV=1	7	7	1	44.427	1	5	3	7	5	6	1	5	3	7	5	6	2	17.8	7.6	22.3	15.2	20.3	46731	1323200	238570	2724900	1065000	1050800	0	15381000	7936800	25093000	13370000	18928000
sp|P47140|AIM25_YEAST	sp|P47140|AIM25_YEAST	sp|P47140|AIM25_YEAST Altered inheritance rate of mitochondria protein 25 OS=Saccharomyces cerevisiae (strain ATCC 204508 / S288c) OX=559292 GN=AIM25 PE=1 SV=1	9	9	1	37.479	6	7	6	5	4	3	6	7	6	5	4	3	24.8	28.4	22.9	21.1	17.1	11.6	1167100	1351100	2440000	1068900	979370	364720	9737100	9563400	6346900	13686000	17759000	12645000
sp|P47141|RT26_YEAST	sp|P47141|RT26_YEAST	sp|P47141|RT26_YEAST 37S ribosomal protein S26, mitochondrial OS=Saccharomyces cerevisiae (strain ATCC 204508 / S288c) OX=559292 GN=RSM26 PE=1 SV=1	3	3	1	30.223	2	2	1	2	1	1	2	2	1	2	1	1	5.6	5.6	2.6	5.6	3	3	485960	718550	1112600	3169600	511120	303950	0	0	0	0	0	0
sp|P47150|RT07_YEAST	sp|P47150|RT07_YEAST	sp|P47150|RT07_YEAST 37S ribosomal protein S7, mitochondrial OS=Saccharomyces cerevisiae (strain ATCC 204508 / S288c) OX=559292 GN=RSM7 PE=1 SV=1	5	5	1	27.816	3	4	2	5	5	4	3	4	2	5	5	4	13.4	18.2	8.1	23.5	23.5	19.4	320650	1159300	653440	3048900	2564700	1502900	6825400	7788000	7945300	20163000	19482000	20290000
sp|P48015|GCST_YEAST	sp|P48015|GCST_YEAST	sp|P48015|GCST_YEAST Aminomethyltransferase, mitochondrial OS=Saccharomyces cerevisiae (strain ATCC 204508 / S288c) OX=559292 GN=GCV1 PE=1 SV=2	8	8	1	44.468	5	6	6	6	5	4	5	6	6	6	5	4	14.8	16.5	17	16.5	14.2	11.8	627530	1773100	1814600	2517600	1166900	578440	20656000	11545000	16809000	16752000	9528400	5967800
sp|P48164|RS7B_YEAST	sp|P48164|RS7B_YEAST	sp|P48164|RS7B_YEAST 40S ribosomal protein S7-B OS=Saccharomyces cerevisiae (strain ATCC 204508 / S288c) OX=559292 GN=RPS7B PE=1 SV=1	6	2	1	21.634	4	3	3	5	3	3	0	0	0	2	0	0	17.4	13.2	13.2	28.9	13.7	13.7	0	0	0	466190	0	0	0	0	0	2287100	0	0
sp|P48237|CCM1_YEAST	sp|P48237|CCM1_YEAST	sp|P48237|CCM1_YEAST Mitochondrial group I intron splicing factor CCM1 OS=Saccharomyces cerevisiae (strain ATCC 204508 / S288c) OX=559292 GN=CCM1 PE=1 SV=1	2	2	1	101.42	1	2	1	2	2	2	1	2	1	2	2	2	1.3	2.4	1.3	2.4	2.4	2.4	3164900	2636500	1748500	730660	544140	155950	0	0	0	0	0	0
sp|P48360|ADRO_YEAST	sp|P48360|ADRO_YEAST	sp|P48360|ADRO_YEAST Probable NADPH:adrenodoxin oxidoreductase, mitochondrial OS=Saccharomyces cerevisiae (strain ATCC 204508 / S288c) OX=559292 GN=ARH1 PE=1 SV=1	5	5	1	56.237	2	2	4	4	4	3	2	2	4	4	4	3	3.7	3.7	6.5	6.5	6.5	5.1	115350	110130	290690	705920	685820	416510	6351200	3966400	4077500	7353300	11879000	8257100
sp|P48525|SYEM_YEAST	sp|P48525|SYEM_YEAST	sp|P48525|SYEM_YEAST Glutamate--tRNA ligase, mitochondrial OS=Saccharomyces cerevisiae (strain ATCC 204508 / S288c) OX=559292 GN=MSE1 PE=1 SV=2	7	7	1	61.603	2	2	1	7	7	7	2	2	1	7	7	7	3.7	3.4	1.5	14.6	14.6	14.6	73930	114140	48641	832430	705180	487000	6558200	4070700	0	8272000	6385400	5464100
sp|P48527|SYYM_YEAST	sp|P48527|SYYM_YEAST	sp|P48527|SYYM_YEAST Tyrosine--tRNA ligase, mitochondrial OS=Saccharomyces cerevisiae (strain ATCC 204508 / S288c) OX=559292 GN=MSY1 PE=1 SV=1	2	2	1	55.287	0	0	0	1	0	0	0	0	0	1	0	0	0	0	0	2.8	0	0	0	0	0	81588	0	0	0	0	0	933970	0	0
sp|P48564|MRX6_YEAST	sp|P48564|MRX6_YEAST	sp|P48564|MRX6_YEAST MIOREX complex component 6 OS=Saccharomyces cerevisiae (strain ATCC 204508 / S288c) OX=559292 GN=MRX6 PE=1 SV=1	4	4	1	61.227	1	0	0	1	1	1	1	0	0	1	1	1	3.8	0	0	1.3	1.3	1.3	94596	0	0	96718	130400	41608	0	0	0	0	0	0
sp|P48569|YD183_YEAST	sp|P48569|YD183_YEAST	sp|P48569|YD183_YEAST Uncharacterized protein YDL183C OS=Saccharomyces cerevisiae (strain ATCC 204508 / S288c) OX=559292 GN=YDL183C PE=4 SV=1	6	6	1	37.047	1	3	1	3	2	2	1	3	1	3	2	2	2.2	10.3	2.2	8.1	5.9	5.3	32281	318820	103040	888330	567750	330330	0	1560000	0	4488100	4364900	3884200
sp|P48589|RS12_YEAST	sp|P48589|RS12_YEAST	sp|P48589|RS12_YEAST 40S ribosomal protein S12 OS=Saccharomyces cerevisiae (strain ATCC 204508 / S288c) OX=559292 GN=RPS12 PE=1 SV=1	2	2	1	15.471	1	1	0	0	0	0	1	1	0	0	0	0	11.9	11.9	0	0	0	0	45393	581950	0	0	0	0	0	0	0	0	0	0
sp|P48837|NUP57_YEAST	sp|P48837|NUP57_YEAST	sp|P48837|NUP57_YEAST Nucleoporin NUP57 OS=Saccharomyces cerevisiae (strain ATCC 204508 / S288c) OX=559292 GN=NUP57 PE=1 SV=1	5	5	1	57.498	4	5	4	5	1	2	4	5	4	5	1	2	7.9	9.6	7.4	9.6	1.8	3.5	228260	780250	502290	1077800	218930	109640	4818800	5619900	5320600	8072400	0	3459600
sp|P49017|COQ5_YEAST	sp|P49017|COQ5_YEAST	sp|P49017|COQ5_YEAST 2-methoxy-6-polyprenyl-1,4-benzoquinol methylase, mitochondrial OS=Saccharomyces cerevisiae (strain ATCC 204508 / S288c) OX=559292 GN=COQ5 PE=1 SV=1	2	2	1	34.684	1	1	1	1	1	1	1	1	1	1	1	1	3.9	3.9	3.9	3.9	2.3	3.9	81384	247180	0	797670	180480	0	0	0	0	0	0	0
sp|P49095|GCSP_YEAST	sp|P49095|GCSP_YEAST	sp|P49095|GCSP_YEAST Glycine dehydrogenase (decarboxylating), mitochondrial OS=Saccharomyces cerevisiae (strain ATCC 204508 / S288c) OX=559292 GN=GCV2 PE=1 SV=1	3	3	1	114.45	0	1	2	1	2	1	0	1	2	1	2	1	0	1.1	1.7	0.7	1.9	0.7	0	40041	96151	178750	145070	93538	0	0	2527900	0	0	0
sp|P49167|RL38_YEAST	sp|P49167|RL38_YEAST	sp|P49167|RL38_YEAST 60S ribosomal protein L38 OS=Saccharomyces cerevisiae (strain ATCC 204508 / S288c) OX=559292 GN=RPL38 PE=1 SV=1	2	2	1	8.8264	1	2	1	2	2	2	1	2	1	2	2	2	19.2	32.1	19.2	32.1	32.1	32.1	4747900	14540000	7831600	24375000	2996000	17829000	16086000	15746000	12874000	29066000	26286000	33739000
sp|P49367|LYS4_YEAST	sp|P49367|LYS4_YEAST	sp|P49367|LYS4_YEAST Homoaconitase, mitochondrial OS=Saccharomyces cerevisiae (strain ATCC 204508 / S288c) OX=559292 GN=LYS4 PE=1 SV=1	4	4	1	75.15	3	1	1	3	1	0	3	1	1	3	1	0	5.1	2	1.2	5.3	1.4	0	165320	187200	49956	284820	81177	0	5054100	0	0	3111900	0	0
sp|P49573|CTR1_YEAST	sp|P49573|CTR1_YEAST	sp|P49573|CTR1_YEAST Copper transport protein CTR1 OS=Saccharomyces cerevisiae (strain ATCC 204508 / S288c) OX=559292 GN=CTR1 PE=1 SV=1	2	2	1	44.441	0	0	0	2	1	1	0	0	0	2	1	1	0	0	0	6.2	3.7	3.7	0	0	0	570900	291230	225030	0	0	0	3734500	0	0
sp|P50085|PHB2_YEAST	sp|P50085|PHB2_YEAST	sp|P50085|PHB2_YEAST Prohibitin-2 OS=Saccharomyces cerevisiae (strain ATCC 204508 / S288c) OX=559292 GN=PHB2 PE=1 SV=2	11	11	1	34.406	7	9	7	8	8	5	7	9	7	8	8	5	24.8	28.1	25.5	30.3	30.3	17.4	1414500	6683200	3210400	5495800	3892500	1977400	32336000	37446000	33796000	37294000	32577000	52954000
sp|P50087|MIC26_YEAST	sp|P50087|MIC26_YEAST	sp|P50087|MIC26_YEAST MICOS subunit MIC26 OS=Saccharomyces cerevisiae (strain ATCC 204508 / S288c) OX=559292 GN=MIC26 PE=1 SV=1	3	3	1	26.912	1	1	1	2	2	0	1	1	1	2	2	0	6.4	6.4	6.4	14.2	14.2	0	202060	299180	305920	647540	397650	0	0	0	0	3324700	2407700	0
sp|P51998|RL4P_YEAST	sp|P51998|RL4P_YEAST	sp|P51998|RL4P_YEAST 54S ribosomal protein YmL6, mitochondrial OS=Saccharomyces cerevisiae (strain ATCC 204508 / S288c) OX=559292 GN=YML6 PE=1 SV=1	6	6	1	31.969	0	0	2	3	4	1	0	0	2	3	4	1	0	0	7.3	13.6	16.8	4.9	0	0	108140	871130	866110	229560	0	0	0	0	4218400	0
sp|P52893|ALAM_YEAST	sp|P52893|ALAM_YEAST	sp|P52893|ALAM_YEAST Probable alanine aminotransferase, mitochondrial OS=Saccharomyces cerevisiae (strain ATCC 204508 / S288c) OX=559292 GN=ALT1 PE=1 SV=1	5	5	1	66.421	5	4	4	4	3	2	5	4	4	4	3	2	12.2	11	8.3	8.3	6.8	3.2	477560	985080	834020	474450	330290	266550	9087900	11489000	8636600	3680200	3499200	5452400
sp|P52910|ACS2_YEAST	sp|P52910|ACS2_YEAST	sp|P52910|ACS2_YEAST Acetyl-coenzyme A synthetase 2 OS=Saccharomyces cerevisiae (strain ATCC 204508 / S288c) OX=559292 GN=ACS2 PE=1 SV=1	2	2	1	75.491	0	1	0	1	0	1	0	1	0	1	0	1	0	2.9	0	1	0	1	0	89917	0	94665	0	186400	0	0	0	0	0	0
sp|P53166|MRH4_YEAST	sp|P53166|MRH4_YEAST	sp|P53166|MRH4_YEAST ATP-dependent RNA helicase MRH4, mitochondrial OS=Saccharomyces cerevisiae (strain ATCC 204508 / S288c) OX=559292 GN=MRH4 PE=1 SV=1	23	23	1	63.057	12	18	8	12	8	6	12	18	8	12	8	6	27.1	39.8	19.3	25.5	17.8	14.6	871180	2850400	822450	1350200	760640	237510	19884000	32263000	15624000	18596000	13211000	6883400
sp|P53170|PDK2_YEAST	sp|P53170|PDK2_YEAST	sp|P53170|PDK2_YEAST [Pyruvate dehydrogenase (acetyl-transferring)] kinase 2, mitochondrial OS=Saccharomyces cerevisiae (strain ATCC 204508 / S288c) OX=559292 GN=PKP2 PE=1 SV=3	3	3	1	57.293	0	0	0	1	2	1	0	0	0	1	2	1	0	0	0	3.3	5.3	3.3	0	0	0	160770	120720	75166	0	0	0	0	0	0
sp|P53171|GEP7_YEAST	sp|P53171|GEP7_YEAST	sp|P53171|GEP7_YEAST Genetic interactor of prohibitin 7, mitochondrial OS=Saccharomyces cerevisiae (strain ATCC 204508 / S288c) OX=559292 GN=GEP7 PE=1 SV=1	8	8	1	32.959	2	4	4	6	6	4	2	4	4	6	6	4	10.8	21.3	18.1	27.2	27.2	17.1	538110	1160000	644200	1853900	2332100	835860	4683900	6951300	5273500	15670000	16871000	8405200
sp|P53212|YG1D_YEAST	sp|P53212|YG1D_YEAST	sp|P53212|YG1D_YEAST Probable transcriptional regulatory protein HAH1 OS=Saccharomyces cerevisiae (strain ATCC 204508 / S288c) OX=559292 GN=YGR021W PE=1 SV=1	2	2	1	31.699	0	0	1	1	1	1	0	0	1	1	1	1	0	0	3.1	3.4	3.4	3.4	0	0	158030	176020	187390	57400	0	0	0	0	0	0
sp|P53220|TIM21_YEAST	sp|P53220|TIM21_YEAST	sp|P53220|TIM21_YEAST Mitochondrial import inner membrane translocase subunit TIM21 OS=Saccharomyces cerevisiae (strain ATCC 204508 / S288c) OX=559292 GN=TIM21 PE=1 SV=1	2	2	1	27.205	1	2	1	2	1	1	1	2	1	2	1	1	4.2	7.9	4.2	7.9	3.8	3.8	204590	556940	390320	1740500	1031500	121620	0	2577600	0	5975700	4970900	0
sp|P53221|RL26B_YEAST	sp|P53221|RL26B_YEAST	sp|P53221|RL26B_YEAST 60S ribosomal protein L26-B OS=Saccharomyces cerevisiae (strain ATCC 204508 / S288c) OX=559292 GN=RPL26B PE=1 SV=2	5	1	1	14.235	4	4	3	3	3	3	1	1	1	1	1	1	22	28.3	21.3	21.3	21.3	21.3	361500	354430	546840	178740	247530	194880	0	0	0	0	0	0
sp|P53230|TAM41_YEAST	sp|P53230|TAM41_YEAST	sp|P53230|TAM41_YEAST Phosphatidate cytidylyltransferase, mitochondrial OS=Saccharomyces cerevisiae (strain ATCC 204508 / S288c) OX=559292 GN=TAM41 PE=1 SV=1	3	3	1	44.199	0	0	0	1	0	0	0	0	0	1	0	0	0	0	0	2.3	0	0	0	0	0	26186	0	0	0	0	0	0	0	0
sp|P53234|YG21_YEAST	sp|P53234|YG21_YEAST	sp|P53234|YG21_YEAST Uncharacterized protein YGR053C OS=Saccharomyces cerevisiae (strain ATCC 204508 / S288c) OX=559292 GN=YGR053C PE=4 SV=1	5	5	1	32.2	0	0	0	1	1	1	0	0	0	1	1	1	0	0	0	4.9	4.9	4.9	0	0	0	195560	169490	94310	0	0	0	0	0	0
sp|P53252|PIL1_YEAST	sp|P53252|PIL1_YEAST	sp|P53252|PIL1_YEAST Sphingolipid long chain base-responsive protein PIL1 OS=Saccharomyces cerevisiae (strain ATCC 204508 / S288c) OX=559292 GN=PIL1 PE=1 SV=1	14	12	1	38.349	11	13	10	13	12	11	10	11	9	11	11	10	40.1	47.8	37.5	47.8	45.7	40.4	3575100	9718800	5602400	10510000	9383300	5050000	56365000	49336000	48116000	58271000	60982000	52429000
sp|P53261|PESC_YEAST	sp|P53261|PESC_YEAST	sp|P53261|PESC_YEAST Pescadillo homolog OS=Saccharomyces cerevisiae (strain ATCC 204508 / S288c) OX=559292 GN=NOP7 PE=1 SV=1	4	4	1	69.876	0	1	0	0	1	0	0	1	0	0	1	0	0	1.7	0	0	1.7	0	0	82695	0	0	128230	0	0	0	0	0	0	0
sp|P53292|RT35_YEAST	sp|P53292|RT35_YEAST	sp|P53292|RT35_YEAST 37S ribosomal protein S35, mitochondrial OS=Saccharomyces cerevisiae (strain ATCC 204508 / S288c) OX=559292 GN=MRPS35 PE=1 SV=1	12	12	1	39.575	11	9	8	10	10	7	11	9	8	10	10	7	38.3	35.1	27.2	32.8	32.8	24.1	4445200	8662900	3790200	11418000	8670500	3157500	59382000	69342000	61700000	79589000	64640000	52665000
sp|P53305|RT27_YEAST	sp|P53305|RT27_YEAST	sp|P53305|RT27_YEAST Mitochondrial 37S ribosomal protein S27 OS=Saccharomyces cerevisiae (strain ATCC 204508 / S288c) OX=559292 GN=RSM27 PE=1 SV=1	5	5	1	12.392	5	5	5	5	5	4	5	5	5	5	5	4	53.6	53.6	53.6	53.6	53.6	38.2	5424800	17162000	9212300	15122000	12091000	5670900	33482000	40834000	28507000	29220000	29401000	27303000
sp|P53311|MPC3_YEAST;sp|P38857|MPC2_YEAST	sp|P53311|MPC3_YEAST;sp|P38857|MPC2_YEAST	sp|P53311|MPC3_YEAST Mitochondrial pyruvate carrier 3 OS=Saccharomyces cerevisiae (strain ATCC 204508 / S288c) OX=559292 GN=MPC3 PE=1 SV=1;sp|P38857|MPC2_YEAST Mitochondrial pyruvate carrier 2 OS=Saccharomyces cerevisiae (strain ATCC 204508 / S288c) OX=559	2;1	2;1	2	16.23	0	0	1	2	1	2	0	0	1	2	1	2	0	0	6.8	13	6.8	13	0	0	49631	687750	0	328610	0	0	0	3087400	0	2119900
sp|P53312|SUCB_YEAST	sp|P53312|SUCB_YEAST	sp|P53312|SUCB_YEAST Succinate--CoA ligase [ADP-forming] subunit beta, mitochondrial OS=Saccharomyces cerevisiae (strain ATCC 204508 / S288c) OX=559292 GN=LSC2 PE=1 SV=1	12	12	1	46.9	8	11	8	10	6	7	8	11	8	10	6	7	25.8	31.4	20.4	29.5	16.6	17.6	1200800	3334300	1571600	2070800	1076600	1052500	44760000	38754000	21735000	21131000	20807000	19044000
sp|P53318|COQ6_YEAST	sp|P53318|COQ6_YEAST	sp|P53318|COQ6_YEAST Ubiquinone biosynthesis monooxygenase COQ6, mitochondrial OS=Saccharomyces cerevisiae (strain ATCC 204508 / S288c) OX=559292 GN=COQ6 PE=1 SV=1	2	2	1	53.527	0	1	1	1	1	1	0	1	1	1	1	1	0	2.7	2.7	2.7	2.7	2.7	0	91623	137900	263240	186510	85206	0	0	0	0	0	1797900
sp|P53320|MTM1_YEAST	sp|P53320|MTM1_YEAST	sp|P53320|MTM1_YEAST Mitochondrial carrier protein MTM1 OS=Saccharomyces cerevisiae (strain ATCC 204508 / S288c) OX=559292 GN=MTM1 PE=1 SV=1	2	2	1	40.763	0	0	0	0	0	0	0	0	0	0	0	0	0	0	0	0	0	0	0	0	0	0	0	0	0	0	0	0	0	0
sp|P53551|H1_YEAST	sp|P53551|H1_YEAST	sp|P53551|H1_YEAST Histone H1 OS=Saccharomyces cerevisiae (strain ATCC 204508 / S288c) OX=559292 GN=HHO1 PE=1 SV=1	3	3	1	27.803	1	3	1	0	0	0	1	3	1	0	0	0	4.3	12	4.3	0	0	0	257770	986250	571390	0	0	0	0	4033400	0	0	0	0
sp|P53598|SUCA_YEAST	sp|P53598|SUCA_YEAST	sp|P53598|SUCA_YEAST Succinate--CoA ligase [ADP-forming] subunit alpha, mitochondrial OS=Saccharomyces cerevisiae (strain ATCC 204508 / S288c) OX=559292 GN=LSC1 PE=1 SV=1	12	12	1	35.032	10	12	11	10	9	7	10	12	11	10	9	7	43.5	50.8	50.5	49.2	41.3	31.3	12162000	41559000	27547000	11897000	9271000	4756900	197090000	201750000	194010000	50198000	45410000	46315000
sp|P53723|YN8B_YEAST	sp|P53723|YN8B_YEAST	sp|P53723|YN8B_YEAST UPF0674 endoplasmic reticulum membrane protein YNR021W OS=Saccharomyces cerevisiae (strain ATCC 204508 / S288c) OX=559292 GN=YNR021W PE=1 SV=3	10	10	1	47.093	5	7	5	6	3	2	5	7	5	6	3	2	13.1	19.8	12.4	16.8	9.4	3.7	749200	1826500	1391300	2169700	1049900	311880	14254000	13865000	20911000	20754000	18630000	7387300
sp|P53732|RT12_YEAST	sp|P53732|RT12_YEAST	sp|P53732|RT12_YEAST 37S ribosomal protein S12, mitochondrial OS=Saccharomyces cerevisiae (strain ATCC 204508 / S288c) OX=559292 GN=MRPS12 PE=1 SV=1	2	2	1	16.916	1	1	2	1	1	0	1	1	2	1	1	0	7.2	7.2	24.8	7.2	17.6	0	1947600	6411500	7285500	0	606320	0	0	0	23949000	0	0	0
sp|P53733|RT19_YEAST	sp|P53733|RT19_YEAST	sp|P53733|RT19_YEAST 37S ribosomal protein S19, mitochondrial OS=Saccharomyces cerevisiae (strain ATCC 204508 / S288c) OX=559292 GN=RSM19 PE=1 SV=1	3	3	1	10.275	2	1	1	2	2	0	2	1	1	2	2	0	24.2	13.2	13.2	24.2	24.2	0	341900	303890	335970	787420	585430	0	3433700	0	0	3240200	2667200	0
sp|P53736|YN8O_YEAST	sp|P53736|YN8O_YEAST	sp|P53736|YN8O_YEAST Uncharacterized protein YNR040W OS=Saccharomyces cerevisiae (strain ATCC 204508 / S288c) OX=559292 GN=YNR040W PE=1 SV=1	7	7	1	28.636	1	3	5	5	3	2	1	3	5	5	3	2	5.1	16	23	23	12.9	10.2	185350	1049000	1104200	3856600	2083700	1025900	0	4093300	5503400	15386000	12688000	15539000
sp|P53875|RM19_YEAST	sp|P53875|RM19_YEAST	sp|P53875|RM19_YEAST 54S ribosomal protein L19, mitochondrial OS=Saccharomyces cerevisiae (strain ATCC 204508 / S288c) OX=559292 GN=MRPL19 PE=1 SV=1	8	8	1	16.67	6	8	7	7	7	6	6	8	7	7	7	6	55.1	63.9	53.2	53.2	53.2	48.7	2504300	6946500	4399700	10265000	6998200	4497500	27706000	26158000	18722000	37494000	31628000	29449000
sp|P53881|RM22_YEAST	sp|P53881|RM22_YEAST	sp|P53881|RM22_YEAST 54S ribosomal protein L22, mitochondrial OS=Saccharomyces cerevisiae (strain ATCC 204508 / S288c) OX=559292 GN=MRPL22 PE=1 SV=2	9	9	1	34.897	6	4	3	3	3	2	6	4	3	3	3	2	22	14.6	10.4	9.7	12.6	5.5	802360	1074100	667390	993060	622690	1120500	8715200	11625000	9440900	9969700	11868000	21504000
sp|P53889|FMP41_YEAST	sp|P53889|FMP41_YEAST	sp|P53889|FMP41_YEAST Uncharacterized mitochondrial hydrolase FMP41 OS=Saccharomyces cerevisiae (strain ATCC 204508 / S288c) OX=559292 GN=FMP41 PE=1 SV=1	3	3	1	28.792	1	0	3	3	1	2	1	0	3	3	1	2	5.4	0	13.5	13.5	5.4	8.1	76564	0	244410	894050	157000	162100	0	0	2615600	4444700	0	3987200
sp|P53937|SWS2_YEAST	sp|P53937|SWS2_YEAST	sp|P53937|SWS2_YEAST 37S ribosomal protein SWS2, mitochondrial OS=Saccharomyces cerevisiae (strain ATCC 204508 / S288c) OX=559292 GN=SWS2 PE=1 SV=1	5	5	1	16.089	2	5	2	4	3	2	2	5	2	4	3	2	11.2	41.3	10.5	34.3	16.1	11.2	1558700	7848300	1944600	5972000	3422500	1200800	14721000	18373000	11793000	10700000	8488300	6023300
sp|P53982|IDHH_YEAST;sp|P41939|IDHC_YEAST	sp|P53982|IDHH_YEAST;sp|P41939|IDHC_YEAST	sp|P53982|IDHH_YEAST Isocitrate dehydrogenase [NADP] OS=Saccharomyces cerevisiae (strain ATCC 204508 / S288c) OX=559292 GN=IDP3 PE=3 SV=1;sp|P41939|IDHC_YEAST Isocitrate dehydrogenase [NADP] cytoplasmic OS=Saccharomyces cerevisiae (strain ATCC 204508 / S28	5;3	2;1	2	47.856	4	4	4	5	4	4	1	1	1	2	1	1	10.5	10.5	10.5	12.6	10	10	109510	437670	356330	1236700	173060	84067	0	0	0	13240000	0	0
sp|P54115|ALDH6_YEAST	sp|P54115|ALDH6_YEAST	sp|P54115|ALDH6_YEAST Magnesium-activated aldehyde dehydrogenase, cytosolic OS=Saccharomyces cerevisiae (strain ATCC 204508 / S288c) OX=559292 GN=ALD6 PE=1 SV=4	2	2	1	54.414	0	0	0	0	0	2	0	0	0	0	0	2	0	0	0	0	0	4.4	0	0	0	0	0	152090	0	0	0	0	0	3456200
sp|P60010|ACT_YEAST	sp|P60010|ACT_YEAST	sp|P60010|ACT_YEAST Actin OS=Saccharomyces cerevisiae (strain ATCC 204508 / S288c) OX=559292 GN=ACT1 PE=1 SV=1	9	9	1	41.689	6	6	6	6	6	9	6	6	6	6	6	9	16.3	14.1	14.1	14.1	16.3	22.4	2833900	2821500	2625500	1531300	2354000	3768100	68078000	15985000	28028000	9124900	19633000	41848000
sp|P61830|H3_YEAST	sp|P61830|H3_YEAST	sp|P61830|H3_YEAST Histone H3 OS=Saccharomyces cerevisiae (strain ATCC 204508 / S288c) OX=559292 GN=HHT1 PE=1 SV=2	5	5	1	15.356	2	3	2	1	2	1	2	3	2	1	2	1	11.8	19.1	11.8	6.6	11.8	6.6	10690000	60771000	33880000	4424800	3102900	321730	42997000	130890000	73841000	21314000	19448000	0
sp|P81449|ATPJ_YEAST	sp|P81449|ATPJ_YEAST	sp|P81449|ATPJ_YEAST ATP synthase subunit e, mitochondrial OS=Saccharomyces cerevisiae (strain ATCC 204508 / S288c) OX=559292 GN=TIM11 PE=1 SV=2	3	3	1	10.875	2	3	3	1	2	2	2	3	3	1	2	2	17.7	37.5	37.5	10.4	17.7	17.7	1233100	3625700	4003400	2062000	2357700	1225200	12801000	7346600	10027000	0	7021200	5433700
sp|Q00055|GPD1_YEAST	sp|Q00055|GPD1_YEAST	sp|Q00055|GPD1_YEAST Glycerol-3-phosphate dehydrogenase [NAD(+)] 1 OS=Saccharomyces cerevisiae (strain ATCC 204508 / S288c) OX=559292 GN=GPD1 PE=1 SV=4	2	2	1	42.868	0	0	0	0	0	0	0	0	0	0	0	0	0	0	0	0	0	0	0	0	0	0	0	0	0	0	0	0	0	0
sp|Q00402|NUM1_YEAST	sp|Q00402|NUM1_YEAST	sp|Q00402|NUM1_YEAST Nuclear migration protein NUM1 OS=Saccharomyces cerevisiae (strain ATCC 204508 / S288c) OX=559292 GN=NUM1 PE=1 SV=2	2	2	1	313.03	1	0	2	2	2	2	1	0	2	2	2	2	0.4	0	0.7	0.7	0.7	0.7	10331	0	26502	92048	51918	30044	0	0	2516800	6641300	3260400	3261000
sp|Q00711|SDHA_YEAST	sp|Q00711|SDHA_YEAST	sp|Q00711|SDHA_YEAST Succinate dehydrogenase [ubiquinone] flavoprotein subunit, mitochondrial OS=Saccharomyces cerevisiae (strain ATCC 204508 / S288c) OX=559292 GN=SDH1 PE=1 SV=1	13	9	1	70.229	8	11	10	12	12	4	5	7	6	8	8	4	13.6	21.9	17	23.4	23.4	7	2684000	6327900	5400700	6292100	6296200	1266500	78152000	87857000	76005000	56631000	68009000	60655000
sp|Q00955|ACAC_YEAST	sp|Q00955|ACAC_YEAST	sp|Q00955|ACAC_YEAST Acetyl-CoA carboxylase OS=Saccharomyces cerevisiae (strain ATCC 204508 / S288c) OX=559292 GN=ACC1 PE=1 SV=2	169	163	1	250.35	153	159	143	130	129	119	148	154	139	126	125	115	66.5	70	66.8	63.6	62.2	60.3	141620000	391850000	271560000	252580000	210240000	97807000	17169000000	20180000000	19304000000	10342000000	10081000000	8932400000
;86725;86726;86727;86728;86729;86730;86731;86732;86733;86734;86735;86736;86737;86738;86739;86740;86741;86742;86743;86744;86745;86746;86747;86748;89325;89326;89327;89328;89329;89330;89331;89332;89333;89334;89335;89336;89337;89338;89339;89340;89341;89342;89343;89344;89345;89346;89347;89348;89349;89350;89351;89352;89353;89354;89355;89356;89357;89358;89359;89360;89361;89362;89363;89364;89365;89366;89…	908;909;910;911;912;913;914;915;916;917;918;919;920;921;922;923;924;925;926;927;928;929;930;931;932;933;934;935;936;1237;1238;1239;1240;1241;1242;1243;1244;1245;1246;1247;1248;1249;1250;1251;1252;1253;1254;1255;1256;1257;1258;1344;1345;1346;1347;1348;1349;1350;1351;1352;1353;1354;1355;1356;1519;1520;1521;1522;1523;1524;1525;1526;1527;1528;1529;1530;1531;1532;1533;1534;1535;1536;1537;1538;1539;154…	-1	917;1253;1352;1519;1713;2112;2647;4508;4673;5148;5379;6216;6406;6436;6786;7133;7569;8722;8839;8946;9474;9496;9507;9718;9865;10088;10536;10622;10753;10775;11043;11582;12145;13549;13890;14560;14832;15171;15174;15180;16106;16599;17632;17691;18606;18638;18811;18854;19652;19877;19915;20057;20231;20296;20306;20313;21737;21868;21886;21958;21969;22314;22479;23554;25506;25859;26044;26152;26179;26434;26451…	14;180;250;290;345;393;408;412;424;523;618;690;764;767;784;822;862;887;1178;1264;1456;1478;1503;1564;1631;1663;1783;1807;1816;1947;1948;1963;2012;2014;2030;2044
sp|Q01163|RT23_YEAST	sp|Q01163|RT23_YEAST	sp|Q01163|RT23_YEAST 37S ribosomal protein S23, mitochondrial OS=Saccharomyces cerevisiae (strain ATCC 204508 / S288c) OX=559292 GN=RSM23 PE=1 SV=3	26	26	1	50.866	16	20	16	18	17	15	16	20	16	18	17	15	36.4	44.9	34.9	39.8	41.1	36.4	2716300	5314600	5386800	9873800	6751500	3530000	81336000	74788000	89107000	121920000	101420000	79902000
sp|Q01217|ARG56_YEAST	sp|Q01217|ARG56_YEAST	sp|Q01217|ARG56_YEAST Protein ARG5,6, mitochondrial OS=Saccharomyces cerevisiae (strain ATCC 204508 / S288c) OX=559292 GN=ARG5,6 PE=1 SV=1	17	17	1	94.868	11	13	8	13	11	9	11	13	8	13	11	9	15.8	18.5	10.7	17.3	14.9	11.2	614210	1095300	1025700	2108700	1554100	1018500	21615000	13208000	17978000	31551000	33978000	30592000
sp|Q01574|ACS1_YEAST	sp|Q01574|ACS1_YEAST	sp|Q01574|ACS1_YEAST Acetyl-coenzyme A synthetase 1 OS=Saccharomyces cerevisiae (strain ATCC 204508 / S288c) OX=559292 GN=ACS1 PE=1 SV=2	2	2	1	79.14	0	0	0	1	1	1	0	0	0	1	1	1	0	0	0	1.4	1.4	1.4	0	0	0	60430	28097	48975	0	0	0	0	0	0
sp|Q01802|AATM_YEAST	sp|Q01802|AATM_YEAST	sp|Q01802|AATM_YEAST Aspartate aminotransferase, mitochondrial OS=Saccharomyces cerevisiae (strain ATCC 204508 / S288c) OX=559292 GN=AAT1 PE=1 SV=2	17	17	1	51.795	2	6	5	14	14	10	2	6	5	14	14	10	4	12	10.6	31.9	32.4	22.8	93549	507500	361580	5695400	5083600	1992600	5029700	6470900	10709000	63285000	66276000	53682000
sp|Q01852|TIM44_YEAST	sp|Q01852|TIM44_YEAST	sp|Q01852|TIM44_YEAST Mitochondrial import inner membrane translocase subunit TIM44 OS=Saccharomyces cerevisiae (strain ATCC 204508 / S288c) OX=559292 GN=TIM44 PE=1 SV=1	21	21	1	48.854	15	17	14	16	15	12	15	17	14	16	15	12	33.6	39.7	33.9	36.7	34.1	29	2648700	6776200	5059200	11300000	10432000	5995100	80045000	84661000	67976000	114540000	104740000	111880000
sp|Q01976-2|ADPP_YEAST;sp|Q01976|ADPP_YEAST	sp|Q01976-2|ADPP_YEAST;sp|Q01976|ADPP_YEAST	sp|Q01976-2|ADPP_YEAST Isoform 2 of ADP-ribose pyrophosphatase OS=Saccharomyces cerevisiae (strain ATCC 204508 / S288c) OX=559292 GN=YSA1;sp|Q01976|ADPP_YEAST ADP-ribose pyrophosphatase OS=Saccharomyces cerevisiae (strain ATCC 204508 / S288c) OX=559292 GN=	1;1	1;1	2	23.726	1	1	1	1	1	1	1	1	1	1	1	1	7.1	7.1	7.1	7.1	7.1	7.1	60694	191760	175470	476370	526930	488480	0	0	0	0	0	0
sp|Q02199|NUP49_YEAST	sp|Q02199|NUP49_YEAST	sp|Q02199|NUP49_YEAST Nucleoporin NUP49/NSP49 OS=Saccharomyces cerevisiae (strain ATCC 204508 / S288c) OX=559292 GN=NUP49 PE=1 SV=1	2	2	1	49.142	2	2	1	0	0	0	2	2	1	0	0	0	4.7	4.7	2.5	0	0	0	214450	780150	86059	0	0	0	2961600	4387500	0	0	0	0
sp|Q02204|RM13_YEAST	sp|Q02204|RM13_YEAST	sp|Q02204|RM13_YEAST 54S ribosomal protein L13, mitochondrial OS=Saccharomyces cerevisiae (strain ATCC 204508 / S288c) OX=559292 GN=MRPL13 PE=1 SV=2	4	4	1	30.271	2	3	1	3	3	1	2	3	1	3	3	1	12.5	17.8	4.9	17.8	17.8	4.9	392450	811190	192490	1260100	833640	162180	5582000	4348300	0	6875500	4562900	0
sp|Q02207|FOX2_YEAST	sp|Q02207|FOX2_YEAST	sp|Q02207|FOX2_YEAST Peroxisomal hydratase-dehydrogenase-epimerase OS=Saccharomyces cerevisiae (strain ATCC 204508 / S288c) OX=559292 GN=FOX2 PE=2 SV=1	9	9	1	98.702	0	1	2	1	0	0	0	1	2	1	0	0	0	0.9	1.7	1.2	0	0	0	22036	43904	12430	0	0	0	0	2376000	0	0	0
sp|Q02486|ABF2_YEAST	sp|Q02486|ABF2_YEAST	sp|Q02486|ABF2_YEAST ARS-binding factor 2, mitochondrial OS=Saccharomyces cerevisiae (strain ATCC 204508 / S288c) OX=559292 GN=ABF2 PE=1 SV=1	4	4	1	21.561	1	0	2	3	3	2	1	0	2	3	3	2	5.5	0	9.8	17.5	15.8	8.2	15573	0	237900	942600	921140	432420	0	0	0	4223300	3831400	0
sp|Q02608|RT16_YEAST	sp|Q02608|RT16_YEAST	sp|Q02608|RT16_YEAST 37S ribosomal protein S16, mitochondrial OS=Saccharomyces cerevisiae (strain ATCC 204508 / S288c) OX=559292 GN=MRPS16 PE=1 SV=1	5	5	1	13.639	3	5	2	4	3	3	3	5	2	4	3	3	39.7	47.1	26.4	39.7	37.2	37.2	2721300	7201400	2036800	8370100	4699100	4408800	14767000	7078200	5897300	13026000	13784000	21611000
sp|Q02753|RL21A_YEAST;sp|Q12672|RL21B_YEAST	sp|Q02753|RL21A_YEAST;sp|Q12672|RL21B_YEAST	sp|Q02753|RL21A_YEAST 60S ribosomal protein L21-A OS=Saccharomyces cerevisiae (strain ATCC 204508 / S288c) OX=559292 GN=RPL21A PE=1 SV=1;sp|Q12672|RL21B_YEAST 60S ribosomal protein L21-B OS=Saccharomyces cerevisiae (strain ATCC 204508 / S288c) OX=559292 GN	6;5	6;5	2	18.242	4	5	3	5	4	4	4	5	3	5	4	4	21.9	35	16.2	35	21.9	21.9	1164900	8420300	3586400	6467300	4318400	3456900	8150000	23438000	16034000	11203000	10576000	22591000
sp|Q02776|TIM50_YEAST	sp|Q02776|TIM50_YEAST	sp|Q02776|TIM50_YEAST Mitochondrial import inner membrane translocase subunit TIM50 OS=Saccharomyces cerevisiae (strain ATCC 204508 / S288c) OX=559292 GN=TIM50 PE=1 SV=1	10	10	1	55.098	0	2	1	4	4	4	0	2	1	4	4	4	0	5	2.5	10.9	10.9	10.9	0	108440	126310	744090	674450	592850	0	982690	0	8839400	7053300	10347000
sp|Q02888|INA17_YEAST	sp|Q02888|INA17_YEAST	sp|Q02888|INA17_YEAST Inner membrane assembly complex subunit 17 OS=Saccharomyces cerevisiae (strain ATCC 204508 / S288c) OX=559292 GN=INA17 PE=1 SV=1	3	3	1	21.842	0	0	0	0	0	0	0	0	0	0	0	0	0	0	0	0	0	0	0	0	0	0	0	0	0	0	0	0	0	0
sp|Q02948|BECN1_YEAST	sp|Q02948|BECN1_YEAST	sp|Q02948|BECN1_YEAST Vacuolar protein sorting-associated protein 30 OS=Saccharomyces cerevisiae (strain ATCC 204508 / S288c) OX=559292 GN=VPS30 PE=1 SV=1	1	1	1	63.26	1	1	1	1	1	0	1	1	1	1	1	0	2.9	2.9	2.9	2.9	2.9	0	2479400	3715500	7718700	7631500	6604900	0	0	0	0	0	88019000	0
sp|Q02950|RT51_YEAST	sp|Q02950|RT51_YEAST	sp|Q02950|RT51_YEAST 37S ribosomal protein MRP51, mitochondrial OS=Saccharomyces cerevisiae (strain ATCC 204508 / S288c) OX=559292 GN=MRP51 PE=1 SV=1	20	20	1	39.445	16	16	13	15	14	12	16	16	13	15	14	12	42.4	41.3	33.7	39	33.7	34.6	5666100	13449000	11743000	18362000	13658000	7794100	110880000	139670000	118350000	130720000	112540000	128820000
sp|Q03020|ISU1_YEAST	sp|Q03020|ISU1_YEAST	sp|Q03020|ISU1_YEAST Iron sulfur cluster assembly protein 1, mitochondrial OS=Saccharomyces cerevisiae (strain ATCC 204508 / S288c) OX=559292 GN=ISU1 PE=1 SV=1	1	1	1	17.895	0	0	1	1	1	1	0	0	1	1	1	1	0	0	7.3	7.3	7.3	7.3	0	0	148390	2162800	1524200	542510	0	0	0	0	0	0
sp|Q03028|ODC1_YEAST	sp|Q03028|ODC1_YEAST	sp|Q03028|ODC1_YEAST Mitochondrial 2-oxodicarboxylate carrier 1 OS=Saccharomyces cerevisiae (strain ATCC 204508 / S288c) OX=559292 GN=ODC1 PE=1 SV=1	7	7	1	34.206	3	2	3	4	4	3	3	2	3	4	4	3	8.7	6.5	10	11.6	11.3	7.7	221510	383480	761160	2202000	2153900	903540	4135700	4749600	6767800	9784600	9198900	6177300
sp|Q03048|COFI_YEAST	sp|Q03048|COFI_YEAST	sp|Q03048|COFI_YEAST Cofilin OS=Saccharomyces cerevisiae (strain ATCC 204508 / S288c) OX=559292 GN=COF1 PE=1 SV=1	3	3	1	15.901	0	0	0	0	0	3	0	0	0	0	0	3	0	0	0	0	0	28.7	0	0	0	0	0	1989800	0	0	0	0	0	11304000
sp|Q03104|MSC1_YEAST	sp|Q03104|MSC1_YEAST	sp|Q03104|MSC1_YEAST Meiotic sister chromatid recombination protein 1 OS=Saccharomyces cerevisiae (strain ATCC 204508 / S288c) OX=559292 GN=MSC1 PE=1 SV=1	10	10	1	59.588	3	4	4	4	2	1	3	4	4	4	2	1	5.8	8	8.4	9.7	3.3	1.8	242180	631670	417990	433310	122830	26950	5995500	5180800	5854500	4266200	2417200	0
sp|Q03153|ATP25_YEAST	sp|Q03153|ATP25_YEAST	sp|Q03153|ATP25_YEAST ATPase synthesis protein 25, mitochondrial OS=Saccharomyces cerevisiae (strain ATCC 204508 / S288c) OX=559292 GN=ATP25 PE=1 SV=1	3	3	1	70.413	1	3	1	1	1	1	1	3	1	1	1	1	1.3	5.1	1.6	2.1	2.1	1.3	26859	149880	12122	80005	53456	52413	0	2063100	0	0	0	0
sp|Q03201|RT10_YEAST	sp|Q03201|RT10_YEAST	sp|Q03201|RT10_YEAST 37S ribosomal protein S10, mitochondrial OS=Saccharomyces cerevisiae (strain ATCC 204508 / S288c) OX=559292 GN=RSM10 PE=1 SV=1	5	5	1	23.424	3	3	3	4	4	2	3	3	3	4	4	2	11.8	20.7	11.8	20.7	20.7	11.3	561950	1357800	469610	4417600	3535900	1574800	5993500	12774000	6640100	17306000	12538000	10609000
sp|Q03218|MMT1_YEAST	sp|Q03218|MMT1_YEAST	sp|Q03218|MMT1_YEAST Mitochondrial metal transporter 1 OS=Saccharomyces cerevisiae (strain ATCC 204508 / S288c) OX=559292 GN=MMT1 PE=1 SV=1	2	2	1	56.209	0	0	0	0	0	0	0	0	0	0	0	0	0	0	0	0	0	0	0	0	0	0	0	0	0	0	0	0	0	0
sp|Q03246|RT17_YEAST	sp|Q03246|RT17_YEAST	sp|Q03246|RT17_YEAST 37S ribosomal protein S17, mitochondrial OS=Saccharomyces cerevisiae (strain ATCC 204508 / S288c) OX=559292 GN=MRPS17 PE=1 SV=1	11	11	1	27.635	6	7	3	8	6	8	6	7	3	8	6	8	27.8	32.1	14.3	38.8	30	39.7	1032600	6332000	1038300	10042000	6993400	5129700	13220000	13853000	16253000	33935000	35426000	40077000
sp|Q03429|MZM1_YEAST	sp|Q03429|MZM1_YEAST	sp|Q03429|MZM1_YEAST Mitochondrial zinc maintenance protein 1, mitochondrial OS=Saccharomyces cerevisiae (strain ATCC 204508 / S288c) OX=559292 GN=MZM1 PE=1 SV=1	3	3	1	13.927	2	1	1	3	3	3	2	1	1	3	3	3	21.1	14.6	14.6	35.8	35.8	35.8	510640	795100	788210	3312900	3086400	1801700	5111100	0	0	7803200	7290200	6564200
sp|Q03430|RSM28_YEAST	sp|Q03430|RSM28_YEAST	sp|Q03430|RSM28_YEAST 37S ribosomal protein RSM28, mitochondrial OS=Saccharomyces cerevisiae (strain ATCC 204508 / S288c) OX=559292 GN=RSM28 PE=1 SV=2	13	13	1	41.215	11	13	11	11	11	10	11	13	11	11	11	10	36.8	42.7	35.2	31	31	26	3380200	8446200	5204100	9561400	7582000	4477800	83918000	60012000	57719000	79200000	70465000	70740000
sp|Q03557|GATA_YEAST	sp|Q03557|GATA_YEAST	sp|Q03557|GATA_YEAST Glutamyl-tRNA(Gln) amidotransferase subunit A, mitochondrial OS=Saccharomyces cerevisiae (strain ATCC 204508 / S288c) OX=559292 GN=HER2 PE=1 SV=1	2	2	1	50.918	1	0	1	2	1	1	1	0	1	2	1	1	2.8	0	2.8	4.7	2.8	2.8	38863	0	61806	192990	183480	82300	0	0	0	0	0	0
sp|Q03558|OYE2_YEAST;sp|P41816|OYE3_YEAST	sp|Q03558|OYE2_YEAST;sp|P41816|OYE3_YEAST	sp|Q03558|OYE2_YEAST NADPH dehydrogenase 2 OS=Saccharomyces cerevisiae (strain ATCC 204508 / S288c) OX=559292 GN=OYE2 PE=1 SV=3;sp|P41816|OYE3_YEAST NADPH dehydrogenase 3 OS=Saccharomyces cerevisiae (strain ATCC 204508 / S288c) OX=559292 GN=OYE3 PE=1 SV=2	2;1	2;1	2	45.01	0	0	1	1	1	2	0	0	1	1	1	2	0	0	4.8	4.8	4.8	7.2	0	0	190690	223370	101920	262430	0	0	0	0	0	3833600
sp|Q03640|TCB3_YEAST	sp|Q03640|TCB3_YEAST	sp|Q03640|TCB3_YEAST Tricalbin-3 OS=Saccharomyces cerevisiae (strain ATCC 204508 / S288c) OX=559292 GN=TCB3 PE=1 SV=1	2	2	1	171.07	1	1	1	1	1	1	1	1	1	1	1	1	0.5	0.5	0.5	0.5	0.5	0.5	35167	35889	236510	147420	291050	143950	0	0	0	0	0	0
sp|Q03790|NUP53_YEAST	sp|Q03790|NUP53_YEAST	sp|Q03790|NUP53_YEAST Nucleoporin NUP53 OS=Saccharomyces cerevisiae (strain ATCC 204508 / S288c) OX=559292 GN=NUP53 PE=1 SV=1	2	2	1	52.618	0	0	1	2	1	0	0	0	1	2	1	0	0	0	2.9	5.3	2.9	0	0	0	58452	245910	63304	0	0	0	0	2010700	0	0
sp|Q03799|RT08_YEAST	sp|Q03799|RT08_YEAST	sp|Q03799|RT08_YEAST 37S ribosomal protein S8, mitochondrial OS=Saccharomyces cerevisiae (strain ATCC 204508 / S288c) OX=559292 GN=MRPS8 PE=1 SV=1	2	2	1	17.47	2	1	0	1	1	1	2	1	0	1	1	1	22.6	9	0	9	9	9	425920	532580	0	694310	414400	215540	4565000	0	0	0	0	0
sp|Q03921|DOP1_YEAST	sp|Q03921|DOP1_YEAST	sp|Q03921|DOP1_YEAST Protein dopey OS=Saccharomyces cerevisiae (strain ATCC 204508 / S288c) OX=559292 GN=DOP1 PE=1 SV=1	1	1	1	194.69	1	0	1	1	1	1	1	0	1	1	1	1	0.4	0	0.4	0.4	0.4	0.4	13365	0	163910	96864	162370	26239	0	0	0	0	0	0
sp|Q03973|HMO1_YEAST	sp|Q03973|HMO1_YEAST	sp|Q03973|HMO1_YEAST High mobility group protein 1 OS=Saccharomyces cerevisiae (strain ATCC 204508 / S288c) OX=559292 GN=HMO1 PE=1 SV=1	1	1	1	27.544	0	0	0	0	0	0	0	0	0	0	0	0	0	0	0	0	0	0	0	0	0	0	0	0	0	0	0	0	0	0
sp|Q03976|RT24_YEAST	sp|Q03976|RT24_YEAST	sp|Q03976|RT24_YEAST 37S ribosomal protein S24, mitochondrial OS=Saccharomyces cerevisiae (strain ATCC 204508 / S288c) OX=559292 GN=RSM24 PE=1 SV=1	2	2	1	37.393	0	1	0	2	2	0	0	1	0	2	2	0	0	2.5	0	7.2	7.2	0	0	59745	0	567380	482560	0	0	0	0	0	4134100	0
sp|Q04013|YHM2_YEAST	sp|Q04013|YHM2_YEAST	sp|Q04013|YHM2_YEAST Citrate/oxoglutarate carrier protein OS=Saccharomyces cerevisiae (strain ATCC 204508 / S288c) OX=559292 GN=YHM2 PE=1 SV=1	8	8	1	34.184	5	7	4	6	4	4	5	7	4	6	4	4	21.3	24.2	16.6	22.3	14.3	16.9	1413800	8293100	1045200	9010500	4488800	2686800	22537000	32390000	16095000	40912000	28773000	26195000
sp|Q04172|SHE9_YEAST	sp|Q04172|SHE9_YEAST	sp|Q04172|SHE9_YEAST Sensitive to high expression protein 9, mitochondrial OS=Saccharomyces cerevisiae (strain ATCC 204508 / S288c) OX=559292 GN=SHE9 PE=1 SV=1	4	4	1	53.57	0	0	0	1	1	0	0	0	0	1	1	0	0	0	0	1.8	1.8	0	0	0	0	180690	177630	0	0	0	0	0	0	0
sp|Q04279|SEG1_YEAST	sp|Q04279|SEG1_YEAST	sp|Q04279|SEG1_YEAST Eisosome protein SEG1 OS=Saccharomyces cerevisiae (strain ATCC 204508 / S288c) OX=559292 GN=SEG1 PE=1 SV=1	3	3	1	105.87	1	1	0	0	0	0	1	1	0	0	0	0	0.8	0.8	0	0	0	0	11456	27559	0	0	0	0	0	0	0	0	0	0
sp|Q04401|SDHF3_YEAST	sp|Q04401|SDHF3_YEAST	sp|Q04401|SDHF3_YEAST Succinate dehydrogenase assembly factor 3, mitochondrial OS=Saccharomyces cerevisiae (strain ATCC 204508 / S288c) OX=559292 GN=SDH7 PE=1 SV=1	1	1	1	15.783	0	0	0	1	1	1	0	0	0	1	1	1	0	0	0	6	6	6	0	0	0	1228700	284610	464610	0	0	0	2479100	0	2330600
sp|Q04439|MYO5_YEAST	sp|Q04439|MYO5_YEAST	sp|Q04439|MYO5_YEAST Myosin-5 OS=Saccharomyces cerevisiae (strain ATCC 204508 / S288c) OX=559292 GN=MYO5 PE=1 SV=1	2	2	1	136.9	1	0	1	2	1	1	1	0	1	2	1	1	1.1	0	1.1	2.1	1.1	1.1	22276	0	30753	87529	24714	22141	0	0	0	2379500	0	0
sp|Q04458|HFD1_YEAST	sp|Q04458|HFD1_YEAST	sp|Q04458|HFD1_YEAST Fatty aldehyde dehydrogenase HFD1 OS=Saccharomyces cerevisiae (strain ATCC 204508 / S288c) OX=559292 GN=HFD1 PE=1 SV=1	2	2	1	59.978	0	0	0	1	1	1	0	0	0	1	1	1	0	0	0	1.7	1.7	1.7	0	0	0	81106	56157	31835	0	0	0	0	0	568400
sp|Q04598|RM34_YEAST	sp|Q04598|RM34_YEAST	sp|Q04598|RM34_YEAST 54S ribosomal protein L34, mitochondrial OS=Saccharomyces cerevisiae (strain ATCC 204508 / S288c) OX=559292 GN=YDR115W PE=1 SV=1	3	3	1	12.03	2	3	2	2	2	2	2	3	2	2	2	2	16.2	17.1	16.2	16.2	16.2	16.2	3665300	32023000	8950100	3734200	5034600	2332500	23242000	83436000	31116000	9999300	14647000	9189600
sp|Q04599|RM01_YEAST	sp|Q04599|RM01_YEAST	sp|Q04599|RM01_YEAST 54S ribosomal protein L1, mitochondrial OS=Saccharomyces cerevisiae (strain ATCC 204508 / S288c) OX=559292 GN=MRPL1 PE=1 SV=1	13	13	1	30.996	9	11	9	9	8	8	9	11	9	9	8	8	39.6	49.1	37.2	41.4	40.4	35.8	2375500	6093600	3657400	11354000	8208800	4241500	45693000	44441000	40042000	84272000	78640000	76497000
sp|Q04689|AIM32_YEAST	sp|Q04689|AIM32_YEAST	sp|Q04689|AIM32_YEAST Altered inheritance of mitochondria protein 32 OS=Saccharomyces cerevisiae (strain ATCC 204508 / S288c) OX=559292 GN=AIM32 PE=3 SV=1	3	3	1	35.977	0	1	0	3	3	3	0	1	0	3	3	3	0	2.6	0	8.4	8.4	8.4	0	57324	0	780280	718930	372270	0	0	0	5421900	5382200	4750000
sp|Q04728|ARGJ_YEAST	sp|Q04728|ARGJ_YEAST	sp|Q04728|ARGJ_YEAST Arginine biosynthesis bifunctional protein ArgJ, mitochondrial OS=Saccharomyces cerevisiae (strain ATCC 204508 / S288c) OX=559292 GN=ARG7 PE=1 SV=1	5	5	1	47.848	4	5	4	3	2	3	4	5	4	3	2	3	9.8	12.5	8.8	8.2	4.3	6.1	290130	1451900	783380	812380	872820	935430	8439100	10204000	9636000	11526000	11609000	13869000
sp|Q05050|EIS1_YEAST	sp|Q05050|EIS1_YEAST	sp|Q05050|EIS1_YEAST Eisosome protein 1 OS=Saccharomyces cerevisiae (strain ATCC 204508 / S288c) OX=559292 GN=EIS1 PE=1 SV=1	1	1	1	93.344	0	0	0	0	0	0	0	0	0	0	0	0	0	0	0	0	0	0	0	0	0	0	0	0	0	0	0	0	0	0
sp|Q05779|COQ9_YEAST	sp|Q05779|COQ9_YEAST	sp|Q05779|COQ9_YEAST Ubiquinone biosynthesis protein COQ9, mitochondrial OS=Saccharomyces cerevisiae (strain ATCC 204508 / S288c) OX=559292 GN=COQ9 PE=1 SV=1	4	4	1	29.958	3	4	3	3	2	3	3	4	3	3	2	3	11.2	16.5	11.2	11.2	6.9	11.2	1047000	1917500	1644500	3176100	2090800	1631800	8663800	5427000	10934000	17972000	21114000	15427000
sp|Q05892|COQ11_YEAST	sp|Q05892|COQ11_YEAST	sp|Q05892|COQ11_YEAST MIOREX complex component 2 OS=Saccharomyces cerevisiae (strain ATCC 204508 / S288c) OX=559292 GN=COQ11 PE=1 SV=1	5	5	1	31.524	1	3	3	4	4	4	1	3	3	4	4	4	4.7	10.8	10.8	10.8	11.2	14.1	44797	501170	618400	1908300	1336200	997790	0	6736300	6147400	13677000	11521000	12771000
sp|Q05931|HSP7Q_YEAST	sp|Q05931|HSP7Q_YEAST	sp|Q05931|HSP7Q_YEAST Heat shock protein SSQ1, mitochondrial OS=Saccharomyces cerevisiae (strain ATCC 204508 / S288c) OX=559292 GN=SSQ1 PE=1 SV=1	5	5	1	72.364	2	3	3	5	5	4	2	3	3	5	5	4	2.6	4	4	7.2	7.2	5.8	112430	348230	272220	1175400	1032400	536180	5898600	5158100	5897200	12484000	11066000	12077000
sp|Q06005|LIPB_YEAST	sp|Q06005|LIPB_YEAST	sp|Q06005|LIPB_YEAST Octanoyltransferase, mitochondrial OS=Saccharomyces cerevisiae (strain ATCC 204508 / S288c) OX=559292 GN=LIP2 PE=1 SV=1	2	2	1	37.237	0	1	0	2	1	1	0	1	0	2	1	1	0	3	0	5.8	2.7	2.7	0	52483	0	395250	268340	151640	0	0	0	3393400	0	0
sp|Q06089|YP098_YEAST	sp|Q06089|YP098_YEAST	sp|Q06089|YP098_YEAST Uncharacterized mitochondrial outer membrane protein YPR098C OS=Saccharomyces cerevisiae (strain ATCC 204508 / S288c) OX=559292 GN=YPR098C PE=1 SV=2	2	2	1	17.731	1	1	2	1	1	1	1	1	2	1	1	1	5.6	5.6	11.2	5.6	5.6	5.6	131930	1559400	933420	1194100	988990	430630	0	0	0	0	0	0
sp|Q06090|RM51_YEAST	sp|Q06090|RM51_YEAST	sp|Q06090|RM51_YEAST 54S ribosomal protein L51, mitochondrial OS=Saccharomyces cerevisiae (strain ATCC 204508 / S288c) OX=559292 GN=MRPL51 PE=1 SV=1	6	6	1	16.123	3	4	1	4	3	2	3	4	1	4	3	2	23.6	25	7.1	32.9	24.3	14.3	1091400	1648100	364990	4723400	5131700	1852200	13030000	17697000	0	14032000	19584000	11435000
sp|Q06236|SHH4_YEAST	sp|Q06236|SHH4_YEAST	sp|Q06236|SHH4_YEAST Mitochondrial inner membrane protein SHH4 OS=Saccharomyces cerevisiae (strain ATCC 204508 / S288c) OX=559292 GN=SHH4 PE=1 SV=1	2	2	1	18.632	0	0	0	0	0	0	0	0	0	0	0	0	0	0	0	0	0	0	0	0	0	0	0	0	0	0	0	0	0	0
sp|Q06405|ATPK_YEAST	sp|Q06405|ATPK_YEAST	sp|Q06405|ATPK_YEAST ATP synthase subunit f, mitochondrial OS=Saccharomyces cerevisiae (strain ATCC 204508 / S288c) OX=559292 GN=ATP17 PE=1 SV=1	4	4	1	11.312	3	3	1	3	3	2	3	3	1	3	3	2	18.8	28.7	8.9	28.7	28.7	19.8	1844800	13547000	3903600	15022000	12213000	4389900	20631000	35396000	0	32422000	27070000	20212000
sp|Q06449|PIN3_YEAST	sp|Q06449|PIN3_YEAST	sp|Q06449|PIN3_YEAST [PSI+] inducibility protein 3 OS=Saccharomyces cerevisiae (strain ATCC 204508 / S288c) OX=559292 GN=PIN3 PE=1 SV=1	2	2	1	23.539	1	1	1	1	1	1	1	1	1	1	1	1	3.3	3.3	3.3	3.3	3.3	3.3	131870	613530	1506200	1718900	858870	1443100	0	0	0	0	0	0
sp|Q06493|YLH47_YEAST	sp|Q06493|YLH47_YEAST	sp|Q06493|YLH47_YEAST LETM1 domain-containing protein YLH47, mitochondrial OS=Saccharomyces cerevisiae (strain ATCC 204508 / S288c) OX=559292 GN=YLH47 PE=1 SV=1	3	3	1	52.174	0	1	0	1	0	2	0	1	0	1	0	2	0	4.6	0	4.6	0	6.2	0	33879	0	88752	0	125750	0	0	0	0	0	0
sp|Q06630|MHR1_YEAST	sp|Q06630|MHR1_YEAST	sp|Q06630|MHR1_YEAST Mitochondrial homologous recombination protein 1 OS=Saccharomyces cerevisiae (strain ATCC 204508 / S288c) OX=559292 GN=MHR1 PE=1 SV=1	7	7	1	26.894	5	6	5	7	7	7	5	6	5	7	7	7	28.8	33.6	28.8	40.3	40.3	40.3	1340900	4694600	2135200	9152700	5829600	4124300	20127000	23595000	15315000	45440000	34180000	43801000
sp|Q06668|OMS1_YEAST	sp|Q06668|OMS1_YEAST	sp|Q06668|OMS1_YEAST Methyltransferase OMS1, mitochondrial OS=Saccharomyces cerevisiae (strain ATCC 204508 / S288c) OX=559292 GN=OMS1 PE=1 SV=1	8	8	1	55.588	6	8	5	7	5	5	6	8	5	7	5	5	12.1	15.7	10.2	13.8	9.8	9.8	760430	1323300	819620	2176800	1376300	1022600	14892000	13001000	13948000	26432000	21839000	27657000
sp|Q06678|RM35_YEAST	sp|Q06678|RM35_YEAST	sp|Q06678|RM35_YEAST 54S ribosomal protein L35, mitochondrial OS=Saccharomyces cerevisiae (strain ATCC 204508 / S288c) OX=559292 GN=MRPL35 PE=1 SV=1	14	14	1	42.825	9	12	7	12	12	11	9	12	7	12	12	11	27.8	36.2	19.1	38.7	38.7	33.2	1355900	3849700	2888500	9487900	7150300	5543300	39490000	27987000	42942000	63895000	62519000	78343000
sp|Q06679|UTP4_YEAST	sp|Q06679|UTP4_YEAST	sp|Q06679|UTP4_YEAST U3 small nucleolar RNA-associated protein 4 OS=Saccharomyces cerevisiae (strain ATCC 204508 / S288c) OX=559292 GN=UTP4 PE=1 SV=1	1	1	1	87.8	0	0	0	0	0	0	0	0	0	0	0	0	0	0	0	0	0	0	0	0	0	0	0	0	0	0	0	0	0	0
sp|Q06698|YL419_YEAST	sp|Q06698|YL419_YEAST	sp|Q06698|YL419_YEAST Putative ATP-dependent RNA helicase YLR419W OS=Saccharomyces cerevisiae (strain ATCC 204508 / S288c) OX=559292 GN=YLR419W PE=1 SV=1	1	1	1	163.04	1	1	1	1	1	1	1	1	1	1	1	1	1.3	1.3	1.3	1.3	1.3	1.3	3627500	4184500	4124100	1691600	522060	932070	0	0	0	0	0	0
sp|Q06892|POS5_YEAST	sp|Q06892|POS5_YEAST	sp|Q06892|POS5_YEAST NADH kinase POS5, mitochondrial OS=Saccharomyces cerevisiae (strain ATCC 204508 / S288c) OX=559292 GN=POS5 PE=1 SV=2	2	2	1	46.246	1	1	1	2	1	2	1	1	1	2	1	2	2.2	4.1	2.2	6.3	2.2	6.3	97205	132750	427890	1279600	839120	531950	0	0	0	0	0	6475700
sp|Q07349|MRX9_YEAST	sp|Q07349|MRX9_YEAST	sp|Q07349|MRX9_YEAST MIOREX complex component 9 OS=Saccharomyces cerevisiae (strain ATCC 204508 / S288c) OX=559292 GN=MRX9 PE=1 SV=1	12	12	1	48.312	0	1	0	5	3	2	0	1	0	5	3	2	0	2.9	0	10.7	6	4	0	60816	0	790320	312990	115940	0	0	0	3787400	3263300	3030500
sp|Q07500|NDH2_YEAST	sp|Q07500|NDH2_YEAST	sp|Q07500|NDH2_YEAST External NADH-ubiquinone oxidoreductase 2, mitochondrial OS=Saccharomyces cerevisiae (strain ATCC 204508 / S288c) OX=559292 GN=NDE2 PE=1 SV=1	5	4	1	61.659	0	0	1	0	0	0	0	0	0	0	0	0	0	0	1.3	0	0	0	0	0	0	0	0	0	0	0	0	0	0	0
sp|Q07821|ISA1_YEAST	sp|Q07821|ISA1_YEAST	sp|Q07821|ISA1_YEAST Iron-sulfur assembly protein 1 OS=Saccharomyces cerevisiae (strain ATCC 204508 / S288c) OX=559292 GN=ISA1 PE=1 SV=1	2	2	1	27.675	0	1	0	1	0	0	0	1	0	1	0	0	0	3.6	0	3.6	0	0	0	121240	0	119840	0	0	0	0	0	0	0	0
sp|Q07914|TIM14_YEAST	sp|Q07914|TIM14_YEAST	sp|Q07914|TIM14_YEAST Mitochondrial import inner membrane translocase subunit TIM14 OS=Saccharomyces cerevisiae (strain ATCC 204508 / S288c) OX=559292 GN=PAM18 PE=1 SV=1	1	1	1	17.91	0	0	0	1	0	0	0	0	0	1	0	0	0	0	0	8.9	0	0	0	0	0	582530	0	0	0	0	0	952630	0	0
sp|Q07915|RLP24_YEAST	sp|Q07915|RLP24_YEAST	sp|Q07915|RLP24_YEAST Ribosome biogenesis protein RLP24 OS=Saccharomyces cerevisiae (strain ATCC 204508 / S288c) OX=559292 GN=RLP24 PE=1 SV=1	1	1	1	23.975	1	0	1	1	0	0	1	0	1	1	0	0	5	0	5	5	0	0	373120	0	491540	172990	0	0	0	0	0	282890	0	0
sp|Q08023|FMP25_YEAST	sp|Q08023|FMP25_YEAST	sp|Q08023|FMP25_YEAST Protein FMP25, mitochondrial OS=Saccharomyces cerevisiae (strain ATCC 204508 / S288c) OX=559292 GN=FMP25 PE=4 SV=1	19	19	1	66.689	3	4	1	7	4	7	3	4	1	7	4	7	6.3	7.5	1.2	14.1	6.3	12.9	39924	157190	71713	494470	254300	324420	689880	542780	0	2065100	876500	1911900
sp|Q08157|YOL19_YEAST	sp|Q08157|YOL19_YEAST	sp|Q08157|YOL19_YEAST Uncharacterized membrane protein YOL019W OS=Saccharomyces cerevisiae (strain ATCC 204508 / S288c) OX=559292 GN=YOL019W PE=1 SV=1	5	5	1	60.9	1	4	0	1	0	0	1	4	0	1	0	0	2.2	11.6	0	2.7	0	0	49633	453700	0	125590	0	0	0	2815200	0	0	0	0
sp|Q08179|MDM38_YEAST	sp|Q08179|MDM38_YEAST	sp|Q08179|MDM38_YEAST Mitochondrial distribution and morphology protein 38 OS=Saccharomyces cerevisiae (strain ATCC 204508 / S288c) OX=559292 GN=MDM38 PE=1 SV=1	21	21	1	65.004	2	2	1	6	5	4	2	2	1	6	5	4	4.9	6.8	2.4	14.7	13.8	7.9	59886	73878	46551	1278500	1121100	580580	1448500	1358800	0	11306000	17307000	6357000
sp|Q08223|AIM39_YEAST	sp|Q08223|AIM39_YEAST	sp|Q08223|AIM39_YEAST Altered inheritance of mitochondria protein 39, mitochondrial OS=Saccharomyces cerevisiae (strain ATCC 204508 / S288c) OX=559292 GN=AIM39 PE=3 SV=1	6	6	1	45.85	1	1	1	2	4	3	1	1	1	2	4	3	2	2	2.5	5.1	10.4	8.1	137920	73066	99345	426880	725060	276860	0	0	0	4241200	4215700	4132400
sp|Q08230|SDHF2_YEAST	sp|Q08230|SDHF2_YEAST	sp|Q08230|SDHF2_YEAST Succinate dehydrogenase assembly factor 2, mitochondrial OS=Saccharomyces cerevisiae (strain ATCC 204508 / S288c) OX=559292 GN=SDH5 PE=1 SV=1	2	2	1	19.042	0	0	0	0	1	0	0	0	0	0	1	0	0	0	0	0	9.3	0	0	0	0	0	559500	0	0	0	0	0	0	0
sp|Q08622|GEP3_YEAST	sp|Q08622|GEP3_YEAST	sp|Q08622|GEP3_YEAST Genetic interactor of prohibitins 3, mitochondrial OS=Saccharomyces cerevisiae (strain ATCC 204508 / S288c) OX=559292 GN=GEP3 PE=1 SV=1	3	3	1	63.853	0	0	0	2	2	1	0	0	0	2	2	1	0	0	0	3.4	3.4	1.6	0	0	0	192280	185410	23121	0	0	0	2710100	2881100	0
sp|Q08822|ETFD_YEAST	sp|Q08822|ETFD_YEAST	sp|Q08822|ETFD_YEAST Probable electron transfer flavoprotein-ubiquinone oxidoreductase, mitochondrial OS=Saccharomyces cerevisiae (strain ATCC 204508 / S288c) OX=559292 GN=CIR2 PE=1 SV=1	7	7	1	69.633	1	2	2	3	3	5	1	2	2	3	3	5	1.9	3.8	3.3	4.3	4.3	8.6	20368	251920	87852	358760	277560	172510	0	6132900	0	4731200	4638400	3131400
sp|Q08965|BMS1_YEAST	sp|Q08965|BMS1_YEAST	sp|Q08965|BMS1_YEAST Ribosome biogenesis protein BMS1 OS=Saccharomyces cerevisiae (strain ATCC 204508 / S288c) OX=559292 GN=BMS1 PE=1 SV=1	1	1	1	135.57	0	0	0	1	1	1	0	0	0	1	1	1	0	0	0	1	1	1	0	0	0	36577	92575	38441	0	0	0	0	0	1528700
sp|Q08968|SELO_YEAST	sp|Q08968|SELO_YEAST	sp|Q08968|SELO_YEAST Protein adenylyltransferase SelO, mitochondrial OS=Saccharomyces cerevisiae (strain ATCC 204508 / S288c) OX=559292 GN=FMP40 PE=1 SV=1	6	6	1	78.312	0	0	1	2	2	1	0	0	1	2	2	1	0	0	1.2	2.3	2.3	1.2	0	0	26959	218060	168610	83399	0	0	0	4489100	4065900	0
sp|Q08970|MMT2_YEAST	sp|Q08970|MMT2_YEAST	sp|Q08970|MMT2_YEAST Mitochondrial metal transporter 2 OS=Saccharomyces cerevisiae (strain ATCC 204508 / S288c) OX=559292 GN=MMT2 PE=3 SV=2	2	2	1	52.434	1	1	1	2	1	1	1	1	1	2	1	1	3.3	3.3	3.3	3.3	3.3	3.3	195520	209390	1355400	451040	1236300	544640	0	0	0	3872400	0	0
sp|Q12031|ACEB_YEAST	sp|Q12031|ACEB_YEAST	sp|Q12031|ACEB_YEAST Mitochondrial 2-methylisocitrate lyase OS=Saccharomyces cerevisiae (strain ATCC 204508 / S288c) OX=559292 GN=ICL2 PE=1 SV=1	3	3	1	64.975	1	3	1	1	1	0	1	3	1	1	1	0	1.6	4.7	1.6	1.6	1.6	0	22944	197270	95483	105010	83797	0	0	0	0	0	0	0
sp|Q12032|AIM41_YEAST	sp|Q12032|AIM41_YEAST	sp|Q12032|AIM41_YEAST Altered inheritance of mitochondria protein 41, mitochondrial OS=Saccharomyces cerevisiae (strain ATCC 204508 / S288c) OX=559292 GN=AIM41 PE=1 SV=1	5	5	1	21.229	1	4	2	3	3	2	1	4	2	3	3	2	9.7	27	14.6	21.6	21.6	14.6	1511400	2925500	949160	2917600	1100300	293860	20895000	4727700	5126200	6658500	5603300	4157800
sp|Q12106|MCP1_YEAST	sp|Q12106|MCP1_YEAST	sp|Q12106|MCP1_YEAST MDM10-complementing protein 1 OS=Saccharomyces cerevisiae (strain ATCC 204508 / S288c) OX=559292 GN=MCP1 PE=1 SV=1	1	1	1	33.989	0	1	0	1	0	0	0	1	0	1	0	0	0	3.6	0	3.6	0	0	0	135730	0	195810	0	0	0	0	0	0	0	0
sp|Q12117|MRH1_YEAST	sp|Q12117|MRH1_YEAST	sp|Q12117|MRH1_YEAST Protein MRH1 OS=Saccharomyces cerevisiae (strain ATCC 204508 / S288c) OX=559292 GN=MRH1 PE=1 SV=1	5	3	1	36.19	4	5	5	5	5	5	3	3	3	3	3	3	14.7	17.8	17.8	17.8	17.8	17.8	3873000	17495000	7247200	9562400	6138300	6213900	51480000	51788000	30163000	39628000	30353000	39883000
sp|Q12159|YRA1_YEAST	sp|Q12159|YRA1_YEAST	sp|Q12159|YRA1_YEAST RNA annealing protein YRA1 OS=Saccharomyces cerevisiae (strain ATCC 204508 / S288c) OX=559292 GN=YRA1 PE=1 SV=2	4	4	1	24.955	0	2	1	1	0	2	0	2	1	1	0	2	0	10.2	4.4	4.4	0	8	0	738080	411620	75767	0	530660	0	5205000	0	0	0	0
sp|Q12165|ATPD_YEAST	sp|Q12165|ATPD_YEAST	sp|Q12165|ATPD_YEAST ATP synthase subunit delta, mitochondrial OS=Saccharomyces cerevisiae (strain ATCC 204508 / S288c) OX=559292 GN=ATP16 PE=1 SV=1	1	1	1	17.02	0	1	0	1	1	0	0	1	0	1	1	0	0	15	0	15	15	0	0	369050	0	663820	393990	0	0	0	0	0	1312600	0
sp|Q12207|NCE2_YEAST	sp|Q12207|NCE2_YEAST	sp|Q12207|NCE2_YEAST Non-classical export protein 2 OS=Saccharomyces cerevisiae (strain ATCC 204508 / S288c) OX=559292 GN=NCE102 PE=1 SV=1	2	2	1	18.967	0	1	0	2	1	0	0	1	0	2	1	0	0	6.9	0	11.6	6.9	0	0	217050	0	1131500	319200	0	0	0	0	3238100	0	0
sp|Q12229|UBX3_YEAST	sp|Q12229|UBX3_YEAST	sp|Q12229|UBX3_YEAST UBX domain-containing protein 3 OS=Saccharomyces cerevisiae (strain ATCC 204508 / S288c) OX=559292 GN=UBX3 PE=1 SV=1	1	1	1	52.943	1	1	1	1	1	1	1	1	1	1	1	1	3.3	3.3	3.3	3.3	3.3	3.3	5768200	1632200	1669600	851370	4733500	1243500	0	0	23100000	0	0	0
sp|Q12230|LSP1_YEAST	sp|Q12230|LSP1_YEAST	sp|Q12230|LSP1_YEAST Sphingolipid long chain base-responsive protein LSP1 OS=Saccharomyces cerevisiae (strain ATCC 204508 / S288c) OX=559292 GN=LSP1 PE=1 SV=1	18	16	1	38.071	14	15	14	15	15	12	13	13	13	13	14	11	46.6	49.3	46.6	54	52.5	43.7	27628000	68789000	38544000	84171000	73889000	26616000	399560000	396720000	328990000	479800000	477010000	323020000
sp|Q12233|ATPN_YEAST	sp|Q12233|ATPN_YEAST	sp|Q12233|ATPN_YEAST ATP synthase subunit g, mitochondrial OS=Saccharomyces cerevisiae (strain ATCC 204508 / S288c) OX=559292 GN=ATP20 PE=1 SV=1	5	5	1	12.921	4	4	5	4	5	5	4	4	5	4	5	5	33	29.6	39.1	29.6	39.1	39.1	9564800	23082000	25676000	40657000	35612000	19987000	77118000	96574000	99439000	173000000	116360000	108080000
sp|Q12298|YD061_YEAST	sp|Q12298|YD061_YEAST	sp|Q12298|YD061_YEAST Uncharacterized ABC transporter ATP-binding protein YDR061W OS=Saccharomyces cerevisiae (strain ATCC 204508 / S288c) OX=559292 GN=YDR061W PE=1 SV=1	9	9	1	61.191	1	1	0	7	4	3	1	1	0	7	4	3	2	2	0	14.3	9.5	6.9	31943	34176	0	1227400	606330	298300	0	0	0	12134000	9190000	8432900
sp|Q12333|FRE7_YEAST	sp|Q12333|FRE7_YEAST	sp|Q12333|FRE7_YEAST Ferric/cupric reductase transmembrane component 7 OS=Saccharomyces cerevisiae (strain ATCC 204508 / S288c) OX=559292 GN=FRE7 PE=1 SV=2	1	1	1	70.905	0	0	0	1	1	1	0	0	0	1	1	1	0	0	0	1.9	1.9	1.9	0	0	0	177250	138280	96756	0	0	0	0	0	2355700
sp|Q12335|PST2_YEAST	sp|Q12335|PST2_YEAST	sp|Q12335|PST2_YEAST Protoplast secreted protein 2 OS=Saccharomyces cerevisiae (strain ATCC 204508 / S288c) OX=559292 GN=PST2 PE=1 SV=1	1	1	1	20.965	1	1	1	0	0	0	1	1	1	0	0	0	7.6	7.6	7.6	0	0	0	105390	181690	168400	0	0	0	0	0	0	0	0	0
sp|Q12359|ATO3_YEAST	sp|Q12359|ATO3_YEAST	sp|Q12359|ATO3_YEAST Ammonia transport outward protein 3 OS=Saccharomyces cerevisiae (strain ATCC 204508 / S288c) OX=559292 GN=ATO3 PE=1 SV=1	2	2	1	30.028	0	1	1	0	1	1	0	1	1	0	1	1	0	2.9	2.9	0	2.9	2.9	0	268610	168000	0	441810	109230	0	0	0	0	0	0
sp|Q12374|NCA2_YEAST	sp|Q12374|NCA2_YEAST	sp|Q12374|NCA2_YEAST Nuclear control of ATPase protein 2 OS=Saccharomyces cerevisiae (strain ATCC 204508 / S288c) OX=559292 GN=NCA2 PE=1 SV=1	2	2	1	70.861	1	1	1	1	1	1	1	1	1	1	1	1	1.3	1.3	1.3	1.3	1.3	1.3	27200	0	45201	106980	95004	80137	0	0	0	0	0	0
sp|Q12428|PRPD_YEAST	sp|Q12428|PRPD_YEAST	sp|Q12428|PRPD_YEAST Probable 2-methylcitrate dehydratase OS=Saccharomyces cerevisiae (strain ATCC 204508 / S288c) OX=559292 GN=PDH1 PE=1 SV=1	4	4	1	57.683	1	4	1	3	4	2	1	4	1	3	4	2	1.6	7.2	1.6	5.4	7.2	3.5	37749	233250	138130	310320	500870	232730	0	2219400	0	4691700	5415600	5338200
sp|Q12460|NOP56_YEAST	sp|Q12460|NOP56_YEAST	sp|Q12460|NOP56_YEAST Nucleolar protein 56 OS=Saccharomyces cerevisiae (strain ATCC 204508 / S288c) OX=559292 GN=NOP56 PE=1 SV=1	9	9	1	56.863	4	5	2	0	0	2	4	5	2	0	0	2	9.7	10.9	3.6	0	0	3.8	528470	470490	57291	0	0	89753	8611100	8827300	0	0	0	5890500
sp|Q12467|MRX4_YEAST	sp|Q12467|MRX4_YEAST	sp|Q12467|MRX4_YEAST MIOREX complex component 4 OS=Saccharomyces cerevisiae (strain ATCC 204508 / S288c) OX=559292 GN=MRX4 PE=1 SV=1	12	12	1	48.827	1	4	0	4	1	1	1	4	0	4	1	1	1.6	12.8	0	9.3	1.6	1.6	42515	420210	0	786210	156450	68170	0	3168100	0	2797500	0	0
sp|Q12480|ETFA_YEAST	sp|Q12480|ETFA_YEAST	sp|Q12480|ETFA_YEAST Probable electron transfer flavoprotein subunit alpha, mitochondrial OS=Saccharomyces cerevisiae (strain ATCC 204508 / S288c) OX=559292 GN=AIM45 PE=1 SV=1	7	7	1	36.802	3	6	3	5	5	2	3	6	3	5	5	2	10.5	29.4	16	23	22.1	5.5	919590	1279800	704890	1409200	2342000	612180	11438000	8998900	9887000	13612000	14130000	9460000
sp|Q12486|YOR31_YEAST	sp|Q12486|YOR31_YEAST	sp|Q12486|YOR31_YEAST Uncharacterized hydrolase YOR131C OS=Saccharomyces cerevisiae (strain ATCC 204508 / S288c) OX=559292 GN=YOR131C PE=1 SV=1	3	3	1	24.84	3	3	3	3	3	3	3	3	3	3	3	3	15.1	15.1	15.1	15.1	15.1	15.1	330570	628060	574770	1376000	1733300	652060	3456200	3116200	3945300	8074000	10662000	6354200
sp|Q12487|RM23_YEAST	sp|Q12487|RM23_YEAST	sp|Q12487|RM23_YEAST 54S ribosomal protein L23, mitochondrial OS=Saccharomyces cerevisiae (strain ATCC 204508 / S288c) OX=559292 GN=MRPL23 PE=1 SV=1	7	7	1	18.463	3	5	1	5	3	3	3	5	1	5	3	3	16	33.1	4.9	27.6	16	16	482560	2310800	554590	8634600	5911700	4225900	2954900	4183800	0	30996000	28514000	31661000
sp|Q12496|YO098_YEAST	sp|Q12496|YO098_YEAST	sp|Q12496|YO098_YEAST Uncharacterized protein YOL098C OS=Saccharomyces cerevisiae (strain ATCC 204508 / S288c) OX=559292 GN=YOL098C PE=1 SV=1	2	2	1	118.39	0	1	0	2	0	1	0	1	0	2	0	1	0	1.3	0	2.3	0	1.3	0	35582	0	82817	0	28387	0	0	0	1591300	0	0
sp|Q12497|FMP16_YEAST	sp|Q12497|FMP16_YEAST	sp|Q12497|FMP16_YEAST Protein FMP16, mitochondrial OS=Saccharomyces cerevisiae (strain ATCC 204508 / S288c) OX=559292 GN=FMP16 PE=1 SV=1	2	2	1	10.845	0	0	1	2	2	2	0	0	1	2	2	2	0	0	11.8	21.5	21.5	21.5	0	0	253410	5622800	3683200	1161100	0	0	0	17772000	13309000	3903100
sp|Q12499|NOP58_YEAST	sp|Q12499|NOP58_YEAST	sp|Q12499|NOP58_YEAST Nucleolar protein 58 OS=Saccharomyces cerevisiae (strain ATCC 204508 / S288c) OX=559292 GN=NOP58 PE=1 SV=1	2	2	1	56.956	0	0	0	0	0	0	0	0	0	0	0	0	0	0	0	0	0	0	0	0	0	0	0	0	0	0	0	0	0	0
sp|Q12511|PDP1_YEAST	sp|Q12511|PDP1_YEAST	sp|Q12511|PDP1_YEAST [Pyruvate dehydrogenase [acetyl-transferring]]-phosphatase 1, mitochondrial OS=Saccharomyces cerevisiae (strain ATCC 204508 / S288c) OX=559292 GN=PTC5 PE=1 SV=1	1	1	1	63.668	0	1	0	0	0	0	0	1	0	0	0	0	0	2.6	0	0	0	0	0	0	0	0	0	0	0	0	0	0	0	0
sp|Q12692|H2AZ_YEAST	sp|Q12692|H2AZ_YEAST	sp|Q12692|H2AZ_YEAST Histone H2A.Z OS=Saccharomyces cerevisiae (strain ATCC 204508 / S288c) OX=559292 GN=HTZ1 PE=1 SV=3	4	3	1	14.282	4	4	3	3	2	2	3	3	2	2	1	1	29.9	29.9	19.4	19.4	11.9	11.9	1934400	4062900	1984500	821150	768730	288230	13830000	11214000	8051000	2709600	0	0
sp|Q2V2P4|YI156_YEAST	sp|Q2V2P4|YI156_YEAST	sp|Q2V2P4|YI156_YEAST Uncharacterized protein YIL156W-B OS=Saccharomyces cerevisiae (strain ATCC 204508 / S288c) OX=559292 GN=YIL156W-B PE=3 SV=1	1	1	1	8.1644	1	1	0	1	1	1	1	1	0	1	1	1	13.7	13.7	0	13.7	13.7	13.7	679800	3051400	0	2349400	1791400	625750	0	3952700	0	3995800	3680300	0
sp|Q2V2P9|COX26_YEAST	sp|Q2V2P9|COX26_YEAST	sp|Q2V2P9|COX26_YEAST Cytochrome c oxidase subunit 26, mitochondrial OS=Saccharomyces cerevisiae (strain ATCC 204508 / S288c) OX=559292 GN=COX26 PE=1 SV=1	1	1	1	7.4516	1	1	1	1	1	1	1	1	1	1	1	1	16.7	16.7	16.7	16.7	16.7	16.7	3347000	11471000	6600600	10958000	11279000	6646200	0	0	0	0	0	0
sp|Q3E6R5|YD381_YEAST	sp|Q3E6R5|YD381_YEAST	sp|Q3E6R5|YD381_YEAST Uncharacterized mitochondrial outer membrane protein YDR381C-A OS=Saccharomyces cerevisiae (strain ATCC 204508 / S288c) OX=559292 GN=YDR381C-A PE=1 SV=1	2	2	1	12.714	1	1	2	2	2	2	1	1	2	2	2	2	9.6	9.6	15.8	15.8	15.8	15.8	192720	396360	587460	1280600	1415000	500340	0	0	2558500	3948200	4064600	0
sp|Q6Q560|ISD11_YEAST	sp|Q6Q560|ISD11_YEAST	sp|Q6Q560|ISD11_YEAST Protein ISD11 OS=Saccharomyces cerevisiae (strain ATCC 204508 / S288c) OX=559292 GN=ISD11 PE=1 SV=1	5	5	1	11.266	5	4	4	4	4	4	5	4	4	4	4	4	50	41.5	37.2	37.2	37.2	37.2	1498000	2161900	2355700	7435600	5319700	2629700	8911600	9286000	9647200	24759000	20043000	19151000
sp|Q96VH5|MIC10_YEAST	sp|Q96VH5|MIC10_YEAST	sp|Q96VH5|MIC10_YEAST MICOS complex subunit MIC10 OS=Saccharomyces cerevisiae (strain ATCC 204508 / S288c) OX=559292 GN=MIC10 PE=1 SV=1	3	3	1	10.408	2	2	2	3	3	2	2	2	2	3	3	2	21.6	21.6	21.6	22.7	22.7	21.6	1370600	2926600	3907400	3257000	2571500	1763000	7840300	9923000	10416000	10719000	8513000	8753200

## Sheet: Fig 2C Cbs2 vs Kgd4
Protein IDs	Majority protein IDs	Fasta headers	Peptide counts (all)	Peptide counts (unique)	Number of proteins	Mol. weight [kDa]	Peptides Cbs2_1	Peptides Cbs2_2	Peptides Cbs2_3	Peptides Kgd4_1	Peptides Kgd4_2	Peptides Kgd4_3	Unique peptides Cbs2_1	Unique peptides Cbs2_2	Unique peptides Cbs2_3	Unique peptides Kgd4_1	Unique peptides Kgd4_2	Unique peptides Kgd4_3	Sequence coverage Cbs2_1 [%]	Sequence coverage Cbs2_2 [%]	Sequence coverage Cbs2_3 [%]	Sequence coverage Kgd4_1 [%]	Sequence coverage Kgd4_2 [%]	Sequence coverage Kgd4_3 [%]	iBAQ Cbs2_1	iBAQ Cbs2_2	iBAQ Cbs2_3	iBAQ Kgd4_1	iBAQ Kgd4_2	iBAQ Kgd4_3	LFQ intensity Cbs2_1	LFQ intensity Cbs2_2	LFQ intensity Cbs2_3	LFQ intensity Kgd4_1	LFQ intensity Kgd4_2	LFQ intensity Kgd4_3
CON__A2A5Y0	CON__A2A5Y0	>A2A5Y0 TREMBL:A2A5Y0 Tax_Id=10090 Gene_Symbol=Krt31 keratin complex 1, acidic, gene 1	7	1	1	47.117	7	1	1	6	1	2	1	0	0	1	0	0	16.6	1.7	1.7	14.7	1.7	4.3	921850	0	0	2503500	0	0	20319000	0	0	32230000	0	0
CON__ENSEMBL:ENSBTAP00000024466;CON__ENSEMBL:ENSBTAP00000024462	CON__ENSEMBL:ENSBTAP00000024466;CON__ENSEMBL:ENSBTAP00000024462	>ENSEMBL:ENSBTAP00000024466 (Bos taurus) 44 kDa protein;>ENSEMBL:ENSBTAP00000024462 (Bos taurus) 47 kDa protein	2;2	2;2	2	43.9	0	0	0	0	0	0	0	0	0	0	0	0	0	0	0	0	0	0	0	0	0	0	0	0	0	0	0	0	0	0
CON__ENSEMBL:ENSBTAP00000025008	CON__ENSEMBL:ENSBTAP00000025008	>ENSEMBL:ENSBTAP00000025008 (Bos taurus) hypothetical protein	1	1	1	59.299	0	0	0	1	0	0	0	0	0	1	0	0	0	0	0	1.9	0	0	0	0	0	35922	0	0	0	0	0	0	0	0
CON__ENSEMBL:ENSBTAP00000038253	CON__ENSEMBL:ENSBTAP00000038253	>ENSEMBL:ENSBTAP00000038253 (Bos taurus) 63 kDa protein	18	1	1	63.165	17	15	14	17	12	15	0	0	0	0	0	0	17	17	16.5	17	14.5	17	0	0	0	0	0	0	0	0	0	0	0	0
CON__Q6NTB9;CON__O76009;CON__O76011;CON__Q8IUT8	CON__Q6NTB9;CON__O76009;CON__O76011;CON__Q8IUT8	>Q6NTB9 TREMBL:Q6NTB9 Type I hair keratin 3A - Homo sapiens (Human).;>O76009 SWISS-PROT:O76009 Keratin, type I cuticular HA3-I (Hair keratin, type I HA3-I);>O76011 SWISS-PROT:O76011 Keratin, type I cuticular HA4 (Hair keratin, type I HA4);>Q8IUT8 TREMBL:Q8	8;8;6;6	0;0;0;0	4	45.968	8	1	0	6	1	1	0	0	0	0	0	0	19.6	1.7	0	13.6	1.7	2.7	1973500	0	0	78115	0	0	0	0	0	0	0	0
CON__O76013	CON__O76013	>O76013 SWISS-PROT:O76013 Keratin, type I cuticular HA6 (Hair keratin, type I HA6)	6	4	1	52.247	4	1	1	4	1	3	2	0	0	2	0	2	7.1	1.5	1.5	7.1	1.5	5.6	1710700	0	0	1254600	0	83470	0	0	0	0	0	1426500
CON__O95678	CON__O95678	>O95678 SWISS-PROT:O95678 Tax_Id=9606 Gene_Symbol=KRT75 Keratin, type II cytoskeletal 75	24	3	1	59.504	18	13	12	20	12	16	2	0	0	2	0	0	19.2	16.7	16.7	21.2	15.1	18	4104000	0	0	3581200	0	0	72625000	0	0	78731000	0	0
CON__P00711	CON__P00711	>P00711 SWISS-PROT:P00711 Alpha-lactalbumin - Bos taurus (Bovine).	1	1	1	14.186	1	0	0	0	0	0	1	0	0	0	0	0	8.1	0	0	0	0	0	100820	0	0	0	0	0	0	0	0	0	0	0
CON__P00761	CON__P00761	>P00761 SWISS-PROT:P00761|TRYP_PIG Trypsin - Sus scrofa (Pig).	9	8	1	24.409	9	9	9	9	9	7	8	8	8	8	8	6	30.3	30.3	30.3	30.3	30.3	28.6	2848400000	2900700000	3378400000	3843800000	4096000000	5085900000	25062000000	31452000000	30182000000	19686000000	13740000000	22040000000
CON__P02533;CON__Q9D312;CON__Q8N1A0;CON__A2AB72	CON__P02533	>P02533 SWISS-PROT:P02533 Tax_Id=9606 Gene_Symbol=KRT14 Keratin, type I cytoskeletal 14	47;3;1;1	11;0;0;0	4	51.621	42	36	29	39	33	32	10	8	4	9	7	7	65.7	61	54.4	65.3	56.6	61.2	103740000	19105000	10270000	57982000	40114000	28016000	1990300000	617350000	307920000	710600000	356190000	405510000
CON__P02538;CON__Q8VED5	CON__P02538	>P02538 SWISS-PROT:P02538 Tax_Id=9606 Gene_Symbol=KRT6A Keratin, type II cytoskeletal 6A	52;14	4;0	2	60.044	43	37	27	46	34	38	2	2	1	3	2	2	52.3	50.2	40.1	58.2	49.8	53	3615000	3885200	764290	4966900	1671900	1237600	96618000	106870000	0	55667000	23854000	22622000
CON__P02662	CON__P02662	>P02662 SWISS-PROT:P02662 Alpha-S1-casein - Bos taurus (Bovine).	7	7	1	22.975	4	5	4	5	5	5	4	5	4	5	5	5	24.1	33.7	24.1	33.7	33.7	33.7	9830300	8870000	9869900	15851000	23704000	11562000	84085000	93933000	84924000	67978000	76839000	60752000
CON__P02663	CON__P02663	>P02663 SWISS-PROT:P02663 Alpha-S2-casein [Contains: Casocidin-1 - Bos taurus (Bovine).	8	8	1	24.348	5	6	7	3	4	5	5	6	7	3	4	5	21.7	26.1	36.7	14.5	18.4	21.7	6411900	3731500	6066700	6124600	10330000	5535600	57753000	48271000	57819000	36794000	45057000	30964000
CON__P02666	CON__P02666	>P02666 SWISS-PROT:P02666 Beta-casein - Bos taurus (Bovine).	4	4	1	23.583	2	2	3	4	4	4	2	2	3	4	4	4	12.4	12.4	15.8	19.1	19.1	19.1	9680300	8743000	24327000	9211900	44530000	9193200	38521000	42747000	118430000	17472000	89069000	22991000
CON__P02668	CON__P02668	>P02668 SWISS-PROT:P02668 Kappa-casein [Contains: Casoxin C; Casoxin 6; Casoxin A; Casoxin B; Casoplatelin] - Bos taurus (Bovine).	8	8	1	18.974	3	2	2	2	3	2	3	2	2	2	3	2	23.7	13	16.6	16.6	22.5	16.6	1849600	745330	1977000	2234400	5652000	2188300	10165000	6763100	15744000	8741600	11552000	8571100
CON__P02676	CON__P02676	>P02676 SWISS-PROT:P02676 (Bos taurus) similar to Fibrinogen beta chain precursor	1	1	1	56.44	0	1	0	0	0	0	0	1	0	0	0	0	0	1.4	0	0	0	0	0	24127	0	0	0	0	0	0	0	0	0	0
CON__P02754	CON__P02754	>P02754 SWISS-PROT:P02754 Beta-lactoglobulin - Bos taurus (Bovine).	9	9	1	18.281	4	4	2	3	3	4	4	4	2	3	3	4	27.2	27.2	17.9	22.8	15.4	29.6	2169600	1669100	854530	1619000	3198500	2904600	25836000	24522000	19673000	13687000	22555000	20980000
CON__P02768-1	CON__P02768-1	>P02768-1 SWISS-PROT:P02768-1 Tax_Id=9606 Gene_Symbol=ALB Isoform 1 of Serum albumin precursor	21	17	1	69.366	9	6	14	14	6	5	6	3	11	10	4	2	12.6	8.7	22.5	16.4	9.9	6.2	1557300	392300	3443300	3274400	552880	296730	52677000	26731000	88551000	28559000	11979000	10448000
CON__P02769	CON__P02769	>P02769 SWISS-PROT:P02769 (Bos taurus) Bovine serum albumin precursor	11	7	1	69.293	3	3	4	5	3	6	0	0	1	1	1	3	3.6	3.6	5.6	6.4	5.3	8.7	0	0	25476	38629	59809	73480	0	0	0	0	0	2024700
CON__P04259	CON__P04259	>P04259 SWISS-PROT:P04259 Tax_Id=9606 Gene_Symbol=KRT6B Keratin, type II cytoskeletal 6B	51	1	1	59.998	43	38	27	45	33	39	1	1	1	1	1	1	50.7	51.6	40.1	55.7	48	53.9	689240	508910	83311	318500	243710	196110	0	0	0	0	0	0
CON__P04264	CON__P04264	>P04264 SWISS-PROT:P04264 Tax_Id=9606 Gene_Symbol=KRT1 Keratin, type II cytoskeletal 1	70	50	1	66.017	66	53	55	64	44	61	47	36	38	44	29	42	67.1	61.2	58.1	66.3	51.2	64.6	839690000	132990000	181440000	714580000	552710000	380190000	18996000000	5653200000	5977200000	10668000000	5613900000	6525400000
CON__P07477	CON__P07477	>P07477 SWISS-PROT:P07477 Tax_Id=9606 Gene_Symbol=PRSS1 Trypsin-1 precursor	2	1	1	26.558	2	2	2	2	2	2	1	1	1	1	1	1	11.3	11.3	11.3	11.3	11.3	11.3	73867000	94423000	87847000	286700000	303620000	420730000	469230000	920350000	685170000	1118100000	865070000	1818500000
CON__P08727	CON__P08727	>P08727 SWISS-PROT:P08727 Tax_Id=9606 Gene_Symbol=KRT19 Keratin, type I cytoskeletal 19	13	1	1	44.091	11	7	7	11	10	10	1	0	0	1	0	0	18.8	13.2	13.5	19	16.8	16.8	1668200	0	83429	93087	0	0	25195000	0	0	0	0	0
CON__P08730-1	CON__P08730-1	>P08730-1 SWISS-PROT:P08730-1 Tax_Id=10090 Gene_Symbol=Krt13 Isoform 1 of Keratin, type I cytoskeletal 13	14	1	1	47.754	12	11	9	11	9	7	1	0	1	0	0	0	15.3	16.5	11.4	14.4	12.6	8.9	698670	0	108200	0	0	0	0	0	0	0	0	0
CON__P08779	CON__P08779	>P08779 SWISS-PROT:P08779 Tax_Id=9606 Gene_Symbol=KRT16 Keratin, type I cytoskeletal 16	42	18	1	51.267	33	29	21	33	27	31	13	10	7	11	8	12	52.4	54.5	34	49	44.6	50.3	14928000	7056000	1234000	16734000	6576200	15573000	312940000	205280000	50613000	227860000	79643000	214890000
CON__P12035	CON__P12035	>P12035 SWISS-PROT:P12035 Tax_Id=9606 Gene_Symbol=KRT3 Keratin, type II cytoskeletal 3	23	2	1	64.503	22	16	15	21	14	16	2	1	0	1	0	0	17.2	14.9	13	16.4	13.5	13.5	174970	21136	0	27867	0	0	4485700	0	0	0	0	0
CON__P13645;CON__Q7Z3Y7;CON__Q2M2I5	CON__P13645	>P13645 SWISS-PROT:P13645 Tax_Id=9606 Gene_Symbol=KRT10 Keratin, type I cytoskeletal 10	58;6;4	38;1;0	3	59.51	56	44	47	54	41	43	37	27	30	35	27	29	55.3	54.5	55.3	55.3	51.9	54.1	1246600000	174780000	266470000	899250000	804050000	483340000	23843000000	5027600000	6181700000	12213000000	7517800000	6325300000
CON__P13646-1	CON__P13646-1	>P13646-1 SWISS-PROT:P13646-1 Tax_Id=9606 Gene_Symbol=KRT13 Isoform 1 of Keratin, type I cytoskeletal 13	22	3	1	49.586	17	17	7	18	15	6	2	3	2	2	2	0	26.9	32.1	12.7	30.3	26.6	10.5	16039000	1113100	308900	7593600	2953300	36847	177210000	45393000	60373000	46416000	39981000	0
CON__P13647;CON__H-INV:HIT000016045;CON__REFSEQ:XP_932229	CON__P13647	>P13647 SWISS-PROT:P13647 Tax_Id=9606 Gene_Symbol=KRT5 Keratin, type II cytoskeletal 5	56;4;1	8;0;0	3	62.378	48	41	40	51	35	44	8	7	7	8	5	6	53.4	51.5	50.3	59.3	42.9	49.3	94001000	20894000	19998000	63453000	45932000	34284000	2128200000	681200000	525370000	871650000	532860000	579610000
CON__P19012;CON__Q99456	CON__P19012	>P19012 SWISS-PROT:P19012 Tax_Id=9606 Gene_Symbol=KRT15 Keratin, type I cytoskeletal 15	15;3	1;0	2	49.167	12	10	8	12	11	8	0	0	0	0	0	0	14.9	14.7	11	18.4	16.9	10.7	0	0	0	0	0	0	0	0	0	0	0	0
CON__P19013	CON__P19013	>P19013 SWISS-PROT:P19013 Tax_Id=9606 Gene_Symbol=KRT4 keratin 4	25	18	1	63.91	15	5	12	14	10	7	9	1	7	8	6	3	24.1	8.4	20.4	19.7	18.4	11.6	2793400	1670200	3053100	4193400	1401400	636030	63656000	71817000	90426000	78066000	24337000	22660000
CON__P20930	CON__P20930	>P20930 SWISS-PROT:P20930 Tax_Id=9606 Gene_Symbol=FLG Filaggrin	14	14	1	435.16	4	4	5	6	4	5	4	4	5	6	4	5	0.9	2.4	2.6	3.4	2.3	2.9	363240	78621	145750	209630	281120	219440	58859000	18689000	30383000	17825000	18324000	23851000
CON__P35527	CON__P35527	>P35527 SWISS-PROT:P35527 Tax_Id=9606 Gene_Symbol=KRT9 Keratin, type I cytoskeletal 9	53	52	1	62.129	40	42	40	45	32	44	39	41	39	44	31	43	67.4	62.6	67.6	67.9	60.4	63.9	674920000	123320000	132210000	361380000	252010000	180880000	10114000000	3358000000	3139900000	4824000000	2325100000	2326700000
CON__P35908	CON__P35908	>P35908 SWISS-PROT:P35908 Tax_Id=9606 Gene_Symbol=KRT2 Keratin, type II cytoskeletal 2 epidermal	80	55	1	65.865	74	57	62	70	56	59	49	36	41	46	36	36	91.9	69.3	80.3	91.9	80.2	74.1	646640000	86487000	139820000	352450000	364870000	166600000	18616000000	3965700000	4592900000	7244200000	4992300000	3464500000
CON__P48668;CON__H-INV:HIT000292931	CON__P48668	>P48668 SWISS-PROT:P48668 Tax_Id=9606 Gene_Symbol=KRT6C Keratin, type II cytoskeletal 6C	53;5	0;0	2	60.024	44	38	27	47	33	39	0	0	0	0	0	0	53.2	51.1	40.1	58.2	48	53.9	15572000	7982600	1033100	15413000	9043900	9782300	373130000	317010000	50713000	199160000	109320000	166170000
CON__P78386	CON__P78386	>P78386 SWISS-PROT:P78386 Keratin, type II cuticular Hb5 (Hair keratin, type II Hb5) - Homo sapiens (Human).	18	2	1	55.802	16	5	4	15	4	3	2	0	0	2	0	0	25	8.1	6.5	18.7	6.3	5.3	3087400	42848	24400	4934300	68319	0	70899000	0	0	83092000	0	0
CON__Q01546	CON__Q01546	>Q01546 SWISS-PROT:Q01546 Tax_Id=9606 Gene_Symbol=KRT76 Keratin, type II cytoskeletal 2 oral	20	3	1	65.87	17	16	13	17	12	14	1	3	0	1	0	0	11.9	14.7	9.2	11.9	9.7	9.7	18896	394320	0	83075	0	0	0	16019000	0	0	0	0
CON__Q04695;CON__Q99PS0	CON__Q04695	>Q04695 SWISS-PROT:Q04695 Tax_Id=9606 Gene_Symbol=KRT17 Keratin, type I cytoskeletal 17	39;1	7;0	2	48.105	25	22	13	25	20	22	4	4	0	2	1	2	49.1	42.4	20.6	48.1	39.1	40.3	3196000	1381300	0	3137700	2682200	2375500	73835000	46005000	0	36674000	25864000	32991000
CON__Q14525;CON__Q6IFU5;CON__O76015;CON__O76014	CON__Q14525	>Q14525 SWISS-PROT:Q14525 Keratin, type I cuticular HA3-II (Hair keratin, type I HA3-II)	9;2;2;2	1;0;0;0	4	46.213	9	2	1	5	3	1	1	0	0	0	1	0	25.2	3.5	1.7	10.9	6.2	1.7	66251	0	0	0	77490	0	0	0	0	0	780170	0
CON__Q14532	CON__Q14532	>Q14532 SWISS-PROT:Q14532 Keratin, type I cuticular HA2 (Hair keratin, type I HA2)	4	1	1	50.319	4	1	1	4	1	1	1	0	0	1	0	0	8.3	1.6	1.6	8.3	1.6	1.6	377370	0	0	246010	0	0	0	0	0	0	0	0
CON__Q14CN4-1;CON__Q6IME9	CON__Q14CN4-1;CON__Q6IME9	>Q14CN4-1 SWISS-PROT:Q14CN4-1 Tax_Id=9606 Gene_Symbol=KRT72 Isoform 1 of Keratin, type II cytoskeletal 72;>Q6IME9 TREMBL:Q6IME9 Tax_Id=10090 Gene_Symbol=Krt72 Type-II keratin Kb35	10;7	0;0	2	55.877	6	5	5	6	5	7	0	0	0	0	0	0	9.6	7.4	7.4	9.6	7.4	10.2	649290	0	0	283850	0	0	0	0	0	4596700	0	0
CON__Q9UE12;CON__Q15323	CON__Q9UE12;CON__Q15323	>Q9UE12 TREMBL:Q9UE12 Type I hair keratin 1 - Homo sapiens (Human).;>Q15323 SWISS-PROT:Q15323 Keratin, type I cuticular HA1 (Hair keratin, type I HA1)	10;10	0;0	2	47.237	10	2	1	7	2	2	0	0	0	0	0	0	28.1	3.4	1.7	16.8	3.4	4.3	17909000	0	0	15066000	0	53003	311520000	0	0	129770000	0	0
CON__Q2UVX4	CON__Q2UVX4	>Q2UVX4 SWISS-PROT:Q2UVX4 (Bos taurus) Complement C3 precursor	1	1	1	187.37	1	1	1	0	0	0	1	1	1	0	0	0	0.7	0.7	0.7	0	0	0	61450	80782	74081	0	0	0	0	0	0	0	0	0
CON__Q3SX14	CON__Q3SX14	>Q3SX14 TREMBL:Q3SX14 (Bos taurus) Similar to Gelsolin	1	1	1	85.686	0	0	0	0	0	0	0	0	0	0	0	0	0	0	0	0	0	0	0	0	0	0	0	0	0	0	0	0	0	0
CON__Q3SY84	CON__Q3SY84	>Q3SY84 SWISS-PROT:Q3SY84 Tax_Id=9606 Gene_Symbol=KRT71 Keratin, type II cytoskeletal 71	11	0	1	57.249	6	5	5	6	5	10	0	0	0	0	0	0	7.8	7.8	7.8	7.8	7.8	16.6	7803300	305420	504630	1743100	2869900	1107200	0	0	0	0	0	0
CON__Q9Z2K1;CON__Q3ZAW8	CON__Q9Z2K1;CON__Q3ZAW8	>Q9Z2K1 SWISS-PROT:Q9Z2K1 Tax_Id=10090 Gene_Symbol=Krt16 Keratin, type I cytoskeletal 16;>Q3ZAW8 TREMBL:Q3ZAW8;Q9EQD6;Q9EQD7 Tax_Id=10090 Gene_Symbol=Krt16 Keratin intermediate filament 16a	16;16	2;2	2	51.606	13	14	11	13	11	12	2	1	2	1	0	1	19.2	23.7	18.8	21.5	18.8	21.3	244120	11071	63637	20224	0	50936	5084300	0	1812500	0	0	0
CON__Q5D862	CON__Q5D862	>Q5D862 SWISS-PROT:Q5D862 Tax_Id=9606 Gene_Symbol=FLG2 Filaggrin-2	21	21	1	248.07	10	10	9	11	8	9	10	10	9	11	8	9	4.5	6.3	6.9	6.5	4.9	5.4	2418800	399690	633860	1654100	1295700	637580	129110000	29414000	42354000	69768000	27859000	34267000
CON__Q5XQN5	CON__Q5XQN5	>Q5XQN5 SWISS-PROT:Q5XQN5 (Bos taurus) Keratin, type II cytoskeletal 5	45	1	1	62.936	36	31	32	41	30	36	0	0	0	1	0	0	36.6	34.9	34.9	43.8	31.1	35.1	0	0	0	96173	0	0	0	0	0	1463000	0	0
CON__Q61726	CON__Q61726	>Q61726 TREMBL:Q61726 Tax_Id=10090 Gene_Symbol=5430421N21Rik Keratin type II	13	1	1	52.809	12	5	3	10	2	2	1	0	0	1	0	0	18	6.7	5.4	14.4	3.3	3.1	2964700	0	0	1468800	0	0	50151000	0	0	17503000	0	0
CON__Q61782	CON__Q61782	>Q61782 TREMBL:Q61782 Tax_Id=10090 Gene_Symbol=Krt14 Type I epidermal keratin (Fragment)	6	2	1	10.662	5	4	3	4	3	3	2	1	0	0	0	0	57	46.2	35.5	36.6	35.5	35.5	855620	458680	0	0	0	0	4112800	0	0	0	0	0
CON__Q6IFX2	CON__Q6IFX2	>Q6IFX2 SWISS-PROT:Q6IFX2 Tax_Id=10090 Gene_Symbol=Krt42 Keratin, type I cytoskeletal 42	25	0	1	50.133	21	18	15	21	18	17	0	0	0	0	0	0	32.5	27.7	25	33.4	29.9	29	448250	137830	0	95763	411720	0	10610000	4154800	0	1435500	0	0
CON__Q9NSB2;CON__Q6ISB0	CON__Q9NSB2;CON__Q6ISB0	>Q9NSB2 SWISS-PROT:Q9NSB2 Keratin, type II cuticular Hb4 (Hair keratin, type II Hb4) - Homo sapiens (Human).;>Q6ISB0 TREMBL:Q6ISB0 Keratin, hair, basic, 4 - Homo sapiens (Human).	14;14	5;5	2	64.895	9	5	6	8	5	7	1	0	1	0	0	1	9.7	5.3	7.2	6.8	4.8	7.3	290120	0	91928	43922	38978	90378	17697000	0	6261600	0	0	0
CON__Q6KB66-1;CON__Q0VBK2	CON__Q6KB66-1	>Q6KB66-1 SWISS-PROT:Q6KB66-1 Tax_Id=9606 Gene_Symbol=KRT80 Isoform 1 of Keratin, type II cytoskeletal 80	5;2	5;2	2	50.525	4	2	2	4	5	4	4	2	2	4	5	4	9.7	4.6	5.1	9.7	12.4	10.4	1023100	52827	81733	348160	606220	225120	16401000	3543000	3016500	6567800	4530400	3543300
CON__Q6NT21;CON__P78385;CON__O43790;CON__Q14533	CON__Q6NT21;CON__P78385;CON__O43790;CON__Q14533	>Q6NT21 TREMBL:Q6NT21 Keratin, hair, basic, 3 - Homo sapiens (Human).;>P78385 SWISS-PROT:P78385 Keratin, type II cuticular Hb3 (Hair keratin, type II Hb3) - Homo sapiens (Human).;>O43790 SWISS-PROT:O43790 Keratin, type II cuticular Hb6 (Hair keratin, type	19;18;17;17	2;1;2;2	4	54.195	16	6	3	15	3	3	2	0	0	2	0	0	24.3	8.3	4.9	17.8	4.7	5.5	33101000	450140	108250	26266000	76069	376830	632030000	29684000	18036000	375580000	4043800	7410600
CON__Q8N1N4-2;CON__Q7RTT2	CON__Q8N1N4-2;CON__Q7RTT2	>Q8N1N4-2 SWISS-PROT:Q8N1N4-2 Tax_Id=9606 Gene_Symbol=KRT78 Isoform 2 of Keratin, type II cytoskeletal 78;>Q7RTT2 TREMBL:Q7RTT2 Tax_Id=9606 Gene_Symbol=KRT78 Keratin-78	15;15	11;11	2	56.964	11	3	7	13	8	10	8	2	5	10	7	9	21.7	5.6	13.1	22.8	15	19.2	3747300	44035	311190	3221000	2339200	1099300	65076000	10403000	11800000	34520000	21872000	14904000
CON__Q7Z3Y8;CON__Q7Z3Y9	CON__Q7Z3Y8	>Q7Z3Y8 SWISS-PROT:Q7Z3Y8 Tax_Id=9606 Gene_Symbol=KRT27 Keratin, type I cytoskeletal 27	7;2	1;0	2	49.823	3	2	2	3	2	6	1	0	0	0	0	1	5.9	3.9	3.9	5.4	3.9	13.1	49026	0	0	0	0	1534000	0	0	0	0	0	16979000
CON__Q7Z3Z0	CON__Q7Z3Z0	>Q7Z3Z0 SWISS-PROT:Q7Z3Z0 Tax_Id=9606 Gene_Symbol=KRT25 Keratin, type I cytoskeletal 25	6	1	1	49.317	2	2	2	2	2	6	0	0	0	0	0	1	4	4	4	4	4	16	0	0	0	0	0	219670	0	0	0	0	0	2625000
CON__Q7Z794	CON__Q7Z794	>Q7Z794 SWISS-PROT:Q7Z794 Tax_Id=9606 Gene_Symbol=KRT77 Keratin 77	18	10	1	61.802	15	9	12	14	12	11	7	3	4	7	6	5	23.7	12.5	18.3	21.8	19.9	18	1031300	238490	448200	2142000	2430800	1235900	21135000	13221000	13865000	26775000	29539000	23159000
CON__Q86YZ3	CON__Q86YZ3	>Q86YZ3 SWISS-PROT:Q86YZ3 Tax_Id=9606 Gene_Symbol=HRNR Hornerin	47	47	1	282.39	31	38	40	33	20	26	31	38	40	33	20	26	31	34.1	35.2	31	22.8	26.1	16768000	6744600	8138900	6631700	2154300	3788400	1103000000	546700000	539050000	275210000	93177000	172080000
CON__Q922U2	CON__Q922U2	>Q922U2 SWISS-PROT:Q922U2 Tax_Id=10090 Gene_Symbol=Krt5 Keratin, type II cytoskeletal 5	38	0	1	61.766	31	27	27	32	24	30	0	0	0	0	0	0	30	28.6	28.3	34.8	25.5	30.2	0	0	0	0	0	0	0	0	0	0	0	0
CON__Q92764	CON__Q92764	>Q92764 SWISS-PROT:Q92764 Keratin, type I cuticular HA5 (Hair keratin, type I HA5)	6	1	1	47.596	6	1	1	6	1	2	1	0	0	1	0	0	11.5	1.6	1.6	11.5	1.6	4.2	2013300	0	0	2454600	0	0	43455000	0	0	20045000	0	0
CON__Q9C075	CON__Q9C075	>Q9C075 SWISS-PROT:Q9C075 Tax_Id=9606 Gene_Symbol=KRT23 Keratin, type I cytoskeletal 23	3	1	1	48.131	2	1	0	2	2	1	1	0	0	1	0	0	3.6	1.7	0	3.6	3.8	2.1	107420	0	0	88890	0	0	0	0	0	0	0	0
CON__Q9NSB4	CON__Q9NSB4	>Q9NSB4 SWISS-PROT:Q9NSB4 Keratin, type II cuticular Hb2 (Hair keratin, type II Hb2) - Homo sapiens (Human).	5	1	1	56.682	4	1	0	5	0	1	1	0	0	1	0	0	7.6	2.1	0	7.8	0	2.3	4401800	0	0	4453100	0	0	117440000	0	0	69213000	0	0
CON__Q9R0H5	CON__Q9R0H5	>Q9R0H5 SWISS-PROT:Q9R0H5 Tax_Id=10090 Gene_Symbol=Krt71 Keratin, type II cytoskeletal 6G	11	0	1	57.382	6	5	5	6	5	10	0	0	0	0	0	0	7.8	7.8	7.8	7.8	7.8	16.6	0	0	0	0	0	1086900	0	0	0	0	0	17505000
CON__REFSEQ:XP_986630	CON__REFSEQ:XP_986630	>REFSEQ:XP_986630 Tax_Id=10090 Gene_Symbol=Krt33b keratin complex 1, acidic, gene 3	7	2	1	53.728	6	1	1	6	1	1	1	0	0	2	0	0	12.4	1.5	1.5	13	1.5	1.5	406610	0	0	616540	0	0	0	0	0	9076500	0	0
CON__Streptavidin	CON__Streptavidin	>Streptavidin (S.avidinii)	11	11	1	16.622	7	7	7	9	7	7	7	7	7	9	7	7	46.9	46.9	46.9	50.6	46.9	46.9	6280100000	7741000000	14666000000	10597000000	17176000000	16051000000	22386000000	33682000000	33869000000	29370000000	21504000000	23785000000
86546;86547;86548;86549;86550;86551;86552;86553;86554;86555;86556;86557;86558;86559;86560;86561;86562;86563;86564;86565;86566;86567;86568;86569;86570;86571;86572;86573;86574;86575;86576;86577;86578;86579;86580;86581;86582;86583;86584;86585;86586;86587;86588;86589;86590;86591;86592;86593;86594;86595;86596;86597;86598;86599;86600;86601;86602;86603;86604;86605;86606;86607;86608;86609;86610;86611;866…	27993;27994;27995;27996;27997;27998;27999;28000;28001;28002;28003;28004;28005;28006;28007;28008;28009;28010;28011;28012;28013;28014;28015;28016;28017;28018;28019;28020;28021;28022;28023;28024;28025;28026;28027;28028;28029;28030;28031;28032;28033;28034;28035;28036;28037;28038;28039;28040;28041;28042;28043;28044;28045;28046;28047;28048;28049;28050;28051;28052;28053;28054;28055;28056;28057;28058;280…
47913;47914;47915;47916;47917;47918;47919;47920;47921;47922;47923;47924;47925;47926;47927;47928;47929;47930;47931;47932;47933;47934;47935;47936;47937;47938;47939;47940;47941;47942;47943;47944;47945;47946;47947;47948;47949;47950;47951;47952;47953;47954;47955;47956;47957;47958;47959;47960;47961;47962;47963;47964;47965;47966;47967;47968;47969;47970;47971;47972;47973;47974;47975;47976;47977;47978;479…
78880;78881;78882;78883;78884;78885;78886;78887;78888;78889;78890;78891;78892;78893;78894;78895;78896;78897;78898;78899;78900;78901;78902;78903;78904;78905;78906;78907;78908;78909;78910;78911;78912;78913;78914;78915;78916;78917;78918;78919;78920;78921;78922;78923;78924;78925;78926;78927;78928;78929;78930;78931;78932;78933;78934;78935;78936;78937;78938;78939;78940;78941;78942;78943;78944;78945;789…	28000;29665;44217;51499;54415;65642;65763;80761;80955;83316;83322
REV__sp|P14127|RS17B_YEAST;REV__sp|P02407|RS17A_YEAST	REV__sp|P14127|RS17B_YEAST;REV__sp|P02407|RS17A_YEAST	>sp|P14127|RS17B_YEAST 40S ribosomal protein S17-B OS=Saccharomyces cerevisiae (strain ATCC 204508 / S288c) GN=RPS17B PE=1 SV=1;>sp|P02407|RS17A_YEAST 40S ribosomal protein S17-A OS=Saccharomyces cerevisiae (strain ATCC 204508 / S288c) GN=RPS17A PE=1 SV=1	1;1	1;1	2	15.803	0	0	0	1	0	0	0	0	0	1	0	0	0	0	0	0	0	0	NaN	NaN	NaN	NaN	NaN	NaN	0	0	0	1167900	0	0
REV__sp|P15108|HSC82_YEAST;REV__sp|P02829|HSP82_YEAST	REV__sp|P15108|HSC82_YEAST;REV__sp|P02829|HSP82_YEAST	>sp|P15108|HSC82_YEAST ATP-dependent molecular chaperone HSC82 OS=Saccharomyces cerevisiae (strain ATCC 204508 / S288c) GN=HSC82 PE=1 SV=4;>sp|P02829|HSP82_YEAST ATP-dependent molecular chaperone HSP82 OS=Saccharomyces cerevisiae (strain ATCC 204508 / S288	1;1	1;1	2	80.899	1	1	1	1	1	1	1	1	1	1	1	1	0	0	0	0	0	0	NaN	NaN	NaN	NaN	NaN	NaN	0	0	0	0	0	0
REV__sp|Q6Q5P6|YH41A_YEAST;REV__sp|P47023|YJ41A_YEAST;REV__sp|P0C2J7|YH41B_YEAST;REV__sp|P47024|YJ41B_YEAST	REV__sp|Q6Q5P6|YH41A_YEAST;REV__sp|P47023|YJ41A_YEAST;REV__sp|P0C2J7|YH41B_YEAST;REV__sp|P47024|YJ41B_YEAST	>sp|Q6Q5P6|YH41A_YEAST Transposon Ty4-H Gag polyprotein OS=Saccharomyces cerevisiae (strain ATCC 204508 / S288c) GN=TY4A-H PE=3 SV=1;>sp|P47023|YJ41A_YEAST Transposon Ty4-J Gag polyprotein OS=Saccharomyces cerevisiae (strain ATCC 204508 / S288c) GN=TY4A-J	1;1;1;1	1;1;1;1	4	48.214	0	0	0	1	1	1	0	0	0	1	1	1	0	0	0	0	0	0	NaN	NaN	NaN	NaN	NaN	NaN	0	0	0	0	0	0
REV__sp|P25386|USO1_YEAST	REV__sp|P25386|USO1_YEAST	>sp|P25386|USO1_YEAST Intracellular protein transport protein USO1 OS=Saccharomyces cerevisiae (strain ATCC 204508 / S288c) GN=USO1 PE=1 SV=2	1	1	1	206.45	0	0	0	0	0	0	0	0	0	0	0	0	0	0	0	0	0	0	NaN	NaN	NaN	NaN	NaN	NaN	0	0	0	0	0	0
REV__sp|P32522|PT309_YEAST	REV__sp|P32522|PT309_YEAST	>sp|P32522|PT309_YEAST Pentatricopeptide repeat-containing protein PET309, mitochondrial OS=Saccharomyces cerevisiae (strain ATCC 204508 / S288c) GN=PET309 PE=1 SV=1	1	1	1	112.64	0	0	1	0	0	0	0	0	1	0	0	0	0	0	0	0	0	0	NaN	NaN	NaN	NaN	NaN	NaN	0	0	0	0	0	0
REV__sp|P32913|VPS17_YEAST	REV__sp|P32913|VPS17_YEAST	>sp|P32913|VPS17_YEAST Vacuolar protein sorting-associated protein 17 OS=Saccharomyces cerevisiae (strain ATCC 204508 / S288c) GN=VPS17 PE=1 SV=2	1	1	1	63.203	1	0	0	1	0	1	1	0	0	1	0	1	0	0	0	0	0	0	NaN	NaN	NaN	NaN	NaN	NaN	0	0	0	0	0	0
REV__sp|P39925|AFG3_YEAST	REV__sp|P39925|AFG3_YEAST	>sp|P39925|AFG3_YEAST Mitochondrial respiratory chain complexes assembly protein AFG3 OS=Saccharomyces cerevisiae (strain ATCC 204508 / S288c) GN=AFG3 PE=1 SV=1	2	2	1	84.543	1	1	2	0	0	0	1	1	2	0	0	0	0	0	0	0	0	0	NaN	NaN	NaN	NaN	NaN	NaN	0	0	37539000	0	0	0
REV__sp|P39966|PP2C2_YEAST	REV__sp|P39966|PP2C2_YEAST	>sp|P39966|PP2C2_YEAST Protein phosphatase 2C homolog 2 OS=Saccharomyces cerevisiae (strain ATCC 204508 / S288c) GN=PTC2 PE=1 SV=1	1	1	1	50.388	1	0	0	1	1	1	1	0	0	1	1	1	0	0	0	0	0	0	NaN	NaN	NaN	NaN	NaN	NaN	0	0	0	0	0	0
REV__sp|P49955|SF3B1_YEAST	REV__sp|P49955|SF3B1_YEAST	>sp|P49955|SF3B1_YEAST U2 snRNP component HSH155 OS=Saccharomyces cerevisiae (strain ATCC 204508 / S288c) GN=HSH155 PE=1 SV=1	1	1	1	110.03	0	0	0	0	0	0	0	0	0	0	0	0	0	0	0	0	0	0	NaN	NaN	NaN	NaN	NaN	NaN	0	0	0	0	0	0
REV__sp|Q02785|PDR12_YEAST	REV__sp|Q02785|PDR12_YEAST	>sp|Q02785|PDR12_YEAST ATP-dependent permease PDR12 OS=Saccharomyces cerevisiae (strain ATCC 204508 / S288c) GN=PDR12 PE=1 SV=1	1	1	1	171.06	0	1	1	1	1	1	0	1	1	1	1	1	0	0	0	0	0	0	NaN	NaN	NaN	NaN	NaN	NaN	0	0	0	0	0	0
sp|A5Z2X5|YP010_YEAST	sp|A5Z2X5|YP010_YEAST	>sp|A5Z2X5|YP010_YEAST UPF0495 protein YPR010C-A OS=Saccharomyces cerevisiae (strain ATCC 204508 / S288c) GN=YPR010C-A PE=3 SV=1	1	1	1	7.9021	0	0	0	0	0	0	0	0	0	0	0	0	0	0	0	0	0	0	0	0	0	0	0	0	0	0	0	0	0	0
sp|P33893|GATB_YEAST;sp|C8Z3R4|GATB_YEAS8;sp|C7GK54|GATB_YEAS2;sp|B5VDR1|GATB_YEAS6;sp|B3LNL2|GATB_YEAS1;sp|A6ZKM2|GATB_YEAS7	sp|P33893|GATB_YEAST;sp|C8Z3R4|GATB_YEAS8;sp|C7GK54|GATB_YEAS2;sp|B5VDR1|GATB_YEAS6;sp|B3LNL2|GATB_YEAS1;sp|A6ZKM2|GATB_YEAS7	>sp|P33893|GATB_YEAST Glutamyl-tRNA(Gln) amidotransferase subunit B, mitochondrial OS=Saccharomyces cerevisiae (strain ATCC 204508 / S288c) GN=PET112 PE=1 SV=3;>sp|C8Z3R4|GATB_YEAS8 Glutamyl-tRNA(Gln) amidotransferase subunit B, mitochondrial OS=Saccharomy	4;4;4;4;4;4	4;4;4;4;4;4	6	61.868	1	1	1	0	0	0	1	1	1	0	0	0	3	3	3	0	0	0	88309	101930	63627	0	0	0	0	0	0	0	0	0
sp|P38325|OM14_YEAST;sp|A6ZLG8|OM14_YEAS7	sp|P38325|OM14_YEAST;sp|A6ZLG8|OM14_YEAS7	>sp|P38325|OM14_YEAST Mitochondrial outer membrane protein OM14 OS=Saccharomyces cerevisiae (strain ATCC 204508 / S288c) GN=OM14 PE=1 SV=1;>sp|A6ZLG8|OM14_YEAS7 Mitochondrial outer membrane protein OM14 OS=Saccharomyces cerevisiae (strain YJM789) GN=OM14 P	3;3	3;3	2	14.609	2	2	2	2	2	2	2	2	2	2	2	2	34.3	34.3	34.3	34.3	34.3	34.3	9506100	11153000	16484000	9808600	9146600	9919800	36480000	60463000	60003000	22979000	10699000	27804000
sp|Q04689|AIM32_YEAST;sp|C8ZEF8|AIM32_YEAS8;sp|C7GS66|AIM32_YEAS2;sp|A6ZM17|AIM32_YEAS7;sp|B5VP80|AIM32_YEAS6;sp|B3LLK7|AIM32_YEAS1	sp|Q04689|AIM32_YEAST;sp|C8ZEF8|AIM32_YEAS8;sp|C7GS66|AIM32_YEAS2;sp|A6ZM17|AIM32_YEAS7;sp|B5VP80|AIM32_YEAS6;sp|B3LLK7|AIM32_YEAS1	>sp|Q04689|AIM32_YEAST Altered inheritance of mitochondria protein 32 OS=Saccharomyces cerevisiae (strain ATCC 204508 / S288c) GN=AIM32 PE=3 SV=1;>sp|C8ZEF8|AIM32_YEAS8 Altered inheritance of mitochondria protein 32 OS=Saccharomyces cerevisiae (strain Lalv	8;8;8;8;6;6	8;8;8;8;6;6	6	35.977	3	1	0	6	5	7	3	1	0	6	5	7	13.2	3.2	0	23.2	20.6	23.8	343960	122230	0	2250800	2406500	2803500	7073800	0	0	16081000	21394000	17218000
sp|Q04728|ARGJ_YEAST;sp|C8ZER4|ARGJ_YEAS8;sp|C7GL62|ARGJ_YEAS2;sp|B5VPI9|ARGJ_YEAS6;sp|B3LLV5|ARGJ_YEAS1;sp|A6ZMC1|ARGJ_YEAS7	sp|Q04728|ARGJ_YEAST;sp|C8ZER4|ARGJ_YEAS8;sp|C7GL62|ARGJ_YEAS2;sp|B5VPI9|ARGJ_YEAS6;sp|B3LLV5|ARGJ_YEAS1;sp|A6ZMC1|ARGJ_YEAS7	>sp|Q04728|ARGJ_YEAST Arginine biosynthesis bifunctional protein ArgJ, mitochondrial OS=Saccharomyces cerevisiae (strain ATCC 204508 / S288c) GN=ARG7 PE=1 SV=1;>sp|C8ZER4|ARGJ_YEAS8 Arginine biosynthesis bifunctional protein ArgJ, mitochondrial OS=Saccharo	9;9;9;9;9;9	9;9;9;9;9;9	6	47.848	5	5	4	7	5	6	5	5	4	7	5	6	12.5	12.5	10.7	18.1	12.7	15.4	612230	757900	740210	1517300	2429400	1976200	15292000	26223000	24672000	19027000	25113000	25053000
sp|Q03153|ATP25_YEAST;sp|C8ZEV0|ATP25_YEAS8;sp|C7GL28|ATP25_YEAS2;sp|B5VPM5|ATP25_YEAS6;sp|B3LLY9|ATP25_YEAS1;sp|A6ZMF5|ATP25_YEAS7	sp|Q03153|ATP25_YEAST;sp|C8ZEV0|ATP25_YEAS8;sp|C7GL28|ATP25_YEAS2;sp|B5VPM5|ATP25_YEAS6;sp|B3LLY9|ATP25_YEAS1;sp|A6ZMF5|ATP25_YEAS7	>sp|Q03153|ATP25_YEAST ATPase synthesis protein 25, mitochondrial OS=Saccharomyces cerevisiae (strain ATCC 204508 / S288c) GN=ATP25 PE=1 SV=1;>sp|C8ZEV0|ATP25_YEAS8 ATPase synthesis protein 25, mitochondrial OS=Saccharomyces cerevisiae (strain Lalvin EC111	4;4;4;4;4;4	4;4;4;4;4;4	6	70.413	1	1	0	1	2	4	1	1	0	1	2	4	2.5	2	0	2	4.6	8.5	110740	6400.5	0	54425	597310	540940	0	0	0	0	6965500	7031600
sp|Q08230|SDHF2_YEAST;sp|B3LIY9|SDHF2_YEAS1;sp|A6ZND9|SDHF2_YEAS7	sp|Q08230|SDHF2_YEAST;sp|B3LIY9|SDHF2_YEAS1;sp|A6ZND9|SDHF2_YEAS7	>sp|Q08230|SDHF2_YEAST Succinate dehydrogenase assembly factor 2, mitochondrial OS=Saccharomyces cerevisiae (strain ATCC 204508 / S288c) GN=SDH5 PE=1 SV=1;>sp|B3LIY9|SDHF2_YEAS1 Succinate dehydrogenase assembly factor 2, mitochondrial OS=Saccharomyces cere	2;2;2	2;2;2	3	19.042	0	1	1	2	2	2	0	1	1	2	2	2	0	5.6	5.6	14.8	14.8	14.8	0	80856	111770	897180	1288000	779160	0	0	0	4417000	4883900	4039100
sp|P32875|LIPA_YEAST;sp|C8ZGV5|LIPA_YEAS8;sp|C7GWI3|LIPA_YEAS2;sp|B5VS81|LIPA_YEAS6;sp|B3LJM6|LIPA_YEAS1;sp|A6ZP42|LIPA_YEAS7	sp|P32875|LIPA_YEAST;sp|C8ZGV5|LIPA_YEAS8;sp|C7GWI3|LIPA_YEAS2;sp|B5VS81|LIPA_YEAS6;sp|B3LJM6|LIPA_YEAS1;sp|A6ZP42|LIPA_YEAS7	>sp|P32875|LIPA_YEAST Lipoyl synthase, mitochondrial OS=Saccharomyces cerevisiae (strain ATCC 204508 / S288c) GN=LIP5 PE=1 SV=1;>sp|C8ZGV5|LIPA_YEAS8 Lipoyl synthase, mitochondrial OS=Saccharomyces cerevisiae (strain Lalvin EC1118 / Prise de mousse) GN=LIP	9;9;9;9;9;9	9;9;9;9;9;9	6	46.247	4	5	5	9	9	8	4	5	5	9	9	8	12.1	14	19.1	32.1	32.1	28.3	1454500	613420	484280	3299200	3787600	2040700	10716000	14952000	9889900	18473000	22707000	17945000
sp|Q08622|GEP3_YEAST;sp|C8ZGW1|GEP3_YEAS8;sp|A6ZP48|GEP3_YEAS7;sp|C7GWH7|GEP3_YEAS2;sp|B5VS87|GEP3_YEAS6;sp|B3LJN0|GEP3_YEAS1;sp|E7QKV3|GEP3_YEASZ;sp|E7KI83|GEP3_YEASA	sp|Q08622|GEP3_YEAST;sp|C8ZGW1|GEP3_YEAS8;sp|A6ZP48|GEP3_YEAS7;sp|C7GWH7|GEP3_YEAS2;sp|B5VS87|GEP3_YEAS6;sp|B3LJN0|GEP3_YEAS1;sp|E7QKV3|GEP3_YEASZ;sp|E7KI83|GEP3_YEASA	>sp|Q08622|GEP3_YEAST Genetic interactor of prohibitins 3, mitochondrial OS=Saccharomyces cerevisiae (strain ATCC 204508 / S288c) GN=GEP3 PE=1 SV=1;>sp|C8ZGW1|GEP3_YEAS8 Genetic interactor of prohibitins 3, mitochondrial OS=Saccharomyces cerevisiae (strain	9;9;9;8;8;8;7;7	9;9;9;8;8;8;7;7	8	63.853	1	1	2	3	3	5	1	1	2	3	3	5	2.5	2.5	5.2	5.8	5.8	9.7	81611	80115	88293	193630	216420	307450	0	0	3849100	4702700	3981300	5000300
sp|Q12032|AIM41_YEAST;sp|C8ZGX0|AIM41_YEAS8;sp|C7GWG7|AIM41_YEAS2;sp|B5VS96|AIM41_YEAS6;sp|B3LJN9|AIM41_YEAS1;sp|A6ZP58|AIM41_YEAS7	sp|Q12032|AIM41_YEAST;sp|C8ZGX0|AIM41_YEAS8;sp|C7GWG7|AIM41_YEAS2;sp|B5VS96|AIM41_YEAS6;sp|B3LJN9|AIM41_YEAS1;sp|A6ZP58|AIM41_YEAS7	>sp|Q12032|AIM41_YEAST Altered inheritance of mitochondria protein 41, mitochondrial OS=Saccharomyces cerevisiae (strain ATCC 204508 / S288c) GN=AIM41 PE=1 SV=1;>sp|C8ZGX0|AIM41_YEAS8 Altered inheritance of mitochondria protein 41, mitochondrial OS=Sacchar	4;4;4;4;4;4	4;4;4;4;4;4	6	21.229	0	0	0	3	3	4	0	0	0	3	3	4	0	0	0	19.5	19.5	26.5	0	0	0	1922100	3350600	3075200	0	0	0	7381400	8325500	10831000
sp|Q12499|NOP58_YEAST;sp|A6ZPE5|NOP58_YEAS7	sp|Q12499|NOP58_YEAST;sp|A6ZPE5|NOP58_YEAS7	>sp|Q12499|NOP58_YEAST Nucleolar protein 58 OS=Saccharomyces cerevisiae (strain ATCC 204508 / S288c) GN=NOP58 PE=1 SV=1;>sp|A6ZPE5|NOP58_YEAS7 Nucleolar protein 58 OS=Saccharomyces cerevisiae (strain YJM789) GN=NOP58 PE=3 SV=1	2;2	2;2	2	56.956	0	0	0	0	0	0	0	0	0	0	0	0	0	0	0	0	0	0	0	0	0	0	0	0	0	0	0	0	0	0
sp|P47025|MDV1_YEAST;sp|A6ZQL5|MDV1_YEAS7	sp|P47025|MDV1_YEAST;sp|A6ZQL5|MDV1_YEAS7	>sp|P47025|MDV1_YEAST Mitochondrial division protein 1 OS=Saccharomyces cerevisiae (strain ATCC 204508 / S288c) GN=MDV1 PE=1 SV=1;>sp|A6ZQL5|MDV1_YEAS7 Mitochondrial division protein 1 OS=Saccharomyces cerevisiae (strain YJM789) GN=MDV1 PE=3 SV=1	1;1	1;1	2	80.031	0	0	0	0	0	0	0	0	0	0	0	0	0	0	0	0	0	0	0	0	0	0	0	0	0	0	0	0	0	0
sp|P40033|RSM18_YEAST;sp|B5VHI3|RSM18_YEAS6;sp|B3LS63|RSM18_YEAS1;sp|A6ZR01|RSM18_YEAS7	sp|P40033|RSM18_YEAST;sp|B5VHI3|RSM18_YEAS6;sp|B3LS63|RSM18_YEAS1;sp|A6ZR01|RSM18_YEAS7	>sp|P40033|RSM18_YEAST 37S ribosomal protein RSM18, mitochondrial OS=Saccharomyces cerevisiae (strain ATCC 204508 / S288c) GN=RSM18 PE=1 SV=2;>sp|B5VHI3|RSM18_YEAS6 37S ribosomal protein RSM18, mitochondrial OS=Saccharomyces cerevisiae (strain AWRI1631) GN	5;5;5;5	5;5;5;5	4	15.835	3	3	3	4	4	3	3	3	3	4	4	3	21	21	21	29	29	21	2752600	5157100	3833600	6997200	9357000	6874900	24745000	57823000	33846000	23021000	29179000	35166000
sp|P40047|ALDH5_YEAST;sp|A6ZR27|ALDH5_YEAS7	sp|P40047|ALDH5_YEAST;sp|A6ZR27|ALDH5_YEAS7	>sp|P40047|ALDH5_YEAST Aldehyde dehydrogenase 5, mitochondrial OS=Saccharomyces cerevisiae (strain ATCC 204508 / S288c) GN=ALD5 PE=1 SV=4;>sp|A6ZR27|ALDH5_YEAS7 Aldehyde dehydrogenase 5, mitochondrial OS=Saccharomyces cerevisiae (strain YJM789) GN=ALD5 PE=	9;9	7;7	2	56.692	4	1	2	3	5	4	2	0	1	2	3	3	7.3	1.7	3.8	6	8.7	9	201340	0	44589	308510	633350	977460	3545400	0	0	8663800	7595500	8873200
sp|P53835|PRM1_YEAST;sp|A6ZRG6|PRM1_YEAS7	sp|P53835|PRM1_YEAST;sp|A6ZRG6|PRM1_YEAS7	>sp|P53835|PRM1_YEAST Plasma membrane fusion protein PRM1 OS=Saccharomyces cerevisiae (strain ATCC 204508 / S288c) GN=PRM1 PE=1 SV=1;>sp|A6ZRG6|PRM1_YEAS7 Plasma membrane fusion protein PRM1 OS=Saccharomyces cerevisiae (strain YJM789) GN=PRM1 PE=3 SV=1	2;2	2;2	2	73.352	1	1	0	0	0	0	1	1	0	0	0	0	1.1	1.1	0	0	0	0	902040	62671	0	0	0	0	0	0	0	0	0	0
sp|P40156|RRG9_YEAST;sp|C8ZG19|RRG9_YEAS8;sp|C7GPE4|RRG9_YEAS2;sp|B5VQJ9|RRG9_YEAS6;sp|B3LP57|RRG9_YEAS1;sp|A6ZRM7|RRG9_YEAS7	sp|P40156|RRG9_YEAST;sp|C8ZG19|RRG9_YEAS8;sp|C7GPE4|RRG9_YEAS2;sp|B5VQJ9|RRG9_YEAS6;sp|B3LP57|RRG9_YEAS1;sp|A6ZRM7|RRG9_YEAS7	>sp|P40156|RRG9_YEAST Required for respiratory growth protein 9, mitochondrial OS=Saccharomyces cerevisiae (strain ATCC 204508 / S288c) GN=RRG9 PE=1 SV=1;>sp|C8ZG19|RRG9_YEAS8 Required for respiratory growth protein 9, mitochondrial OS=Saccharomyces cerevi	1;1;1;1;1;1	1;1;1;1;1;1	6	25.274	0	1	0	0	0	0	0	1	0	0	0	0	0	7	0	0	0	0	0	95356	0	0	0	0	0	0	0	0	0	0
sp|P53921|YNM2_YEAST;sp|A6ZRW2|YNM2_YEAS7	sp|P53921|YNM2_YEAST;sp|A6ZRW2|YNM2_YEAS7	>sp|P53921|YNM2_YEAST Putative mitochondrial ribosomal protein YNL122C OS=Saccharomyces cerevisiae (strain ATCC 204508 / S288c) GN=YNL122C PE=1 SV=1;>sp|A6ZRW2|YNM2_YEAS7 Putative mitochondrial ribosomal protein SCY_4673 OS=Saccharomyces cerevisiae (strain	3;3	3;3	2	13.243	1	2	2	3	2	3	1	2	2	3	2	3	7	15.7	15.7	16.5	7.8	16.5	865680	1999000	1321900	3093400	1070200	4378200	0	11817000	6355000	4693200	2387100	7622800
sp|P42844|ZIM17_YEAST;sp|B5VQB0|ZIM17_YEAS6;sp|B3LPE4|ZIM17_YEAS1;sp|A6ZSH0|ZIM17_YEAS7	sp|P42844|ZIM17_YEAST;sp|B5VQB0|ZIM17_YEAS6;sp|B3LPE4|ZIM17_YEAS1;sp|A6ZSH0|ZIM17_YEAS7	>sp|P42844|ZIM17_YEAST Mitochondrial protein import protein ZIM17 OS=Saccharomyces cerevisiae (strain ATCC 204508 / S288c) GN=ZIM17 PE=1 SV=2;>sp|B5VQB0|ZIM17_YEAS6 Mitochondrial protein import protein ZIM17 OS=Saccharomyces cerevisiae (strain AWRI1631) GN	3;3;3;3	3;3;3;3	4	19.855	1	1	1	3	3	3	1	1	1	3	3	3	8	8	8	16.7	16.7	16.7	435240	165170	202950	5213100	8986100	5163100	0	0	0	13296000	21607000	14822000
sp|P38845|CRP1_YEAST;sp|E7Q4T7|CRP1_YEASB;sp|E7LVH4|CRP1_YEASV;sp|E7KPJ0|CRP1_YEASL;sp|E7KDM2|CRP1_YEASA;sp|C8Z9U3|CRP1_YEAS8;sp|C7GJZ2|CRP1_YEAS2;sp|B3LSR0|CRP1_YEAS1;sp|A6ZT54|CRP1_YEAS7;sp|E7NIP0|CRP1_YEASO	sp|P38845|CRP1_YEAST;sp|E7Q4T7|CRP1_YEASB;sp|E7LVH4|CRP1_YEASV;sp|E7KPJ0|CRP1_YEASL;sp|E7KDM2|CRP1_YEASA;sp|C8Z9U3|CRP1_YEAS8;sp|C7GJZ2|CRP1_YEAS2;sp|B3LSR0|CRP1_YEAS1;sp|A6ZT54|CRP1_YEAS7;sp|E7NIP0|CRP1_YEASO	>sp|P38845|CRP1_YEAST Cruciform DNA-recognizing protein 1 OS=Saccharomyces cerevisiae (strain ATCC 204508 / S288c) GN=CRP1 PE=1 SV=1;>sp|E7Q4T7|CRP1_YEASB Cruciform DNA-recognizing protein 1 OS=Saccharomyces cerevisiae (strain FostersB) GN=CRP1 PE=3 SV=1;>	2;2;2;2;2;2;2;2;2;1	2;2;2;2;2;2;2;2;2;1	10	51.115	0	0	0	0	0	2	0	0	0	0	0	2	0	0	0	0	0	4.9	0	0	0	0	0	567130	0	0	0	0	0	5061800
sp|A6ZTE8|MGR1_YEAS7;sp|P25573|MGR1_YEAST	sp|A6ZTE8|MGR1_YEAS7;sp|P25573|MGR1_YEAST	>sp|A6ZTE8|MGR1_YEAS7 Mitochondrial inner membrane i-AAA protease complex subunit MGR1 OS=Saccharomyces cerevisiae (strain YJM789) GN=MGR1 PE=3 SV=1;>sp|P25573|MGR1_YEAST Mitochondrial inner membrane i-AAA protease supercomplex subunit MGR1 OS=Saccharomyce	3;3	3;3	2	47.027	0	1	1	1	1	1	0	1	1	1	1	1	0	2.4	2.4	2.4	2.4	2.4	0	27097	22432	88287	311710	416590	0	0	0	0	3737600	8142100
sp|P53166|MRH4_YEAST;sp|A6ZUB2|MRH4_YEAS7	sp|P53166|MRH4_YEAST;sp|A6ZUB2|MRH4_YEAS7	>sp|P53166|MRH4_YEAST ATP-dependent RNA helicase MRH4, mitochondrial OS=Saccharomyces cerevisiae (strain ATCC 204508 / S288c) GN=MRH4 PE=1 SV=1;>sp|A6ZUB2|MRH4_YEAS7 ATP-dependent RNA helicase MRH4, mitochondrial OS=Saccharomyces cerevisiae (strain YJM789)	18;18	18;18	2	63.057	5	5	6	8	7	7	5	5	6	8	7	7	12.1	12.7	13.9	19.6	16	16	409020	296480	386310	1014400	843730	712190	17496000	15203000	18075000	19257000	13539000	13138000
sp|P48237|CCM1_YEAST;sp|C8Z944|CCM1_YEAS8;sp|C7GQ59|CCM1_YEAS2;sp|B3LI79|CCM1_YEAS1;sp|A6ZUG2|CCM1_YEAS7	sp|P48237|CCM1_YEAST;sp|C8Z944|CCM1_YEAS8;sp|C7GQ59|CCM1_YEAS2;sp|B3LI79|CCM1_YEAS1;sp|A6ZUG2|CCM1_YEAS7	>sp|P48237|CCM1_YEAST Mitochondrial group I intron splicing factor CCM1 OS=Saccharomyces cerevisiae (strain ATCC 204508 / S288c) GN=CCM1 PE=1 SV=1;>sp|C8Z944|CCM1_YEAS8 Mitochondrial group I intron splicing factor CCM1 OS=Saccharomyces cerevisiae (strain L	15;15;15;15;15	15;15;15;15;15	5	101.42	1	4	2	4	3	5	1	4	2	4	3	5	1.3	4.7	3	6.1	4.2	8.3	571030	394890	727460	1985400	11853000	13935000	0	33777000	85159000	58589000	54891000	102390000
sp|P40496|RT25_YEAST;sp|A6ZVI4|RT25_YEAS7	sp|P40496|RT25_YEAST;sp|A6ZVI4|RT25_YEAS7	>sp|P40496|RT25_YEAST 37S ribosomal protein S25, mitochondrial OS=Saccharomyces cerevisiae (strain ATCC 204508 / S288c) GN=RSM25 PE=1 SV=1;>sp|A6ZVI4|RT25_YEAS7 37S ribosomal protein S25, mitochondrial OS=Saccharomyces cerevisiae (strain YJM789) GN=RSM25 P	13;13	13;13	2	30.513	7	8	8	10	10	9	7	8	8	10	10	9	26.9	29.9	30.3	42.4	42.8	38.3	3549600	3026500	2939200	6403700	11841000	8977800	31943000	46155000	38103000	41261000	68604000	69032000
sp|Q02888|INA17_YEAST;sp|C8ZIT1|INA17_YEAS8;sp|C7GJ54|INA17_YEAS2;sp|B5VT63|INA17_YEAS6;sp|B3LKX3|INA17_YEAS1;sp|A6ZWF1|INA17_YEAS7	sp|Q02888|INA17_YEAST;sp|C8ZIT1|INA17_YEAS8;sp|C7GJ54|INA17_YEAS2;sp|B5VT63|INA17_YEAS6;sp|B3LKX3|INA17_YEAS1;sp|A6ZWF1|INA17_YEAS7	>sp|Q02888|INA17_YEAST Inner membrane assembly complex subunit 17 OS=Saccharomyces cerevisiae (strain ATCC 204508 / S288c) GN=INA17 PE=1 SV=1;>sp|C8ZIT1|INA17_YEAS8 Inner membrane assembly complex subunit 17 OS=Saccharomyces cerevisiae (strain Lalvin EC111	1;1;1;1;1;1	1;1;1;1;1;1	6	21.842	0	0	0	1	0	0	0	0	0	1	0	0	0	0	0	7.7	0	0	0	0	0	254070	0	0	0	0	0	0	0	0
sp|Q3E785|SDHF1_YEAST;sp|A6ZYX9|SDHF1_YEAS7	sp|Q3E785|SDHF1_YEAST;sp|A6ZYX9|SDHF1_YEAS7	>sp|Q3E785|SDHF1_YEAST Succinate dehydrogenase assembly factor 1, mitochondrial OS=Saccharomyces cerevisiae (strain ATCC 204508 / S288c) GN=SDH6 PE=1 SV=1;>sp|A6ZYX9|SDHF1_YEAS7 Succinate dehydrogenase assembly factor 1, mitochondrial OS=Saccharomyces cere	3;3	3;3	2	9.3517	1	2	1	2	2	2	1	2	1	2	2	2	16.5	30.4	16.5	30.4	30.4	30.4	1395800	1117900	387260	2400100	2166200	1562900	5604000	5535300	0	3755900	0	2618700
sp|Q04172|SHE9_YEAST;sp|A6ZYZ4|SHE9_YEAS7	sp|Q04172|SHE9_YEAST;sp|A6ZYZ4|SHE9_YEAS7	>sp|Q04172|SHE9_YEAST Sensitive to high expression protein 9, mitochondrial OS=Saccharomyces cerevisiae (strain ATCC 204508 / S288c) GN=SHE9 PE=1 SV=1;>sp|A6ZYZ4|SHE9_YEAS7 Sensitive to high expression protein 9, mitochondrial OS=Saccharomyces cerevisiae (	5;5	5;5	2	53.57	0	0	0	0	0	0	0	0	0	0	0	0	0	0	0	0	0	0	0	0	0	0	0	0	0	0	0	0	0	0
sp|Q03429|MZM1_YEAST;sp|C8Z651|MZM1_YEAS8;sp|C7GKT0|MZM1_YEAS2;sp|B3LFH4|MZM1_YEAS1;sp|A6ZZ82|MZM1_YEAS7	sp|Q03429|MZM1_YEAST;sp|C8Z651|MZM1_YEAS8;sp|C7GKT0|MZM1_YEAS2;sp|B3LFH4|MZM1_YEAS1;sp|A6ZZ82|MZM1_YEAS7	>sp|Q03429|MZM1_YEAST Mitochondrial zinc maintenance protein 1, mitochondrial OS=Saccharomyces cerevisiae (strain ATCC 204508 / S288c) GN=MZM1 PE=1 SV=1;>sp|C8Z651|MZM1_YEAS8 Mitochondrial zinc maintenance protein 1, mitochondrial OS=Saccharomyces cerevisi	4;4;4;4;4	4;4;4;4;4	5	13.927	3	4	4	3	4	3	3	4	4	3	4	3	35.8	41.5	41.5	35.8	41.5	35.8	3737100	4770600	6509400	8574400	16347000	10077000	23271000	32534000	32377000	28525000	35319000	35743000
sp|C8ZCI0|MIC60_YEAS8;sp|B5VMG3|MIC60_YEAS6;sp|B3LRA0|MIC60_YEAS1;sp|A6ZZY0|MIC60_YEAS7;sp|P36112|MIC60_YEAST	sp|C8ZCI0|MIC60_YEAS8;sp|B5VMG3|MIC60_YEAS6;sp|B3LRA0|MIC60_YEAS1;sp|A6ZZY0|MIC60_YEAS7;sp|P36112|MIC60_YEAST	>sp|C8ZCI0|MIC60_YEAS8 MICOS complex subunit MIC60 OS=Saccharomyces cerevisiae (strain Lalvin EC1118 / Prise de mousse) GN=MIC60 PE=3 SV=1;>sp|B5VMG3|MIC60_YEAS6 MICOS complex subunit MIC60 OS=Saccharomyces cerevisiae (strain AWRI1631) GN=MIC60 PE=3 SV=1;>	1;1;1;1;1	1;1;1;1;1	5	60.912	0	0	0	0	0	0	0	0	0	0	0	0	0	0	0	0	0	0	0	0	0	0	0	0	0	0	0	0	0	0
sp|P25039|EFGM_YEAST;sp|B5VN01|EFGM_YEAS6;sp|B3LT39|EFGM_YEAS1;sp|A7A0X4|EFGM_YEAS7	sp|P25039|EFGM_YEAST;sp|B5VN01|EFGM_YEAS6;sp|B3LT39|EFGM_YEAS1;sp|A7A0X4|EFGM_YEAS7	>sp|P25039|EFGM_YEAST Elongation factor G, mitochondrial OS=Saccharomyces cerevisiae (strain ATCC 204508 / S288c) GN=MEF1 PE=1 SV=2;>sp|B5VN01|EFGM_YEAS6 Elongation factor G, mitochondrial OS=Saccharomyces cerevisiae (strain AWRI1631) GN=MEF1 PE=3 SV=1;>sp	10;10;10;10	10;10;10;10	4	84.573	2	2	2	8	9	9	2	2	2	8	9	9	2.8	2.9	2.9	11.3	12.4	12.4	239440	99952	152470	1065800	1976900	1136400	7368300	5817900	8917600	13344000	16723000	10796000
sp|P36517|RM04_YEAST;sp|A7A1V9|RM04_YEAS7	sp|P36517|RM04_YEAST;sp|A7A1V9|RM04_YEAS7	>sp|P36517|RM04_YEAST 54S ribosomal protein L4, mitochondrial OS=Saccharomyces cerevisiae (strain ATCC 204508 / S288c) GN=MRPL4 PE=1 SV=2;>sp|A7A1V9|RM04_YEAS7 54S ribosomal protein L4, mitochondrial OS=Saccharomyces cerevisiae (strain YJM789) GN=MRPL4 PE=	11;11	11;11	2	36.964	6	8	7	9	7	7	6	8	7	9	7	7	18.2	27.9	23.8	32	25.4	25.7	2550000	2869700	2553800	8528700	6526000	7051400	47933000	64963000	57817000	57845000	79602000	70857000
sp|P33442|RS3A1_YEAST;sp|C7GSL4|RS3A1_YEAS2;sp|B5VNY0|RS3A1_YEAS6;sp|B3RHV0|RS3A1_YEAS1;sp|A7A1W1|RS3A1_YEAS7	sp|P33442|RS3A1_YEAST;sp|C7GSL4|RS3A1_YEAS2;sp|B5VNY0|RS3A1_YEAS6;sp|B3RHV0|RS3A1_YEAS1;sp|A7A1W1|RS3A1_YEAS7	>sp|P33442|RS3A1_YEAST 40S ribosomal protein S1-A OS=Saccharomyces cerevisiae (strain ATCC 204508 / S288c) GN=RPS1A PE=1 SV=2;>sp|C7GSL4|RS3A1_YEAS2 40S ribosomal protein S1-A OS=Saccharomyces cerevisiae (strain JAY291) GN=RPS1A PE=3 SV=1;>sp|B5VNY0|RS3A1_	10;10;10;10;10	2;2;2;2;2	5	28.743	6	6	4	6	5	4	0	2	0	0	0	0	19.6	22	13.3	20.4	16.5	13.3	1397100	1025500	765400	1149600	1920600	1097900	15694000	18758000	18142000	7321300	8306300	9921700
sp|P43617|YFL5_YEAST;sp|B5VI70|YFL5_YEAS6;sp|B3LUQ6|YFL5_YEAS1;sp|A7A285|YFL5_YEAS7	sp|P43617|YFL5_YEAST;sp|B5VI70|YFL5_YEAS6;sp|B3LUQ6|YFL5_YEAS1;sp|A7A285|YFL5_YEAS7	>sp|P43617|YFL5_YEAST Uncharacterized mitochondrial carrier YFR045W OS=Saccharomyces cerevisiae (strain ATCC 204508 / S288c) GN=YFR045W PE=1 SV=3;>sp|B5VI70|YFL5_YEAS6 Uncharacterized mitochondrial carrier AWRI1631_61110 OS=Saccharomyces cerevisiae (strain	5;5;5;5	5;5;5;5	4	34.391	1	0	1	2	2	2	1	0	1	2	2	2	2.9	0	3.9	6.5	6.5	8.7	458150	0	51997	490120	128760	287100	0	0	0	5804800	0	1585400
sp|Q08223|AIM39_YEAST;sp|C8ZHR0|AIM39_YEAS8;sp|C7GK20|AIM39_YEAS2;sp|B5VRJ9|AIM39_YEAS6;sp|B3LJ06|AIM39_YEAS1;sp|A6ZNF7|AIM39_YEAS7	sp|Q08223|AIM39_YEAST;sp|C8ZHR0|AIM39_YEAS8;sp|C7GK20|AIM39_YEAS2;sp|B5VRJ9|AIM39_YEAS6;sp|B3LJ06|AIM39_YEAS1;sp|A6ZNF7|AIM39_YEAS7	>sp|Q08223|AIM39_YEAST Altered inheritance of mitochondria protein 39, mitochondrial OS=Saccharomyces cerevisiae (strain ATCC 204508 / S288c) GN=AIM39 PE=3 SV=1;>sp|C8ZHR0|AIM39_YEAS8 Altered inheritance of mitochondria protein 39, mitochondrial OS=Sacchar	5;5;5;5;5;4	5;5;5;5;5;4	6	45.85	1	0	0	1	2	3	1	0	0	1	2	3	2	0	0	2	5.6	7.6	230420	0	0	121120	259830	432800	0	0	0	0	3558200	5335400
sp|Q05050|EIS1_YEAST;sp|E7LYB2|EIS1_YEASV;sp|C8ZEN7|EIS1_YEAS8;sp|C7GL88|EIS1_YEAS2;sp|B5VPF9|EIS1_YEAS6;sp|B3LLS9|EIS1_YEAS1;sp|A6ZM93|EIS1_YEAS7	sp|Q05050|EIS1_YEAST;sp|E7LYB2|EIS1_YEASV;sp|C8ZEN7|EIS1_YEAS8;sp|C7GL88|EIS1_YEAS2;sp|B5VPF9|EIS1_YEAS6;sp|B3LLS9|EIS1_YEAS1;sp|A6ZM93|EIS1_YEAS7	>sp|Q05050|EIS1_YEAST Eisosome protein 1 OS=Saccharomyces cerevisiae (strain ATCC 204508 / S288c) GN=EIS1 PE=1 SV=1;>sp|E7LYB2|EIS1_YEASV Eisosome protein 1 OS=Saccharomyces cerevisiae (strain VIN 13) GN=EIS1 PE=3 SV=1;>sp|C8ZEN7|EIS1_YEAS8 Eisosome protei	4;4;4;4;4;4;3	4;4;4;4;4;4;3	7	93.344	0	0	0	1	2	1	0	0	0	1	2	1	0	0	0	1.4	2.4	1.4	0	0	0	34247	127710	57484	0	0	0	0	5370200	0
sp|P47127|AIM24_YEAST;sp|C8ZBM7|AIM24_YEAS8;sp|B3LQG6|AIM24_YEAS1;sp|C7GMC5|AIM24_YEAS2;sp|A6ZQ37|AIM24_YEAS7	sp|P47127|AIM24_YEAST;sp|C8ZBM7|AIM24_YEAS8;sp|B3LQG6|AIM24_YEAS1;sp|C7GMC5|AIM24_YEAS2;sp|A6ZQ37|AIM24_YEAS7	>sp|P47127|AIM24_YEAST Altered inheritance of mitochondria protein 24, mitochondrial OS=Saccharomyces cerevisiae (strain ATCC 204508 / S288c) GN=AIM24 PE=1 SV=1;>sp|C8ZBM7|AIM24_YEAS8 Altered inheritance of mitochondria protein 24, mitochondrial OS=Sacchar	8;8;8;6;6	8;8;8;6;6	5	44.427	5	1	4	7	7	6	5	1	4	7	7	6	18.5	2.8	15.7	23.4	23.9	20.6	364290	52909	297750	2208300	3844900	1743300	7682100	0	10588000	19478000	22288000	17802000
sp|D6W196|CMC1_YEAST;sp|P0CI40|CMC1_YEASX	sp|D6W196|CMC1_YEAST;sp|P0CI40|CMC1_YEASX	>sp|D6W196|CMC1_YEAST Truncated non-functional calcium-binding mitochondrial carrier SAL1-1 OS=Saccharomyces cerevisiae (strain ATCC 204508 / S288c) GN=SAL1 PE=1 SV=2;>sp|P0CI40|CMC1_YEASX Calcium-binding mitochondrial carrier SAL1 OS=Saccharomyces cerevis	2;2	2;2	2	55.714	0	0	0	1	0	0	0	0	0	1	0	0	0	0	0	1.6	0	0	0	0	0	42108	0	0	0	0	0	0	0	0
sp|P05755|RS9B_YEAST;sp|O13516|RS9A_YEAST	sp|P05755|RS9B_YEAST;sp|O13516|RS9A_YEAST	>sp|P05755|RS9B_YEAST 40S ribosomal protein S9-B OS=Saccharomyces cerevisiae (strain ATCC 204508 / S288c) GN=RPS9B PE=1 SV=4;>sp|O13516|RS9A_YEAST 40S ribosomal protein S9-A OS=Saccharomyces cerevisiae (strain ATCC 204508 / S288c) GN=RPS9A PE=1 SV=3	6;6	6;6	2	22.298	2	3	2	1	1	1	2	3	2	1	1	1	11.8	12.3	8.7	4.6	7.2	7.2	343970	771820	563850	154660	194080	224510	5813200	7881400	7636000	0	0	0
sp|O14455|RL36B_YEAST;sp|P05745|RL36A_YEAST	sp|O14455|RL36B_YEAST;sp|P05745|RL36A_YEAST	>sp|O14455|RL36B_YEAST 60S ribosomal protein L36-B OS=Saccharomyces cerevisiae (strain ATCC 204508 / S288c) GN=RPL36B PE=1 SV=3;>sp|P05745|RL36A_YEAST 60S ribosomal protein L36-A OS=Saccharomyces cerevisiae (strain ATCC 204508 / S288c) GN=RPL36A PE=1 SV=3	5;4	5;4	2	11.135	3	3	2	3	2	3	3	3	2	3	2	3	26	28	19	26	17	26	3731700	5190300	2879300	5772200	4309300	3923900	11206000	25817000	13094000	10747000	11962000	7808500
sp|O14467|MBF1_YEAST	sp|O14467|MBF1_YEAST	>sp|O14467|MBF1_YEAST Multiprotein-bridging factor 1 OS=Saccharomyces cerevisiae (strain ATCC 204508 / S288c) GN=MBF1 PE=1 SV=2	2	2	1	16.403	1	0	1	1	0	0	1	0	1	1	0	0	7.9	0	7.9	7.9	0	0	301520	0	375400	218730	0	0	0	0	0	0	0	0
sp|P00044|CYC1_YEAST;sp|P00045|CYC7_YEAST	sp|P00044|CYC1_YEAST	>sp|P00044|CYC1_YEAST Cytochrome c iso-1 OS=Saccharomyces cerevisiae (strain ATCC 204508 / S288c) GN=CYC1 PE=1 SV=2	8;2	8;2	2	12.182	4	5	5	7	7	7	4	5	5	7	7	7	25.7	40.4	27.5	43.1	43.1	43.1	13960000	6684100	17736000	20957000	42358000	15912000	73212000	51346000	107980000	61502000	96875000	49703000
sp|P00127|QCR6_YEAST	sp|P00127|QCR6_YEAST	>sp|P00127|QCR6_YEAST Cytochrome b-c1 complex subunit 6 OS=Saccharomyces cerevisiae (strain ATCC 204508 / S288c) GN=QCR6 PE=1 SV=2	1	1	1	17.257	0	0	0	0	0	0	0	0	0	0	0	0	0	0	0	0	0	0	0	0	0	0	0	0	0	0	0	0	0	0
sp|P00128|QCR7_YEAST	sp|P00128|QCR7_YEAST	>sp|P00128|QCR7_YEAST Cytochrome b-c1 complex subunit 7 OS=Saccharomyces cerevisiae (strain ATCC 204508 / S288c) GN=QCR7 PE=1 SV=2	6	6	1	14.565	2	3	3	6	4	4	2	3	3	6	4	4	7.9	18.1	25.2	50.4	40.9	43.3	720770	2663500	4730600	9912800	7298300	4738300	22679000	28053000	23826000	20321000	19387000	38706000
sp|P00175|CYB2_YEAST	sp|P00175|CYB2_YEAST	>sp|P00175|CYB2_YEAST Cytochrome b2, mitochondrial OS=Saccharomyces cerevisiae (strain ATCC 204508 / S288c) GN=CYB2 PE=1 SV=1	27	27	1	65.539	15	11	14	17	18	18	15	11	14	17	18	18	26.1	21	25.7	26.6	33	27.9	13275000	11465000	13545000	17357000	23018000	16740000	318300000	374230000	353920000	239280000	218510000	218650000
sp|P00331|ADH2_YEAST;sp|P38113|ADH5_YEAST	sp|P00331|ADH2_YEAST	>sp|P00331|ADH2_YEAST Alcohol dehydrogenase 2 OS=Saccharomyces cerevisiae (strain ATCC 204508 / S288c) GN=ADH2 PE=1 SV=3	6;1	2;0	2	36.731	4	4	3	4	4	2	2	2	2	2	2	0	10.9	10.6	8.6	10.9	10.9	4.6	809690	514830	686710	1191700	2429500	304970	9373700	11121000	11005000	8915200	13822000	4829900
sp|P00359|G3P3_YEAST;sp|P00358|G3P2_YEAST	sp|P00359|G3P3_YEAST;sp|P00358|G3P2_YEAST	>sp|P00359|G3P3_YEAST Glyceraldehyde-3-phosphate dehydrogenase 3 OS=Saccharomyces cerevisiae (strain ATCC 204508 / S288c) GN=TDH3 PE=1 SV=3;>sp|P00358|G3P2_YEAST Glyceraldehyde-3-phosphate dehydrogenase 2 OS=Saccharomyces cerevisiae (strain ATCC 204508 / S	11;7	6;3	2	35.746	5	4	6	9	10	9	2	1	2	4	5	4	18.7	11.4	21.1	36.7	34.9	32.8	2203000	1020200	2711200	5595000	9317000	6461800	36107000	49865000	55190000	49283000	49998000	55801000
sp|P00360|G3P1_YEAST	sp|P00360|G3P1_YEAST	>sp|P00360|G3P1_YEAST Glyceraldehyde-3-phosphate dehydrogenase 1 OS=Saccharomyces cerevisiae (strain ATCC 204508 / S288c) GN=TDH1 PE=1 SV=3	11	6	1	35.75	3	4	4	7	6	6	0	1	0	2	1	1	8.4	12	10.8	22	18.4	19	0	38727	0	190540	144950	73333	0	0	0	3701900	0	0
sp|P00401|COX1_YEAST	sp|P00401|COX1_YEAST	>sp|P00401|COX1_YEAST Cytochrome c oxidase subunit 1 OS=Saccharomyces cerevisiae (strain ATCC 204508 / S288c) GN=COX1 PE=1 SV=2	2	2	1	58.797	1	1	0	1	1	1	1	1	0	1	1	1	3.2	3.2	0	3.2	3.2	3.2	267270	583690	0	3999500	2824100	2103500	0	0	0	0	0	0
sp|P00410|COX2_YEAST	sp|P00410|COX2_YEAST	>sp|P00410|COX2_YEAST Cytochrome c oxidase subunit 2 OS=Saccharomyces cerevisiae (strain ATCC 204508 / S288c) GN=COX2 PE=1 SV=1	5	5	1	28.567	4	4	4	5	5	5	4	4	4	5	5	5	18.7	21.9	21.9	25.5	25.5	25.5	2462300	2296100	3785900	6339300	16675000	6179400	18244000	22663000	27438000	20231000	37366000	18238000
sp|P00427|COX6_YEAST	sp|P00427|COX6_YEAST	>sp|P00427|COX6_YEAST Cytochrome c oxidase subunit 6, mitochondrial OS=Saccharomyces cerevisiae (strain ATCC 204508 / S288c) GN=COX6 PE=1 SV=1	3	3	1	17.341	0	1	1	2	2	2	0	1	1	2	2	2	0	6.8	6.8	15.5	6.8	6.8	0	105130	169380	852110	1074200	825530	0	0	0	4776400	7013300	7380100
sp|P00445|SODC_YEAST	sp|P00445|SODC_YEAST	>sp|P00445|SODC_YEAST Superoxide dismutase [Cu-Zn] OS=Saccharomyces cerevisiae (strain ATCC 204508 / S288c) GN=SOD1 PE=1 SV=2	4	4	1	15.854	1	0	0	0	0	0	1	0	0	0	0	0	6.5	0	0	0	0	0	151300	0	0	0	0	0	0	0	0	0	0	0
sp|P00447|SODM_YEAST	sp|P00447|SODM_YEAST	>sp|P00447|SODM_YEAST Superoxide dismutase [Mn], mitochondrial OS=Saccharomyces cerevisiae (strain ATCC 204508 / S288c) GN=SOD2 PE=1 SV=1	7	7	1	25.774	2	1	2	7	7	7	2	1	2	7	7	7	6.4	3.4	7.3	42.1	42.1	42.1	133290	17417	236280	5833300	8238600	3565900	6726500	0	10588000	33258000	34276000	30147000
sp|P00549|KPYK1_YEAST	sp|P00549|KPYK1_YEAST	>sp|P00549|KPYK1_YEAST Pyruvate kinase 1 OS=Saccharomyces cerevisiae (strain ATCC 204508 / S288c) GN=CDC19 PE=1 SV=2	2	2	1	54.544	1	1	1	2	2	2	1	1	1	2	2	2	1.4	1.4	1.4	4	4	4	76285	64430	70888	244930	505740	283520	0	0	0	3207900	5211800	4179500
sp|P00560|PGK_YEAST	sp|P00560|PGK_YEAST	>sp|P00560|PGK_YEAST Phosphoglycerate kinase OS=Saccharomyces cerevisiae (strain ATCC 204508 / S288c) GN=PGK1 PE=1 SV=2	6	6	1	44.738	3	1	0	1	2	0	3	1	0	1	2	0	9.1	2.2	0	3.4	5.8	0	159610	4313.7	0	216050	204890	0	5252400	0	0	0	4502800	0
sp|P00830|ATPB_YEAST	sp|P00830|ATPB_YEAST	>sp|P00830|ATPB_YEAST ATP synthase subunit beta, mitochondrial OS=Saccharomyces cerevisiae (strain ATCC 204508 / S288c) GN=ATP2 PE=1 SV=2	27	27	1	54.793	17	17	21	20	23	20	17	17	21	20	23	20	44.8	43.2	56.9	55.4	64	53.8	14435000	9514300	15343000	57149000	75652000	49713000	326840000	342490000	388980000	683040000	609820000	566470000
sp|P00854|ATP6_YEAST	sp|P00854|ATP6_YEAST	>sp|P00854|ATP6_YEAST ATP synthase subunit a OS=Saccharomyces cerevisiae (strain ATCC 204508 / S288c) GN=ATP6 PE=1 SV=2	1	1	1	29.099	0	0	0	0	0	0	0	0	0	0	0	0	0	0	0	0	0	0	0	0	0	0	0	0	0	0	0	0	0	0
sp|P00890|CISY1_YEAST	sp|P00890|CISY1_YEAST	>sp|P00890|CISY1_YEAST Citrate synthase, mitochondrial OS=Saccharomyces cerevisiae (strain ATCC 204508 / S288c) GN=CIT1 PE=1 SV=2	20	19	1	53.359	10	10	13	18	16	18	10	10	13	17	15	17	24.4	26.7	31.1	41.8	44.3	44.3	2659100	2290900	4403900	18536000	21394000	15260000	69437000	94923000	102450000	177430000	157150000	139380000
sp|P00924|ENO1_YEAST	sp|P00924|ENO1_YEAST	>sp|P00924|ENO1_YEAST Enolase 1 OS=Saccharomyces cerevisiae (strain ATCC 204508 / S288c) GN=ENO1 PE=1 SV=3	10	5	1	46.816	7	6	7	5	5	5	4	3	4	2	2	2	22.9	18.1	19.7	16.9	16.9	20.1	1148300	910880	1756700	634910	1353900	1030000	137100000	178010000	187200000	56385000	77249000	90292000
sp|P00925|ENO2_YEAST	sp|P00925|ENO2_YEAST	>sp|P00925|ENO2_YEAST Enolase 2 OS=Saccharomyces cerevisiae (strain ATCC 204508 / S288c) GN=ENO2 PE=1 SV=2	6	1	1	46.914	3	3	3	3	3	3	0	0	0	0	0	0	8	8	8	12.6	12.6	12.6	0	0	0	0	0	0	0	0	0	0	0	0
sp|P00927|THDH_YEAST	sp|P00927|THDH_YEAST	>sp|P00927|THDH_YEAST Threonine dehydratase, mitochondrial OS=Saccharomyces cerevisiae (strain ATCC 204508 / S288c) GN=ILV1 PE=1 SV=2	12	12	1	63.83	3	4	3	7	6	10	3	4	3	7	6	10	7.3	6.9	7.3	16.8	14.6	23.4	188750	361770	186530	1259500	1261100	1278100	13819000	16140000	15552000	16763000	18647000	16493000
sp|P00942|TPIS_YEAST	sp|P00942|TPIS_YEAST	>sp|P00942|TPIS_YEAST Triosephosphate isomerase OS=Saccharomyces cerevisiae (strain ATCC 204508 / S288c) GN=TPI1 PE=1 SV=2	1	1	1	26.795	0	0	0	0	0	0	0	0	0	0	0	0	0	0	0	0	0	0	0	0	0	0	0	0	0	0	0	0	0	0
sp|P00950|PMG1_YEAST	sp|P00950|PMG1_YEAST	>sp|P00950|PMG1_YEAST Phosphoglycerate mutase 1 OS=Saccharomyces cerevisiae (strain ATCC 204508 / S288c) GN=GPM1 PE=1 SV=3	9	9	1	27.608	4	4	5	6	5	8	4	4	5	6	5	8	19	19	19.4	27.9	23.9	35.6	818840	818840	917510	2330500	2609900	2624800	9476000	14065000	12753000	14981000	13928000	12557000
sp|P01097|ATIF_YEAST	sp|P01097|ATIF_YEAST	>sp|P01097|ATIF_YEAST ATPase inhibitor, mitochondrial OS=Saccharomyces cerevisiae (strain ATCC 204508 / S288c) GN=INH1 PE=1 SV=2	2	2	1	9.87	1	2	2	2	2	2	1	2	2	2	2	2	9.4	21.2	21.2	21.2	21.2	21.2	1921900	1876200	1387500	10827000	15302000	9810700	0	7139500	6505300	20561000	23938000	26590000
sp|P01098|STF1_YEAST	sp|P01098|STF1_YEAST	>sp|P01098|STF1_YEAST ATPase-stabilizing factor 9 kDa, mitochondrial OS=Saccharomyces cerevisiae (strain ATCC 204508 / S288c) GN=STF1 PE=1 SV=2	3	3	1	10.062	1	1	2	3	3	3	1	1	2	3	3	3	9.3	9.3	18.6	19.8	19.8	19.8	474040	768490	1384600	5327600	7449400	7919300	0	0	4326300	7118800	7316700	11255000
sp|P01120|RAS2_YEAST	sp|P01120|RAS2_YEAST	>sp|P01120|RAS2_YEAST Ras-like protein 2 OS=Saccharomyces cerevisiae (strain ATCC 204508 / S288c) GN=RAS2 PE=1 SV=4	6	6	1	34.705	3	4	5	1	2	3	3	4	5	1	2	3	11.2	11.8	16.5	3.4	8.1	12.7	2804900	1792100	2594900	723440	1730800	849380	23975000	26905000	48951000	0	28899000	16082000
sp|P02294|H2B2_YEAST;sp|P02293|H2B1_YEAST	sp|P02294|H2B2_YEAST;sp|P02293|H2B1_YEAST	>sp|P02294|H2B2_YEAST Histone H2B.2 OS=Saccharomyces cerevisiae (strain ATCC 204508 / S288c) GN=HTB2 PE=1 SV=2;>sp|P02293|H2B1_YEAST Histone H2B.1 OS=Saccharomyces cerevisiae (strain ATCC 204508 / S288c) GN=HTB1 PE=1 SV=2	8;8	8;8	2	14.237	7	6	6	7	7	6	7	6	6	7	7	6	45.8	40.5	40.5	45.8	45.8	45	22385000	10670000	16206000	8072000	12505000	19902000	130550000	126720000	138810000	44927000	55507000	92963000
sp|P02309|H4_YEAST	sp|P02309|H4_YEAST	>sp|P02309|H4_YEAST Histone H4 OS=Saccharomyces cerevisiae (strain ATCC 204508 / S288c) GN=HHF1 PE=1 SV=2	11	11	1	11.368	7	9	9	10	9	10	7	9	9	10	9	10	54.4	59.2	59.2	60.2	59.2	60.2	43943000	67415000	60579000	42927000	47131000	52509000	248390000	507800000	376630000	129910000	98689000	144970000
sp|P02381|RMAR_YEAST	sp|P02381|RMAR_YEAST	>sp|P02381|RMAR_YEAST Ribosomal protein VAR1, mitochondrial OS=Saccharomyces cerevisiae (strain ATCC 204508 / S288c) GN=VAR1 PE=1 SV=3	9	9	1	47.123	2	4	3	4	4	5	2	4	3	4	4	5	4.5	10.8	6.8	11.1	12.3	13.1	258980	687790	409480	1192000	1749700	2259200	15959000	19008000	22872000	20158000	25323000	24585000
sp|P02406|RL28_YEAST	sp|P02406|RL28_YEAST	>sp|P02406|RL28_YEAST 60S ribosomal protein L28 OS=Saccharomyces cerevisiae (strain ATCC 204508 / S288c) GN=RPL28 PE=1 SV=3	3	3	1	16.721	2	3	3	2	1	2	2	3	3	2	1	2	12.1	17.4	17.4	12.1	6	11.4	445070	1060700	1134800	388360	288150	687800	3874900	9004100	6402100	2626500	0	0
sp|P14127|RS17B_YEAST;sp|P02407|RS17A_YEAST	sp|P14127|RS17B_YEAST;sp|P02407|RS17A_YEAST	>sp|P14127|RS17B_YEAST 40S ribosomal protein S17-B OS=Saccharomyces cerevisiae (strain ATCC 204508 / S288c) GN=RPS17B PE=1 SV=1;>sp|P02407|RS17A_YEAST 40S ribosomal protein S17-A OS=Saccharomyces cerevisiae (strain ATCC 204508 / S288c) GN=RPS17A PE=1 SV=1	3;3	3;3	2	15.803	2	2	1	2	1	2	2	2	1	2	1	2	15.4	15.4	6.6	14	7.4	14	818100	613150	268520	797180	576470	840410	3512700	4485100	0	3363100	0	3755500
sp|P02992|EFTU_YEAST	sp|P02992|EFTU_YEAST	>sp|P02992|EFTU_YEAST Elongation factor Tu, mitochondrial OS=Saccharomyces cerevisiae (strain ATCC 204508 / S288c) GN=TUF1 PE=1 SV=1	18	18	1	47.972	9	9	11	17	17	17	9	9	11	17	17	17	26.3	24.7	30.4	45.3	45.3	45.3	2125400	1661600	2826500	12046000	18895000	14485000	51763000	71939000	68374000	119460000	147100000	128140000
sp|P02994|EF1A_YEAST	sp|P02994|EF1A_YEAST	>sp|P02994|EF1A_YEAST Elongation factor 1-alpha OS=Saccharomyces cerevisiae (strain ATCC 204508 / S288c) GN=TEF1 PE=1 SV=1	10	10	1	50.032	7	4	5	7	7	7	7	4	5	7	7	7	17	7.6	10.9	19.7	20.1	20.1	2931100	1310800	1861900	3511400	5514800	3264100	52475000	31615000	34135000	33808000	40471000	29924000
sp|P03874|CBP2_YEAST	sp|P03874|CBP2_YEAST	>sp|P03874|CBP2_YEAST Cytochrome B pre-mRNA-processing protein 2 OS=Saccharomyces cerevisiae (strain ATCC 204508 / S288c) GN=CBP2 PE=1 SV=2	21	21	1	73.86	1	2	0	1	0	0	1	2	0	1	0	0	2.1	3.2	0	2.5	0	0	32031	437560	0	81119	0	0	0	32263000	0	0	0	0
sp|P03875|AI1M_YEAST	sp|P03875|AI1M_YEAST	>sp|P03875|AI1M_YEAST Putative COX1/OXI3 intron 1 protein OS=Saccharomyces cerevisiae (strain ATCC 204508 / S288c) GN=aI1 PE=1 SV=2	2	2	1	96.078	0	0	0	0	0	0	0	0	0	0	0	0	0	0	0	0	0	0	0	0	0	0	0	0	0	0	0	0	0	0
sp|P03876|AI2M_YEAST	sp|P03876|AI2M_YEAST	>sp|P03876|AI2M_YEAST Putative COX1/OXI3 intron 2 protein OS=Saccharomyces cerevisiae (strain ATCC 204508 / S288c) GN=aI2 PE=1 SV=2	2	2	1	98.007	2	2	2	1	1	1	2	2	2	1	1	1	2.2	2.2	2.2	0.8	0.8	0.8	1243400	1619900	1453400	355710	595760	236720	47468000	65734000	52037000	0	0	0
sp|P04037|COX4_YEAST	sp|P04037|COX4_YEAST	>sp|P04037|COX4_YEAST Cytochrome c oxidase subunit 4, mitochondrial OS=Saccharomyces cerevisiae (strain ATCC 204508 / S288c) GN=COX4 PE=1 SV=1	8	8	1	17.142	5	5	6	8	8	8	5	5	6	8	8	8	36.1	36.1	36.1	52.9	52.9	52.9	9099600	6941200	10095000	61276000	104260000	65920000	59229000	62262000	77156000	229330000	296660000	279480000
sp|P04456|RL25_YEAST	sp|P04456|RL25_YEAST	>sp|P04456|RL25_YEAST 60S ribosomal protein L25 OS=Saccharomyces cerevisiae (strain ATCC 204508 / S288c) GN=RPL25 PE=1 SV=4	5	5	1	15.757	2	1	1	1	3	2	2	1	1	1	3	2	11.3	4.9	6.3	9.2	24.6	15.5	1337100	24511	436760	1242000	3424900	2107400	8081600	0	0	0	5286400	9887400
sp|P04650|RL39_YEAST	sp|P04650|RL39_YEAST	>sp|P04650|RL39_YEAST 60S ribosomal protein L39 OS=Saccharomyces cerevisiae (strain ATCC 204508 / S288c) GN=RPL39 PE=1 SV=3	2	2	1	6.3415	2	2	1	1	1	0	2	2	1	1	1	0	19.6	19.6	13.7	19.6	19.6	0	1564900	9482600	1957100	4852800	4228900	0	0	11050000	0	0	0	0
sp|P04710|ADT1_YEAST	sp|P04710|ADT1_YEAST	>sp|P04710|ADT1_YEAST ADP,ATP carrier protein 1 OS=Saccharomyces cerevisiae (strain ATCC 204508 / S288c) GN=AAC1 PE=1 SV=1	4	3	1	34.12	3	3	3	4	4	4	2	2	2	3	3	3	9.7	9.7	9.7	10	10	10	732340	950910	1011000	3920000	5573200	5136900	11744000	16868000	17095000	40583000	44357000	44597000
sp|P04803|SYWM_YEAST	sp|P04803|SYWM_YEAST	>sp|P04803|SYWM_YEAST Tryptophan--tRNA ligase, mitochondrial OS=Saccharomyces cerevisiae (strain ATCC 204508 / S288c) GN=MSW1 PE=1 SV=2	4	4	1	43.015	0	0	0	1	1	1	0	0	0	1	1	1	0	0	0	4.2	2.9	4.2	0	0	0	46267	92133	112860	0	0	0	0	0	0
sp|P04840|VDAC1_YEAST	sp|P04840|VDAC1_YEAST	>sp|P04840|VDAC1_YEAST Mitochondrial outer membrane protein porin 1 OS=Saccharomyces cerevisiae (strain ATCC 204508 / S288c) GN=POR1 PE=1 SV=4	23	23	1	30.428	16	17	20	21	22	22	16	17	20	21	22	22	76	80.2	91.2	81.6	92.6	81.6	99080000	74442000	111170000	300180000	519220000	285990000	1319800000	1340300000	1604900000	2638700000	3184100000	2467400000
sp|P04912|H2A2_YEAST;sp|P04911|H2A1_YEAST	sp|P04912|H2A2_YEAST;sp|P04911|H2A1_YEAST	>sp|P04912|H2A2_YEAST Histone H2A.2 OS=Saccharomyces cerevisiae (strain ATCC 204508 / S288c) GN=HTA2 PE=1 SV=2;>sp|P04911|H2A1_YEAST Histone H2A.1 OS=Saccharomyces cerevisiae (strain ATCC 204508 / S288c) GN=HTA1 PE=1 SV=2	5;5	4;4	2	13.989	2	3	3	4	4	4	1	2	2	3	3	3	22.7	44.7	44.7	34.8	34.8	34.8	40609000	61784000	55296000	32470000	59575000	23357000	164880000	200660000	186100000	77948000	116110000	59552000
sp|P05030|PMA1_YEAST;sp|P19657|PMA2_YEAST	sp|P05030|PMA1_YEAST;sp|P19657|PMA2_YEAST	>sp|P05030|PMA1_YEAST Plasma membrane ATPase 1 OS=Saccharomyces cerevisiae (strain ATCC 204508 / S288c) GN=PMA1 PE=1 SV=2;>sp|P19657|PMA2_YEAST Plasma membrane ATPase 2 OS=Saccharomyces cerevisiae (strain ATCC 204508 / S288c) GN=PMA2 PE=1 SV=3	17;13	17;13	2	99.618	9	8	10	15	15	14	9	8	10	15	15	14	9.6	11.2	14.4	21	23.2	19.8	2769000	1062600	1779700	13499000	21026000	11554000	92302000	82333000	81742000	167220000	197600000	168490000
sp|P05626|ATPF_YEAST	sp|P05626|ATPF_YEAST	>sp|P05626|ATPF_YEAST ATP synthase subunit 4, mitochondrial OS=Saccharomyces cerevisiae (strain ATCC 204508 / S288c) GN=ATP4 PE=1 SV=2	7	7	1	26.925	2	2	2	6	6	6	2	2	2	6	6	6	9	9	6.6	25.8	25.8	27.5	186510	208010	255530	2692900	4441100	3094700	3713200	7400900	4849500	15351000	18108000	13886000
sp|P05737|RL7A_YEAST;sp|Q12213|RL7B_YEAST	sp|P05737|RL7A_YEAST;sp|Q12213|RL7B_YEAST	>sp|P05737|RL7A_YEAST 60S ribosomal protein L7-A OS=Saccharomyces cerevisiae (strain ATCC 204508 / S288c) GN=RPL7A PE=1 SV=3;>sp|Q12213|RL7B_YEAST 60S ribosomal protein L7-B OS=Saccharomyces cerevisiae (strain ATCC 204508 / S288c) GN=RPL7B PE=1 SV=3	5;4	5;4	2	27.638	2	3	2	1	3	1	2	3	2	1	3	1	8.6	18	13.5	4.5	18	4.5	283010	5375600	234000	812930	2433800	390380	7152000	15450000	9494500	0	6116800	0
sp|P51401|RL9B_YEAST;sp|P05738|RL9A_YEAST	sp|P51401|RL9B_YEAST;sp|P05738|RL9A_YEAST	>sp|P51401|RL9B_YEAST 60S ribosomal protein L9-B OS=Saccharomyces cerevisiae (strain ATCC 204508 / S288c) GN=RPL9B PE=1 SV=1;>sp|P05738|RL9A_YEAST 60S ribosomal protein L9-A OS=Saccharomyces cerevisiae (strain ATCC 204508 / S288c) GN=RPL9A PE=1 SV=2	2;2	2;2	2	21.657	0	1	1	1	1	1	0	1	1	1	1	1	0	4.2	4.2	4.2	4.2	4.2	0	502570	473710	532020	981060	539560	0	0	0	0	0	0
sp|Q02326|RL6A_YEAST;sp|P05739|RL6B_YEAST	sp|Q02326|RL6A_YEAST;sp|P05739|RL6B_YEAST	>sp|Q02326|RL6A_YEAST 60S ribosomal protein L6-A OS=Saccharomyces cerevisiae (strain ATCC 204508 / S288c) GN=RPL6A PE=1 SV=2;>sp|P05739|RL6B_YEAST 60S ribosomal protein L6-B OS=Saccharomyces cerevisiae (strain ATCC 204508 / S288c) GN=RPL6B PE=1 SV=4	5;5	5;5	2	19.961	3	1	1	1	1	2	3	1	1	1	1	2	18.8	4.5	4.5	4.5	4.5	9.1	528440	128780	183370	111610	170650	329510	3075600	0	0	0	0	3615900
sp|P05740|RL17A_YEAST;sp|P46990|RL17B_YEAST	sp|P05740|RL17A_YEAST;sp|P46990|RL17B_YEAST	>sp|P05740|RL17A_YEAST 60S ribosomal protein L17-A OS=Saccharomyces cerevisiae (strain ATCC 204508 / S288c) GN=RPL17A PE=1 SV=4;>sp|P46990|RL17B_YEAST 60S ribosomal protein L17-B OS=Saccharomyces cerevisiae (strain ATCC 204508 / S288c) GN=RPL17B PE=1 SV=2	6;5	6;5	2	20.549	3	4	3	3	4	5	3	4	3	3	4	5	14.7	22.8	14.7	14.7	23.4	30.4	905520	2643600	1528900	1322100	3500800	4105900	9436000	19942000	12974000	7572200	9012100	13107000
sp|P05743|RL26A_YEAST;sp|P53221|RL26B_YEAST	sp|P05743|RL26A_YEAST;sp|P53221|RL26B_YEAST	>sp|P05743|RL26A_YEAST 60S ribosomal protein L26-A OS=Saccharomyces cerevisiae (strain ATCC 204508 / S288c) GN=RPL26A PE=1 SV=3;>sp|P53221|RL26B_YEAST 60S ribosomal protein L26-B OS=Saccharomyces cerevisiae (strain ATCC 204508 / S288c) GN=RPL26B PE=1 SV=2	6;5	6;5	2	14.234	3	3	3	3	2	4	3	3	3	3	2	4	21.3	21.3	21.3	21.3	14.2	21.3	1593800	1868000	1775200	1608500	1882800	3463500	12234000	19995000	18192000	7748700	9561000	13085000
sp|P05750|RS3_YEAST	sp|P05750|RS3_YEAST	>sp|P05750|RS3_YEAST 40S ribosomal protein S3 OS=Saccharomyces cerevisiae (strain ATCC 204508 / S288c) GN=RPS3 PE=1 SV=5	5	5	1	26.502	0	0	0	3	3	0	0	0	0	3	3	0	0	0	0	18.8	13.8	0	0	0	0	377790	568040	0	0	0	0	2854400	3273300	0
sp|P05756|RS13_YEAST	sp|P05756|RS13_YEAST	>sp|P05756|RS13_YEAST 40S ribosomal protein S13 OS=Saccharomyces cerevisiae (strain ATCC 204508 / S288c) GN=RPS13 PE=1 SV=3	3	3	1	17.029	1	1	1	1	1	2	1	1	1	1	1	2	4.6	4.6	4.6	4.6	4.6	12.6	199090	466620	276720	468780	576410	956050	0	0	0	0	0	4714000
sp|P05759|RS27A_YEAST;sp|P0CH09|RL402_YEAST;sp|P0CH08|RL401_YEAST;sp|P0CG63|UBI4P_YEAST	sp|P05759|RS27A_YEAST;sp|P0CH09|RL402_YEAST;sp|P0CH08|RL401_YEAST;sp|P0CG63|UBI4P_YEAST	>sp|P05759|RS27A_YEAST Ubiquitin-40S ribosomal protein S31 OS=Saccharomyces cerevisiae (strain ATCC 204508 / S288c) GN=RPS31 PE=1 SV=3;>sp|P0CH09|RL402_YEAST Ubiquitin-60S ribosomal protein L40 OS=Saccharomyces cerevisiae (strain ATCC 204508 / S288c) GN=RP	5;4;4;4	5;4;4;4	4	17.216	4	3	3	4	2	4	4	3	3	4	2	4	25	17.1	17.1	25	11.2	27.6	14009000	4368800	4134500	6217700	4487900	4262600	59553000	29278000	23403000	17263000	17369000	11819000
sp|P06168|ILV5_YEAST	sp|P06168|ILV5_YEAST	>sp|P06168|ILV5_YEAST Ketol-acid reductoisomerase, mitochondrial OS=Saccharomyces cerevisiae (strain ATCC 204508 / S288c) GN=ILV5 PE=1 SV=1	16	16	1	44.368	12	13	12	14	14	14	12	13	12	14	14	14	38	40.5	38	45.8	40.8	45.8	15402000	12170000	18765000	53061000	58903000	42944000	215340000	229320000	274870000	418080000	345430000	360330000
sp|P06208|LEU1_YEAST	sp|P06208|LEU1_YEAST	>sp|P06208|LEU1_YEAST 2-isopropylmalate synthase OS=Saccharomyces cerevisiae (strain ATCC 204508 / S288c) GN=LEU4 PE=1 SV=1	26	18	1	68.408	14	13	17	17	18	18	7	7	11	11	11	11	20.8	17.6	27.9	29.9	34.7	31.3	123890000	136320000	123650000	75220000	111370000	64488000	1128700000	1267300000	1351600000	1155900000	1676000000	1380300000
sp|P06367|RS14A_YEAST;sp|P39516|RS14B_YEAST	sp|P06367|RS14A_YEAST;sp|P39516|RS14B_YEAST	>sp|P06367|RS14A_YEAST 40S ribosomal protein S14-A OS=Saccharomyces cerevisiae (strain ATCC 204508 / S288c) GN=RPS14A PE=1 SV=5;>sp|P39516|RS14B_YEAST 40S ribosomal protein S14-B OS=Saccharomyces cerevisiae (strain ATCC 204508 / S288c) GN=RPS14B PE=1 SV=2	6;5	6;5	2	14.536	3	2	3	3	3	5	3	2	3	3	3	5	22.6	17.5	22.6	22.6	22.6	43.1	1748800	2497000	2276400	4444500	2996600	8734300	13952000	32899000	20440000	17408000	11328000	23605000
sp|P06780|RHO1_YEAST	sp|P06780|RHO1_YEAST	>sp|P06780|RHO1_YEAST GTP-binding protein RHO1 OS=Saccharomyces cerevisiae (strain ATCC 204508 / S288c) GN=RHO1 PE=1 SV=3	2	2	1	23.152	2	0	0	1	2	2	2	0	0	1	2	2	8.6	0	0	3.8	8.6	8.6	422290	0	0	2025000	1789400	2528400	3215300	0	0	0	0	13549000
sp|P07143|CY1_YEAST	sp|P07143|CY1_YEAST	>sp|P07143|CY1_YEAST Cytochrome c1, heme protein, mitochondrial OS=Saccharomyces cerevisiae (strain ATCC 204508 / S288c) GN=CYT1 PE=1 SV=1	4	4	1	34.054	0	0	0	1	1	1	0	0	0	1	1	1	0	0	0	5.2	5.2	5.2	0	0	0	233680	433190	283860	0	0	0	0	0	0
sp|P07246|ADH3_YEAST	sp|P07246|ADH3_YEAST	>sp|P07246|ADH3_YEAST Alcohol dehydrogenase 3, mitochondrial OS=Saccharomyces cerevisiae (strain ATCC 204508 / S288c) GN=ADH3 PE=1 SV=2	11	10	1	40.369	3	4	5	9	9	8	3	3	5	9	9	8	8.5	10.4	13.3	25.9	24.3	21.3	613630	646300	822630	4052900	6429300	4153000	23633000	33321000	24253000	55148000	49570000	47330000
sp|P07251|ATPA_YEAST	sp|P07251|ATPA_YEAST	>sp|P07251|ATPA_YEAST ATP synthase subunit alpha, mitochondrial OS=Saccharomyces cerevisiae (strain ATCC 204508 / S288c) GN=ATP1 PE=1 SV=5	31	31	1	58.607	24	23	24	30	30	31	24	23	24	30	30	31	49.5	49	49.5	59.3	59.3	59.3	40691000	36136000	39828000	184700000	308140000	191330000	1063700000	1363600000	1140400000	2369600000	2842300000	2544200000
sp|P07252|CBP1_YEAST	sp|P07252|CBP1_YEAST	>sp|P07252|CBP1_YEAST Cytochrome B pre-mRNA-processing protein 1 OS=Saccharomyces cerevisiae (strain ATCC 204508 / S288c) GN=CBP1 PE=1 SV=1	14	14	1	76.171	0	1	1	1	1	0	0	1	1	1	1	0	0	1.2	1.2	1.2	1.2	0	0	119400	75622	28458	51173	0	0	0	0	0	0	0
sp|P07253|CBP6_YEAST	sp|P07253|CBP6_YEAST	>sp|P07253|CBP6_YEAST Cytochrome B pre-mRNA-processing protein 6 OS=Saccharomyces cerevisiae (strain ATCC 204508 / S288c) GN=CBP6 PE=1 SV=1	15	15	1	18.678	4	5	6	4	4	4	4	5	6	4	4	4	22.2	30.2	34.6	26.5	23.5	24.7	534030	476190	681800	1815400	3144600	2625400	10120000	17007000	18365000	22564000	43932000	25581000
sp|P07255|COX9_YEAST	sp|P07255|COX9_YEAST	>sp|P07255|COX9_YEAST Cytochrome c oxidase subunit 7A OS=Saccharomyces cerevisiae (strain ATCC 204508 / S288c) GN=COX9 PE=1 SV=2	3	3	1	6.9631	1	2	3	1	1	1	1	2	3	1	1	1	13.6	32.2	32.2	16.9	13.6	13.6	1493700	1935500	3120800	1770600	2483000	1594400	0	5898900	7449300	0	0	0
sp|P07256|QCR1_YEAST	sp|P07256|QCR1_YEAST	>sp|P07256|QCR1_YEAST Cytochrome b-c1 complex subunit 1, mitochondrial OS=Saccharomyces cerevisiae (strain ATCC 204508 / S288c) GN=COR1 PE=1 SV=1	21	21	1	50.227	16	16	18	18	20	20	16	16	18	18	20	20	49.5	48.6	58	49.5	60.2	60	11475000	10027000	13507000	37213000	52176000	43198000	217840000	253890000	268870000	399330000	347990000	431040000
sp|P07257|QCR2_YEAST	sp|P07257|QCR2_YEAST	>sp|P07257|QCR2_YEAST Cytochrome b-c1 complex subunit 2, mitochondrial OS=Saccharomyces cerevisiae (strain ATCC 204508 / S288c) GN=QCR2 PE=1 SV=1	29	29	1	40.478	20	20	20	23	23	24	20	20	20	23	23	24	66.6	66.3	66.6	66	61.4	66.3	28774000	27265000	36244000	43794000	66845000	61471000	474710000	643020000	698040000	388260000	480380000	543160000
sp|P07259|PYR1_YEAST	sp|P07259|PYR1_YEAST	>sp|P07259|PYR1_YEAST Protein URA2 OS=Saccharomyces cerevisiae (strain ATCC 204508 / S288c) GN=URA2 PE=1 SV=5	1	1	1	245.04	0	1	1	0	0	0	0	1	1	0	0	0	0	0.4	0.4	0	0	0	0	14512	43561	0	0	0	0	0	0	0	0	0
sp|P07266|MRS1_YEAST	sp|P07266|MRS1_YEAST	>sp|P07266|MRS1_YEAST Mitochondrial RNA-splicing protein MRS1 OS=Saccharomyces cerevisiae (strain ATCC 204508 / S288c) GN=MRS1 PE=1 SV=2	6	6	1	41.289	3	0	3	1	2	2	3	0	3	1	2	2	9.6	0	9.4	2.8	6.3	5.8	236880	0	334850	148480	494590	30800	5853200	0	4911100	0	6267100	0
sp|P07275|PUT2_YEAST	sp|P07275|PUT2_YEAST	>sp|P07275|PUT2_YEAST Delta-1-pyrroline-5-carboxylate dehydrogenase, mitochondrial OS=Saccharomyces cerevisiae (strain ATCC 204508 / S288c) GN=PUT2 PE=1 SV=2	18	18	1	64.434	9	10	12	13	13	14	9	10	12	13	13	14	18.3	19.3	27.5	27.7	27.7	29	2618100	1834700	2824000	5680700	10726000	7990400	58656000	58902000	60857000	64125000	92865000	101510000
sp|P07342|ILVB_YEAST	sp|P07342|ILVB_YEAST	>sp|P07342|ILVB_YEAST Acetolactate synthase catalytic subunit, mitochondrial OS=Saccharomyces cerevisiae (strain ATCC 204508 / S288c) GN=ILV2 PE=1 SV=1	23	23	1	74.936	11	9	13	17	20	20	11	9	13	17	20	20	19.5	15	22.1	28.4	34.8	33.3	2360600	2050300	2110100	10549000	15906000	9986400	77089000	113760000	73442000	162110000	152640000	121210000
sp|P07560|SEC4_YEAST	sp|P07560|SEC4_YEAST	>sp|P07560|SEC4_YEAST Ras-related protein SEC4 OS=Saccharomyces cerevisiae (strain ATCC 204508 / S288c) GN=SEC4 PE=1 SV=1	2	2	1	23.505	0	0	0	0	0	0	0	0	0	0	0	0	0	0	0	0	0	0	0	0	0	0	0	0	0	0	0	0	0	0
sp|P07806|SYV_YEAST	sp|P07806|SYV_YEAST	>sp|P07806|SYV_YEAST Valine--tRNA ligase, mitochondrial OS=Saccharomyces cerevisiae (strain ATCC 204508 / S288c) GN=VAS1 PE=1 SV=2	14	14	1	125.77	6	5	7	4	5	5	6	5	7	4	5	5	7	5.7	6.8	4.2	5.3	5.6	236790	235670	377720	292800	435800	303550	14867000	17114000	18154000	12860000	14514000	12389000
sp|P08067|UCRI_YEAST	sp|P08067|UCRI_YEAST	>sp|P08067|UCRI_YEAST Cytochrome b-c1 complex subunit Rieske, mitochondrial OS=Saccharomyces cerevisiae (strain ATCC 204508 / S288c) GN=RIP1 PE=1 SV=1	6	6	1	23.365	2	2	2	4	4	5	2	2	2	4	4	5	9.8	9.8	9.8	24.7	24.7	27.9	527820	386800	892570	8119500	11964000	6259500	4365900	4328000	8966400	24866000	30569000	20564000
sp|P08417|FUMH_YEAST	sp|P08417|FUMH_YEAST	>sp|P08417|FUMH_YEAST Fumarate hydratase, mitochondrial OS=Saccharomyces cerevisiae (strain ATCC 204508 / S288c) GN=FUM1 PE=1 SV=2	19	19	1	53.151	12	13	14	18	16	15	12	13	14	18	16	15	25	25.6	32.8	46.1	38.9	33	3823200	2708000	3759000	7696100	10953000	7326800	75612000	75312000	69620000	62917000	88163000	74042000
sp|P08468|PT111_YEAST	sp|P08468|PT111_YEAST	>sp|P08468|PT111_YEAST Protein PET111, mitochondrial OS=Saccharomyces cerevisiae (strain ATCC 204508 / S288c) GN=PET111 PE=1 SV=2	5	5	1	94.522	1	0	0	0	0	0	1	0	0	0	0	0	1	0	0	0	0	0	53589	0	0	0	0	0	0	0	0	0	0	0
sp|P08525|QCR8_YEAST	sp|P08525|QCR8_YEAST	>sp|P08525|QCR8_YEAST Cytochrome b-c1 complex subunit 8 OS=Saccharomyces cerevisiae (strain ATCC 204508 / S288c) GN=QCR8 PE=1 SV=2	2	2	1	10.974	0	0	0	0	0	0	0	0	0	0	0	0	0	0	0	0	0	0	0	0	0	0	0	0	0	0	0	0	0	0
sp|P08593|MSS18_YEAST	sp|P08593|MSS18_YEAST	>sp|P08593|MSS18_YEAST Protein MSS18 OS=Saccharomyces cerevisiae (strain ATCC 204508 / S288c) GN=MSS18 PE=1 SV=1	1	1	1	30.957	0	0	0	0	0	0	0	0	0	0	0	0	0	0	0	0	0	0	0	0	0	0	0	0	0	0	0	0	0	0
sp|P09232|PRTB_YEAST	sp|P09232|PRTB_YEAST	>sp|P09232|PRTB_YEAST Cerevisin OS=Saccharomyces cerevisiae (strain ATCC 204508 / S288c) GN=PRB1 PE=1 SV=1	2	2	1	69.621	0	0	1	0	0	0	0	0	1	0	0	0	0	0	1.4	0	0	0	0	0	15585	0	0	0	0	0	0	0	0	0
sp|P09435|HSP73_YEAST;sp|P22202|HSP74_YEAST	sp|P09435|HSP73_YEAST;sp|P22202|HSP74_YEAST	>sp|P09435|HSP73_YEAST Heat shock protein SSA3 OS=Saccharomyces cerevisiae (strain ATCC 204508 / S288c) GN=SSA3 PE=1 SV=3;>sp|P22202|HSP74_YEAST Heat shock protein SSA4 OS=Saccharomyces cerevisiae (strain ATCC 204508 / S288c) GN=SSA4 PE=1 SV=3	3;2	2;2	2	70.546	1	0	0	1	1	1	1	0	0	0	0	0	2	0	0	2.5	2.5	2.5	53693	0	0	98946	114000	86918	0	0	0	0	0	0
sp|P09440|C1TM_YEAST;sp|P07245|C1TC_YEAST	sp|P09440|C1TM_YEAST	>sp|P09440|C1TM_YEAST C-1-tetrahydrofolate synthase, mitochondrial OS=Saccharomyces cerevisiae (strain ATCC 204508 / S288c) GN=MIS1 PE=1 SV=1	15;1	15;1	2	106.22	9	6	6	10	9	11	9	6	6	10	9	11	12.6	6.7	8.5	13.7	12.5	15.1	910680	620350	685800	1247800	2019300	1647200	29705000	42427000	38807000	28364000	32578000	31517000
sp|P09457|ATPO_YEAST	sp|P09457|ATPO_YEAST	>sp|P09457|ATPO_YEAST ATP synthase subunit 5, mitochondrial OS=Saccharomyces cerevisiae (strain ATCC 204508 / S288c) GN=ATP5 PE=1 SV=1	15	15	1	22.814	12	12	12	14	15	15	12	12	12	14	15	15	66	66	66	68.4	68.4	68.4	43866000	35278000	41303000	82940000	95681000	69290000	410740000	451580000	417890000	460020000	410540000	387330000
sp|P09624|DLDH_YEAST	sp|P09624|DLDH_YEAST	>sp|P09624|DLDH_YEAST Dihydrolipoyl dehydrogenase, mitochondrial OS=Saccharomyces cerevisiae (strain ATCC 204508 / S288c) GN=LPD1 PE=1 SV=1	20	20	1	54.009	10	8	9	11	11	14	10	8	9	11	11	14	26.7	20	21.4	29.3	29.1	35.5	1689200	1550700	1686400	2078800	3692700	2984900	42529000	57288000	52216000	27143000	38938000	40503000
sp|Q3E792|RS25A_YEAST;sp|P0C0T4|RS25B_YEAST	sp|Q3E792|RS25A_YEAST;sp|P0C0T4|RS25B_YEAST	>sp|Q3E792|RS25A_YEAST 40S ribosomal protein S25-A OS=Saccharomyces cerevisiae (strain ATCC 204508 / S288c) GN=RPS25A PE=1 SV=1;>sp|P0C0T4|RS25B_YEAST 40S ribosomal protein S25-B OS=Saccharomyces cerevisiae (strain ATCC 204508 / S288c) GN=RPS25B PE=1 SV=1	4;4	4;4	2	12.039	3	3	2	4	4	4	3	3	2	4	4	4	27.8	27.8	19.4	30.6	30.6	30.6	2826100	4623300	2800900	10692000	16253000	28586000	11681000	16138000	20224000	21236000	27107000	45337000
sp|Q3E7Y3|RS22B_YEAST;sp|P0C0W1|RS22A_YEAST	sp|Q3E7Y3|RS22B_YEAST;sp|P0C0W1|RS22A_YEAST	>sp|Q3E7Y3|RS22B_YEAST 40S ribosomal protein S22-B OS=Saccharomyces cerevisiae (strain ATCC 204508 / S288c) GN=RPS22B PE=1 SV=3;>sp|P0C0W1|RS22A_YEAST 40S ribosomal protein S22-A OS=Saccharomyces cerevisiae (strain ATCC 204508 / S288c) GN=RPS22A PE=1 SV=2	3;3	3;3	2	14.626	2	0	1	0	0	1	2	0	1	0	0	1	18.5	0	10.8	0	0	10.8	3667900	0	252290	0	0	146600	0	0	0	0	0	0
sp|Q3E757|RL11B_YEAST;sp|P0C0W9|RL11A_YEAST	sp|Q3E757|RL11B_YEAST;sp|P0C0W9|RL11A_YEAST	>sp|Q3E757|RL11B_YEAST 60S ribosomal protein L11-B OS=Saccharomyces cerevisiae (strain ATCC 204508 / S288c) GN=RPL11B PE=1 SV=3;>sp|P0C0W9|RL11A_YEAST 60S ribosomal protein L11-A OS=Saccharomyces cerevisiae (strain ATCC 204508 / S288c) GN=RPL11A PE=1 SV=2	1;1	1;1	2	19.749	0	0	0	1	1	0	0	0	0	1	1	0	0	0	0	8	8	0	0	0	0	0	626510	0	0	0	0	0	0	0
sp|P0C2H7|RL27B_YEAST;sp|P0C2H6|RL27A_YEAST	sp|P0C2H7|RL27B_YEAST;sp|P0C2H6|RL27A_YEAST	>sp|P0C2H7|RL27B_YEAST 60S ribosomal protein L27-B OS=Saccharomyces cerevisiae (strain ATCC 204508 / S288c) GN=RPL27B PE=1 SV=1;>sp|P0C2H6|RL27A_YEAST 60S ribosomal protein L27-A OS=Saccharomyces cerevisiae (strain ATCC 204508 / S288c) GN=RPL27A PE=1 SV=1	6;6	6;6	2	15.505	4	5	5	3	4	2	4	5	5	3	4	2	27.9	38.2	38.2	27.2	36	15.4	2767500	2841900	3362700	1136600	1468500	491530	15994000	18203000	18746000	5155400	5373100	0
sp|P0C2H9|RL31B_YEAST;sp|P0C2H8|RL31A_YEAST	sp|P0C2H9|RL31B_YEAST;sp|P0C2H8|RL31A_YEAST	>sp|P0C2H9|RL31B_YEAST 60S ribosomal protein L31-B OS=Saccharomyces cerevisiae (strain ATCC 204508 / S288c) GN=RPL31B PE=1 SV=1;>sp|P0C2H8|RL31A_YEAST 60S ribosomal protein L31-A OS=Saccharomyces cerevisiae (strain ATCC 204508 / S288c) GN=RPL31A PE=1 SV=1	1;1	1;1	2	12.967	0	1	0	0	1	1	0	1	0	0	1	1	0	9.7	0	0	9.7	9.7	0	272970	0	0	833230	617460	0	0	0	0	0	0
sp|P0CS90|HSP77_YEAST;sp|P0CS91|HSP77_YEASX;sp|P39987|HSP7E_YEAST	sp|P0CS90|HSP77_YEAST;sp|P0CS91|HSP77_YEASX	>sp|P0CS90|HSP77_YEAST Heat shock protein SSC1, mitochondrial OS=Saccharomyces cerevisiae (strain ATCC 204508 / S288c) GN=SSC1 PE=1 SV=1;>sp|P0CS91|HSP77_YEASX Heat shock protein SSC1, mitochondrial OS=Saccharomyces cerevisiae GN=SSC1 PE=1 SV=1	31;31;7	31;31;7	3	70.627	23	24	23	26	28	29	23	24	23	26	28	29	35.5	40.8	38.4	44.3	44.3	46.6	6748500	5511800	6008900	39501000	37626000	52259000	211240000	250160000	249870000	471360000	491620000	522210000
sp|P0CX24|RL20B_YEAST;sp|P0CX23|RL20A_YEAST	sp|P0CX24|RL20B_YEAST;sp|P0CX23|RL20A_YEAST	>sp|P0CX24|RL20B_YEAST 60S ribosomal protein L20-B OS=Saccharomyces cerevisiae (strain ATCC 204508 / S288c) GN=RPL20B PE=1 SV=1;>sp|P0CX23|RL20A_YEAST 60S ribosomal protein L20-A OS=Saccharomyces cerevisiae (strain ATCC 204508 / S288c) GN=RPL20A PE=1 SV=1	1;1	1;1	2	20.437	1	0	0	0	0	0	1	0	0	0	0	0	10.5	0	0	0	0	0	253310	0	0	0	0	0	0	0	0	0	0	0
sp|P0CX28|RL44B_YEAST;sp|P0CX27|RL44A_YEAST	sp|P0CX28|RL44B_YEAST;sp|P0CX27|RL44A_YEAST	>sp|P0CX28|RL44B_YEAST 60S ribosomal protein L42-B OS=Saccharomyces cerevisiae (strain ATCC 204508 / S288c) GN=RPL42B PE=1 SV=1;>sp|P0CX27|RL44A_YEAST 60S ribosomal protein L42-A OS=Saccharomyces cerevisiae (strain ATCC 204508 / S288c) GN=RPL42A PE=1 SV=1	1;1	1;1	2	12.211	1	1	1	1	0	1	1	1	1	1	0	1	7.5	7.5	7.5	7.5	0	7.5	2062800	2978000	2283900	1130900	0	1629400	0	0	0	0	0	0
sp|P0CX30|RS23B_YEAST;sp|P0CX29|RS23A_YEAST	sp|P0CX30|RS23B_YEAST;sp|P0CX29|RS23A_YEAST	>sp|P0CX30|RS23B_YEAST 40S ribosomal protein S23-B OS=Saccharomyces cerevisiae (strain ATCC 204508 / S288c) GN=RPS23B PE=1 SV=1;>sp|P0CX29|RS23A_YEAST 40S ribosomal protein S23-A OS=Saccharomyces cerevisiae (strain ATCC 204508 / S288c) GN=RPS23A PE=1 SV=1	2;2	2;2	2	16.038	2	1	2	2	2	2	2	1	2	2	2	2	12.4	4.8	12.4	12.4	12.4	12.4	433210	239990	444830	589620	569730	411020	2429300	0	3025200	2058200	1389500	1454300
sp|P0CX32|RS24B_YEAST;sp|P0CX31|RS24A_YEAST	sp|P0CX32|RS24B_YEAST;sp|P0CX31|RS24A_YEAST	>sp|P0CX32|RS24B_YEAST 40S ribosomal protein S24-B OS=Saccharomyces cerevisiae (strain ATCC 204508 / S288c) GN=RPS24B PE=1 SV=1;>sp|P0CX31|RS24A_YEAST 40S ribosomal protein S24-A OS=Saccharomyces cerevisiae (strain ATCC 204508 / S288c) GN=RPS24A PE=1 SV=1	6;6	6;6	2	15.329	5	5	4	4	4	4	5	5	4	4	4	4	38.5	27.4	27.4	33.3	33.3	33.3	3365100	3379100	3956800	4446600	5787200	4112600	12772000	21529000	19613000	13142000	13282000	14386000
sp|P0CX34|RS30B_YEAST;sp|P0CX33|RS30A_YEAST	sp|P0CX34|RS30B_YEAST;sp|P0CX33|RS30A_YEAST	>sp|P0CX34|RS30B_YEAST 40S ribosomal protein S30-B OS=Saccharomyces cerevisiae (strain ATCC 204508 / S288c) GN=RPS30B PE=1 SV=1;>sp|P0CX33|RS30A_YEAST 40S ribosomal protein S30-A OS=Saccharomyces cerevisiae (strain ATCC 204508 / S288c) GN=RPS30A PE=1 SV=1	2;2	2;2	2	7.1184	1	2	1	2	2	1	1	2	1	2	2	1	15.9	17.5	15.9	17.5	17.5	15.9	553550	3067200	1010000	5095700	3494200	2104100	0	11021000	0	7902900	4045100	0
sp|P0CX36|RS4B_YEAST;sp|P0CX35|RS4A_YEAST	sp|P0CX36|RS4B_YEAST;sp|P0CX35|RS4A_YEAST	>sp|P0CX36|RS4B_YEAST 40S ribosomal protein S4-B OS=Saccharomyces cerevisiae (strain ATCC 204508 / S288c) GN=RPS4B PE=1 SV=1;>sp|P0CX35|RS4A_YEAST 40S ribosomal protein S4-A OS=Saccharomyces cerevisiae (strain ATCC 204508 / S288c) GN=RPS4A PE=1 SV=1	12;12	12;12	2	29.41	5	7	6	8	7	9	5	7	6	8	7	9	18.4	26.4	23	33	24.9	35.2	927470	1257000	920970	2489300	2799900	3170100	22151000	33073000	20428000	18800000	18550000	19276000
sp|P0CX38|RS6B_YEAST;sp|P0CX37|RS6A_YEAST	sp|P0CX38|RS6B_YEAST;sp|P0CX37|RS6A_YEAST	>sp|P0CX38|RS6B_YEAST 40S ribosomal protein S6-B OS=Saccharomyces cerevisiae (strain ATCC 204508 / S288c) GN=RPS6B PE=1 SV=1;>sp|P0CX37|RS6A_YEAST 40S ribosomal protein S6-A OS=Saccharomyces cerevisiae (strain ATCC 204508 / S288c) GN=RPS6A PE=1 SV=1	6;6	6;6	2	26.996	2	2	2	4	4	4	2	2	2	4	4	4	13.6	13.6	13.6	24.2	24.2	24.2	640110	568300	705630	2267300	3182100	2255500	6632200	10288000	9463000	7946200	9379500	8654700
sp|P0CX40|RS8B_YEAST;sp|P0CX39|RS8A_YEAST	sp|P0CX40|RS8B_YEAST;sp|P0CX39|RS8A_YEAST	>sp|P0CX40|RS8B_YEAST 40S ribosomal protein S8-B OS=Saccharomyces cerevisiae (strain ATCC 204508 / S288c) GN=RPS8B PE=1 SV=1;>sp|P0CX39|RS8A_YEAST 40S ribosomal protein S8-A OS=Saccharomyces cerevisiae (strain ATCC 204508 / S288c) GN=RPS8A PE=1 SV=1	4;4	4;4	2	22.489	3	2	1	1	3	2	3	2	1	1	3	2	21	13.5	7.5	7.5	21	15	3812700	1294300	527790	2429500	4937300	761230	12259000	13750000	7489200	16153000	13331000	4752000
sp|P0CX42|RL23B_YEAST;sp|P0CX41|RL23A_YEAST	sp|P0CX42|RL23B_YEAST;sp|P0CX41|RL23A_YEAST	>sp|P0CX42|RL23B_YEAST 60S ribosomal protein L23-B OS=Saccharomyces cerevisiae (strain ATCC 204508 / S288c) GN=RPL23B PE=1 SV=1;>sp|P0CX41|RL23A_YEAST 60S ribosomal protein L23-A OS=Saccharomyces cerevisiae (strain ATCC 204508 / S288c) GN=RPL23A PE=1 SV=1	3;3	3;3	2	14.473	1	2	3	2	2	2	1	2	3	2	2	2	5.8	11.7	22.6	11.7	11.7	11.7	308640	1397100	1739900	2282600	2256300	1814700	0	11817000	9639100	8588400	5879600	7668600
sp|P0CX44|RL1B_YEAST;sp|P0CX43|RL1A_YEAST	sp|P0CX44|RL1B_YEAST;sp|P0CX43|RL1A_YEAST	>sp|P0CX44|RL1B_YEAST 60S ribosomal protein L1-B OS=Saccharomyces cerevisiae (strain ATCC 204508 / S288c) GN=RPL1B PE=1 SV=1;>sp|P0CX43|RL1A_YEAST 60S ribosomal protein L1-A OS=Saccharomyces cerevisiae (strain ATCC 204508 / S288c) GN=RPL1A PE=1 SV=1	1;1	1;1	2	24.485	1	1	1	0	0	0	1	1	1	0	0	0	6.5	6.5	6.5	0	0	0	260340	241590	174240	0	0	0	0	0	0	0	0	0
sp|P0CX46|RL2B_YEAST;sp|P0CX45|RL2A_YEAST	sp|P0CX46|RL2B_YEAST;sp|P0CX45|RL2A_YEAST	>sp|P0CX46|RL2B_YEAST 60S ribosomal protein L2-B OS=Saccharomyces cerevisiae (strain ATCC 204508 / S288c) GN=RPL2B PE=1 SV=1;>sp|P0CX45|RL2A_YEAST 60S ribosomal protein L2-A OS=Saccharomyces cerevisiae (strain ATCC 204508 / S288c) GN=RPL2A PE=1 SV=1	4;4	4;4	2	27.408	1	2	2	2	1	1	1	2	2	2	1	1	4.3	11	13	13	4.3	4.3	391750	746740	815380	803650	554790	247350	0	11405000	6702900	4400400	0	0
sp|P0CX48|RS11B_YEAST;sp|P0CX47|RS11A_YEAST	sp|P0CX48|RS11B_YEAST;sp|P0CX47|RS11A_YEAST	>sp|P0CX48|RS11B_YEAST 40S ribosomal protein S11-B OS=Saccharomyces cerevisiae (strain ATCC 204508 / S288c) GN=RPS11B PE=1 SV=1;>sp|P0CX47|RS11A_YEAST 40S ribosomal protein S11-A OS=Saccharomyces cerevisiae (strain ATCC 204508 / S288c) GN=RPS11A PE=1 SV=1	3;3	3;3	2	17.749	1	1	1	2	2	1	1	1	1	2	2	1	6.4	6.4	6.4	13.5	13.5	6.4	913020	707460	838590	696970	2563400	393630	0	0	0	3426700	8736800	0
sp|P0CX50|RL18B_YEAST;sp|P0CX49|RL18A_YEAST	sp|P0CX50|RL18B_YEAST;sp|P0CX49|RL18A_YEAST	>sp|P0CX50|RL18B_YEAST 60S ribosomal protein L18-B OS=Saccharomyces cerevisiae (strain ATCC 204508 / S288c) GN=RPL18B PE=1 SV=1;>sp|P0CX49|RL18A_YEAST 60S ribosomal protein L18-A OS=Saccharomyces cerevisiae (strain ATCC 204508 / S288c) GN=RPL18A PE=1 SV=1	4;4	4;4	2	20.563	1	2	1	1	1	1	1	2	1	1	1	1	5.4	9.1	5.4	5.4	5.4	5.4	303790	750880	357650	273670	448240	212660	0	13363000	0	0	0	0
sp|P0CX52|RS16B_YEAST;sp|P0CX51|RS16A_YEAST	sp|P0CX52|RS16B_YEAST;sp|P0CX51|RS16A_YEAST	>sp|P0CX52|RS16B_YEAST 40S ribosomal protein S16-B OS=Saccharomyces cerevisiae (strain ATCC 204508 / S288c) GN=RPS16B PE=1 SV=1;>sp|P0CX51|RS16A_YEAST 40S ribosomal protein S16-A OS=Saccharomyces cerevisiae (strain ATCC 204508 / S288c) GN=RPS16A PE=1 SV=1	6;6	6;6	2	15.847	6	6	6	4	6	6	6	6	6	4	6	6	39.9	39.9	39.9	29.4	39.9	39.9	2658200	3414200	3005300	2089600	6630800	4082200	19256000	32719000	21966000	14264000	20591000	17530000
sp|P0CX56|RS18B_YEAST;sp|P0CX55|RS18A_YEAST	sp|P0CX56|RS18B_YEAST;sp|P0CX55|RS18A_YEAST	>sp|P0CX56|RS18B_YEAST 40S ribosomal protein S18-B OS=Saccharomyces cerevisiae (strain ATCC 204508 / S288c) GN=RPS18B PE=1 SV=1;>sp|P0CX55|RS18A_YEAST 40S ribosomal protein S18-A OS=Saccharomyces cerevisiae (strain ATCC 204508 / S288c) GN=RPS18A PE=1 SV=1	9;9	9;9	2	17.037	3	4	5	6	4	7	3	4	5	6	4	7	19.9	24.7	32.9	38.4	30.1	52.1	1353000	1426700	1166100	3824200	7703000	3568900	13884000	18458000	13082000	13638000	20110000	16238000
sp|P0CX83|RL19B_YEAST;sp|P0CX82|RL19A_YEAST	sp|P0CX83|RL19B_YEAST;sp|P0CX82|RL19A_YEAST	>sp|P0CX83|RL19B_YEAST 60S ribosomal protein L19-B OS=Saccharomyces cerevisiae (strain ATCC 204508 / S288c) GN=RPL19B PE=1 SV=1;>sp|P0CX82|RL19A_YEAST 60S ribosomal protein L19-A OS=Saccharomyces cerevisiae (strain ATCC 204508 / S288c) GN=RPL19A PE=1 SV=1	6;6	6;6	2	21.704	2	1	2	3	2	2	2	1	2	3	2	2	9.5	5.3	10.6	15.3	10.6	10.1	2428400	4251700	3062500	3057000	3298400	1756200	10289000	0	18174000	7594200	11883000	7577900
sp|P0CX85|RL35B_YEAST;sp|P0CX84|RL35A_YEAST	sp|P0CX85|RL35B_YEAST;sp|P0CX84|RL35A_YEAST	>sp|P0CX85|RL35B_YEAST 60S ribosomal protein L35-B OS=Saccharomyces cerevisiae (strain ATCC 204508 / S288c) GN=RPL35B PE=1 SV=1;>sp|P0CX84|RL35A_YEAST 60S ribosomal protein L35-A OS=Saccharomyces cerevisiae (strain ATCC 204508 / S288c) GN=RPL35A PE=1 SV=1	2;2	2;2	2	13.909	0	1	1	0	1	2	0	1	1	0	1	2	0	7.5	7.5	0	7.5	16.7	0	1854500	1735800	0	2728800	5870800	0	0	0	0	0	7774000
sp|P10174|COX7_YEAST	sp|P10174|COX7_YEAST	>sp|P10174|COX7_YEAST Cytochrome c oxidase subunit 7 OS=Saccharomyces cerevisiae (strain ATCC 204508 / S288c) GN=COX7 PE=1 SV=3	2	2	1	6.9323	1	1	1	2	1	2	1	1	1	2	1	2	11.7	11.7	11.7	20	11.7	20	2924900	1885500	2500300	3608700	550500	3059600	0	0	0	2762800	0	2877000
sp|P10507|MPPB_YEAST	sp|P10507|MPPB_YEAST	>sp|P10507|MPPB_YEAST Mitochondrial-processing peptidase subunit beta OS=Saccharomyces cerevisiae (strain ATCC 204508 / S288c) GN=MAS1 PE=1 SV=1	4	4	1	51.083	0	1	1	2	2	4	0	1	1	2	2	4	0	2.8	2.8	5.2	5.2	12.1	0	21606	39788	288180	459400	449360	0	0	0	3441200	3948400	4030100
sp|P10662|RT01_YEAST	sp|P10662|RT01_YEAST	>sp|P10662|RT01_YEAST 37S ribosomal protein MRP1, mitochondrial OS=Saccharomyces cerevisiae (strain ATCC 204508 / S288c) GN=MRP1 PE=1 SV=2	13	13	1	36.728	2	1	2	8	8	8	2	1	2	8	8	8	6.9	4.7	7.8	29.9	29	29.9	305630	68199	148650	2795000	3577600	2586900	12152000	0	10543000	36133000	33337000	35783000
sp|P10663|RT02_YEAST	sp|P10663|RT02_YEAST	>sp|P10663|RT02_YEAST 37S ribosomal protein MRP2, mitochondrial OS=Saccharomyces cerevisiae (strain ATCC 204508 / S288c) GN=MRP2 PE=1 SV=1	5	5	1	13.538	3	3	2	2	1	1	3	3	2	2	1	1	20	20	12.2	13.9	6.1	6.1	2027300	1324600	1774300	2072900	2684200	1579600	10847000	10149000	12290000	9781300	0	0
sp|P49626|RL4B_YEAST;sp|P10664|RL4A_YEAST	sp|P49626|RL4B_YEAST;sp|P10664|RL4A_YEAST	>sp|P49626|RL4B_YEAST 60S ribosomal protein L4-B OS=Saccharomyces cerevisiae (strain ATCC 204508 / S288c) GN=RPL4B PE=1 SV=2;>sp|P10664|RL4A_YEAST 60S ribosomal protein L4-A OS=Saccharomyces cerevisiae (strain ATCC 204508 / S288c) GN=RPL4A PE=1 SV=4	2;2	2;2	2	39.062	2	0	1	1	0	1	2	0	1	1	0	1	9.4	0	4.7	4.7	0	4.7	188910	0	115260	55123	0	15462	3099500	0	0	0	0	0
sp|P10834|PET54_YEAST	sp|P10834|PET54_YEAST	>sp|P10834|PET54_YEAST Protein PET54 OS=Saccharomyces cerevisiae (strain ATCC 204508 / S288c) GN=PET54 PE=1 SV=1	6	6	1	34.637	1	3	2	4	3	5	1	3	2	4	3	5	4.1	9.2	5.1	13.7	11.3	18.1	105160	254070	143350	504740	610530	690960	0	11298000	7178700	7053200	8551300	8219400
sp|P10849|MTF2_YEAST	sp|P10849|MTF2_YEAST	>sp|P10849|MTF2_YEAST Mitochondrial transcription factor 2 OS=Saccharomyces cerevisiae (strain ATCC 204508 / S288c) GN=MTF2 PE=1 SV=1	9	9	1	51.192	4	2	3	7	9	8	4	2	3	7	9	8	8.4	3.9	5.7	12.5	18.6	14.8	240240	82657	155290	1350200	2988100	1737400	8403600	7370600	10267000	17080000	18745000	18634000
sp|P11154|PYC1_YEAST	sp|P11154|PYC1_YEAST	>sp|P11154|PYC1_YEAST Pyruvate carboxylase 1 OS=Saccharomyces cerevisiae (strain ATCC 204508 / S288c) GN=PYC1 PE=1 SV=2	42	14	1	130.1	26	29	31	21	19	21	8	10	9	9	8	8	30.1	30.9	31.9	22.7	22.9	21.9	20817000	21279000	26039000	19665000	23819000	18047000	972410000	1021900000	1203900000	489880000	509290000	578820000
sp|P11914|MPPA_YEAST	sp|P11914|MPPA_YEAST	>sp|P11914|MPPA_YEAST Mitochondrial-processing peptidase subunit alpha OS=Saccharomyces cerevisiae (strain ATCC 204508 / S288c) GN=MAS2 PE=1 SV=1	17	17	1	53.337	8	10	7	14	13	16	8	10	7	14	13	16	19.5	22.2	17.8	33.6	31.1	37.8	1085500	1313800	1167400	7119700	16197000	10576000	30950000	41942000	41606000	79469000	109230000	103640000
sp|P12683|HMDH1_YEAST	sp|P12683|HMDH1_YEAST	>sp|P12683|HMDH1_YEAST 3-hydroxy-3-methylglutaryl-coenzyme A reductase 1 OS=Saccharomyces cerevisiae (strain ATCC 204508 / S288c) GN=HMG1 PE=1 SV=1	3	3	1	115.62	0	1	1	2	1	0	0	1	1	2	1	0	0	0.8	1.6	2.4	0.8	0	0	10630	10725	49367	40203	0	0	0	0	1428700	0	0
sp|P12686|RT13_YEAST	sp|P12686|RT13_YEAST	>sp|P12686|RT13_YEAST 37S ribosomal protein MRP13, mitochondrial OS=Saccharomyces cerevisiae (strain ATCC 204508 / S288c) GN=MRP13 PE=1 SV=2	11	11	1	38.988	8	6	9	8	11	10	8	6	9	8	11	10	26.8	18.6	28	26.3	37.2	33.3	1333000	672080	1915900	2472600	4912700	3067800	16923000	15099000	19878000	14125000	15463000	13064000
sp|P12687|RM02_YEAST	sp|P12687|RM02_YEAST	>sp|P12687|RM02_YEAST 54S ribosomal protein L2, mitochondrial OS=Saccharomyces cerevisiae (strain ATCC 204508 / S288c) GN=MRP7 PE=1 SV=1	16	16	1	43.226	10	11	11	13	12	11	10	11	11	13	12	11	27	28	29.9	31.8	28.3	27.2	7130800	7194300	9220300	9361100	10498000	9387000	124460000	153080000	155670000	73731000	72918000	100750000
sp|P12695|ODP2_YEAST	sp|P12695|ODP2_YEAST	>sp|P12695|ODP2_YEAST Dihydrolipoyllysine-residue acetyltransferase component of pyruvate dehydrogenase complex, mitochondrial OS=Saccharomyces cerevisiae (strain ATCC 204508 / S288c) GN=LAT1 PE=1 SV=1	12	12	1	51.817	7	10	9	11	10	9	7	10	9	11	10	9	18.3	23.7	20.5	23.4	21.4	19.3	547820	687120	1048700	3651300	4036100	3381700	16078000	18234000	24226000	32131000	31995000	36189000
sp|P13711|ACOX_YEAST	sp|P13711|ACOX_YEAST	>sp|P13711|ACOX_YEAST Acyl-coenzyme A oxidase OS=Saccharomyces cerevisiae (strain ATCC 204508 / S288c) GN=POX1 PE=1 SV=2	16	16	1	84.041	7	6	4	12	12	10	7	6	4	12	12	10	9.2	7.1	4.9	18.6	18.9	15.1	380940	272770	126480	1341300	1686800	1233600	19549000	25661000	18665000	19917000	24051000	18208000
sp|P14020|DPM1_YEAST	sp|P14020|DPM1_YEAST	>sp|P14020|DPM1_YEAST Dolichol-phosphate mannosyltransferase OS=Saccharomyces cerevisiae (strain ATCC 204508 / S288c) GN=DPM1 PE=1 SV=3	4	4	1	30.362	0	0	0	0	2	0	0	0	0	0	2	0	0	0	0	0	8.6	0	0	0	0	0	395890	0	0	0	0	0	3161500	0
sp|P14063|RM31_YEAST	sp|P14063|RM31_YEAST	>sp|P14063|RM31_YEAST 54S ribosomal protein L31, mitochondrial OS=Saccharomyces cerevisiae (strain ATCC 204508 / S288c) GN=MRPL31 PE=1 SV=1	5	5	1	15.52	5	4	5	5	3	5	5	4	5	5	3	5	35.1	29.8	35.1	35.1	22.1	35.1	10001000	5047800	10261000	8911500	3199200	6879900	37634000	46630000	35815000	19674000	14116000	24265000
sp|P14066|CBS1_YEAST	sp|P14066|CBS1_YEAST	>sp|P14066|CBS1_YEAST Cytochrome b translational activator protein CBS1, mitochondrial OS=Saccharomyces cerevisiae (strain ATCC 204508 / S288c) GN=CBS1 PE=1 SV=2	10	10	1	26.586	1	1	1	1	1	2	1	1	1	1	1	2	5.2	5.2	5.2	5.2	5.2	8.3	291370	67435	43234	281030	240360	605410	0	0	0	0	0	35249000
sp|P14120|RL30_YEAST	sp|P14120|RL30_YEAST	>sp|P14120|RL30_YEAST 60S ribosomal protein L30 OS=Saccharomyces cerevisiae (strain ATCC 204508 / S288c) GN=RPL30 PE=1 SV=3	1	1	1	11.415	0	0	0	0	0	0	0	0	0	0	0	0	0	0	0	0	0	0	0	0	0	0	0	0	0	0	0	0	0	0
sp|P14540|ALF_YEAST	sp|P14540|ALF_YEAST	>sp|P14540|ALF_YEAST Fructose-bisphosphate aldolase OS=Saccharomyces cerevisiae (strain ATCC 204508 / S288c) GN=FBA1 PE=1 SV=3	3	3	1	39.62	0	1	1	0	0	1	0	1	1	0	0	1	0	3.3	2.8	0	0	3.3	0	26604	23189	0	0	97918	0	0	0	0	0	0
sp|P14693|SAM35_YEAST	sp|P14693|SAM35_YEAST	>sp|P14693|SAM35_YEAST Sorting assembly machinery 35 kDa subunit OS=Saccharomyces cerevisiae (strain ATCC 204508 / S288c) GN=SAM35 PE=1 SV=2	2	2	1	37.404	0	0	0	0	1	0	0	0	0	0	1	0	0	0	0	0	7.9	0	0	0	0	0	281200	0	0	0	0	0	1572900	0
sp|P14832|CYPH_YEAST	sp|P14832|CYPH_YEAST	>sp|P14832|CYPH_YEAST Peptidyl-prolyl cis-trans isomerase OS=Saccharomyces cerevisiae (strain ATCC 204508 / S288c) GN=CPR1 PE=1 SV=3	2	2	1	17.39	0	0	0	1	1	1	0	0	0	1	1	1	0	0	0	8	8	8	0	0	0	120030	152410	143600	0	0	0	0	0	0
sp|P14905|CBS2_YEAST	sp|P14905|CBS2_YEAST	>sp|P14905|CBS2_YEAST Cytochrome B translational activator protein CBS2 OS=Saccharomyces cerevisiae (strain ATCC 204508 / S288c) GN=CBS2 PE=1 SV=1	14	14	1	44.607	13	13	14	0	0	0	13	13	14	0	0	0	32.6	32.6	39.6	0	0	0	28848000	21640000	32186000	0	0	0	498540000	525780000	651820000	0	0	0
sp|P15179|SYDM_YEAST	sp|P15179|SYDM_YEAST	>sp|P15179|SYDM_YEAST Aspartate--tRNA ligase, mitochondrial OS=Saccharomyces cerevisiae (strain ATCC 204508 / S288c) GN=MSD1 PE=1 SV=1	4	4	1	75.46	3	1	2	2	1	3	3	1	2	2	1	3	4	1.2	2.7	2.7	1.2	4	109660	17575	68983	183870	28582	209210	3426500	0	2698400	3393700	0	4006400
sp|P15202|CATA_YEAST	sp|P15202|CATA_YEAST	>sp|P15202|CATA_YEAST Peroxisomal catalase A OS=Saccharomyces cerevisiae (strain ATCC 204508 / S288c) GN=CTA1 PE=1 SV=1	10	10	1	58.555	3	4	5	10	7	7	3	4	5	10	7	7	9.7	9.5	13	27.6	22.7	21	414410	266330	502620	5688500	7264800	5820800	13749000	8990400	13477000	42087000	53907000	47376000
sp|P15424|MS116_YEAST	sp|P15424|MS116_YEAST	>sp|P15424|MS116_YEAST ATP-dependent RNA helicase MSS116, mitochondrial OS=Saccharomyces cerevisiae (strain ATCC 204508 / S288c) GN=MSS116 PE=1 SV=1	31	31	1	76.268	25	22	23	23	22	18	25	22	23	23	22	18	44.3	39.2	40.2	38.6	40.2	34.5	7090000	5392900	6275500	5103300	8164800	4090100	210100000	227880000	235150000	86644000	119530000	115100000
sp|P15646|FBRL_YEAST	sp|P15646|FBRL_YEAST	>sp|P15646|FBRL_YEAST rRNA 2-O-methyltransferase fibrillarin OS=Saccharomyces cerevisiae (strain ATCC 204508 / S288c) GN=NOP1 PE=1 SV=1	4	4	1	34.465	0	0	0	2	1	2	0	0	0	2	1	2	0	0	0	6.7	2.8	5.2	0	0	0	110700	141820	187590	0	0	0	2143000	0	3717800
sp|P16387|ODPA_YEAST	sp|P16387|ODPA_YEAST	>sp|P16387|ODPA_YEAST Pyruvate dehydrogenase E1 component subunit alpha, mitochondrial OS=Saccharomyces cerevisiae (strain ATCC 204508 / S288c) GN=PDA1 PE=1 SV=2	11	11	1	46.343	3	3	3	10	9	10	3	3	3	10	9	10	6.7	6.7	6	20.7	17.1	23.1	400270	207660	481940	3569800	5875300	3201900	12588000	10597000	18159000	25796000	32424000	21382000
sp|P16451|ODPX_YEAST	sp|P16451|ODPX_YEAST	>sp|P16451|ODPX_YEAST Pyruvate dehydrogenase complex protein X component, mitochondrial OS=Saccharomyces cerevisiae (strain ATCC 204508 / S288c) GN=PDX1 PE=1 SV=1	2	2	1	45.361	0	0	0	2	2	2	0	0	0	2	2	2	0	0	0	9	9	9	0	0	0	19200	165540	208890	0	0	0	0	1422400	2663700
sp|P16521|EF3A_YEAST;sp|P53978|EF3B_YEAST	sp|P16521|EF3A_YEAST;sp|P53978|EF3B_YEAST	>sp|P16521|EF3A_YEAST Elongation factor 3A OS=Saccharomyces cerevisiae (strain ATCC 204508 / S288c) GN=YEF3 PE=1 SV=4;>sp|P53978|EF3B_YEAST Elongation factor 3B OS=Saccharomyces cerevisiae (strain ATCC 204508 / S288c) GN=HEF3 PE=1 SV=2	2;1	2;1	2	115.94	0	0	0	0	0	0	0	0	0	0	0	0	0	0	0	0	0	0	0	0	0	0	0	0	0	0	0	0	0	0
sp|P16547|OM45_YEAST	sp|P16547|OM45_YEAST	>sp|P16547|OM45_YEAST Mitochondrial outer membrane protein OM45 OS=Saccharomyces cerevisiae (strain ATCC 204508 / S288c) GN=OM45 PE=1 SV=2	35	35	1	44.58	18	21	22	31	27	30	18	21	22	31	27	30	47.1	51.7	55	64.4	58	64.1	11630000	10217000	11524000	30516000	39578000	29527000	208560000	273170000	230340000	283750000	333680000	379770000
sp|P16639|ATE1_YEAST	sp|P16639|ATE1_YEAST	>sp|P16639|ATE1_YEAST Arginyl-tRNA--protein transferase 1 OS=Saccharomyces cerevisiae (strain ATCC 204508 / S288c) GN=ATE1 PE=1 SV=2	1	1	1	57.93	1	1	0	0	0	1	1	1	0	0	0	1	3.6	3.6	0	0	0	3.6	225610	190420	0	0	0	1312800	0	0	0	0	0	0
sp|P17076|RL8A_YEAST	sp|P17076|RL8A_YEAST	>sp|P17076|RL8A_YEAST 60S ribosomal protein L8-A OS=Saccharomyces cerevisiae (strain ATCC 204508 / S288c) GN=RPL8A PE=1 SV=4	10	1	1	28.124	4	6	7	3	3	3	0	0	1	0	0	0	14.8	23.8	30.1	11.7	11.7	13.3	875040	2163500	1455400	732670	843860	614930	11092000	27314000	17873000	8503900	6986400	6600000
sp|P17255|VATA_YEAST	sp|P17255|VATA_YEAST	>sp|P17255|VATA_YEAST V-type proton ATPase catalytic subunit A OS=Saccharomyces cerevisiae (strain ATCC 204508 / S288c) GN=VMA1 PE=1 SV=3	3	3	1	118.64	1	1	1	1	1	1	1	1	1	1	1	1	1.3	1.3	1.3	1.3	1.3	1.3	56816	47786	87862	148840	298800	255200	0	0	0	0	0	0
sp|P17505|MDHM_YEAST	sp|P17505|MDHM_YEAST	>sp|P17505|MDHM_YEAST Malate dehydrogenase, mitochondrial OS=Saccharomyces cerevisiae (strain ATCC 204508 / S288c) GN=MDH1 PE=1 SV=2	20	20	1	35.65	14	15	15	18	18	19	14	15	15	18	18	19	56.6	61.4	61.1	62.6	65	68.6	35672000	30733000	38797000	77315000	121790000	81417000	461230000	575850000	544060000	505570000	676230000	558220000
sp|P17558|RTPT_YEAST	sp|P17558|RTPT_YEAST	>sp|P17558|RTPT_YEAST 37S ribosomal protein PET123, mitochondrial OS=Saccharomyces cerevisiae (strain ATCC 204508 / S288c) GN=PET123 PE=1 SV=1	18	18	1	35.998	11	9	10	11	13	13	11	9	10	11	13	13	32.7	28.6	32.4	32.1	38.4	43.4	9319900	10766000	10093000	14356000	20854000	18710000	121140000	188280000	141220000	108360000	117390000	134280000
sp|P18239|ADT2_YEAST;sp|P18238|ADT3_YEAST	sp|P18239|ADT2_YEAST	>sp|P18239|ADT2_YEAST ADP,ATP carrier protein 2 OS=Saccharomyces cerevisiae (strain ATCC 204508 / S288c) GN=PET9 PE=1 SV=2	13;3	12;2	2	34.426	12	11	12	13	12	12	11	10	11	12	11	11	43.4	40.6	43.4	43.7	41.2	40.9	21400000	13567000	18036000	37827000	49475000	31958000	230610000	284030000	297630000	310210000	348560000	325200000
sp|P18496|ATP10_YEAST	sp|P18496|ATP10_YEAST	>sp|P18496|ATP10_YEAST Mitochondrial ATPase complex subunit ATP10 OS=Saccharomyces cerevisiae (strain ATCC 204508 / S288c) GN=ATP10 PE=1 SV=2	11	11	1	32.094	4	4	5	5	6	8	4	4	5	5	6	8	15.1	12.2	17.9	14.7	25.8	30.8	878580	1043600	1401000	1093800	1754700	1451500	13688000	20251000	18346000	7538000	14585000	8983900
sp|P18544|ARGD_YEAST	sp|P18544|ARGD_YEAST	>sp|P18544|ARGD_YEAST Acetylornithine aminotransferase, mitochondrial OS=Saccharomyces cerevisiae (strain ATCC 204508 / S288c) GN=ARG8 PE=1 SV=1	3	3	1	46.681	0	1	1	1	1	1	0	1	1	1	1	1	0	2.6	2.6	2.6	2.6	2.6	0	16974	30798	55289	52518	116720	0	0	0	0	0	0
sp|P18900|COQ1_YEAST	sp|P18900|COQ1_YEAST	>sp|P18900|COQ1_YEAST Hexaprenyl pyrophosphate synthase, mitochondrial OS=Saccharomyces cerevisiae (strain ATCC 204508 / S288c) GN=COQ1 PE=1 SV=1	17	17	1	52.559	7	7	11	13	14	14	7	7	11	13	14	14	15.6	17.1	29.8	40.2	42.1	40.2	1553100	870210	1602500	8336200	6671000	3646700	44200000	44398000	42867000	87226000	75737000	62076000
sp|P19158|IRA2_YEAST	sp|P19158|IRA2_YEAST	>sp|P19158|IRA2_YEAST Inhibitory regulator protein IRA2 OS=Saccharomyces cerevisiae (strain ATCC 204508 / S288c) GN=IRA2 PE=1 SV=2	2	2	1	351.66	0	0	0	0	0	0	0	0	0	0	0	0	0	0	0	0	0	0	0	0	0	0	0	0	0	0	0	0	0	0
sp|P19262|ODO2_YEAST	sp|P19262|ODO2_YEAST	>sp|P19262|ODO2_YEAST Dihydrolipoyllysine-residue succinyltransferase component of 2-oxoglutarate dehydrogenase complex, mitochondrial OS=Saccharomyces cerevisiae (strain ATCC 204508 / S288c) GN=KGD2 PE=1 SV=2	20	20	1	50.43	6	7	10	18	18	19	6	7	10	18	18	19	14	19.2	27.4	46.2	46.2	47.7	2112200	1553800	2960200	195910000	302880000	219000000	71568000	80796000	68614000	1741600000	1878100000	2253100000
sp|P19414|ACON_YEAST	sp|P19414|ACON_YEAST	>sp|P19414|ACON_YEAST Aconitate hydratase, mitochondrial OS=Saccharomyces cerevisiae (strain ATCC 204508 / S288c) GN=ACO1 PE=1 SV=2	46	45	1	85.367	38	39	39	38	41	42	37	38	38	37	40	41	49.6	49.5	47.9	54.6	55.8	56.7	48814000	41143000	46561000	68387000	106580000	89411000	1392700000	1680600000	1619100000	1230300000	1469800000	1579600000
sp|P19524|MYO2_YEAST	sp|P19524|MYO2_YEAST	>sp|P19524|MYO2_YEAST Myosin-2 OS=Saccharomyces cerevisiae (strain ATCC 204508 / S288c) GN=MYO2 PE=1 SV=1	1	1	1	180.68	1	1	1	1	1	1	1	1	1	1	1	1	0.6	0.6	0.6	0.6	0.6	0.6	2725600	27653	66980	87242	373310	114730	0	0	0	0	0	0
sp|P19882|HSP60_YEAST	sp|P19882|HSP60_YEAST	>sp|P19882|HSP60_YEAST Heat shock protein 60, mitochondrial OS=Saccharomyces cerevisiae (strain ATCC 204508 / S288c) GN=HSP60 PE=1 SV=1	32	32	1	60.751	21	19	21	24	24	25	21	19	21	24	24	25	41.1	35.3	39.7	42.1	41.4	43.9	15462000	10073000	15917000	25547000	29891000	27011000	441890000	539440000	546400000	366880000	374660000	414760000
sp|P19955|RT31_YEAST	sp|P19955|RT31_YEAST	>sp|P19955|RT31_YEAST 37S ribosomal protein YMR-31, mitochondrial OS=Saccharomyces cerevisiae (strain ATCC 204508 / S288c) GN=YMR31 PE=1 SV=1	10	10	1	13.689	5	6	6	9	7	8	5	6	6	9	7	8	40.7	49.6	49.6	47.2	47.2	47.2	18275000	18010000	25004000	837000000	1016700000	883230000	140030000	166070000	181560000	2872700000	2533100000	3296500000
sp|P19956|RM44_YEAST	sp|P19956|RM44_YEAST	>sp|P19956|RM44_YEAST 54S ribosomal protein L44, mitochondrial OS=Saccharomyces cerevisiae (strain ATCC 204508 / S288c) GN=MRPL44 PE=1 SV=1	2	2	1	11.476	0	0	0	0	1	0	0	0	0	0	1	0	0	0	0	0	16.3	0	0	0	0	0	1006700	0	0	0	0	0	0	0
sp|P20084|RM33_YEAST	sp|P20084|RM33_YEAST	>sp|P20084|RM33_YEAST 54S ribosomal protein L33, mitochondrial OS=Saccharomyces cerevisiae (strain ATCC 204508 / S288c) GN=MRPL33 PE=1 SV=4	6	6	1	9.5311	3	3	2	4	4	4	3	3	2	4	4	4	39.5	39.5	27.9	52.3	52.3	52.3	5623600	8309800	8505000	15281000	18139000	20532000	18533000	49795000	37269000	28042000	29706000	35587000
sp|P20967|ODO1_YEAST	sp|P20967|ODO1_YEAST	>sp|P20967|ODO1_YEAST 2-oxoglutarate dehydrogenase, mitochondrial OS=Saccharomyces cerevisiae (strain ATCC 204508 / S288c) GN=KGD1 PE=1 SV=2	43	43	1	114.41	26	24	25	39	38	41	26	24	25	39	38	41	33.1	32.5	35.7	48.4	47.4	49.5	4816100	3305800	3670100	102360000	139660000	111290000	176490000	189190000	183950000	1674500000	1619700000	1755300000
sp|P21560|CBP3_YEAST	sp|P21560|CBP3_YEAST	>sp|P21560|CBP3_YEAST Protein CBP3, mitochondrial OS=Saccharomyces cerevisiae (strain ATCC 204508 / S288c) GN=CBP3 PE=1 SV=1	16	16	1	39.083	4	3	1	7	5	7	4	3	1	7	5	7	9.3	9.3	2.7	23.6	14.9	22.7	1731500	201490	168490	1554400	727800	948340	19916000	11682000	0	14001000	10816000	11235000
sp|P21592|COX10_YEAST	sp|P21592|COX10_YEAST	>sp|P21592|COX10_YEAST Protoheme IX farnesyltransferase, mitochondrial OS=Saccharomyces cerevisiae (strain ATCC 204508 / S288c) GN=COX10 PE=3 SV=1	1	1	1	52.147	0	0	0	0	0	0	0	0	0	0	0	0	0	0	0	0	0	0	0	0	0	0	0	0	0	0	0	0	0	0
sp|P21771|RT28_YEAST	sp|P21771|RT28_YEAST	>sp|P21771|RT28_YEAST 37S ribosomal protein S28, mitochondrial OS=Saccharomyces cerevisiae (strain ATCC 204508 / S288c) GN=MRPS28 PE=1 SV=1	14	14	1	33.057	7	7	10	10	11	12	7	7	10	10	11	12	22.4	23.8	30.8	38.8	43	43	5018000	5555200	6006500	8418700	12131000	13451000	70185000	118980000	99078000	93411000	120710000	118630000
sp|P21801|SDHB_YEAST	sp|P21801|SDHB_YEAST	>sp|P21801|SDHB_YEAST Succinate dehydrogenase [ubiquinone] iron-sulfur subunit, mitochondrial OS=Saccharomyces cerevisiae (strain ATCC 204508 / S288c) GN=SDH2 PE=1 SV=1	9	9	1	30.231	3	3	4	7	8	8	3	3	4	7	8	8	13.2	13.2	16.2	21.8	29.7	29.7	1336300	1065200	1547500	13066000	30980000	14653000	24860000	25953000	29930000	88009000	106440000	73023000
sp|P21825|SEC62_YEAST	sp|P21825|SEC62_YEAST	>sp|P21825|SEC62_YEAST Translocation protein SEC62 OS=Saccharomyces cerevisiae (strain ATCC 204508 / S288c) GN=SEC62 PE=1 SV=2	2	2	1	31.346	0	0	1	0	0	0	0	0	1	0	0	0	0	0	3.6	0	0	0	0	0	46737	0	0	0	0	0	0	0	0	0
sp|P21954|IDHP_YEAST	sp|P21954|IDHP_YEAST	>sp|P21954|IDHP_YEAST Isocitrate dehydrogenase [NADP], mitochondrial OS=Saccharomyces cerevisiae (strain ATCC 204508 / S288c) GN=IDP1 PE=1 SV=1	25	22	1	48.19	15	15	13	19	18	19	12	12	10	16	15	16	33.2	29.7	29.7	38.1	43	39.7	14028000	11464000	8498000	20729000	29846000	21103000	233940000	305820000	229290000	165970000	174920000	180330000
sp|P22203|VATE_YEAST	sp|P22203|VATE_YEAST	>sp|P22203|VATE_YEAST V-type proton ATPase subunit E OS=Saccharomyces cerevisiae (strain ATCC 204508 / S288c) GN=VMA4 PE=1 SV=4	1	1	1	26.471	0	0	0	0	0	0	0	0	0	0	0	0	0	0	0	0	0	0	0	0	0	0	0	0	0	0	0	0	0	0
sp|P22216|RAD53_YEAST	sp|P22216|RAD53_YEAST	>sp|P22216|RAD53_YEAST Serine/threonine-protein kinase RAD53 OS=Saccharomyces cerevisiae (strain ATCC 204508 / S288c) GN=RAD53 PE=1 SV=1	1	1	1	91.961	0	0	0	0	1	0	0	0	0	0	1	0	0	0	0	0	1.2	0	0	0	0	0	820320	0	0	0	0	0	0	0
sp|P22353|RM08_YEAST	sp|P22353|RM08_YEAST	>sp|P22353|RM08_YEAST 54S ribosomal protein L8, mitochondrial OS=Saccharomyces cerevisiae (strain ATCC 204508 / S288c) GN=MRPL8 PE=1 SV=4	6	6	1	26.945	2	4	3	2	3	2	2	4	3	2	3	2	9.2	17.2	11.3	7.6	13.4	7.6	963020	905080	797020	1628100	2503200	1191900	11101000	12516000	10748000	23853000	19049000	16317000
sp|P22354|RM20_YEAST	sp|P22354|RM20_YEAST	>sp|P22354|RM20_YEAST 54S ribosomal protein L20, mitochondrial OS=Saccharomyces cerevisiae (strain ATCC 204508 / S288c) GN=MRPL20 PE=1 SV=2	10	10	1	22.392	4	5	4	6	4	5	4	5	4	6	4	5	21.5	27.7	32.3	37.4	28.2	33.8	3293600	5777000	2992000	9648900	10362000	5171800	32735000	48257000	51502000	35903000	44340000	57401000
sp|P23180|AIM17_YEAST	sp|P23180|AIM17_YEAST	>sp|P23180|AIM17_YEAST Probable oxidoreductase AIM17 OS=Saccharomyces cerevisiae (strain ATCC 204508 / S288c) GN=AIM17 PE=1 SV=2	10	10	1	53.134	4	4	4	6	5	6	4	4	4	6	5	6	11.2	11.2	11.2	18.7	15.7	18.7	1933200	1108800	1830300	4524900	6209900	4628100	34248000	29147000	37437000	41778000	49464000	46777000
sp|P23292|KC12_YEAST;sp|P23291|KC11_YEAST	sp|P23292|KC12_YEAST;sp|P23291|KC11_YEAST	>sp|P23292|KC12_YEAST Casein kinase I homolog 2 OS=Saccharomyces cerevisiae (strain ATCC 204508 / S288c) GN=YCK2 PE=1 SV=1;>sp|P23291|KC11_YEAST Casein kinase I homolog 1 OS=Saccharomyces cerevisiae (strain ATCC 204508 / S288c) GN=YCK1 PE=1 SV=1	4;3	4;3	2	62.078	0	1	1	1	1	1	0	1	1	1	1	1	0	2	2	2	2	2	0	142950	65809	90274	156440	185140	0	0	0	0	0	0
sp|P23369|RM25_YEAST	sp|P23369|RM25_YEAST	>sp|P23369|RM25_YEAST 54S ribosomal protein L25, mitochondrial OS=Saccharomyces cerevisiae (strain ATCC 204508 / S288c) GN=MRPL25 PE=1 SV=2	6	6	1	18.587	4	4	3	3	5	4	4	4	3	3	5	4	25.5	25.5	16.6	25.5	31.2	25.5	2042100	2621900	2408100	11835000	20960000	16387000	8613400	15968000	17512000	39300000	44771000	46438000
sp|P23542|AATC_YEAST	sp|P23542|AATC_YEAST	>sp|P23542|AATC_YEAST Aspartate aminotransferase, cytoplasmic OS=Saccharomyces cerevisiae (strain ATCC 204508 / S288c) GN=AAT2 PE=1 SV=3	8	8	1	46.057	1	3	3	6	6	5	1	3	3	6	6	5	1.7	7.7	7.4	17.2	17.2	14.1	89169	253230	214030	1139500	1848600	1145500	0	6315000	7243500	8338600	11413000	10249000
sp|P23641|MPCP_YEAST	sp|P23641|MPCP_YEAST	>sp|P23641|MPCP_YEAST Mitochondrial phosphate carrier protein OS=Saccharomyces cerevisiae (strain ATCC 204508 / S288c) GN=MIR1 PE=1 SV=1	14	14	1	32.812	7	6	10	13	14	14	7	6	10	13	14	14	27.7	22.2	37	48.9	53.4	53.4	2813300	2743700	4006800	29558000	57844000	18258000	41698000	56333000	59655000	209450000	243170000	112180000
sp|P23644|TOM40_YEAST	sp|P23644|TOM40_YEAST	>sp|P23644|TOM40_YEAST Mitochondrial import receptor subunit TOM40 OS=Saccharomyces cerevisiae (strain ATCC 204508 / S288c) GN=TOM40 PE=1 SV=1	4	4	1	42.038	1	0	0	2	1	2	1	0	0	2	1	2	4.1	0	0	8.8	4.1	8.8	214520	0	0	696830	664900	749300	0	0	0	0	0	0
sp|P23833|SCO1_YEAST	sp|P23833|SCO1_YEAST	>sp|P23833|SCO1_YEAST Protein SCO1, mitochondrial OS=Saccharomyces cerevisiae (strain ATCC 204508 / S288c) GN=SCO1 PE=1 SV=1	3	3	1	33.166	0	0	0	0	0	0	0	0	0	0	0	0	0	0	0	0	0	0	0	0	0	0	0	0	0	0	0	0	0	0
sp|P24000|RL24B_YEAST	sp|P24000|RL24B_YEAST	>sp|P24000|RL24B_YEAST 60S ribosomal protein L24-B OS=Saccharomyces cerevisiae (strain ATCC 204508 / S288c) GN=RPL24B PE=1 SV=1	5	1	1	17.547	1	2	1	2	3	2	0	0	0	0	0	0	7.1	12.3	7.1	9	14.2	9	203840	658590	131990	2036500	1842400	1016800	0	5642800	0	5485900	3422600	4432200
sp|P24720|MNE1_YEAST	sp|P24720|MNE1_YEAST	>sp|P24720|MNE1_YEAST Protein MNE1 OS=Saccharomyces cerevisiae (strain ATCC 204508 / S288c) GN=MNE1 PE=1 SV=2	4	4	1	77.229	0	1	0	1	0	1	0	1	0	1	0	1	0	1.5	0	1.5	0	1.5	0	22468	0	20606	0	33866	0	0	0	0	0	0
sp|P25038|IF2M_YEAST	sp|P25038|IF2M_YEAST	>sp|P25038|IF2M_YEAST Translation initiation factor IF-2, mitochondrial OS=Saccharomyces cerevisiae (strain ATCC 204508 / S288c) GN=IFM1 PE=1 SV=2	25	25	1	75.656	7	5	6	10	11	9	7	5	6	10	11	9	10.8	10.4	10.5	18.2	22.5	18.9	711000	201020	253720	1247600	1339500	628440	37211000	41048000	27700000	27337000	27228000	22605000
sp|P25087|ERG6_YEAST	sp|P25087|ERG6_YEAST	>sp|P25087|ERG6_YEAST Sterol 24-C-methyltransferase OS=Saccharomyces cerevisiae (strain ATCC 204508 / S288c) GN=ERG6 PE=1 SV=4	4	4	1	43.43	1	1	0	3	3	3	1	1	0	3	3	3	2.6	2.6	0	8.1	9.4	8.1	330580	88320	0	762650	1079500	177590	0	0	0	6492500	15767000	4087600
sp|P25270|MRM1_YEAST	sp|P25270|MRM1_YEAST	>sp|P25270|MRM1_YEAST rRNA methyltransferase 1, mitochondrial OS=Saccharomyces cerevisiae (strain ATCC 204508 / S288c) GN=MRM1 PE=1 SV=2	6	6	1	46.387	5	4	6	4	3	4	5	4	6	4	3	4	15.3	8.3	17.2	11.4	9.7	11.4	427270	1326700	3543700	796360	826550	1061700	10983000	26696000	16993000	10534000	11613000	14205000
sp|P25294|SIS1_YEAST	sp|P25294|SIS1_YEAST	>sp|P25294|SIS1_YEAST Protein SIS1 OS=Saccharomyces cerevisiae (strain ATCC 204508 / S288c) GN=SIS1 PE=1 SV=1	3	3	1	37.59	0	0	0	0	0	0	0	0	0	0	0	0	0	0	0	0	0	0	0	0	0	0	0	0	0	0	0	0	0	0
sp|P25348|RM32_YEAST	sp|P25348|RM32_YEAST	>sp|P25348|RM32_YEAST 54S ribosomal protein L32, mitochondrial OS=Saccharomyces cerevisiae (strain ATCC 204508 / S288c) GN=MRPL32 PE=1 SV=1	4	4	1	21.437	2	3	2	4	4	4	2	3	2	4	4	4	10.4	14.2	8.2	15.8	15.8	15.8	3164300	5917600	3548200	6619900	7627600	9262800	19025000	42341000	36456000	13902000	14937000	23275000
sp|P25374|NFS1_YEAST	sp|P25374|NFS1_YEAST	>sp|P25374|NFS1_YEAST Cysteine desulfurase, mitochondrial OS=Saccharomyces cerevisiae (strain ATCC 204508 / S288c) GN=NFS1 PE=1 SV=2	5	5	1	54.466	1	1	1	4	4	4	1	1	1	4	4	4	1.6	2.4	1.6	11.3	11.3	11.3	91579	37140	174650	1198200	1201400	958320	0	0	0	13401000	11025000	10920000
sp|P25379|STDH_YEAST	sp|P25379|STDH_YEAST	>sp|P25379|STDH_YEAST Catabolic L-serine/threonine dehydratase OS=Saccharomyces cerevisiae (strain ATCC 204508 / S288c) GN=CHA1 PE=1 SV=2	3	3	1	39.301	0	0	1	0	0	0	0	0	1	0	0	0	0	0	2.2	0	0	0	0	0	38128	0	0	0	0	0	0	0	0	0
sp|P25443|RS2_YEAST	sp|P25443|RS2_YEAST	>sp|P25443|RS2_YEAST 40S ribosomal protein S2 OS=Saccharomyces cerevisiae (strain ATCC 204508 / S288c) GN=RPS2 PE=1 SV=3	2	2	1	27.449	2	2	1	1	1	2	2	2	1	1	1	2	8.7	8.7	5.9	5.9	5.9	8.7	246810	213800	90649	326560	343330	168430	2596300	3061600	0	0	0	930050
sp|P25554|SGF29_YEAST	sp|P25554|SGF29_YEAST	>sp|P25554|SGF29_YEAST SAGA-associated factor 29 OS=Saccharomyces cerevisiae (strain ATCC 204508 / S288c) GN=SGF29 PE=1 SV=2	2	2	1	29.381	0	0	0	1	0	0	0	0	0	1	0	0	0	0	0	8.5	0	0	0	0	0	2810900	0	0	0	0	0	19229000	0	0
sp|P25605|ILV6_YEAST	sp|P25605|ILV6_YEAST	>sp|P25605|ILV6_YEAST Acetolactate synthase small subunit, mitochondrial OS=Saccharomyces cerevisiae (strain ATCC 204508 / S288c) GN=ILV6 PE=1 SV=2	11	11	1	33.986	3	2	5	4	6	8	3	2	5	4	6	8	15.5	12	20.1	18.4	29.8	47.2	1085200	1164500	1273400	1877800	4119900	4533600	18149000	29454000	17984000	23532000	24695000	35469000
sp|P25613|ADY2_YEAST	sp|P25613|ADY2_YEAST	>sp|P25613|ADY2_YEAST Accumulation of dyads protein 2 OS=Saccharomyces cerevisiae (strain ATCC 204508 / S288c) GN=ADY2 PE=1 SV=1	2	2	1	30.726	1	2	1	2	2	2	1	2	1	2	2	2	3.2	11	3.2	11	11	11	116410	866500	167330	8854300	13615000	4275300	0	6760800	0	31664000	38250000	18513000
sp|P25626|IMG1_YEAST	sp|P25626|IMG1_YEAST	>sp|P25626|IMG1_YEAST 54S ribosomal protein IMG1, mitochondrial OS=Saccharomyces cerevisiae (strain ATCC 204508 / S288c) GN=IMG1 PE=1 SV=1	8	8	1	19.393	8	8	5	7	7	7	8	8	5	7	7	7	49.7	49.7	34.3	43.2	45.6	43.2	11442000	11329000	9143700	23396000	24638000	21796000	85417000	116840000	98522000	124130000	114060000	123420000
sp|P25642|IMG2_YEAST	sp|P25642|IMG2_YEAST	>sp|P25642|IMG2_YEAST 54S ribosomal protein IMG2, mitochondrial OS=Saccharomyces cerevisiae (strain ATCC 204508 / S288c) GN=IMG2 PE=1 SV=2	9	9	1	16.38	6	7	4	5	7	6	6	7	4	5	7	6	36.3	42.5	20.5	29.5	43.8	34.9	2564900	2402800	2271200	5720100	9594100	4158000	24091000	23383000	33030000	26566000	32457000	26109000
sp|P25719|CYPC_YEAST	sp|P25719|CYPC_YEAST	>sp|P25719|CYPC_YEAST Peptidyl-prolyl cis-trans isomerase C, mitochondrial OS=Saccharomyces cerevisiae (strain ATCC 204508 / S288c) GN=CPR3 PE=1 SV=1	6	6	1	19.919	1	2	2	4	4	5	1	2	2	4	4	5	4.9	10.4	10.4	24.2	17.6	24.2	637610	370420	748270	3123900	3987900	4161900	0	17569000	28500000	27527000	40578000	40943000
sp|P26321|RL5_YEAST	sp|P26321|RL5_YEAST	>sp|P26321|RL5_YEAST 60S ribosomal protein L5 OS=Saccharomyces cerevisiae (strain ATCC 204508 / S288c) GN=RPL5 PE=1 SV=4	6	6	1	33.714	2	1	2	2	1	3	2	1	2	2	1	3	8.1	5.1	8.1	8.1	3.4	11.4	673970	330880	372570	514370	71759	363390	8298900	8651200	7567100	3810500	0	2831600
sp|P26786|RS7A_YEAST;sp|P48164|RS7B_YEAST	sp|P26786|RS7A_YEAST;sp|P48164|RS7B_YEAST	>sp|P26786|RS7A_YEAST 40S ribosomal protein S7-A OS=Saccharomyces cerevisiae (strain ATCC 204508 / S288c) GN=RPS7A PE=1 SV=4;>sp|P48164|RS7B_YEAST 40S ribosomal protein S7-B OS=Saccharomyces cerevisiae (strain ATCC 204508 / S288c) GN=RPS7B PE=1 SV=1	8;4	8;4	2	21.622	2	3	2	5	4	3	2	3	2	5	4	3	15.8	16.3	15.8	29.5	21.1	17.4	363430	509050	424820	1726200	986980	1039900	6724700	7818700	9731300	7748000	7853100	7745900
sp|P27929|NAM9_YEAST	sp|P27929|NAM9_YEAST	>sp|P27929|NAM9_YEAST 37S ribosomal protein NAM9, mitochondrial OS=Saccharomyces cerevisiae (strain ATCC 204508 / S288c) GN=NAM9 PE=1 SV=2	22	22	1	56.355	8	9	8	13	12	12	8	9	8	13	12	12	19.3	18.5	14.2	30.9	29.4	28.2	758230	524990	631700	1706800	2766700	1719600	27002000	22191000	25438000	24625000	27866000	24195000
sp|P28239|IPYR2_YEAST	sp|P28239|IPYR2_YEAST	>sp|P28239|IPYR2_YEAST Inorganic pyrophosphatase, mitochondrial OS=Saccharomyces cerevisiae (strain ATCC 204508 / S288c) GN=PPA2 PE=1 SV=1	5	5	1	35.572	2	2	2	3	3	4	2	2	2	3	3	4	6.1	6.1	7.1	10.3	10.3	13.2	264170	220880	553220	710970	1416900	1025100	4560400	5113900	9269600	5684100	8027100	6078500
sp|P28241|IDH2_YEAST	sp|P28241|IDH2_YEAST	>sp|P28241|IDH2_YEAST Isocitrate dehydrogenase [NAD] subunit 2, mitochondrial OS=Saccharomyces cerevisiae (strain ATCC 204508 / S288c) GN=IDH2 PE=1 SV=1	13	13	1	39.739	12	10	12	12	12	13	12	10	12	12	12	13	38.5	32.5	38.5	38.5	34.1	38.8	36252000	25744000	34837000	46389000	87633000	59938000	335500000	350950000	374850000	319330000	398250000	366870000
sp|P28319|CWP1_YEAST	sp|P28319|CWP1_YEAST	>sp|P28319|CWP1_YEAST Cell wall protein CWP1 OS=Saccharomyces cerevisiae (strain ATCC 204508 / S288c) GN=CWP1 PE=1 SV=2	1	1	1	24.268	0	0	0	0	0	0	0	0	0	0	0	0	0	0	0	0	0	0	0	0	0	0	0	0	0	0	0	0	0	0
sp|P28778|RT06_YEAST	sp|P28778|RT06_YEAST	>sp|P28778|RT06_YEAST 37S ribosomal protein MRP17, mitochondrial OS=Saccharomyces cerevisiae (strain ATCC 204508 / S288c) GN=MRP17 PE=1 SV=1	5	5	1	15.02	1	3	2	3	1	4	1	3	2	3	1	4	7.6	22.1	12.2	23.7	6.1	29.8	252280	1090300	1027100	1137000	604800	5381900	0	9217600	7782400	3407200	0	8791900
sp|P28834|IDH1_YEAST	sp|P28834|IDH1_YEAST	>sp|P28834|IDH1_YEAST Isocitrate dehydrogenase [NAD] subunit 1, mitochondrial OS=Saccharomyces cerevisiae (strain ATCC 204508 / S288c) GN=IDH1 PE=1 SV=2	23	23	1	39.324	15	14	15	18	17	18	15	14	15	18	17	18	49.4	42.8	49.2	53.1	53.1	53.1	23147000	15784000	19482000	49472000	69133000	48108000	361450000	420230000	386380000	408920000	466920000	419770000
sp|P29311|BMH1_YEAST;sp|P34730|BMH2_YEAST	sp|P29311|BMH1_YEAST;sp|P34730|BMH2_YEAST	>sp|P29311|BMH1_YEAST Protein BMH1 OS=Saccharomyces cerevisiae (strain ATCC 204508 / S288c) GN=BMH1 PE=1 SV=4;>sp|P34730|BMH2_YEAST Protein BMH2 OS=Saccharomyces cerevisiae (strain ATCC 204508 / S288c) GN=BMH2 PE=1 SV=3	2;2	2;2	2	30.091	1	1	0	1	0	1	1	1	0	1	0	1	3	3	0	3	0	3	109500	83926	0	196290	0	76414	0	0	0	0	0	0
sp|P29453|RL8B_YEAST	sp|P29453|RL8B_YEAST	>sp|P29453|RL8B_YEAST 60S ribosomal protein L8-B OS=Saccharomyces cerevisiae (strain ATCC 204508 / S288c) GN=RPL8B PE=1 SV=3	10	1	1	28.111	5	7	7	3	3	4	1	1	1	0	0	1	19.9	28.9	30.1	11.7	11.7	18.4	86942	199010	93302	0	0	107750	0	0	0	0	0	0
sp|P30624|LCF1_YEAST;sp|P39002|LCF3_YEAST	sp|P30624|LCF1_YEAST	>sp|P30624|LCF1_YEAST Long-chain-fatty-acid--CoA ligase 1 OS=Saccharomyces cerevisiae (strain ATCC 204508 / S288c) GN=FAA1 PE=1 SV=1	4;1	4;1	2	77.865	1	0	1	4	1	1	1	0	1	4	1	1	1.6	0	1.6	6.7	1.7	1.4	38233	0	15407	190770	264390	55288	0	0	0	1573200	0	0
sp|P30902|ATP7_YEAST	sp|P30902|ATP7_YEAST	>sp|P30902|ATP7_YEAST ATP synthase subunit d, mitochondrial OS=Saccharomyces cerevisiae (strain ATCC 204508 / S288c) GN=ATP7 PE=1 SV=2	6	6	1	19.809	3	1	3	5	5	6	3	1	3	5	5	6	24.7	7.5	24.7	39.7	39.7	39.7	761630	366490	1307200	5742500	7811900	5845000	7637800	0	15003000	18013000	19202000	18088000
sp|P31334|RM09_YEAST	sp|P31334|RM09_YEAST	>sp|P31334|RM09_YEAST 54S ribosomal protein L9, mitochondrial OS=Saccharomyces cerevisiae (strain ATCC 204508 / S288c) GN=MRPL9 PE=1 SV=3	11	11	1	29.79	8	6	5	8	7	6	8	6	5	8	7	6	29.4	20.8	19.3	31.2	25.7	26	3304200	1891300	2213100	2864100	4379100	3069400	25461000	37219000	36951000	15412000	18475000	25525000
sp|P32191|GPDM_YEAST	sp|P32191|GPDM_YEAST	>sp|P32191|GPDM_YEAST Glycerol-3-phosphate dehydrogenase, mitochondrial OS=Saccharomyces cerevisiae (strain ATCC 204508 / S288c) GN=GUT2 PE=1 SV=2	30	30	1	72.388	16	15	16	26	28	26	16	15	16	26	28	26	26.8	24.2	30.5	46.4	47.9	47.5	1582100	1443500	1685200	13507000	27248000	9893700	56050000	79605000	84285000	196300000	288930000	163330000
sp|P32316|ACH1_YEAST	sp|P32316|ACH1_YEAST	>sp|P32316|ACH1_YEAST Acetyl-CoA hydrolase OS=Saccharomyces cerevisiae (strain ATCC 204508 / S288c) GN=ACH1 PE=1 SV=2	17	17	1	58.711	10	11	11	12	11	12	10	11	11	12	11	12	21.5	25.9	26.6	22.4	21.1	23	2290300	2766800	3615100	4293900	6169700	4911200	53764000	75736000	92521000	55952000	61760000	64571000
sp|P32324|EF2_YEAST	sp|P32324|EF2_YEAST	>sp|P32324|EF2_YEAST Elongation factor 2 OS=Saccharomyces cerevisiae (strain ATCC 204508 / S288c) GN=EFT1 PE=1 SV=1	1	1	1	93.288	0	0	0	0	0	0	0	0	0	0	0	0	0	0	0	0	0	0	0	0	0	0	0	0	0	0	0	0	0	0
sp|P32327|PYC2_YEAST	sp|P32327|PYC2_YEAST	>sp|P32327|PYC2_YEAST Pyruvate carboxylase 2 OS=Saccharomyces cerevisiae (strain ATCC 204508 / S288c) GN=PYC2 PE=1 SV=2	39	11	1	130.17	26	27	31	19	19	21	8	8	9	7	8	8	27.1	29.6	33.1	20	22.4	22.5	3436100	2613900	3958800	5082500	6347600	3374100	145040000	155370000	187940000	121510000	122040000	94540000
sp|P32332|OAC1_YEAST	sp|P32332|OAC1_YEAST	>sp|P32332|OAC1_YEAST Mitochondrial oxaloacetate transport protein OS=Saccharomyces cerevisiae (strain ATCC 204508 / S288c) GN=OAC1 PE=1 SV=1	8	8	1	35.153	1	3	4	6	6	4	1	3	4	6	6	4	2.8	7.7	10.5	17.6	17.6	10.5	47297	197430	316840	1173100	2589400	537040	0	6316700	5746200	10331000	14421000	6484000
sp|P32335|MSS51_YEAST	sp|P32335|MSS51_YEAST	>sp|P32335|MSS51_YEAST Protein MSS51, mitochondrial OS=Saccharomyces cerevisiae (strain ATCC 204508 / S288c) GN=MSS51 PE=1 SV=2	13	13	1	50.88	7	6	7	10	12	11	7	6	7	10	12	11	15.8	12.8	15.8	24.3	26.6	23.4	1090300	624440	1064000	3409400	6004100	4000200	33150000	25055000	29024000	38942000	46843000	45644000
sp|P32340|NDI1_YEAST	sp|P32340|NDI1_YEAST	>sp|P32340|NDI1_YEAST Rotenone-insensitive NADH-ubiquinone oxidoreductase, mitochondrial OS=Saccharomyces cerevisiae (strain ATCC 204508 / S288c) GN=NDI1 PE=1 SV=1	27	27	1	57.249	9	8	10	18	21	17	9	8	10	18	21	17	20.9	18.9	24.6	44.6	55.9	40.2	1368300	1075700	1462400	8319600	12748000	6768300	33399000	42844000	44858000	103540000	113770000	80608000
sp|P32387|RM41_YEAST	sp|P32387|RM41_YEAST	>sp|P32387|RM41_YEAST 54S ribosomal protein L41, mitochondrial OS=Saccharomyces cerevisiae (strain ATCC 204508 / S288c) GN=MRP20 PE=1 SV=1	9	9	1	30.566	6	6	6	6	5	7	6	6	6	6	5	7	19.4	19.4	19	20.2	17.5	22.8	2560100	2305900	2541200	3638100	6113000	5686800	40847000	47652000	43533000	27654000	50037000	44456000
sp|P32388|RM49_YEAST	sp|P32388|RM49_YEAST	>sp|P32388|RM49_YEAST 54S ribosomal protein MRP49, mitochondrial OS=Saccharomyces cerevisiae (strain ATCC 204508 / S288c) GN=MRP49 PE=1 SV=1	6	6	1	16.021	3	2	4	1	2	2	3	2	4	1	2	2	24.1	17.5	28.5	6.6	19	11.7	943470	299700	835350	447110	813420	687990	5841800	4201000	6013600	0	2647900	5204500
sp|P32445|RIM1_YEAST	sp|P32445|RIM1_YEAST	>sp|P32445|RIM1_YEAST Single-stranded DNA-binding protein RIM1, mitochondrial OS=Saccharomyces cerevisiae (strain ATCC 204508 / S288c) GN=RIM1 PE=1 SV=1	4	4	1	15.386	1	1	2	1	1	1	1	1	2	1	1	1	5.9	11.1	17	11.1	11.1	11.1	219450	157310	318060	808860	838460	620310	0	0	2399900	3996000	3209000	0
sp|P32453|ATP11_YEAST	sp|P32453|ATP11_YEAST	>sp|P32453|ATP11_YEAST Protein ATP11, mitochondrial OS=Saccharomyces cerevisiae (strain ATCC 204508 / S288c) GN=ATP11 PE=1 SV=1	2	2	1	36.851	0	0	0	2	2	2	0	0	0	2	2	2	0	0	0	6.6	6.6	6.6	0	0	0	401500	398960	337420	0	0	0	3835400	2724500	3341000
sp|P32473|ODPB_YEAST	sp|P32473|ODPB_YEAST	>sp|P32473|ODPB_YEAST Pyruvate dehydrogenase E1 component subunit beta, mitochondrial OS=Saccharomyces cerevisiae (strain ATCC 204508 / S288c) GN=PDB1 PE=1 SV=2	11	11	1	40.053	6	4	5	9	10	9	6	4	5	9	10	9	21.9	9.8	13.9	25.4	26.8	26.8	1141800	590350	922750	11272000	14691000	10581000	17018000	20187000	18472000	79443000	63494000	59968000
sp|P32493|AEP1_YEAST;sp|C7GL60|AEP1_YEAS2;sp|A6ZMC3|AEP1_YEAS7;sp|C8ZER6|AEP1_YEAS8;sp|B3LLV7|AEP1_YEAS1;sp|B5VPJ0|AEP1_YEAS6	sp|P32493|AEP1_YEAST;sp|C7GL60|AEP1_YEAS2;sp|A6ZMC3|AEP1_YEAS7;sp|C8ZER6|AEP1_YEAS8;sp|B3LLV7|AEP1_YEAS1;sp|B5VPJ0|AEP1_YEAS6	>sp|P32493|AEP1_YEAST ATPase expression protein 1, mitochondrial OS=Saccharomyces cerevisiae (strain ATCC 204508 / S288c) GN=AEP1 PE=1 SV=2;>sp|C7GL60|AEP1_YEAS2 ATPase expression protein 1, mitochondrial OS=Saccharomyces cerevisiae (strain JAY291) GN=AEP1	9;8;8;7;7;6	9;8;8;7;7;6	6	59.747	2	1	1	1	1	1	2	1	1	1	1	1	5.4	2.7	2.7	2.7	2.7	2.7	87179	67338	39039	89186	72784	88358	3075400	0	0	0	0	0
sp|P32522|PT309_YEAST	sp|P32522|PT309_YEAST	>sp|P32522|PT309_YEAST Pentatricopeptide repeat-containing protein PET309, mitochondrial OS=Saccharomyces cerevisiae (strain ATCC 204508 / S288c) GN=PET309 PE=1 SV=1	25	25	1	112.64	0	0	0	0	0	0	0	0	0	0	0	0	0	0	0	0	0	0	0	0	0	0	0	0	0	0	0	0	0	0
sp|P32528|DUR1_YEAST	sp|P32528|DUR1_YEAST	>sp|P32528|DUR1_YEAST Urea amidolyase OS=Saccharomyces cerevisiae (strain ATCC 204508 / S288c) GN=DUR1,2 PE=1 SV=2	2	2	1	201.83	0	2	2	0	0	0	0	2	2	0	0	0	0	1.1	1.1	0	0	0	0	48417	48114	0	0	0	0	7829100	5265300	0	0	0
sp|P32606|PT127_YEAST;sp|P14736|RAD4_YEAST	sp|P32606|PT127_YEAST	>sp|P32606|PT127_YEAST Putative mitochondrial translation system component PET127 OS=Saccharomyces cerevisiae (strain ATCC 204508 / S288c) GN=PET127 PE=1 SV=2	7;1	7;1	2	93.406	0	0	1	2	4	1	0	0	1	2	4	1	0	0	2.2	3.2	6.8	2.4	0	0	26600	115060	303000	127330	0	0	0	2529100	3117400	0
sp|P32611|RML2_YEAST	sp|P32611|RML2_YEAST	>sp|P32611|RML2_YEAST 54S ribosomal protein RML2, mitochondrial OS=Saccharomyces cerevisiae (strain ATCC 204508 / S288c) GN=RML2 PE=1 SV=1	10	10	1	43.785	8	7	8	7	9	10	8	7	8	7	9	10	19.1	16.8	19.1	16.8	23.4	25.2	1823500	1705800	1236000	2370100	4395000	3140200	31881000	47581000	28364000	25782000	32495000	27815000
sp|P32776|TFB1_YEAST	sp|P32776|TFB1_YEAST	>sp|P32776|TFB1_YEAST RNA polymerase II transcription factor B subunit 1 OS=Saccharomyces cerevisiae (strain ATCC 204508 / S288c) GN=TFB1 PE=1 SV=1	1	1	1	72.894	0	1	1	0	0	0	0	1	1	0	0	0	0	1.1	1.1	0	0	0	0	1482600	1355400	0	0	0	0	0	0	0	0	0
sp|P32787|MG101_YEAST	sp|P32787|MG101_YEAST	>sp|P32787|MG101_YEAST Mitochondrial genome maintenance protein MGM101 OS=Saccharomyces cerevisiae (strain ATCC 204508 / S288c) GN=MGM101 PE=1 SV=1	13	13	1	30.09	9	9	8	13	11	11	9	9	8	13	11	11	35.7	35.7	32.3	52	42	39	3021000	3174400	3038800	9679600	9730100	10285000	52821000	67655000	62182000	66870000	70157000	87337000
sp|P32795|YME1_YEAST	sp|P32795|YME1_YEAST	>sp|P32795|YME1_YEAST Mitochondrial inner membrane i-AAA protease supercomplex subunit YME1 OS=Saccharomyces cerevisiae (strain ATCC 204508 / S288c) GN=YME1 PE=1 SV=1	1	1	1	81.771	0	1	0	0	0	0	0	1	0	0	0	0	0	1.9	0	0	0	0	0	45359	0	0	0	0	0	0	0	0	0	0
sp|P32796|CACP_YEAST	sp|P32796|CACP_YEAST	>sp|P32796|CACP_YEAST Carnitine O-acetyltransferase, mitochondrial OS=Saccharomyces cerevisiae (strain ATCC 204508 / S288c) GN=CAT2 PE=1 SV=2	15	15	1	77.241	2	4	2	12	13	9	2	4	2	12	13	9	2.5	6.4	4.2	23	23.6	17.5	51910	225060	441070	1138800	2348000	878840	6889200	6179400	18739000	10665000	16126000	11765000
sp|P32799|COX13_YEAST	sp|P32799|COX13_YEAST	>sp|P32799|COX13_YEAST Cytochrome c oxidase subunit 6A, mitochondrial OS=Saccharomyces cerevisiae (strain ATCC 204508 / S288c) GN=COX13 PE=1 SV=1	3	3	1	15.021	1	2	1	3	3	3	1	2	1	3	3	3	7	14	7.8	20.9	20.9	20.9	120240	157510	182050	1167300	1313000	1303700	0	2235500	0	4321000	4574300	5504900
sp|P32860|NFU1_YEAST	sp|P32860|NFU1_YEAST	>sp|P32860|NFU1_YEAST NifU-like protein, mitochondrial OS=Saccharomyces cerevisiae (strain ATCC 204508 / S288c) GN=NFU1 PE=1 SV=2	6	6	1	29.174	0	0	1	4	3	5	0	0	1	4	3	5	0	0	4.3	19.1	14.5	25	0	0	16096	1704700	1120700	1689100	0	0	0	11534000	6761900	12535000
sp|P32874|HFA1_YEAST;sp|C8ZF72|HFA1_YEAS8;sp|A6ZMR9|HFA1_YEAS7;sp|B3LM95|HFA1_YEAS1;sp|C7GRE4|HFA1_YEAS2	sp|P32874|HFA1_YEAST;sp|C8ZF72|HFA1_YEAS8;sp|A6ZMR9|HFA1_YEAS7;sp|B3LM95|HFA1_YEAS1;sp|C7GRE4|HFA1_YEAS2	>sp|P32874|HFA1_YEAST Acetyl-CoA carboxylase, mitochondrial OS=Saccharomyces cerevisiae (strain ATCC 204508 / S288c) GN=HFA1 PE=1 SV=2;>sp|C8ZF72|HFA1_YEAS8 Acetyl-CoA carboxylase, mitochondrial OS=Saccharomyces cerevisiae (strain Lalvin EC1118 / Prise de	110;107;105;102;102	105;102;100;97;97	5	259.16	83	77	95	92	91	98	79	73	91	87	87	93	40.9	38.8	45.5	45.3	44.4	48.7	10925000	8203900	13744000	20883000	31251000	24235000	1026600000	1156300000	1432200000	1105600000	1272400000	1374800000
sp|P32891|DLD1_YEAST	sp|P32891|DLD1_YEAST	>sp|P32891|DLD1_YEAST D-lactate dehydrogenase [cytochrome] 1, mitochondrial OS=Saccharomyces cerevisiae (strain ATCC 204508 / S288c) GN=DLD1 PE=1 SV=2	7	7	1	65.292	1	1	2	6	5	5	1	1	2	6	5	5	1.7	1.7	4.4	12.3	11.2	10.6	57470	59477	162980	1027300	1586000	1061500	0	0	7700300	9894600	11079000	9571600
sp|P32898|CYM1_YEAST	sp|P32898|CYM1_YEAST	>sp|P32898|CYM1_YEAST Mitochondrial presequence protease OS=Saccharomyces cerevisiae (strain ATCC 204508 / S288c) GN=CYM1 PE=1 SV=2	12	12	1	112.18	5	2	3	7	8	6	5	2	3	7	8	6	6.6	2.9	4.6	8.2	10.8	6.9	130420	18009	69088	427410	783180	425960	6105900	4728900	8247000	11929000	11846000	12562000
sp|P32902|RT04_YEAST	sp|P32902|RT04_YEAST	>sp|P32902|RT04_YEAST 37S ribosomal protein MRP4, mitochondrial OS=Saccharomyces cerevisiae (strain ATCC 204508 / S288c) GN=MRP4 PE=1 SV=1	12	12	1	44.151	5	3	5	7	8	8	5	3	5	7	8	8	12.9	6.9	15	21.1	23.9	20.8	320640	162850	252270	1157900	1418500	1022300	5753100	9599300	6940700	13319000	12119000	10999000
sp|P32904|RM06_YEAST	sp|P32904|RM06_YEAST	>sp|P32904|RM06_YEAST 54S ribosomal protein L6, mitochondrial OS=Saccharomyces cerevisiae (strain ATCC 204508 / S288c) GN=MRPL6 PE=1 SV=2	13	13	1	23.889	8	10	10	6	8	10	8	10	10	6	8	10	38.8	44.9	44.9	28.5	36.9	43	3861200	5037500	5731400	2412000	5358400	4104000	44325000	60475000	52947000	18334000	27010000	25157000
sp|P32907|ATO2_YEAST	sp|P32907|ATO2_YEAST	>sp|P32907|ATO2_YEAST Ammonia transport outward protein 2 OS=Saccharomyces cerevisiae (strain ATCC 204508 / S288c) GN=ATO2 PE=1 SV=1	4	4	1	30.701	1	1	1	4	3	3	1	1	1	4	3	3	4.6	4.6	4.6	16.7	12.1	13.5	72824	58620	93707	2830200	2633900	996030	0	0	0	6397900	7825800	4310200
sp|P33303|SFC1_YEAST	sp|P33303|SFC1_YEAST	>sp|P33303|SFC1_YEAST Succinate/fumarate mitochondrial transporter OS=Saccharomyces cerevisiae (strain ATCC 204508 / S288c) GN=SFC1 PE=1 SV=2	12	12	1	35.34	7	6	6	11	12	11	7	6	6	11	12	11	23.6	20.8	20.8	37.6	37.9	37.6	2962300	2428400	3255400	13622000	21517000	9016200	39572000	48234000	49546000	63842000	80129000	47617000
sp|P33416|HSP78_YEAST	sp|P33416|HSP78_YEAST	>sp|P33416|HSP78_YEAST Heat shock protein 78, mitochondrial OS=Saccharomyces cerevisiae (strain ATCC 204508 / S288c) GN=HSP78 PE=1 SV=2	6	6	1	91.335	0	1	2	4	5	3	0	1	2	4	5	3	0	1.2	2.5	5.7	7	3.3	0	40948	64892	308530	459310	163960	0	0	4708200	5407700	4205600	4663800
sp|P33421|SDH3_YEAST	sp|P33421|SDH3_YEAST	>sp|P33421|SDH3_YEAST Succinate dehydrogenase [ubiquinone] cytochrome b subunit, mitochondrial OS=Saccharomyces cerevisiae (strain ATCC 204508 / S288c) GN=SDH3 PE=1 SV=1	2	2	1	22.068	0	1	1	2	2	2	0	1	1	2	2	2	0	4	4	9.6	9.6	9.6	0	54591	91145	1289800	1836400	800370	0	0	0	6856200	8646000	5314300
sp|P33759|RT05_YEAST	sp|P33759|RT05_YEAST	>sp|P33759|RT05_YEAST 37S ribosomal protein S5, mitochondrial OS=Saccharomyces cerevisiae (strain ATCC 204508 / S288c) GN=MRPS5 PE=1 SV=1	8	8	1	34.883	7	5	6	6	6	6	7	5	6	6	6	6	21.8	15	17.6	17.6	19.9	17.6	1513600	605870	1020400	2785800	4658500	2728300	15683000	14448000	15993000	20505000	31234000	22029000
sp|P34077|NIC96_YEAST	sp|P34077|NIC96_YEAST	>sp|P34077|NIC96_YEAST Nucleoporin NIC96 OS=Saccharomyces cerevisiae (strain ATCC 204508 / S288c) GN=NIC96 PE=1 SV=2	2	2	1	96.173	0	1	1	0	1	0	0	1	1	0	1	0	0	1.1	1.1	0	1.1	0	0	39061	16713	0	23209	0	0	0	0	0	363480	0
sp|P34227|PRX1_YEAST	sp|P34227|PRX1_YEAST	>sp|P34227|PRX1_YEAST Mitochondrial peroxiredoxin PRX1 OS=Saccharomyces cerevisiae (strain ATCC 204508 / S288c) GN=PRX1 PE=1 SV=1	10	10	1	29.495	7	6	4	8	8	8	7	6	4	8	8	8	27.2	28.4	16.5	37.5	37.5	37.5	1268300	1315600	1040900	14763000	16426000	14151000	15760000	23694000	22205000	88988000	81760000	94560000
sp|P34251|YKK7_YEAST	sp|P34251|YKK7_YEAST	>sp|P34251|YKK7_YEAST Uncharacterized oxidoreductase YKL107W OS=Saccharomyces cerevisiae (strain ATCC 204508 / S288c) GN=YKL107W PE=1 SV=1	1	1	1	34.524	1	0	0	0	1	1	1	0	0	0	1	1	2.9	0	0	0	2.9	2.9	771240	0	0	0	207310	216260	0	0	0	0	0	0
sp|P35191|MDJ1_YEAST	sp|P35191|MDJ1_YEAST	>sp|P35191|MDJ1_YEAST DnaJ homolog 1, mitochondrial OS=Saccharomyces cerevisiae (strain ATCC 204508 / S288c) GN=MDJ1 PE=1 SV=1	9	9	1	55.56	4	5	4	5	6	7	4	5	4	5	6	7	10.4	13.9	11.9	13.7	15.3	17.2	549020	522830	465970	1396800	3462600	2207400	20806000	24671000	20427000	19987000	30710000	25818000
sp|P35996|RM38_YEAST	sp|P35996|RM38_YEAST	>sp|P35996|RM38_YEAST 54S ribosomal protein L38, mitochondrial OS=Saccharomyces cerevisiae (strain ATCC 204508 / S288c) GN=MRPL38 PE=1 SV=1	4	4	1	14.904	3	4	4	3	3	4	3	4	4	3	3	4	22.5	23.9	23.9	23.9	23.9	23.9	785900	1357800	1730500	1909200	3613800	4446300	8374500	13808000	13451000	8689400	12453000	17385000
sp|P38711|RS27B_YEAST;sp|P35997|RS27_YEAST	sp|P38711|RS27B_YEAST;sp|P35997|RS27_YEAST	>sp|P38711|RS27B_YEAST 40S ribosomal protein S27-B OS=Saccharomyces cerevisiae (strain ATCC 204508 / S288c) GN=RPS27B PE=1 SV=1;>sp|P35997|RS27_YEAST 40S ribosomal protein S27-A OS=Saccharomyces cerevisiae (strain ATCC 204508 / S288c) GN=RPS27A PE=1 SV=1	2;2	2;2	2	8.8653	1	2	2	2	2	2	1	2	2	2	2	2	19.5	28	28	28	28	28	625640	2919800	3706600	3554200	6055300	3967800	0	10775000	7932600	6993600	9348600	8712300
sp|P36013|MAOM_YEAST	sp|P36013|MAOM_YEAST	>sp|P36013|MAOM_YEAST NAD-dependent malic enzyme, mitochondrial OS=Saccharomyces cerevisiae (strain ATCC 204508 / S288c) GN=MAE1 PE=1 SV=1	2	2	1	74.375	0	0	0	2	1	2	0	0	0	2	1	2	0	0	0	4.6	2.4	4.6	0	0	0	145180	79813	148300	0	0	0	2738400	0	2946500
sp|P36035|JEN1_YEAST	sp|P36035|JEN1_YEAST	>sp|P36035|JEN1_YEAST Carboxylic acid transporter protein homolog OS=Saccharomyces cerevisiae (strain ATCC 204508 / S288c) GN=JEN1 PE=1 SV=1	6	6	1	69.375	2	2	3	4	6	4	2	2	3	4	6	4	6.7	6	8.1	11.5	15.1	11.5	95992	137460	543250	2731600	6599300	3687700	0	7512700	14416000	30872000	24210000	28725000
sp|P36056|RT22_YEAST	sp|P36056|RT22_YEAST	>sp|P36056|RT22_YEAST 37S ribosomal protein S22, mitochondrial OS=Saccharomyces cerevisiae (strain ATCC 204508 / S288c) GN=RSM22 PE=1 SV=1	14	14	1	72.189	7	6	6	4	9	11	7	6	6	4	9	11	14	10.8	10.8	8.9	19.4	20.2	713010	648290	1069700	470690	1462200	9017000	22575000	31285000	29790000	21405000	29409000	30237000
sp|P36060|MCR1_YEAST;sp|A6ZZH2|MCR1_YEAS7	sp|P36060|MCR1_YEAST;sp|A6ZZH2|MCR1_YEAS7	>sp|P36060|MCR1_YEAST NADH-cytochrome b5 reductase 2 OS=Saccharomyces cerevisiae (strain ATCC 204508 / S288c) GN=MCR1 PE=1 SV=1;>sp|A6ZZH2|MCR1_YEAS7 NADH-cytochrome b5 reductase 2 OS=Saccharomyces cerevisiae (strain YJM789) GN=MCR1 PE=3 SV=1	16;15	16;15	2	34.137	6	6	8	8	9	9	6	6	8	8	9	9	22.8	21.2	32.8	39.7	40.7	35.1	3405100	900290	3553100	5652100	13143000	8037100	48177000	40350000	42957000	63394000	80561000	56144000
sp|P38754|RL14B_YEAST;sp|P36105|RL14A_YEAST	sp|P38754|RL14B_YEAST;sp|P36105|RL14A_YEAST	>sp|P38754|RL14B_YEAST 60S ribosomal protein L14-B OS=Saccharomyces cerevisiae (strain ATCC 204508 / S288c) GN=RPL14B PE=1 SV=1;>sp|P36105|RL14A_YEAST 60S ribosomal protein L14-A OS=Saccharomyces cerevisiae (strain ATCC 204508 / S288c) GN=RPL14A PE=1 SV=1	3;3	3;3	2	15.153	3	3	1	1	2	2	3	3	1	1	2	2	18.8	18.8	5.8	8	13.8	13	663830	819490	184300	321040	999470	510550	3912200	5655900	0	0	3401100	2715400
sp|P36141|FMP46_YEAST	sp|P36141|FMP46_YEAST	>sp|P36141|FMP46_YEAST Putative redox protein FMP46, mitochondrial OS=Saccharomyces cerevisiae (strain ATCC 204508 / S288c) GN=FMP46 PE=1 SV=1	8	8	1	15.65	5	5	4	8	7	7	5	5	4	8	7	7	42.1	42.1	36.1	54.9	46.6	46.6	5536700	5050000	5485700	16803000	18718000	14059000	31118000	42302000	47006000	35232000	39881000	38273000
sp|P36148|GPT2_YEAST	sp|P36148|GPT2_YEAST	>sp|P36148|GPT2_YEAST Glycerol-3-phosphate O-acyltransferase 2 OS=Saccharomyces cerevisiae (strain ATCC 204508 / S288c) GN=GPT2 PE=1 SV=1	1	1	1	83.644	0	0	0	0	0	0	0	0	0	0	0	0	0	0	0	0	0	0	0	0	0	0	0	0	0	0	0	0	0	0
sp|P36151|YK50_YEAST	sp|P36151|YK50_YEAST	>sp|P36151|YK50_YEAST Uncharacterized protein YKR070W OS=Saccharomyces cerevisiae (strain ATCC 204508 / S288c) GN=YKR070W PE=1 SV=1	3	3	1	39.406	1	1	2	0	3	3	1	1	2	0	3	3	2.8	2.8	8	0	13.4	13.4	309600	0	110850	0	2413900	1178300	0	0	0	0	13570000	9338000
sp|P36516|RM03_YEAST	sp|P36516|RM03_YEAST	>sp|P36516|RM03_YEAST 54S ribosomal protein L3, mitochondrial OS=Saccharomyces cerevisiae (strain ATCC 204508 / S288c) GN=MRPL3 PE=1 SV=2	21	21	1	43.999	17	20	19	15	16	15	17	20	19	15	16	15	48.7	55.4	53.1	36.7	44.1	43.1	43926000	44267000	58281000	5741800	7451600	5693700	942670000	1114100000	1278600000	80354000	73879000	67656000
sp|P36519|RM07_YEAST	sp|P36519|RM07_YEAST	>sp|P36519|RM07_YEAST 54S ribosomal protein L7, mitochondrial OS=Saccharomyces cerevisiae (strain ATCC 204508 / S288c) GN=MRPL7 PE=1 SV=2	11	11	1	33.099	7	9	7	8	8	8	7	9	7	8	8	8	33.2	43.2	36	36.6	36.6	36.6	2571200	3458100	3688700	6328800	9747600	4544200	40214000	69862000	60846000	51465000	51863000	48022000
sp|P36520|RM10_YEAST	sp|P36520|RM10_YEAST	>sp|P36520|RM10_YEAST 54S ribosomal protein L10, mitochondrial OS=Saccharomyces cerevisiae (strain ATCC 204508 / S288c) GN=MRPL10 PE=1 SV=2	9	9	1	36.347	5	6	5	5	5	7	5	6	5	5	5	7	15.2	17.7	15.2	14.9	15.2	21.4	1106300	992160	1086300	1086000	1468100	1855200	24686000	25693000	20470000	12541000	18559000	17267000
sp|P36521|RM11_YEAST	sp|P36521|RM11_YEAST	>sp|P36521|RM11_YEAST 54S ribosomal protein L11, mitochondrial OS=Saccharomyces cerevisiae (strain ATCC 204508 / S288c) GN=MRPL11 PE=1 SV=2	5	5	1	28.515	2	2	1	4	5	4	2	2	1	4	5	4	6.8	10.4	3.2	19.7	23.7	19.7	189650	209230	159610	1060700	1235400	943600	3598200	5715100	0	7504600	6798300	6453500
sp|P36523|RM15_YEAST	sp|P36523|RM15_YEAST	>sp|P36523|RM15_YEAST 54S ribosomal protein L15, mitochondrial OS=Saccharomyces cerevisiae (strain ATCC 204508 / S288c) GN=MRPL15 PE=1 SV=3	9	9	1	28.167	5	5	6	6	5	6	5	5	6	6	5	6	20.2	20.9	24.1	32	27.7	32	1164600	979210	1501400	2208100	2299700	1892700	16036000	21334000	24586000	10965000	10710000	13200000
sp|P36525|RM24_YEAST	sp|P36525|RM24_YEAST	>sp|P36525|RM24_YEAST 54S ribosomal protein L24, mitochondrial OS=Saccharomyces cerevisiae (strain ATCC 204508 / S288c) GN=MRPL24 PE=1 SV=2	16	16	1	30.049	11	11	10	14	13	14	11	11	10	14	13	14	40.3	44.2	39.1	55.4	51.6	55.4	4793600	5954600	5289200	8236400	9030700	11480000	50540000	86289000	80601000	36605000	30874000	60681000
sp|P36526|RM27_YEAST	sp|P36526|RM27_YEAST	>sp|P36526|RM27_YEAST 54S ribosomal protein L27, mitochondrial OS=Saccharomyces cerevisiae (strain ATCC 204508 / S288c) GN=MRPL27 PE=1 SV=2	6	6	1	16.492	3	3	2	5	4	5	3	3	2	5	4	5	19.9	15.1	13.7	26	19.2	26	1275100	808000	807480	3350000	4344400	3968800	14338000	15714000	16222000	10176000	15126000	11469000
sp|P36527|RM28_YEAST	sp|P36527|RM28_YEAST	>sp|P36527|RM28_YEAST 54S ribosomal protein L28, mitochondrial OS=Saccharomyces cerevisiae (strain ATCC 204508 / S288c) GN=MRPL28 PE=1 SV=2	7	7	1	17.342	4	4	4	5	4	5	4	4	4	5	4	5	27.2	26.5	26.5	34.7	27.2	37.4	2709200	3514000	4266300	7771800	11054000	11706000	19475000	31176000	36217000	27965000	36157000	29727000
sp|P36528|RM17_YEAST	sp|P36528|RM17_YEAST	>sp|P36528|RM17_YEAST 54S ribosomal protein L17, mitochondrial OS=Saccharomyces cerevisiae (strain ATCC 204508 / S288c) GN=MRPL17 PE=1 SV=2	8	8	1	32.212	2	5	3	6	4	3	2	5	3	6	4	3	8.2	17.1	11.7	21.4	13.5	10.7	690430	748180	1200700	1061900	1731000	1090900	23408000	20334000	32406000	8320500	21858000	17937000
sp|P36531|RM36_YEAST	sp|P36531|RM36_YEAST	>sp|P36531|RM36_YEAST 54S ribosomal protein L36, mitochondrial OS=Saccharomyces cerevisiae (strain ATCC 204508 / S288c) GN=MRPL36 PE=1 SV=3	7	7	1	20.09	5	4	4	4	4	4	5	4	4	4	4	4	28.8	28.8	28.8	28.8	28.8	28.8	6568000	4013600	3107200	4690400	12865000	6249700	23189000	30875000	20444000	13706000	25864000	19481000
sp|P36533|RM39_YEAST	sp|P36533|RM39_YEAST	>sp|P36533|RM39_YEAST 54S ribosomal protein L39, mitochondrial OS=Saccharomyces cerevisiae (strain ATCC 204508 / S288c) GN=MRPL39 PE=1 SV=3	3	3	1	7.9725	2	2	2	2	3	2	2	2	2	2	3	2	28.6	28.6	28.6	28.6	30	28.6	15982000	20451000	18618000	18994000	34635000	18358000	24789000	48917000	34445000	20727000	21551000	21279000
sp|P36534|RM40_YEAST	sp|P36534|RM40_YEAST	>sp|P36534|RM40_YEAST 54S ribosomal protein L40, mitochondrial OS=Saccharomyces cerevisiae (strain ATCC 204508 / S288c) GN=MRPL40 PE=1 SV=2	12	12	1	33.751	9	7	9	9	7	9	9	7	9	9	7	9	30.3	23.6	30.3	27.6	20.5	27.6	2216500	1411300	3171100	6034500	6122000	8957800	21868000	26625000	36294000	37087000	46043000	52872000
sp|P36775|LONM_YEAST	sp|P36775|LONM_YEAST	>sp|P36775|LONM_YEAST Lon protease homolog, mitochondrial OS=Saccharomyces cerevisiae (strain ATCC 204508 / S288c) GN=PIM1 PE=1 SV=2	3	3	1	127.11	1	1	1	1	2	2	1	1	1	1	2	2	0.6	0.6	0.6	0.6	3.3	3.1	38288	20516	25986	73683	51377	63683	0	0	0	0	0	2051400
sp|P37292|GLYM_YEAST;sp|P37291|GLYC_YEAST	sp|P37292|GLYM_YEAST	>sp|P37292|GLYM_YEAST Serine hydroxymethyltransferase, mitochondrial OS=Saccharomyces cerevisiae (strain ATCC 204508 / S288c) GN=SHM1 PE=1 SV=2	14;1	14;1	2	53.686	8	9	10	13	13	13	8	9	10	13	13	13	16.7	18.4	24.3	29.6	31.6	31.6	981850	1184700	1229300	3206000	4954700	2983400	25045000	30991000	23379000	35059000	40495000	32274000
sp|P37293|NAT2_YEAST	sp|P37293|NAT2_YEAST	>sp|P37293|NAT2_YEAST N-terminal acetyltransferase 2 OS=Saccharomyces cerevisiae (strain ATCC 204508 / S288c) GN=NAT2 PE=1 SV=2	4	4	1	32.804	1	0	2	1	1	1	1	0	2	1	1	1	3.5	0	8	3.5	3.5	3.5	84542	0	121150	174310	415860	276720	0	0	4172200	0	0	0
sp|P37298|DHSD_YEAST	sp|P37298|DHSD_YEAST	>sp|P37298|DHSD_YEAST Succinate dehydrogenase [ubiquinone] cytochrome b small subunit, mitochondrial OS=Saccharomyces cerevisiae (strain ATCC 204508 / S288c) GN=SDH4 PE=1 SV=1	4	4	1	20.248	2	3	1	3	3	3	2	3	1	3	3	3	14.9	21	7.7	19.3	19.3	19.3	954050	523380	850320	2842900	5160200	2266800	4137200	9611700	0	11485000	16213000	9648900
sp|P37299|QCR10_YEAST	sp|P37299|QCR10_YEAST	>sp|P37299|QCR10_YEAST Cytochrome b-c1 complex subunit 10 OS=Saccharomyces cerevisiae (strain ATCC 204508 / S288c) GN=QCR10 PE=1 SV=2	3	3	1	8.5928	0	1	1	3	3	3	0	1	1	3	3	3	0	11.7	11.7	37.7	37.7	37.7	0	117650	163840	3387600	4452800	3846900	0	0	0	7218500	7536800	9381800
sp|P38061|RL32_YEAST	sp|P38061|RL32_YEAST	>sp|P38061|RL32_YEAST 60S ribosomal protein L32 OS=Saccharomyces cerevisiae (strain ATCC 204508 / S288c) GN=RPL32 PE=1 SV=1	2	2	1	14.771	0	2	0	1	1	1	0	2	0	1	1	1	0	16.2	0	6.2	6.2	10	0	559100	0	425710	524890	439580	0	5003200	0	0	0	0
sp|P38064|RM16_YEAST	sp|P38064|RM16_YEAST	>sp|P38064|RM16_YEAST 54S ribosomal protein L16, mitochondrial OS=Saccharomyces cerevisiae (strain ATCC 204508 / S288c) GN=MRPL16 PE=1 SV=1	7	7	1	26.518	3	4	4	5	5	5	3	4	4	5	5	5	15.5	19	19	22	22	22	1142300	1449500	1429100	2638000	2505900	1962300	13616000	23306000	19043000	19489000	13807000	13464000
sp|P38071|ETR1_YEAST	sp|P38071|ETR1_YEAST	>sp|P38071|ETR1_YEAST Enoyl-[acyl-carrier protein] reductase [NADPH, B-specific], mitochondrial OS=Saccharomyces cerevisiae (strain ATCC 204508 / S288c) GN=ETR1 PE=1 SV=3	16	16	1	42.066	13	11	11	13	14	15	13	11	11	13	14	15	32.4	28.9	25.5	36.6	42.9	42.9	8901700	6229900	8862300	14152000	22947000	42512000	149220000	187120000	157880000	126500000	148900000	155180000
sp|P38077|ATPG_YEAST	sp|P38077|ATPG_YEAST	>sp|P38077|ATPG_YEAST ATP synthase subunit gamma, mitochondrial OS=Saccharomyces cerevisiae (strain ATCC 204508 / S288c) GN=ATP3 PE=1 SV=1	17	17	1	34.35	13	11	13	14	15	13	13	11	13	14	15	13	46.3	41.8	48.9	48.9	48.9	44.1	11320000	7549900	10644000	14572000	22235000	17594000	157760000	148720000	161350000	113600000	131330000	135080000
sp|P38079|YRO2_YEAST	sp|P38079|YRO2_YEAST	>sp|P38079|YRO2_YEAST Protein YRO2 OS=Saccharomyces cerevisiae (strain ATCC 204508 / S288c) GN=YRO2 PE=1 SV=1	4	1	1	38.719	3	3	3	4	4	4	1	1	1	1	1	1	12.5	12.5	12.5	13.1	13.1	13.1	4889400	1601400	5717600	6360200	1246400	4617600	45191000	24202000	62945000	33473000	0	28843000
sp|P38111|ATR_YEAST	sp|P38111|ATR_YEAST	>sp|P38111|ATR_YEAST Serine/threonine-protein kinase MEC1 OS=Saccharomyces cerevisiae (strain ATCC 204508 / S288c) GN=MEC1 PE=1 SV=1	1	1	1	273.34	0	0	0	0	1	0	0	0	0	0	1	0	0	0	0	0	0.5	0	0	0	0	0	883350	0	0	0	0	0	0	0
sp|P38120|RT09_YEAST	sp|P38120|RT09_YEAST	>sp|P38120|RT09_YEAST 37S ribosomal protein S9, mitochondrial OS=Saccharomyces cerevisiae (strain ATCC 204508 / S288c) GN=MRPS9 PE=1 SV=1	12	12	1	31.925	8	7	7	8	8	9	8	7	7	8	8	9	36.7	28.8	32.4	42.8	31.7	39.6	1732900	3055900	3334500	4026500	5067800	6166800	23067000	51451000	47616000	37781000	36029000	41376000
sp|P38127|RIM2_YEAST	sp|P38127|RIM2_YEAST	>sp|P38127|RIM2_YEAST Mitochondrial carrier protein RIM2 OS=Saccharomyces cerevisiae (strain ATCC 204508 / S288c) GN=RIM2 PE=3 SV=1	3	3	1	42.101	0	0	0	2	2	1	0	0	0	2	2	1	0	0	0	7.2	7.2	3.7	0	0	0	185550	476430	119700	0	0	0	1551600	3343300	0
sp|P38132|MCM7_YEAST	sp|P38132|MCM7_YEAST	>sp|P38132|MCM7_YEAST DNA replication licensing factor MCM7 OS=Saccharomyces cerevisiae (strain ATCC 204508 / S288c) GN=MCM7 PE=1 SV=4	1	1	1	94.942	1	1	1	1	1	1	1	1	1	1	1	1	0.8	0.8	0.8	0.8	0.8	0.8	147470	60309	128750	121740	209480	124670	0	0	0	0	0	0
sp|P38137|FAT2_YEAST	sp|P38137|FAT2_YEAST	>sp|P38137|FAT2_YEAST Peroxisomal-coenzyme A synthetase OS=Saccharomyces cerevisiae (strain ATCC 204508 / S288c) GN=PCS60 PE=1 SV=1	15	15	1	60.488	8	5	9	12	12	10	8	5	9	12	12	10	17.5	10.7	19	25.6	26.9	21.9	1031400	849770	1116500	3512800	5793500	2839500	22161000	35933000	27395000	34692000	50904000	28012000
sp|P38175|RT21_YEAST	sp|P38175|RT21_YEAST	>sp|P38175|RT21_YEAST 37S ribosomal protein MRP21, mitochondrial OS=Saccharomyces cerevisiae (strain ATCC 204508 / S288c) GN=MRP21 PE=1 SV=1	12	12	1	20.394	4	3	3	5	4	5	4	3	3	5	4	5	20.9	14.1	15.8	24.9	20.9	24.9	2849500	2202400	2962500	4055100	5423700	5383300	23510000	31218000	33821000	22253000	26427000	29599000
sp|P38186|YBH0_YEAST	sp|P38186|YBH0_YEAST	>sp|P38186|YBH0_YEAST Putative uncharacterized protein YBL070C OS=Saccharomyces cerevisiae (strain ATCC 204508 / S288c) GN=YBL070C PE=5 SV=1	1	1	1	11.547	1	0	0	0	0	0	1	0	0	0	0	0	7.5	0	0	0	0	0	817620	0	0	0	0	0	0	0	0	0	0	0
sp|P38219|OLA1_YEAST	sp|P38219|OLA1_YEAST	>sp|P38219|OLA1_YEAST Obg-like ATPase 1 OS=Saccharomyces cerevisiae (strain ATCC 204508 / S288c) GN=OLA1 PE=1 SV=1	3	3	1	44.174	1	2	2	1	0	0	1	2	2	1	0	0	2.8	4.6	4.6	2.8	0	0	100220	186700	202610	81889	0	0	0	6058100	4956500	0	0	0
sp|P38230|QOR_YEAST	sp|P38230|QOR_YEAST	>sp|P38230|QOR_YEAST Probable quinone oxidoreductase OS=Saccharomyces cerevisiae (strain ATCC 204508 / S288c) GN=ZTA1 PE=1 SV=1	1	1	1	37.018	0	0	0	1	1	1	0	0	0	1	1	1	0	0	0	3.9	3.9	3.9	0	0	0	26931	53438	15626	0	0	0	0	0	162380
sp|P38271|OPY1_YEAST	sp|P38271|OPY1_YEAST	>sp|P38271|OPY1_YEAST Protein OPY1 OS=Saccharomyces cerevisiae (strain ATCC 204508 / S288c) GN=OPY1 PE=1 SV=1	2	2	1	37.739	1	1	2	1	2	1	1	1	2	1	2	1	2.4	2.4	5.5	2.4	5.5	2.4	279650	300740	478130	324580	316300	418810	0	0	6719900	0	1302500	0
sp|P38300|MBA1_YEAST	sp|P38300|MBA1_YEAST	>sp|P38300|MBA1_YEAST Protein MBA1, mitochondrial OS=Saccharomyces cerevisiae (strain ATCC 204508 / S288c) GN=MBA1 PE=1 SV=1	1	1	1	31.811	0	0	0	0	0	0	0	0	0	0	0	0	0	0	0	0	0	0	0	0	0	0	0	0	0	0	0	0	0	0
sp|P38345|SDHF4_YEAST	sp|P38345|SDHF4_YEAST	>sp|P38345|SDHF4_YEAST Succinate dehydrogenase assembly factor 4, mitochondrial OS=Saccharomyces cerevisiae (strain ATCC 204508 / S288c) GN=SDH8 PE=1 SV=2	2	2	1	15.504	0	0	0	0	0	0	0	0	0	0	0	0	0	0	0	0	0	0	0	0	0	0	0	0	0	0	0	0	0	0
sp|P38631|FKS1_YEAST;sp|P40989|FKS2_YEAST	sp|P38631|FKS1_YEAST;sp|P40989|FKS2_YEAST	>sp|P38631|FKS1_YEAST 1,3-beta-glucan synthase component FKS1 OS=Saccharomyces cerevisiae (strain ATCC 204508 / S288c) GN=FKS1 PE=1 SV=2;>sp|P40989|FKS2_YEAST 1,3-beta-glucan synthase component GSC2 OS=Saccharomyces cerevisiae (strain ATCC 204508 / S288c)	2;1	2;1	2	214.85	1	1	1	1	1	1	1	1	1	1	1	1	0.7	0.7	0.7	1.2	1.2	1.2	167490	147800	300570	17468	224800	169990	0	0	0	0	0	0
sp|P38695|HXT5_YEAST;sp|P32466|HXT3_YEAST;sp|P32465|HXT1_YEAST;sp|P32467|HXT4_YEAST;sp|C7GWV6|HXT4_YEAS2;sp|A6ZT02|HXT4_YEAS7;sp|P23585|HXT2_YEAST	sp|P38695|HXT5_YEAST;sp|P32466|HXT3_YEAST;sp|P32465|HXT1_YEAST;sp|P32467|HXT4_YEAST;sp|C7GWV6|HXT4_YEAS2;sp|A6ZT02|HXT4_YEAS7	>sp|P38695|HXT5_YEAST Probable glucose transporter HXT5 OS=Saccharomyces cerevisiae (strain ATCC 204508 / S288c) GN=HXT5 PE=1 SV=1;>sp|P32466|HXT3_YEAST Low-affinity glucose transporter HXT3 OS=Saccharomyces cerevisiae (strain ATCC 204508 / S288c) GN=HXT3	4;2;2;2;2;2;1	2;0;0;1;1;1;0	7	66.251	1	3	3	4	3	4	1	1	1	2	2	2	1.7	4.4	4.4	5.6	4.1	5.6	1656200	301290	281060	834870	3169400	1260400	0	0	0	5092300	25413000	12779000
sp|P38705|SYSM_YEAST	sp|P38705|SYSM_YEAST	>sp|P38705|SYSM_YEAST Serine--tRNA ligase, mitochondrial OS=Saccharomyces cerevisiae (strain ATCC 204508 / S288c) GN=DIA4 PE=1 SV=1	2	2	1	50.389	0	1	0	1	1	1	0	1	0	1	1	1	0	3.4	0	3.4	3.4	3.4	0	41707	0	97937	170210	109510	0	0	0	0	0	0
sp|P38714|SYRM_YEAST	sp|P38714|SYRM_YEAST	>sp|P38714|SYRM_YEAST Arginine--tRNA ligase, mitochondrial OS=Saccharomyces cerevisiae (strain ATCC 204508 / S288c) GN=MSR1 PE=3 SV=3	4	4	1	73.693	1	2	1	1	4	3	1	2	1	1	4	3	1.6	2.8	1.6	1.2	5.6	4	114590	43798	58101	51910	240860	100180	0	2248000	0	0	3452200	1740900
sp|P38744|PHS_YEAST	sp|P38744|PHS_YEAST	>sp|P38744|PHS_YEAST Putative pterin-4-alpha-carbinolamine dehydratase OS=Saccharomyces cerevisiae (strain ATCC 204508 / S288c) GN=YHL018W PE=1 SV=1	4	4	1	14.026	1	2	3	3	2	4	1	2	3	3	2	4	9.2	17.5	25	25	18.3	34.2	236680	576610	689410	2241200	855260	3878300	0	3663000	3838800	5745300	3281900	8899700
sp|P38746|YLF2_YEAST	sp|P38746|YLF2_YEAST	>sp|P38746|YLF2_YEAST Obg-like ATPase homolog OS=Saccharomyces cerevisiae (strain ATCC 204508 / S288c) GN=YLF2 PE=1 SV=1	6	6	1	45.714	0	4	2	1	2	1	0	4	2	1	2	1	0	12.1	5.7	4.2	6.4	4.2	0	277200	185750	43967	107690	86475	0	5344700	5638700	0	0	0
sp|P38771|RRF1_YEAST	sp|P38771|RRF1_YEAST	>sp|P38771|RRF1_YEAST Ribosome-recycling factor, mitochondrial OS=Saccharomyces cerevisiae (strain ATCC 204508 / S288c) GN=RRF1 PE=1 SV=1	10	10	1	26.406	8	5	4	8	8	10	8	5	4	8	8	10	27.8	15.7	13.5	28.3	28.3	37	3193200	1276800	1020400	2902100	5446400	5131100	32867000	28953000	28231000	17719000	30421000	27707000
sp|P38783|FYV4_YEAST	sp|P38783|FYV4_YEAST	>sp|P38783|FYV4_YEAST Protein FYV4, mitochondrial OS=Saccharomyces cerevisiae (strain ATCC 204508 / S288c) GN=FYV4 PE=1 SV=1	4	4	1	15.291	4	4	3	3	3	3	4	4	3	3	3	3	28.5	28.5	17.7	23.1	23.1	17.7	5473400	3460000	3219700	6433400	8456400	7397500	19617000	24053000	21057000	19334000	20538000	24140000
sp|P38797|PP2C7_YEAST	sp|P38797|PP2C7_YEAST	>sp|P38797|PP2C7_YEAST Protein phosphatase 2C homolog 7, mitochondrial OS=Saccharomyces cerevisiae (strain ATCC 204508 / S288c) GN=PTC7 PE=1 SV=2	3	3	1	37.782	0	0	0	1	2	3	0	0	0	1	2	3	0	0	0	2.9	5.8	9	0	0	0	190030	711050	908740	0	0	0	0	6042000	8054100
sp|P38891|BCA1_YEAST;sp|P47176|BCA2_YEAST	sp|P38891|BCA1_YEAST	>sp|P38891|BCA1_YEAST Branched-chain-amino-acid aminotransferase, mitochondrial OS=Saccharomyces cerevisiae (strain ATCC 204508 / S288c) GN=BAT1 PE=1 SV=1	14;2	14;2	2	43.596	7	5	9	12	13	10	7	5	9	12	13	10	21.6	15	30	40.7	45.8	32.6	1970600	1209500	2161700	12391000	12277000	10180000	37765000	42118000	45750000	103600000	90139000	89153000
sp|P38910|CH10_YEAST	sp|P38910|CH10_YEAST	>sp|P38910|CH10_YEAST 10 kDa heat shock protein, mitochondrial OS=Saccharomyces cerevisiae (strain ATCC 204508 / S288c) GN=HSP10 PE=1 SV=1	5	5	1	11.372	1	2	1	3	3	4	1	2	1	3	3	4	10.4	19.8	10.4	34.9	34.9	53.8	256830	524200	326790	4044700	5298200	3702600	0	5288200	0	10913000	11315000	9909700
sp|P38988|GGC1_YEAST	sp|P38988|GGC1_YEAST	>sp|P38988|GGC1_YEAST Mitochondrial GTP/GDP carrier protein 1 OS=Saccharomyces cerevisiae (strain ATCC 204508 / S288c) GN=GGC1 PE=1 SV=1	18	18	1	33.215	13	15	15	14	16	12	13	15	15	14	16	12	42.3	51.3	53.3	46.7	54.3	39.3	8737000	11731000	10755000	12940000	15538000	9612400	152490000	229630000	155840000	86453000	75362000	98289000
sp|P38998|LYS1_YEAST	sp|P38998|LYS1_YEAST	>sp|P38998|LYS1_YEAST Saccharopine dehydrogenase [NAD(+), L-lysine-forming] OS=Saccharomyces cerevisiae (strain ATCC 204508 / S288c) GN=LYS1 PE=1 SV=3	2	2	1	41.464	0	0	0	2	2	2	0	0	0	2	2	2	0	0	0	9.4	9.4	9.4	0	0	0	304520	414720	334690	0	0	0	2970000	3106900	3458500
sp|P39003|HXT6_YEAST	sp|P39003|HXT6_YEAST	>sp|P39003|HXT6_YEAST High-affinity hexose transporter HXT6 OS=Saccharomyces cerevisiae (strain ATCC 204508 / S288c) GN=HXT6 PE=1 SV=2	11	1	1	62.704	8	9	7	10	9	9	1	1	0	1	1	1	20.4	19.8	12.6	20.9	21.6	19.8	338480	253670	0	658630	866920	1049900	5581600	5206800	0	0	0	11230000
sp|P39004|HXT7_YEAST;sp|P53631|HXT17_YEAST;sp|P39924|HXT13_YEAST;sp|P54854|HXT15_YEAST;sp|P47185|HXT16_YEAST	sp|P39004|HXT7_YEAST	>sp|P39004|HXT7_YEAST High-affinity hexose transporter HXT6 OS=Saccharomyces cerevisiae (strain ATCC 204508 / S288c) GN=HXT7 PE=1 SV=1	12;1;1;1;1	2;0;0;0;0	5	62.734	8	8	8	11	10	10	1	0	1	2	2	2	20.4	16.7	15.8	21.1	21.8	20	4434900	3049800	4790200	14368000	26041000	11681000	63389000	66139000	85063000	92738000	121820000	84759000
sp|P39015|STM1_YEAST	sp|P39015|STM1_YEAST	>sp|P39015|STM1_YEAST Suppressor protein STM1 OS=Saccharomyces cerevisiae (strain ATCC 204508 / S288c) GN=STM1 PE=1 SV=3	4	4	1	29.995	0	2	1	1	1	1	0	2	1	1	1	1	0	10.3	4	4	4	4	0	121700	38049	102340	149630	70805	0	2312400	0	0	0	0
sp|P39112|DSS1_YEAST	sp|P39112|DSS1_YEAST	>sp|P39112|DSS1_YEAST Exoribonuclease II, mitochondrial OS=Saccharomyces cerevisiae (strain ATCC 204508 / S288c) GN=DSS1 PE=1 SV=2	3	3	1	110.82	1	1	2	1	2	2	1	1	2	1	2	2	1.1	1.1	2.1	0.9	2.1	2.1	29260	58111	84789	38564	252940	306090	0	0	8911800	0	9171400	15144000
sp|P39518|LCF2_YEAST	sp|P39518|LCF2_YEAST	>sp|P39518|LCF2_YEAST Long-chain-fatty-acid--CoA ligase 2 OS=Saccharomyces cerevisiae (strain ATCC 204508 / S288c) GN=FAA2 PE=1 SV=1	5	5	1	83.437	1	1	2	4	3	3	1	1	2	4	3	3	1.5	1.5	4	6	4.7	5.2	38680	25566	111110	407730	514370	376370	0	0	4390800	6564100	6308600	5282600
sp|P39522|ILV3_YEAST	sp|P39522|ILV3_YEAST	>sp|P39522|ILV3_YEAST Dihydroxy-acid dehydratase, mitochondrial OS=Saccharomyces cerevisiae (strain ATCC 204508 / S288c) GN=ILV3 PE=1 SV=2	23	23	1	62.86	16	12	16	19	18	19	16	12	16	19	18	19	37.9	23.4	40.2	45.6	40.3	48.5	4247900	2365700	4005800	11103000	17487000	13029000	79772000	90380000	109850000	126480000	148110000	154560000
sp|P39533|ACON2_YEAST	sp|P39533|ACON2_YEAST	>sp|P39533|ACON2_YEAST Homocitrate dehydratase, mitochondrial OS=Saccharomyces cerevisiae (strain ATCC 204508 / S288c) GN=ACO2 PE=1 SV=1	3	2	1	86.582	2	1	2	2	2	3	1	0	1	1	1	2	1.9	0.9	1.9	2.5	2.5	3.5	96496	0	35948	187910	177360	176060	0	0	0	0	0	2411700
sp|P39676|FHP_YEAST	sp|P39676|FHP_YEAST	>sp|P39676|FHP_YEAST Flavohemoprotein OS=Saccharomyces cerevisiae (strain ATCC 204508 / S288c) GN=YHB1 PE=1 SV=2	14	14	1	44.646	9	8	10	10	10	11	9	8	10	10	10	11	35.1	32.6	43.4	40.9	39.3	42.6	2709000	2652100	4047200	14394000	19104000	13051000	39180000	64122000	64088000	90287000	78079000	77092000
sp|P39726|GCSH_YEAST	sp|P39726|GCSH_YEAST	>sp|P39726|GCSH_YEAST Glycine cleavage system H protein, mitochondrial OS=Saccharomyces cerevisiae (strain ATCC 204508 / S288c) GN=GCV3 PE=1 SV=3	4	4	1	18.793	2	2	2	4	4	4	2	2	2	4	4	4	16.5	16.5	16.5	22.4	22.4	22.4	2129700	1947100	2494600	17218000	17885000	12233000	8602000	11869000	12587000	39331000	22240000	21494000
sp|P39939|RS26B_YEAST;sp|P39938|RS26A_YEAST	sp|P39939|RS26B_YEAST;sp|P39938|RS26A_YEAST	>sp|P39939|RS26B_YEAST 40S ribosomal protein S26-B OS=Saccharomyces cerevisiae (strain ATCC 204508 / S288c) GN=RPS26B PE=1 SV=1;>sp|P39938|RS26A_YEAST 40S ribosomal protein S26-A OS=Saccharomyces cerevisiae (strain ATCC 204508 / S288c) GN=RPS26A PE=1 SV=1	3;3	3;3	2	13.447	0	1	2	2	3	2	0	1	2	2	3	2	0	12.6	20.2	20.2	26.1	20.2	0	1602500	2697700	5408000	5237700	4471200	0	0	10619000	11541000	8487100	10050000
sp|P39952|OXA1_YEAST	sp|P39952|OXA1_YEAST	>sp|P39952|OXA1_YEAST Mitochondrial inner membrane protein OXA1 OS=Saccharomyces cerevisiae (strain ATCC 204508 / S288c) GN=OXA1 PE=1 SV=1	7	7	1	44.815	3	5	5	6	6	6	3	5	5	6	6	6	9	18.2	15.2	19.9	20.1	19.9	711770	1270200	1643200	6093400	10063000	8016800	14908000	21130000	24808000	28466000	34985000	35714000
sp|P39962|KC13_YEAST	sp|P39962|KC13_YEAST	>sp|P39962|KC13_YEAST Casein kinase I homolog 3 OS=Saccharomyces cerevisiae (strain ATCC 204508 / S288c) GN=YCK3 PE=1 SV=2	1	1	1	60.26	1	0	1	1	1	1	1	0	1	1	1	1	2.3	0	2.3	2.3	2.3	2.3	258310	0	371100	2566500	1685300	2278000	0	0	0	0	0	0
sp|P40008|FMP52_YEAST	sp|P40008|FMP52_YEAST	>sp|P40008|FMP52_YEAST Protein FMP52, mitochondrial OS=Saccharomyces cerevisiae (strain ATCC 204508 / S288c) GN=FMP52 PE=1 SV=1	4	4	1	25.086	3	1	2	2	3	1	3	1	2	2	3	1	13.9	4.3	10.4	10.4	13.9	4.3	341440	37920	173740	312010	577770	107560	3716300	0	3124200	2970400	3230500	0
sp|P40030|ERG28_YEAST	sp|P40030|ERG28_YEAST	>sp|P40030|ERG28_YEAST Ergosterol biosynthetic protein 28 OS=Saccharomyces cerevisiae (strain ATCC 204508 / S288c) GN=ERG28 PE=1 SV=1	1	1	1	17.135	0	0	0	0	1	1	0	0	0	0	1	1	0	0	0	0	7.4	7.4	0	0	0	0	597960	269900	0	0	0	0	0	0
sp|P40035|PIC2_YEAST	sp|P40035|PIC2_YEAST	>sp|P40035|PIC2_YEAST Mitochondrial phosphate carrier protein 2 OS=Saccharomyces cerevisiae (strain ATCC 204508 / S288c) GN=PIC2 PE=1 SV=1	1	1	1	33.528	1	1	0	1	1	1	1	1	0	1	1	1	3.3	3.3	0	3.3	3.3	3.3	465590	306660	0	1040100	2125200	638840	0	0	0	0	0	0
sp|P40053|AIM9_YEAST;sp|C8Z792|AIM9_YEAS8;sp|C7GRR3|AIM9_YEAS2;sp|B3LRJ8|AIM9_YEAS1;sp|A6ZR36|AIM9_YEAS7	sp|P40053|AIM9_YEAST;sp|C8Z792|AIM9_YEAS8;sp|C7GRR3|AIM9_YEAS2;sp|B3LRJ8|AIM9_YEAS1;sp|A6ZR36|AIM9_YEAS7	>sp|P40053|AIM9_YEAST Altered inheritance of mitochondria protein 9, mitochondrial OS=Saccharomyces cerevisiae (strain ATCC 204508 / S288c) GN=AIM9 PE=1 SV=1;>sp|C8Z792|AIM9_YEAS8 Altered inheritance of mitochondria protein 9, mitochondrial OS=Saccharomyce	26;25;25;25;24	26;25;25;25;24	5	72.413	15	13	11	23	23	26	15	13	11	23	23	26	27.4	20.1	18.3	41.6	41.3	47	1049900	778320	752840	5495100	7885400	6404000	41033000	42483000	42103000	87372000	99873000	97330000
sp|P40086|COX15_YEAST	sp|P40086|COX15_YEAST	>sp|P40086|COX15_YEAST Cytochrome c oxidase assembly protein COX15 OS=Saccharomyces cerevisiae (strain ATCC 204508 / S288c) GN=COX15 PE=1 SV=1	13	13	1	54.658	1	0	1	6	7	7	1	0	1	6	7	7	2.9	0	2.1	14	16	16	34670	0	26281	1302600	1952700	1269200	0	0	0	20395000	21773000	22675000
sp|P40098|FMP10_YEAST	sp|P40098|FMP10_YEAST	>sp|P40098|FMP10_YEAST Uncharacterized mitochondrial membrane protein FMP10 OS=Saccharomyces cerevisiae (strain ATCC 204508 / S288c) GN=FMP10 PE=1 SV=1	4	4	1	27.698	1	1	1	1	3	2	1	1	1	1	3	2	5.3	5.3	5.3	5.3	19.3	10.2	97308	111910	141550	153760	709940	364110	0	0	0	0	4148800	2521000
sp|P40185|MMF1_YEAST	sp|P40185|MMF1_YEAST	>sp|P40185|MMF1_YEAST Protein MMF1, mitochondrial OS=Saccharomyces cerevisiae (strain ATCC 204508 / S288c) GN=MMF1 PE=1 SV=1	6	6	1	15.908	3	2	2	3	2	3	3	2	2	3	2	3	20	16.6	13.8	20	12.4	18.6	530210	359690	263940	2320400	1311000	2280600	5969300	4558300	4045800	17869000	0	18908000
sp|Q12690|RL13A_YEAST;sp|P40212|RL13B_YEAST	sp|Q12690|RL13A_YEAST;sp|P40212|RL13B_YEAST	>sp|Q12690|RL13A_YEAST 60S ribosomal protein L13-A OS=Saccharomyces cerevisiae (strain ATCC 204508 / S288c) GN=RPL13A PE=1 SV=1;>sp|P40212|RL13B_YEAST 60S ribosomal protein L13-B OS=Saccharomyces cerevisiae (strain ATCC 204508 / S288c) GN=RPL13B PE=1 SV=1	7;7	7;7	2	22.554	3	6	5	4	3	3	3	6	5	4	3	3	13.6	28.1	23.6	18.6	14.6	14.1	991160	1583900	1464200	930260	1861300	1203600	7703900	12195000	11597000	5450900	7669400	7637200
sp|P40215|NDH1_YEAST	sp|P40215|NDH1_YEAST	>sp|P40215|NDH1_YEAST External NADH-ubiquinone oxidoreductase 1, mitochondrial OS=Saccharomyces cerevisiae (strain ATCC 204508 / S288c) GN=NDE1 PE=1 SV=1	22	21	1	62.773	5	4	4	11	10	5	5	4	4	10	10	5	7.9	5.9	6.1	22.7	18.6	8.8	1973200	150720	4606300	1774800	2458900	804640	19003000	31016000	36577000	43581000	46437000	45711000
sp|P40341|YTA12_YEAST;sp|P39925|AFG3_YEAST	sp|P40341|YTA12_YEAST	>sp|P40341|YTA12_YEAST Mitochondrial respiratory chain complexes assembly protein YTA12 OS=Saccharomyces cerevisiae (strain ATCC 204508 / S288c) GN=YTA12 PE=1 SV=2	3;1	3;1	2	93.275	0	0	1	1	1	1	0	0	1	1	1	1	0	0	1.5	1.5	1.5	1.5	0	0	31201	92716	162940	94736	0	0	0	0	0	0
sp|P40345|PDAT_YEAST	sp|P40345|PDAT_YEAST	>sp|P40345|PDAT_YEAST Phospholipid:diacylglycerol acyltransferase OS=Saccharomyces cerevisiae (strain ATCC 204508 / S288c) GN=LRO1 PE=1 SV=1	1	1	1	75.392	1	1	1	1	1	1	1	1	1	1	1	1	1.8	1.8	1.8	1.8	1.8	1.8	31629	70007	37835	56240	48509	29939	0	1822900	0	813040	0	0
sp|P40364|MPM1_YEAST;sp|A6ZPQ6|MPM1_YEAS7	sp|P40364|MPM1_YEAST;sp|A6ZPQ6|MPM1_YEAS7	>sp|P40364|MPM1_YEAST Mitochondrial peculiar membrane protein 1 OS=Saccharomyces cerevisiae (strain ATCC 204508 / S288c) GN=MPM1 PE=1 SV=1;>sp|A6ZPQ6|MPM1_YEAS7 Mitochondrial peculiar membrane protein 1 OS=Saccharomyces cerevisiae (strain YJM789) GN=MPM1 P	10;9	10;9	2	28.47	0	0	3	3	4	7	0	0	3	3	4	7	0	0	18.3	18.7	25.8	31.7	0	0	209840	340010	939620	567280	0	0	3275400	3478100	5633700	4099900
sp|P40416|ATM1_YEAST	sp|P40416|ATM1_YEAST	>sp|P40416|ATM1_YEAST Iron-sulfur clusters transporter ATM1, mitochondrial OS=Saccharomyces cerevisiae (strain ATCC 204508 / S288c) GN=ATM1 PE=1 SV=2	1	1	1	77.521	1	1	1	0	0	1	1	1	1	0	0	1	1.2	1.2	1.2	0	0	1.2	2647700	556480	591610	0	0	131380	0	0	0	0	0	0
sp|P40452|COA1_YEAST	sp|P40452|COA1_YEAST	>sp|P40452|COA1_YEAST Cytochrome c oxidase assembly factor 1 OS=Saccharomyces cerevisiae (strain ATCC 204508 / S288c) GN=COA1 PE=1 SV=1	4	4	1	22.044	0	0	0	2	0	0	0	0	0	2	0	0	0	0	0	14.7	0	0	0	0	0	491550	0	0	0	0	0	5245000	0	0
sp|P40471|AYR1_YEAST	sp|P40471|AYR1_YEAST	>sp|P40471|AYR1_YEAST NADPH-dependent 1-acyldihydroxyacetone phosphate reductase OS=Saccharomyces cerevisiae (strain ATCC 204508 / S288c) GN=AYR1 PE=1 SV=1	2	2	1	32.814	0	0	0	2	2	1	0	0	0	2	2	1	0	0	0	11.1	11.1	5.7	0	0	0	219740	435030	45652	0	0	0	1798100	2958900	0
sp|P40495|LYS12_YEAST	sp|P40495|LYS12_YEAST	>sp|P40495|LYS12_YEAST Homoisocitrate dehydrogenase, mitochondrial OS=Saccharomyces cerevisiae (strain ATCC 204508 / S288c) GN=LYS12 PE=1 SV=1	16	16	1	40.068	6	10	8	15	12	14	6	10	8	15	12	14	16.7	28	22.6	42.3	31	38.8	958520	1159600	927210	7661600	9753400	7978100	20368000	23688000	17731000	53304000	61747000	64664000
sp|P40502|AIM19_YEAST	sp|P40502|AIM19_YEAST	>sp|P40502|AIM19_YEAST Altered inheritance of mitochondria protein 19, mitochondrial OS=Saccharomyces cerevisiae (strain ATCC 204508 / S288c) GN=AIM19 PE=1 SV=1	1	1	1	16.923	1	0	0	1	1	1	1	0	0	1	1	1	5.1	0	0	5.1	5.1	5.1	120690	0	0	438610	715690	289600	0	0	0	0	0	0
sp|P40509|COPE_YEAST	sp|P40509|COPE_YEAST	>sp|P40509|COPE_YEAST Coatomer subunit epsilon OS=Saccharomyces cerevisiae (strain ATCC 204508 / S288c) GN=SEC28 PE=1 SV=2	14	14	1	33.829	14	14	14	9	10	12	14	14	14	9	10	12	59.5	59.5	59.5	38.2	45.3	59.5	53261000	41592000	65001000	40016000	41590000	30408000	532040000	729200000	859650000	256990000	196640000	200440000
sp|P40513|MAM33_YEAST	sp|P40513|MAM33_YEAST	>sp|P40513|MAM33_YEAST Mitochondrial acidic protein MAM33 OS=Saccharomyces cerevisiae (strain ATCC 204508 / S288c) GN=MAM33 PE=1 SV=1	2	2	1	30.132	0	0	0	0	0	0	0	0	0	0	0	0	0	0	0	0	0	0	0	0	0	0	0	0	0	0	0	0	0	0
sp|P87262|RL34A_YEAST;sp|P40525|RL34B_YEAST	sp|P87262|RL34A_YEAST;sp|P40525|RL34B_YEAST	>sp|P87262|RL34A_YEAST 60S ribosomal protein L34-A OS=Saccharomyces cerevisiae (strain ATCC 204508 / S288c) GN=RPL34A PE=1 SV=1;>sp|P40525|RL34B_YEAST 60S ribosomal protein L34-B OS=Saccharomyces cerevisiae (strain ATCC 204508 / S288c) GN=RPL34B PE=1 SV=1	1;1	1;1	2	13.639	1	1	1	1	0	1	1	1	1	1	0	1	6.6	6.6	6.6	6.6	0	6.6	844650	804200	666940	975360	0	857140	0	0	0	0	0	0
sp|P40530|PDK1_YEAST	sp|P40530|PDK1_YEAST	>sp|P40530|PDK1_YEAST [Pyruvate dehydrogenase (acetyl-transferring)] kinase 1, mitochondrial OS=Saccharomyces cerevisiae (strain ATCC 204508 / S288c) GN=PKP1 PE=1 SV=1	2	2	1	45.443	0	0	0	2	2	1	0	0	0	2	2	1	0	0	0	7.6	7.6	3.3	0	0	0	535600	785610	248150	0	0	0	5979200	5072400	0
sp|P40858|RN49_YEAST	sp|P40858|RN49_YEAST	>sp|P40858|RN49_YEAST 54S ribosomal protein L49, mitochondrial OS=Saccharomyces cerevisiae (strain ATCC 204508 / S288c) GN=MRPL49 PE=1 SV=2	9	9	1	18.387	6	8	9	7	8	8	6	8	9	7	8	8	32.9	37.3	49.1	49.1	49.1	49.1	5170400	6233500	9648300	10029000	15644000	20910000	56654000	72483000	70388000	60487000	64600000	74246000
sp|P40961|PHB1_YEAST	sp|P40961|PHB1_YEAST	>sp|P40961|PHB1_YEAST Prohibitin-1 OS=Saccharomyces cerevisiae (strain ATCC 204508 / S288c) GN=PHB1 PE=1 SV=2	3	3	1	31.427	3	1	1	3	3	3	3	1	1	3	3	3	10.1	3.8	3.8	10.1	10.1	10.1	479520	101880	201810	1111100	1372600	1047000	4803400	0	0	6753000	6223600	6578100
sp|P40990|MSS2_YEAST	sp|P40990|MSS2_YEAST	>sp|P40990|MSS2_YEAST Protein MSS2, mitochondrial OS=Saccharomyces cerevisiae (strain ATCC 204508 / S288c) GN=MSS2 PE=1 SV=2	6	6	1	41.476	2	1	3	1	2	2	2	1	3	1	2	2	4.3	2	8.5	2.3	4.3	4.3	195420	38368	211570	85404	232050	167760	6043400	0	4542000	0	3555700	3594400
sp|P41058|RS29B_YEAST;sp|P41057|RS29A_YEAST	sp|P41058|RS29B_YEAST;sp|P41057|RS29A_YEAST	>sp|P41058|RS29B_YEAST 40S ribosomal protein S29-B OS=Saccharomyces cerevisiae (strain ATCC 204508 / S288c) GN=RPS29B PE=1 SV=3;>sp|P41057|RS29A_YEAST 40S ribosomal protein S29-A OS=Saccharomyces cerevisiae (strain ATCC 204508 / S288c) GN=RPS29A PE=1 SV=3	1;1	1;1	2	6.7276	1	1	1	1	1	1	1	1	1	1	1	1	19.6	19.6	19.6	19.6	19.6	19.6	750770	2208300	1674900	3035000	4652500	2923000	0	9365800	0	0	0	0
sp|P41805|RL10_YEAST	sp|P41805|RL10_YEAST	>sp|P41805|RL10_YEAST 60S ribosomal protein L10 OS=Saccharomyces cerevisiae (strain ATCC 204508 / S288c) GN=RPL10 PE=1 SV=1	3	3	1	25.361	2	1	0	1	1	1	2	1	0	1	1	1	8.6	5	0	5	5	5	247230	134150	0	192690	310770	0	2396100	0	0	0	0	0
sp|P41903|PTE1_YEAST	sp|P41903|PTE1_YEAST	>sp|P41903|PTE1_YEAST Peroxisomal acyl-coenzyme A thioester hydrolase 1 OS=Saccharomyces cerevisiae (strain ATCC 204508 / S288c) GN=TES1 PE=1 SV=1	5	5	1	40.259	1	1	2	3	5	5	1	1	2	3	5	5	2.6	2.6	5.4	8.3	13.8	13.8	181870	161840000	424300	1036500	72320000	43004000	0	0	52272000	683540000	810330000	668210000
sp|P42847|RT18_YEAST	sp|P42847|RT18_YEAST	>sp|P42847|RT18_YEAST 37S ribosomal protein S18, mitochondrial OS=Saccharomyces cerevisiae (strain ATCC 204508 / S288c) GN=MRPS18 PE=1 SV=2	6	6	1	24.563	4	3	5	4	4	4	4	3	5	4	4	4	21.2	16.1	26.7	24	24	21.7	2606100	1876400	1809700	4385700	3963500	2991300	34199000	28630000	37048000	25411000	19232000	23187000
sp|P42900|SLS1_YEAST	sp|P42900|SLS1_YEAST	>sp|P42900|SLS1_YEAST Sigma-like sequence protein 1, mitochondrial OS=Saccharomyces cerevisiae (strain ATCC 204508 / S288c) GN=SLS1 PE=1 SV=1	8	8	1	73.256	1	2	3	4	5	4	1	2	3	4	5	4	2	6.1	7.2	10.4	13.7	12.4	117250	119790	196730	739390	1240300	625940	0	9872900	8992000	10772000	10264000	11787000
sp|P42940|ETFB_YEAST	sp|P42940|ETFB_YEAST	>sp|P42940|ETFB_YEAST Probable electron transfer flavoprotein subunit beta OS=Saccharomyces cerevisiae (strain ATCC 204508 / S288c) GN=CIR1 PE=1 SV=1	11	11	1	28.758	6	6	8	6	9	7	6	6	8	6	9	7	19.2	21.5	26.1	26.4	29.9	30.3	3339500	12051000	9666300	4657200	5380200	5683800	56571000	95174000	76357000	38976000	45877000	52694000
sp|P43567|AGX1_YEAST	sp|P43567|AGX1_YEAST	>sp|P43567|AGX1_YEAST Alanine--glyoxylate aminotransferase 1 OS=Saccharomyces cerevisiae (strain ATCC 204508 / S288c) GN=AGX1 PE=1 SV=1	8	8	1	41.907	2	1	1	6	7	5	2	1	1	6	7	5	5.5	3.1	3.1	20.5	22.9	17.4	761560	104600	493170	3033800	4347200	1781400	10876000	0	13078000	21438000	23160000	13111000
sp|P43573|BUD27_YEAST	sp|P43573|BUD27_YEAST	>sp|P43573|BUD27_YEAST Bud site selection protein 27 OS=Saccharomyces cerevisiae (strain ATCC 204508 / S288c) GN=BUD27 PE=1 SV=1	1	1	1	91.421	0	0	0	0	0	0	0	0	0	0	0	0	0	0	0	0	0	0	0	0	0	0	0	0	0	0	0	0	0	0
sp|P43610|IRC5_YEAST	sp|P43610|IRC5_YEAST	>sp|P43610|IRC5_YEAST Uncharacterized ATP-dependent helicase IRC5 OS=Saccharomyces cerevisiae (strain ATCC 204508 / S288c) GN=IRC5 PE=1 SV=2	1	1	1	96.964	1	0	0	0	1	0	1	0	0	0	1	0	1.2	0	0	0	1.2	0	1048100	0	0	0	133170	0	0	0	0	0	0	0
sp|P43613|ERJ5_YEAST	sp|P43613|ERJ5_YEAST	>sp|P43613|ERJ5_YEAST ER-localized J domain-containing protein 5 OS=Saccharomyces cerevisiae (strain ATCC 204508 / S288c) GN=ERJ5 PE=1 SV=1	1	1	1	34.191	0	0	1	0	0	0	0	0	1	0	0	0	0	0	4.1	0	0	0	0	0	110670	0	0	0	0	0	0	0	0	0
sp|P43635|CISY3_YEAST	sp|P43635|CISY3_YEAST	>sp|P43635|CISY3_YEAST Citrate synthase 3 OS=Saccharomyces cerevisiae (strain ATCC 204508 / S288c) GN=CIT3 PE=3 SV=1	8	7	1	53.811	2	1	4	6	6	5	2	1	4	5	5	5	5.6	1.6	9.7	10.9	10.7	8.4	83485	26882	163970	836040	1216700	569110	3344400	0	3890100	5855900	4016200	3780600
sp|P46367|ALDH4_YEAST;sp|P32872|ALDHY_YEASX	sp|P46367|ALDH4_YEAST	>sp|P46367|ALDH4_YEAST Potassium-activated aldehyde dehydrogenase, mitochondrial OS=Saccharomyces cerevisiae (strain ATCC 204508 / S288c) GN=ALD4 PE=1 SV=2	31;2	29;0	2	56.723	27	26	25	27	30	28	25	25	24	26	28	27	62.2	61.3	56.6	63.6	63.6	63.4	24583000	22441000	29732000	120120000	192020000	143130000	563570000	663930000	794110000	1919100000	1950300000	2106900000
sp|P46669|RPA43_YEAST	sp|P46669|RPA43_YEAST	>sp|P46669|RPA43_YEAST DNA-directed RNA polymerase I subunit RPA43 OS=Saccharomyces cerevisiae (strain ATCC 204508 / S288c) GN=RPA43 PE=1 SV=2	8	8	1	36.224	7	6	7	6	7	6	7	6	7	6	7	6	24.2	17.2	24.2	17.2	24.2	24.2	9091100	7348400	11071000	6159200	9705700	4591800	118780000	135780000	165830000	61282000	62187000	62472000
sp|P46672|ARC1_YEAST	sp|P46672|ARC1_YEAST	>sp|P46672|ARC1_YEAST tRNA-aminoacylation cofactor ARC1 OS=Saccharomyces cerevisiae (strain ATCC 204508 / S288c) GN=ARC1 PE=1 SV=2	31	31	1	42.083	27	27	28	28	28	30	27	27	28	28	28	30	65.2	65.2	65.2	68.4	67.3	68.4	263950000	189050000	295380000	204310000	266150000	236160000	4309400000	5513300000	5692100000	2579300000	2284700000	2507600000
sp|P46681|DLD2_YEAST	sp|P46681|DLD2_YEAST	>sp|P46681|DLD2_YEAST D-lactate dehydrogenase [cytochrome] 2, mitochondrial OS=Saccharomyces cerevisiae (strain ATCC 204508 / S288c) GN=DLD2 PE=1 SV=1	3	3	1	59.268	0	0	1	2	3	3	0	0	1	2	3	3	0	0	2.6	3.8	6.4	6.4	0	0	44092	273210	480210	365780	0	0	0	4796400	3839200	4288400
sp|P47007|YJO7_YEAST	sp|P47007|YJO7_YEAST	>sp|P47007|YJO7_YEAST Uncharacterized protein YJL147C OS=Saccharomyces cerevisiae (strain ATCC 204508 / S288c) GN=YJL147C PE=1 SV=1	1	1	1	44.862	0	0	0	0	0	0	0	0	0	0	0	0	0	0	0	0	0	0	0	0	0	0	0	0	0	0	0	0	0	0
sp|P47015|AIM23_YEAST;sp|C8ZB86|AIM23_YEAS8;sp|C7GPZ8|AIM23_YEAS2;sp|B5VL46|AIM23_YEAS6;sp|B3LPY7|AIM23_YEAS1;sp|A6ZQJ9|AIM23_YEAS7	sp|P47015|AIM23_YEAST;sp|C8ZB86|AIM23_YEAS8;sp|C7GPZ8|AIM23_YEAS2;sp|B5VL46|AIM23_YEAS6;sp|B3LPY7|AIM23_YEAS1;sp|A6ZQJ9|AIM23_YEAS7	>sp|P47015|AIM23_YEAST Altered inheritance of mitochondria protein 23, mitochondrial OS=Saccharomyces cerevisiae (strain ATCC 204508 / S288c) GN=AIM23 PE=1 SV=1;>sp|C8ZB86|AIM23_YEAS8 Altered inheritance of mitochondria protein 23, mitochondrial OS=Sacchar	19;18;18;18;18;18	19;18;18;18;18;18	6	41.461	8	10	8	10	9	9	8	10	8	10	9	9	19.7	27.2	21.9	27	23.6	25.6	1822000	2474100	1992000	3902000	5923800	3778600	35972000	55273000	44518000	40115000	45476000	40703000
sp|P47039|BNA3_YEAST	sp|P47039|BNA3_YEAST	>sp|P47039|BNA3_YEAST Probable kynurenine--oxoglutarate transaminase BNA3 OS=Saccharomyces cerevisiae (strain ATCC 204508 / S288c) GN=BNA3 PE=1 SV=1	2	2	1	50.082	1	1	1	2	2	2	1	1	1	2	2	2	4.1	4.1	4.1	7	7	7	509500	144100	450620	4871800	4980500	4948500	0	0	0	36839000	30145000	40000000
sp|P47054|NU192_YEAST	sp|P47054|NU192_YEAST	>sp|P47054|NU192_YEAST Nucleoporin NUP192 OS=Saccharomyces cerevisiae (strain ATCC 204508 / S288c) GN=NUP192 PE=1 SV=1	2	2	1	191.53	1	1	1	1	1	2	1	1	1	1	1	2	1.1	1.1	1.1	1.1	1.1	1.7	13875000	10209000	9675300	25131000	22111000	42325000	511320000	685460000	0	63257000	426700000	1026400000
sp|P47068|BBC1_YEAST	sp|P47068|BBC1_YEAST	>sp|P47068|BBC1_YEAST Myosin tail region-interacting protein MTI1 OS=Saccharomyces cerevisiae (strain ATCC 204508 / S288c) GN=BBC1 PE=1 SV=2	6	6	1	128.29	1	0	1	5	5	6	1	0	1	5	5	6	0.7	0	0.7	5.4	5.6	6.3	40703	0	26712	385280	602500	392460	0	0	0	9471400	10524000	7303500
sp|P47140|AIM25_YEAST	sp|P47140|AIM25_YEAST	>sp|P47140|AIM25_YEAST Altered inheritance rate of mitochondria protein 25 OS=Saccharomyces cerevisiae (strain ATCC 204508 / S288c) GN=AIM25 PE=3 SV=1	4	4	1	37.479	0	3	2	3	3	3	0	3	2	3	3	3	0	13.5	6.1	11.9	11.6	13.5	0	279180	155830	820880	1435400	1082500	0	6041600	6159900	6492100	8608400	10371000
sp|P47141|RT26_YEAST	sp|P47141|RT26_YEAST	>sp|P47141|RT26_YEAST 37S ribosomal protein S26, mitochondrial OS=Saccharomyces cerevisiae (strain ATCC 204508 / S288c) GN=RSM26 PE=1 SV=1	1	1	1	30.223	0	0	1	0	0	0	0	0	1	0	0	0	0	0	7.9	0	0	0	0	0	94068	0	0	0	0	0	0	0	0	0
sp|P47150|RT07_YEAST	sp|P47150|RT07_YEAST	>sp|P47150|RT07_YEAST 37S ribosomal protein S7, mitochondrial OS=Saccharomyces cerevisiae (strain ATCC 204508 / S288c) GN=RSM7 PE=1 SV=1	16	16	1	27.816	0	3	1	6	8	6	0	3	1	6	8	6	0	10.9	4	28.3	38.9	32.8	0	176730	81756	1886800	2732200	1842400	0	4751400	0	23501000	23671000	26097000
sp|P48015|GCST_YEAST	sp|P48015|GCST_YEAST	>sp|P48015|GCST_YEAST Aminomethyltransferase, mitochondrial OS=Saccharomyces cerevisiae (strain ATCC 204508 / S288c) GN=GCV1 PE=1 SV=2	10	10	1	44.468	4	4	4	6	4	6	4	4	4	6	4	6	8.2	9	8.2	14.5	15.2	14.5	503630	437980	570020	1239000	1421000	1155300	8602800	8524700	9610100	9803600	10369000	10765000
sp|P48360|ADRO_YEAST	sp|P48360|ADRO_YEAST	>sp|P48360|ADRO_YEAST Probable NADPH:adrenodoxin oxidoreductase, mitochondrial OS=Saccharomyces cerevisiae (strain ATCC 204508 / S288c) GN=ARH1 PE=1 SV=1	2	2	1	56.237	0	1	2	2	1	0	0	1	2	2	1	0	0	2.2	4.9	4.9	2.6	0	0	18069	79720	161730	226570	0	0	0	1881600	1464800	0	0
sp|P48525|SYEM_YEAST	sp|P48525|SYEM_YEAST	>sp|P48525|SYEM_YEAST Glutamate--tRNA ligase, mitochondrial OS=Saccharomyces cerevisiae (strain ATCC 204508 / S288c) GN=MSE1 PE=1 SV=2	4	4	1	61.603	0	0	0	4	2	2	0	0	0	4	2	2	0	0	0	8.4	3.7	3.7	0	0	0	314980	316190	125750	0	0	0	3215900	5837100	0
sp|P48527|SYYM_YEAST	sp|P48527|SYYM_YEAST	>sp|P48527|SYYM_YEAST Tyrosine--tRNA ligase, mitochondrial OS=Saccharomyces cerevisiae (strain ATCC 204508 / S288c) GN=MSY1 PE=1 SV=1	1	1	1	55.287	0	0	0	1	0	0	0	0	0	1	0	0	0	0	0	2.2	0	0	0	0	0	0	0	0	0	0	0	0	0	0
sp|P48564|YN35_YEAST	sp|P48564|YN35_YEAST	>sp|P48564|YN35_YEAST Uncharacterized protein YNL295W OS=Saccharomyces cerevisiae (strain ATCC 204508 / S288c) GN=YNL295W PE=1 SV=1	5	5	1	61.227	0	0	0	1	1	2	0	0	0	1	1	2	0	0	0	2.3	2.7	5	0	0	0	65406	58348	141120	0	0	0	0	0	2331800
sp|P48569|YD183_YEAST	sp|P48569|YD183_YEAST	>sp|P48569|YD183_YEAST Uncharacterized protein YDL183C OS=Saccharomyces cerevisiae (strain ATCC 204508 / S288c) GN=YDL183C PE=1 SV=1	4	4	1	37.047	1	0	1	0	1	1	1	0	1	0	1	1	2.2	0	2.2	0	6.2	2.2	51949	0	68707	0	58387	135200	0	0	0	0	0	0
sp|P48837|NUP57_YEAST	sp|P48837|NUP57_YEAST	>sp|P48837|NUP57_YEAST Nucleoporin NUP57 OS=Saccharomyces cerevisiae (strain ATCC 204508 / S288c) GN=NUP57 PE=1 SV=1	6	6	1	57.498	2	1	3	1	3	4	2	1	3	1	3	4	3.5	1.7	5.4	1.8	5.4	7	209590	35979	282960	120860	481140	229220	4772600	0	6542900	0	4701100	3068700
sp|P49017|COQ5_YEAST	sp|P49017|COQ5_YEAST	>sp|P49017|COQ5_YEAST 2-methoxy-6-polyprenyl-1,4-benzoquinol methylase, mitochondrial OS=Saccharomyces cerevisiae (strain ATCC 204508 / S288c) GN=COQ5 PE=1 SV=1	4	4	1	34.684	2	1	2	3	2	3	2	1	2	3	2	3	6.2	2.3	6.2	16.3	14	16.3	233310	63570	139130	1044200	1366200	889840	4574700	0	3320500	8377300	9721000	7387800
sp|P49095|GCSP_YEAST	sp|P49095|GCSP_YEAST	>sp|P49095|GCSP_YEAST Glycine dehydrogenase (decarboxylating), mitochondrial OS=Saccharomyces cerevisiae (strain ATCC 204508 / S288c) GN=GCV2 PE=1 SV=1	7	7	1	114.45	1	3	2	5	5	5	1	3	2	5	5	5	1.3	3.4	2.1	4.9	4.4	4.8	37889	52405	61376	601840	1171100	426730	0	3555600	3893500	7564700	21259000	6247700
sp|P49167|RL38_YEAST	sp|P49167|RL38_YEAST	>sp|P49167|RL38_YEAST 60S ribosomal protein L38 OS=Saccharomyces cerevisiae (strain ATCC 204508 / S288c) GN=RPL38 PE=1 SV=1	2	2	1	8.8264	1	1	2	2	2	2	1	1	2	2	2	2	12.8	19.2	32.1	32.1	32.1	32.1	312430	1852100	3745800	7643200	9700900	8319700	0	0	9532000	10674000	10640000	11832000
sp|P49367|LYS4_YEAST	sp|P49367|LYS4_YEAST	>sp|P49367|LYS4_YEAST Homoaconitase, mitochondrial OS=Saccharomyces cerevisiae (strain ATCC 204508 / S288c) GN=LYS4 PE=1 SV=1	7	7	1	75.15	1	2	4	3	1	6	1	2	4	3	1	6	2.7	3.9	8.2	5.9	2	10.5	20061	197270	174130	314430	361030	671220	0	10578000	6119200	7588800	0	9525200
sp|P49573|CTR1_YEAST	sp|P49573|CTR1_YEAST	>sp|P49573|CTR1_YEAST Copper transport protein CTR1 OS=Saccharomyces cerevisiae (strain ATCC 204508 / S288c) GN=CTR1 PE=1 SV=1	1	1	1	44.441	0	0	1	0	1	1	0	0	1	0	1	1	0	0	3.7	0	3.7	3.7	0	0	149620	0	222350	58976	0	0	0	0	0	0
sp|P49687|NU145_YEAST	sp|P49687|NU145_YEAST	>sp|P49687|NU145_YEAST Nucleoporin NUP145 OS=Saccharomyces cerevisiae (strain ATCC 204508 / S288c) GN=NUP145 PE=1 SV=1	1	1	1	145.66	0	0	0	0	0	0	0	0	0	0	0	0	0	0	0	0	0	0	0	0	0	0	0	0	0	0	0	0	0	0
sp|P50085|PHB2_YEAST	sp|P50085|PHB2_YEAST	>sp|P50085|PHB2_YEAST Prohibitin-2 OS=Saccharomyces cerevisiae (strain ATCC 204508 / S288c) GN=PHB2 PE=1 SV=2	10	10	1	34.406	5	5	6	7	7	5	5	5	6	7	7	5	20.3	16.5	22.3	27.1	26.8	19.4	917750	876470	1313200	2744000	5464300	2983500	14707000	25416000	17880000	32826000	32742000	26020000
sp|P51998|RL4P_YEAST	sp|P51998|RL4P_YEAST	>sp|P51998|RL4P_YEAST 54S ribosomal protein YmL6, mitochondrial OS=Saccharomyces cerevisiae (strain ATCC 204508 / S288c) GN=YML6 PE=1 SV=1	16	16	1	31.969	11	11	12	12	13	13	11	11	12	12	13	13	39.5	39.9	46.5	43.7	46.5	49.7	3196600	2202000	3411300	6979400	11982000	8371900	54995000	50095000	59062000	63536000	84130000	80363000
sp|P52893|ALAM_YEAST	sp|P52893|ALAM_YEAST	>sp|P52893|ALAM_YEAST Probable alanine aminotransferase, mitochondrial OS=Saccharomyces cerevisiae (strain ATCC 204508 / S288c) GN=ALT1 PE=1 SV=1	4	4	1	66.421	1	0	1	3	3	3	1	0	1	3	3	3	1.2	0	1.2	6.2	6.2	6.2	22966	0	19762	770010	680540	699490	0	0	0	6852400	5909000	6749100
sp|P53129|MON1_YEAST	sp|P53129|MON1_YEAST	>sp|P53129|MON1_YEAST Vacuolar fusion protein MON1 OS=Saccharomyces cerevisiae (strain ATCC 204508 / S288c) GN=MON1 PE=1 SV=2	1	1	1	73.477	1	0	0	1	1	1	1	0	0	1	1	1	1.7	0	0	1.7	1.7	1.7	81344	0	0	119520	131030	60165	0	0	0	0	0	0
sp|P53140|RMD9_YEAST;sp|P38330|RMD9L_YEAST	sp|P53140|RMD9_YEAST	>sp|P53140|RMD9_YEAST Protein RMD9, mitochondrial OS=Saccharomyces cerevisiae (strain ATCC 204508 / S288c) GN=RMD9 PE=1 SV=1	29;1	29;1	2	74.595	3	2	2	4	6	4	3	2	2	4	6	4	4.6	3.3	3.3	7.1	10.4	7.6	151070	31671	62589	126350	462840	200270	22770000	12096000	16326000	15875000	22752000	18618000
sp|P53163|MNP1_YEAST	sp|P53163|MNP1_YEAST	>sp|P53163|MNP1_YEAST 54S ribosomal protein L12, mitochondrial OS=Saccharomyces cerevisiae (strain ATCC 204508 / S288c) GN=MNP1 PE=1 SV=1	2	2	1	20.65	0	0	0	2	2	2	0	0	0	2	2	2	0	0	0	16.5	16.5	16.5	0	0	0	812040	595920	507480	0	0	0	3239300	1788900	2120500
sp|P53169|YBP2_YEAST	sp|P53169|YBP2_YEAST	>sp|P53169|YBP2_YEAST YAP1-binding protein 2 OS=Saccharomyces cerevisiae (strain ATCC 204508 / S288c) GN=YBP2 PE=1 SV=1	1	1	1	73.101	0	0	0	0	0	0	0	0	0	0	0	0	0	0	0	0	0	0	0	0	0	0	0	0	0	0	0	0	0	0
sp|P53170|PDK2_YEAST	sp|P53170|PDK2_YEAST	>sp|P53170|PDK2_YEAST [Pyruvate dehydrogenase (acetyl-transferring)] kinase 2, mitochondrial OS=Saccharomyces cerevisiae (strain ATCC 204508 / S288c) GN=PKP2 PE=1 SV=3	3	3	1	57.293	0	0	0	2	3	2	0	0	0	2	3	2	0	0	0	5.7	9	5.7	0	0	0	232840	375500	126480	0	0	0	3620100	2238800	2140800
sp|P53171|GEP7_YEAST;sp|C8Z8J0|GEP7_YEAS8;sp|C7GRJ3|GEP7_YEAS2;sp|B3LHC6|GEP7_YEAS1;sp|A6ZUB9|GEP7_YEAS7;sp|B5VIR6|GEP7_YEAS6	sp|P53171|GEP7_YEAST;sp|C8Z8J0|GEP7_YEAS8;sp|C7GRJ3|GEP7_YEAS2;sp|B3LHC6|GEP7_YEAS1;sp|A6ZUB9|GEP7_YEAS7;sp|B5VIR6|GEP7_YEAS6	>sp|P53171|GEP7_YEAST Genetic interactor of prohibitin 7, mitochondrial OS=Saccharomyces cerevisiae (strain ATCC 204508 / S288c) GN=GEP7 PE=1 SV=1;>sp|C8Z8J0|GEP7_YEAS8 Genetic interactor of prohibitin 7, mitochondrial OS=Saccharomyces cerevisiae (strain L	5;4;4;4;4;4	5;4;4;4;4;4	6	32.959	2	1	1	3	5	4	2	1	1	3	5	4	7	2.4	2.4	10.8	23.7	18.1	535060	28169	44873	1437700	2817900	1305200	9696200	0	0	8540500	12210000	11603000
sp|P53206|CYSK_YEAST	sp|P53206|CYSK_YEAST	>sp|P53206|CYSK_YEAST Putative cysteine synthase OS=Saccharomyces cerevisiae (strain ATCC 204508 / S288c) GN=YGR012W PE=1 SV=1	1	1	1	42.8	0	0	0	0	1	1	0	0	0	0	1	1	0	0	0	0	3.8	3.8	0	0	0	0	98873	36563	0	0	0	0	0	0
sp|P53212|YG1D_YEAST	sp|P53212|YG1D_YEAST	>sp|P53212|YG1D_YEAST Probable transcriptional regulatory protein HAH1 OS=Saccharomyces cerevisiae (strain ATCC 204508 / S288c) GN=YGR021W PE=1 SV=1	4	4	1	31.699	0	1	1	0	1	0	0	1	1	0	1	0	0	3.4	3.4	0	3.1	0	0	236020	301980	0	195400	0	0	0	0	0	0	0
sp|P53220|TIM21_YEAST	sp|P53220|TIM21_YEAST	>sp|P53220|TIM21_YEAST Mitochondrial import inner membrane translocase subunit TIM21 OS=Saccharomyces cerevisiae (strain ATCC 204508 / S288c) GN=TIM21 PE=1 SV=1	3	3	1	27.205	1	2	2	2	2	2	1	2	2	2	2	2	3.8	7.1	7.1	7.1	7.1	7.1	209630	689720	628450	1737300	806820	2188100	0	10075000	0	10022000	0	12274000
sp|P53234|YG21_YEAST	sp|P53234|YG21_YEAST	>sp|P53234|YG21_YEAST Uncharacterized protein YGR053C OS=Saccharomyces cerevisiae (strain ATCC 204508 / S288c) GN=YGR053C PE=4 SV=1	1	1	1	32.2	0	0	0	1	0	1	0	0	0	1	0	1	0	0	0	4.9	0	4.9	0	0	0	99522	0	53304	0	0	0	0	0	0
sp|P53252|PIL1_YEAST	sp|P53252|PIL1_YEAST	>sp|P53252|PIL1_YEAST Sphingolipid long chain base-responsive protein PIL1 OS=Saccharomyces cerevisiae (strain ATCC 204508 / S288c) GN=PIL1 PE=1 SV=1	16	14	1	38.349	13	14	12	12	13	15	12	12	11	11	12	13	48.1	50.1	42.5	51	51	55.5	29491000	23003000	24628000	101670000	171520000	138100000	384910000	398460000	328860000	726410000	929590000	1010700000
sp|P53260|GATF_YEAST	sp|P53260|GATF_YEAST	>sp|P53260|GATF_YEAST Glutamyl-tRNA(Gln) amidotransferase subunit F, mitochondrial OS=Saccharomyces cerevisiae (strain ATCC 204508 / S288c) GN=GTF1 PE=1 SV=1	2	2	1	20.787	1	1	1	2	2	2	1	1	1	2	2	2	5.5	5.5	5.5	10.4	10.4	10.4	158500	201990	203240	250600	806960	397310	0	0	0	2360500	2639500	3985300
sp|P53278|YG3A_YEAST	sp|P53278|YG3A_YEAST	>sp|P53278|YG3A_YEAST Uncharacterized protein YGR130C OS=Saccharomyces cerevisiae (strain ATCC 204508 / S288c) GN=YGR130C PE=1 SV=1	1	1	1	92.697	1	1	1	0	0	0	1	1	1	0	0	0	0.9	0.9	0.9	0	0	0	202570	156460	220870	0	0	0	0	0	0	0	0	0
sp|P53292|RT35_YEAST	sp|P53292|RT35_YEAST	>sp|P53292|RT35_YEAST 37S ribosomal protein S35, mitochondrial OS=Saccharomyces cerevisiae (strain ATCC 204508 / S288c) GN=MRPS35 PE=1 SV=1	12	12	1	39.575	9	10	9	8	8	10	9	10	9	8	8	10	32.8	32.5	29.9	32.5	26.7	40.3	3489900	3428300	2521800	4935900	6186200	5235000	46985000	70105000	57534000	43130000	45559000	54160000
sp|P53305|RT27_YEAST	sp|P53305|RT27_YEAST	>sp|P53305|RT27_YEAST Mitochondrial 37S ribosomal protein S27 OS=Saccharomyces cerevisiae (strain ATCC 204508 / S288c) GN=RSM27 PE=1 SV=1	5	5	1	12.392	4	4	4	5	5	4	4	4	4	5	5	4	45.5	45.5	45.5	47.3	47.3	36.4	6491500	6487500	7496500	10718000	23071000	9653700	26162000	35938000	34205000	25789000	32830000	36640000
sp|P53311|MPC3_YEAST;sp|P38857|MPC2_YEAST	sp|P53311|MPC3_YEAST	>sp|P53311|MPC3_YEAST Mitochondrial pyruvate carrier 3 OS=Saccharomyces cerevisiae (strain ATCC 204508 / S288c) GN=MPC3 PE=1 SV=1	3;1	3;1	2	16.23	0	0	0	3	3	3	0	0	0	3	3	3	0	0	0	19.9	19.9	19.9	0	0	0	1177000	2735200	1047700	0	0	0	7403000	7961800	4967700
sp|P53312|SUCB_YEAST	sp|P53312|SUCB_YEAST	>sp|P53312|SUCB_YEAST Succinyl-CoA ligase [ADP-forming] subunit beta, mitochondrial OS=Saccharomyces cerevisiae (strain ATCC 204508 / S288c) GN=LSC2 PE=1 SV=1	16	16	1	46.9	3	6	6	14	13	14	3	6	6	14	13	14	6.8	12.6	14.5	38.4	32.3	39.8	186130	378650	762120	10487000	14783000	11200000	15447000	25566000	29246000	126250000	133350000	121700000
sp|P53551|H1_YEAST	sp|P53551|H1_YEAST	>sp|P53551|H1_YEAST Histone H1 OS=Saccharomyces cerevisiae (strain ATCC 204508 / S288c) GN=HHO1 PE=1 SV=1	3	3	1	27.803	1	2	2	0	1	1	1	2	2	0	1	1	4.3	9.7	8.5	0	4.3	4.3	255510	673570	608610	0	290040	201100	0	8314500	7688100	0	0	0
sp|P53598|SUCA_YEAST	sp|P53598|SUCA_YEAST	>sp|P53598|SUCA_YEAST Succinyl-CoA ligase [ADP-forming] subunit alpha, mitochondrial OS=Saccharomyces cerevisiae (strain ATCC 204508 / S288c) GN=LSC1 PE=1 SV=1	15	15	1	35.032	6	9	11	9	12	13	6	9	11	9	12	13	28.6	41.6	49.5	46.2	55.3	57.8	3086000	3158200	6816900	12312000	18697000	14282000	52914000	70979000	83554000	104320000	82171000	98452000
sp|P53723|YN8B_YEAST	sp|P53723|YN8B_YEAST	>sp|P53723|YN8B_YEAST UPF0674 endoplasmic reticulum membrane protein YNR021W OS=Saccharomyces cerevisiae (strain ATCC 204508 / S288c) GN=YNR021W PE=1 SV=3	15	15	1	47.093	6	5	7	2	6	3	6	5	7	2	6	3	16.6	13.9	16.1	5.4	17.3	9.7	2322100	3082600	2987800	152770	993230	260930	18872000	28902000	22388000	9545700	13792000	12737000
sp|P53724|RM50_YEAST	sp|P53724|RM50_YEAST	>sp|P53724|RM50_YEAST 54S ribosomal protein L50, mitochondrial OS=Saccharomyces cerevisiae (strain ATCC 204508 / S288c) GN=MRPL50 PE=1 SV=1	9	9	1	16.283	3	3	3	3	4	3	3	3	3	3	4	3	20.9	17.3	28.1	28.1	36.7	28.1	544300	499270	561720	1791200	2605200	2241900	6444500	9679300	8525500	10766000	10357000	15666000
sp|P53732|RT12_YEAST	sp|P53732|RT12_YEAST	>sp|P53732|RT12_YEAST 37S ribosomal protein S12, mitochondrial OS=Saccharomyces cerevisiae (strain ATCC 204508 / S288c) GN=MRPS12 PE=1 SV=1	2	2	1	16.916	2	1	1	2	2	1	2	1	1	2	2	1	24.8	7.2	7.2	24.8	24.8	7.2	3263900	2622700	1406000	727520	3896700	3791300	21154000	0	0	0	11778000	0
sp|P53733|RT19_YEAST	sp|P53733|RT19_YEAST	>sp|P53733|RT19_YEAST 37S ribosomal protein S19, mitochondrial OS=Saccharomyces cerevisiae (strain ATCC 204508 / S288c) GN=RSM19 PE=1 SV=1	5	5	1	10.275	5	5	4	5	5	5	5	5	4	5	5	5	57.1	57.1	40.7	57.1	57.1	57.1	10958000	9553200	9641400	15862000	25705000	18277000	41045000	50979000	48972000	44409000	59527000	63796000
[truncated: 96 more rows]

## Sheet: Fig 2D Cbp3 vs Kgd4
Protein IDs	Majority protein IDs	Fasta headers	Peptide counts (all)	Peptide counts (unique)	Number of proteins	Mol. weight [kDa]	Peptides cbp3w_1	Peptides cbp3w_2	Peptides cbp3w_3	Peptides kgd4W_1	Peptides kgd4W_2	Peptides kgd4W_3	Unique peptides cbp3w_1	Unique peptides cbp3w_2	Unique peptides cbp3w_3	Unique peptides kgd4W_1	Unique peptides kgd4W_2	Unique peptides kgd4W_3	Sequence coverage cbp3w_1 [%]	Sequence coverage cbp3w_2 [%]	Sequence coverage cbp3w_3 [%]	Sequence coverage kgd4W_1 [%]	Sequence coverage kgd4W_2 [%]	Sequence coverage kgd4W_3 [%]	iBAQ Cbp3W_1	iBAQ Cbp3W_2	iBAQ Cbp3W_3	iBAQ Kgd4W_1	iBAQ Kgd4W_2	iBAQ Kgd4W_3	LFQ intensity cbp3w_1	LFQ intensity cbp3w_2	LFQ intensity cbp3w_3	LFQ intensity kgd4W_1	LFQ intensity kgd4W_2	LFQ intensity kgd4W_3
[truncated: 654 more rows]

[truncated: 3 more sheets: Fig 5F Cbp3 WT vs Cbp3 mrx4D, Fig 5G Cbs1 WT vs Cbs1 mrx4D, Fig 5F Cbs2 WT vs Cbs2 mrx4D]
