# Supplementary material for: A molecular switch at the yeast mitoribosomal tunnel exit controls cytochrome b synthesis
Source: Nucleic Acids Res. 2025 Jul 10;53(13):gkaf634. doi: 10.1093/nar/gkaf634 (PMC12242767; doi:10.1093/nar/gkaf634)
Supplement: gkaf634_Supplemental_Files [file gkaf634_supplemental_files.zip › Table S3. Statistical Analyses of Mass Spectrometry Data Related to Bio-ID Experiments.xlsx]

## Sheet: Samples
Sample	Description
"cbs1W"	Cbs1-BirA and biotinylated proteins purified from W303 "wild-type" genomic background
"cbs1D"	Cbs1-BirA and biotinylated proteins purified from W303 Δmrx4
"cbs2W"	Cbs2-BirA and biotinylated proteins purified from W303 "wild-type" genomic background
"cbs2D"	Cbs2-BirA and biotinylated proteins purified from W303 Δmrx4
"cbp3W"	Cbp3-BirA and biotinylated proteins purified from W303 "wild-type" genomic background
"cbp3D"	Cbp3-BirA and biotinylated proteins purified from W303 Δmrx4
"kgd4W"	Kgd4-BirA and biotinylated proteins purified from W303 "wild-type" genomic background

## Sheet: Fig 2B Cbs1 vs Kgd4
Uniprot	Symbol	iBAQ.Cbs1W_1	iBAQ.Cbs1W_2	iBAQ.Cbs1W_3	iBAQ.Kgd4W_1	iBAQ.Kgd4W_2	iBAQ.Kgd4W_3	logFC	t.ord	t.mod	p.ord	p.mod	q.ord	q.mod	df.r	df.0	s2.0	s2	s2.post	categ_Ord	categ_Mod	NegLogPvalMod	NegLogPvalOrd
P00044	CYC1	7704200	22346000	17017000	38048000	31807000	15363000	0.157195	1.40752	0.750659	0.23203	0.481061	0.152956	0.23509	4	2.04168	0.157994	0.0187095	0.0657784	Not Significant	Not Significant	0.3178	0.634456
P00128	QCR7	366620	3367400	1233200	2235300	2576200	993150	0.409367	0.735237	0.834159	0.502976	0.435925	0.247202	0.222972	4	2.04168	0.157994	0.465011	0.36126	Not Significant	Not Significant	0.360588	0.298452
P00175	CYB2	13248000	24448000	19535000	43825000	32874000	22692000	0.256056	1.3475	1.04972	0.249084	0.33401	0.156663	0.187427	4	2.04168	0.157994	0.0541626	0.0892507	Not Significant	Not Significant	0.47624	0.603654
P00359	TDH3	3923800	9306300	6793100	5381900	7028000	35849000	0.228979	0.184898	0.223357	0.862305	0.830618	0.360461	0.347007	4	2.04168	0.157994	2.30048	1.57646	Not Significant	Not Significant	0.0805986	0.064339
P00360	TDH1	183860	57262	0	312590	328420	576100	-0.588081	-0.516634	-0.622163	0.632662	0.556571	0.284731	0.254403	4	2.04168	0.157994	1.94356	1.34016	Not Significant	Not Significant	0.25448	0.198829
P00410	COX2	4262100	7375800	7966000	2784500	3394400	1216700	2.52739	8.05647	7.96247	0.00128894	0.000201695	0.00605613	0.00146932	4	2.04168	0.157994	0.147621	0.151126	Significant	Significant	3.69531	2.88977
P00447	SOD2	581890	1510200	888920	2882100	2100800	1671900	-0.186122	-0.968155	-0.759441	0.387791	0.476166	0.207174	0.234181	4	2.04168	0.157994	0.0554364	0.090094	Not Significant	Not Significant	0.322242	0.411402
P00560	PGK1	446470	804450	697590	1615800	1260200	8235800	-0.975716	-0.79974	-0.96559	0.468662	0.371294	0.236269	0.204467	4	2.04168	0.157994	2.23276	1.53163	Not Significant	Not Significant	0.430283	0.32914
P00830	ATP2	51347000	103700000	66365000	99366000	85366000	43115000	1.02931	6.61886	4.53105	0.00270184	0.00390281	0.00991775	0.0116294	4	2.04168	0.157994	0.0362761	0.0774087	Not Significant	Not Significant	2.40862	2.56834
P00890	CIT1	7700300	16169000	16957000	26443000	21165000	13201000	0.443461	2.13234	1.7498	0.0999447	0.130385	0.0979818	0.101996	4	2.04168	0.157994	0.0648769	0.0963443	Not Significant	Not Significant	0.884771	1.00024
P00924	ENO1	1470100	4630000	2352300	1425700	924100	12406000	1.03591	0.683244	0.830051	0.531975	0.438072	0.250368	0.222972	4	2.04168	0.157994	3.44815	2.3363	Not Significant	Not Significant	0.358455	0.274109
P00925	ENO2	124390	255730	172020	151360	433630	5290200	-0.950044	-0.496794	-0.606117	0.645398	0.566498	0.287162	0.257929	4	2.04168	0.157994	5.48562	3.68524	Not Significant	Not Significant	0.246802	0.190172
P00927	ILV1	795930	1476400	1269000	1973800	1677700	695270	0.836961	4.42892	3.43878	0.0114316	0.0136714	0.0239785	0.0226828	4	2.04168	0.157994	0.0535681	0.0888572	Not Significant	Not Significant	1.86419	1.94189
P00942	TPI1	0	121630	162820	467400	502450	5462100	-2.12654	-1.35215	-1.64401	0.24772	0.150936	0.156663	0.11084	4	2.04168	0.157994	3.7101	2.50973	Not Significant	Not Significant	0.821206	0.606039
P00950	GPM1	382700	1243500	264580	35067	0	5859900	1.80111	0.678711	0.830964	0.53456	0.437594	0.250368	0.222972	4	2.04168	0.157994	10.5634	7.04707	Not Significant	Not Significant	0.358929	0.272004
P01097	INH1	820070	1704300	2174900	15287000	11934000	7853400	-1.91437	-6.56353	-6.31436	0.0027875	0.000716999	0.0099221	0.0032143	4	2.04168	0.157994	0.127605	0.137875	Significant	Significant	3.14448	2.55479
P01120	RAS2	336640	1091600	782390	928300	779420	789470	0.715697	2.01232	2.07173	0.114496	0.083364	0.105071	0.0771169	4	2.04168	0.157994	0.189739	0.179012	Not Significant	Not Significant	1.07902	0.941209
P02381	VAR1	309180	1273300	365980	887470	507840	358100	0.991259	2.65443	2.7715	0.0567186	0.0321255	0.0666237	0.0374448	4	2.04168	0.157994	0.209181	0.191883	Not Significant	Not Significant	1.49315	1.24627
P02992	TUF1	2607600	5404600	4959300	5482100	5431600	1468300	1.27143	3.92703	3.92383	0.0171459	0.00766176	0.0309849	0.0159471	4	2.04168	0.157994	0.157235	0.157492	Not Significant	Not Significant	2.11567	1.76584
P02994	TEF1	1760500	4087900	5533600	3792400	3344900	10089000	0.484426	0.524067	0.62472	0.627929	0.554999	0.28377	0.254403	4	2.04168	0.157994	1.28166	0.901935	Not Significant	Not Significant	0.255708	0.20209
P04037	COX4	5109800	13731000	8866700	80945000	33609000	43604000	-1.47917	-4.03589	-4.19167	0.0156571	0.00565151	0.0296634	0.0131746	4	2.04168	0.157994	0.201487	0.18679	Not Significant	Not Significant	2.24784	1.80529
P04710	AAC1	1033300	5319300	1941700	4500600	3318000	1804000	0.600562	1.94522	1.9116	0.123633	0.104142	0.110858	0.0879603	4	2.04168	0.157994	0.142977	0.148052	Not Significant	Not Significant	0.982375	0.907865
P04803	MSW1	160620	441250	129290	845530	0	210930	0.462097	0.69714	0.808727	0.524109	0.449338	0.250368	0.226727	4	2.04168	0.157994	0.659049	0.489727	Not Significant	Not Significant	0.347427	0.280579
P04840	POR1	56382000	161740000	155770000	101260000	67702000	31173000	1.95673	8.65015	7.42379	0.000982474	0.000297528	0.00524568	0.00173396	4	2.04168	0.157994	0.0767551	0.104208	Significant	Significant	3.52647	3.00768
P05626	ATP4	978160	2499500	3810200	3678500	5792400	2279300	0.25176	0.500835	0.558928	0.642792	0.596304	0.28709	0.268022	4	2.04168	0.157994	0.37903	0.304335	Not Significant	Not Significant	0.224532	0.19193
P06168	ILV5	42839000	92010000	77898000	130550000	96919000	63032000	0.586802	4.27679	2.67676	0.0128804	0.0364485	0.0265435	0.0413061	4	2.04168	0.157994	0.0282383	0.0720871	Not Significant	Not Significant	1.43832	1.89007
P06182	CYC3	0	0	256690	831990	1054400	502660	-1.4385	-1.91564	-2.24951	0.127912	0.065182	0.113825	0.0649357	4	2.04168	0.157994	0.845824	0.613384	Not Significant	Not Significant	1.18587	0.89309
P07143	CYT1	398600	526460	1575200	2234400	1751600	813670	-0.0435441	-0.0694777	-0.0800827	0.947944	0.938758	0.386888	0.381253	4	2.04168	0.157994	0.589196	0.443479	Not Significant	Not Significant	0.0274462	0.0232173
P07246	ADH3	1664300	2549800	2217400	5354700	2929400	1746000	0.532068	2.06556	1.88676	0.107771	0.1078	0.10273	0.090395	4	2.04168	0.157994	0.0995288	0.119286	Not Significant	Not Significant	0.967382	0.967499
P07251	ATP1	129120000	223510000	178590000	306720000	256380000	119480000	0.757076	3.99982	3.10858	0.0161326	0.0206982	0.0300792	0.0274152	4	2.04168	0.157994	0.0537391	0.0889703	Not Significant	Not Significant	1.68407	1.7923
P07253	CBP6	607540	3016300	1436300	6385200	4099700	1362800	-0.207712	-0.54388	-0.571364	0.615419	0.588361	0.281281	0.265807	4	2.04168	0.157994	0.21878	0.198239	Not Significant	Not Significant	0.230356	0.210829
P07255	COX9	541860	6979000	2554800	9226000	2049400	1770900	0.448111	0.537083	0.635968	0.619694	0.548116	0.282137	0.254403	4	2.04168	0.157994	1.04419	0.744717	Not Significant	Not Significant	0.261127	0.207823
P07256	COR1	14864000	34009000	31242000	46625000	36454000	18783000	0.707372	5.26567	3.24421	0.00623043	0.0174218	0.0182962	0.0257044	4	2.04168	0.157994	0.0270695	0.0713132	Not Significant	Not Significant	1.75891	2.20548
P07257	QCR2	72045000	151620000	89305000	110530000	82626000	47126000	1.43935	9.47288	6.38109	0.000692831	0.000677792	0.00428328	0.00316008	4	2.04168	0.157994	0.0346304	0.0763191	Not Significant	Not Significant	3.1689	3.15937
P07266	MRS1	58800	122660	75051	268950	103410	0	0.483523	1.51175	1.50424	0.205131	0.182883	0.149572	0.125501	4	2.04168	0.157994	0.153448	0.154985	Not Significant	Not Significant	0.737828	0.687968
P07275	PUT2	1483900	7103000	2999200	8172800	9553100	7343100	-0.347763	-0.812859	-0.8783	0.461909	0.413342	0.235902	0.216056	4	2.04168	0.157994	0.274554	0.235165	Not Significant	Not Significant	0.38369	0.335443
P07342	ILV2	5672800	11220000	9299600	12231000	8838900	6782800	0.942837	4.6507	3.76218	0.00965638	0.00925525	0.0222406	0.0185995	4	2.04168	0.157994	0.0616492	0.0942074	Not Significant	Not Significant	2.03361	2.01519
P08067	RIP1	962210	3734800	3970200	3850600	3217300	1378600	0.959343	2.60904	2.71226	0.0594797	0.0347595	0.068464	0.0401138	4	2.04168	0.157994	0.202804	0.187661	Not Significant	Not Significant	1.45893	1.22563
P08417	FUM1	3302000	10656000	7935600	20490000	13681000	9369700	-0.0320599	-0.198946	-0.139539	0.852008	0.89356	0.357428	0.369331	4	2.04168	0.157994	0.0389534	0.0791812	Not Significant	Not Significant	0.0488765	0.0695561
P08525	QCR8	304280	440800	248780	897070	611500	281010	0.3099	0.878856	0.902478	0.429105	0.401349	0.223028	0.211676	4	2.04168	0.157994	0.186508	0.176873	Not Significant	Not Significant	0.396478	0.367436
P09440	MIS1	437960	1528700	760230	3507500	2319500	1295900	-0.411676	-2.80231	-1.84324	0.048697	0.114524	0.0599273	0.0940043	4	2.04168	0.157994	0.0323721	0.0748239	Not Significant	Not Significant	0.941105	1.3125
P09457	ATP5	26745000	64099000	49727000	120300000	92133000	38844000	0.267042	2.05013	1.23404	0.109674	0.263025	0.10273	0.154837	4	2.04168	0.157994	0.0254499	0.070241	Not Significant	Not Significant	0.580003	0.959896
P09624	LPD1	1102100	3203300	2254700	1211100	1134100	541760	2.18555	18.1908	10.2855	5.37091e-05	4.7188e-05	0.000788607	0.000687516	4	2.04168	0.157994	0.0216527	0.067727	Significant	Significant	4.32617	4.26995
P0CS90	SSC1	20453000	51466000	30753000	24875000	17200000	8766600	2.08232	23.9417	10.3341	1.80507e-05	4.5926e-05	0.000722072	0.000687516	4	2.04168	0.157994	0.0113469	0.0609038	Significant	Significant	4.33794	4.7435
P10174	COX7	851510	5890000	1222700	3539800	2793500	914030	0.859293	1.50702	1.71568	0.206283	0.136698	0.149572	0.104139	4	2.04168	0.157994	0.487683	0.37627	Not Significant	Not Significant	0.864239	0.685537
P10662	MRP1	560270	1685400	830640	3261600	1946200	677540	0.227487	0.740513	0.726401	0.5001	0.494762	0.247118	0.237553	4	2.04168	0.157994	0.14156	0.147114	Not Significant	Not Significant	0.305604	0.300943
P10663	MRP2	2675600	7967800	6075900	11220000	7306800	4380300	0.555457	4.7727	2.63129	0.00882262	0.0387398	0.0222037	0.0430041	4	2.04168	0.157994	0.0203173	0.0668428	Not Significant	Not Significant	1.41184	2.0544
P10834	PET54	137210	210920	72438	751110	659400	203500	-0.816602	-1.45926	-1.65683	0.21826	0.14829	0.152053	0.110091	4	2.04168	0.157994	0.469728	0.364383	Not Significant	Not Significant	0.828889	0.661026
P10849	MTF2	381840	502980	1022800	5313000	5117500	1773100	-1.60053	-3.17621	-3.54614	0.0336571	0.0119892	0.0470652	0.0214991	4	2.04168	0.157994	0.380893	0.305568	Significant	Significant	1.92121	1.47292
P11914	MAS2	1367400	4143700	2021000	12494000	8690000	4188700	-0.724699	-4.7346	-3.2057	0.00907328	0.0182903	0.0222037	0.0257058	4	2.04168	0.157994	0.0351432	0.0766586	Not Significant	Not Significant	1.73778	2.04224
P12686	MRP13	726090	1786300	1480400	4018200	2748300	2139600	-0.16125	-0.892428	-0.674164	0.4226	0.525148	0.221476	0.248206	4	2.04168	0.157994	0.0489713	0.0858137	Not Significant	Not Significant	0.279719	0.374071
P12687	MRP7	3314000	7804600	7078800	15915000	11316000	5883200	0.201565	1.53934	0.930284	0.198557	0.387885	0.14577	0.206443	4	2.04168	0.157994	0.0257188	0.070419	Not Significant	Not Significant	0.411297	0.702116
P12695	LAT1	1334900	3297200	4120000	17156000	11904000	6786600	-1.03953	-3.6385	-3.47212	0.0219939	0.0131227	0.0369068	0.0221675	4	2.04168	0.157994	0.122439	0.134455	Not Significant	Not Significant	1.88198	1.6577
P14063	MRPL31	1319900	12565000	4048000	2450200	1552200	490300	2.76918	4.48765	5.16283	0.0109255	0.00204588	0.0237657	0.00822289	4	2.04168	0.157994	0.571155	0.431535	Significant	Significant	2.68912	1.96156
P14066	CBS1	13761000	58345000	30303000	246870	184310	45005	8.87989	20.6131	22.3073	3.27186e-05	4.92572e-07	0.000722072	5.74131e-05	4	2.04168	0.157994	0.278369	0.23769	Significant	Significant	6.30753	4.4852
P14540	FBA1	54325	146460	93483	0	0	3105000	-1.28603	-0.706017	-0.860743	0.519128	0.422218	0.250368	0.218724	4	2.04168	0.157994	4.97698	3.34849	Not Significant	Not Significant	0.374463	0.284726
P14832	CPR1	0	105790	95138	0	0	1023700	0.201967	0.118721	0.14457	0.91122	0.889752	0.379557	0.369066	4	2.04168	0.157994	4.3411	2.92749	Not Significant	Not Significant	0.0507308	0.0403768
P14905	CBS2	0	53208	0	156280	0	40160	1.04099	1.06479	1.2733	0.346977	0.249707	0.188691	0.150805	4	2.04168	0.157994	1.4337	1.0026	Not Significant	Not Significant	0.602569	0.459699
P15179	MSD1	56025	179010	139040	535470	443370	242420	-0.743214	-4.82897	-3.28211	0.00846764	0.0166109	0.0221031	0.0251445	4	2.04168	0.157994	0.0355313	0.0769155	Not Significant	Not Significant	1.77961	2.07224
P15424	MSS116	2269900	5672500	5783400	10562000	8148700	5045300	0.197903	0.967636	0.786668	0.388021	0.46121	0.207174	0.229633	4	2.04168	0.157994	0.0627442	0.0949323	Not Significant	Not Significant	0.336102	0.411144
P16387	PDA1	358660	1363100	467360	2598200	1434100	895570	-0.243617	-0.80189	-0.783416	0.46755	0.462979	0.236269	0.229633	4	2.04168	0.157994	0.138445	0.145051	Not Significant	Not Significant	0.334439	0.330172
P16547	OM45	832450	4091200	3082900	3803200	3028900	1017700	0.992809	2.50929	2.66067	0.0661077	0.0372424	0.0731524	0.0417393	4	2.04168	0.157994	0.234813	0.208854	Not Significant	Not Significant	1.42896	1.17975
P16622	HEM15	125730	914690	401420	1898200	1347000	545430	-0.593136	-1.31398	-1.43645	0.259142	0.200567	0.160022	0.132077	4	2.04168	0.157994	0.305648	0.255751	Not Significant	Not Significant	0.69774	0.586463
P17505	MDH1	41497000	76527000	48747000	126870000	99164000	55495000	0.321445	1.69908	1.32012	0.164532	0.234605	0.129708	0.145452	4	2.04168	0.157994	0.053688	0.0889365	Not Significant	Not Significant	0.629664	0.783749
P17558	PET123	4577400	13900000	10056000	22155000	19682000	8666500	0.191737	1.42024	0.878262	0.228566	0.413362	0.152053	0.216056	4	2.04168	0.157994	0.0273388	0.0714916	Not Significant	Not Significant	0.38367	0.640989
P18239	PET9	11220000	39552000	31741000	72941000	57136000	43142000	-0.178851	-0.677951	-0.625829	0.534994	0.554318	0.250368	0.254403	4	2.04168	0.157994	0.104394	0.122507	Not Significant	Not Significant	0.256241	0.271651
P18496	ATP10	694930	1439200	817230	4544800	2667200	1620200	-0.483065	-2.49313	-1.96475	0.0672588	0.0967223	0.0731524	0.0840998	4	2.04168	0.157994	0.0563135	0.0906748	Not Significant	Not Significant	1.01447	1.17225
P18544	ARG8	399050	406960	525180	1142300	825510	0	1.22116	1.18195	1.41736	0.302689	0.205826	0.17604	0.133898	4	2.04168	0.157994	1.60117	1.11347	Not Significant	Not Significant	0.6865	0.519004
P18900	COQ1	824050	1826500	2399900	8445200	7062600	2625200	-0.7668	-2.30261	-2.32239	0.0827017	0.0589604	0.0844733	0.0624754	4	2.04168	0.157994	0.166347	0.163525	Not Significant	Not Significant	1.22944	1.08249
P19262	KGD2	2135400	6649900	6895400	236400000	206030000	111100000	-4.20551	-15.4883	-14.4754	0.000101429	6.43287e-06	0.00108311	0.00018745	4	2.04168	0.157994	0.110592	0.126611	Significant	Significant	5.1916	3.99384
P19414	ACO1	40244000	91845000	66425000	81601000	61945000	34014000	1.21717	19.4517	6.22866	4.11819e-05	0.000771221	0.000722072	0.00332933	4	2.04168	0.157994	0.0058732	0.0572799	Not Significant	Not Significant	3.11282	4.38529
P19882	HSP60	23726000	64599000	42207000	37006000	27942000	16765000	1.67911	29.7663	8.64772	7.58566e-06	0.00012689	0.000722072	0.0012789	4	2.04168	0.157994	0.00477308	0.0565515	Significant	Significant	3.89657	5.12001
P19955	YMR31	2622400	4220300	6692000	441640000	443840000	222620000	-5.34363	-13.8995	-14.6278	0.000155352	6.04755e-06	0.00152068	0.00018745	4	2.04168	0.157994	0.221701	0.200172	Significant	Significant	5.21842	3.80868
P20084	MRPL33	0	5998500	858310	5861600	5924700	1301700	-1.01407	-0.791224	-0.956874	0.473086	0.375337	0.23748	0.204467	4	2.04168	0.157994	2.46392	1.68467	Not Significant	Not Significant	0.425579	0.32506
P20967	KGD1	4750700	8177700	6427400	93983000	79278000	41589000	-2.37991	-12.5869	-9.77613	0.000229306	6.31653e-05	0.00179567	0.000812474	4	2.04168	0.157994	0.0536258	0.0888953	Significant	Significant	4.19952	3.63958
P21560	CBP3	53819	48265	243910	2967700	1544300	731360	-3.07722	-3.55155	-4.21646	0.0237655	0.00549758	0.0382408	0.0130773	4	2.04168	0.157994	1.12609	0.798937	Significant	Significant	2.25983	1.62405
P21771	MRPS28	2954500	7182300	5158100	13680000	10396000	4334200	0.21466	1.69222	0.998174	0.16586	0.356479	0.129883	0.198806	4	2.04168	0.157994	0.0241367	0.0693716	Not Significant	Not Significant	0.447966	0.780259
P21801	SDH2	3769200	8000300	5823200	17726000	13844000	5761200	0.042757	0.287123	0.190689	0.788278	0.855016	0.335485	0.355924	4	2.04168	0.157994	0.0332635	0.0754141	Not Significant	Not Significant	0.068026	0.103321
P21954	IDP1	7211300	23635000	12287000	43426000	33618000	21461000	-0.255207	-1.73412	-1.14208	0.15792	0.296655	0.125337	0.172027	4	2.04168	0.157994	0.0324878	0.0749005	Not Significant	Not Significant	0.527749	0.801562
P22353	MRPL8	1094600	2776800	2976900	17331000	22370000	18465000	-2.16345	-4.66368	-5.12687	0.00956325	0.00211944	0.0222406	0.0082311	4	2.04168	0.157994	0.322796	0.267104	Significant	Significant	2.67378	2.01939
P22354	MRPL20	2705000	12609000	5299400	10422000	6290800	2647100	1.06537	3.36621	3.33727	0.0281423	0.0155034	0.0423807	0.0243392	4	2.04168	0.157994	0.150249	0.152867	Not Significant	Not Significant	1.80957	1.55064
P23180	AIM17	387760	1066200	877060	3585300	3324100	1537600	-0.840592	-5.63251	-3.74652	0.00488852	0.00942824	0.0151111	0.018626	4	2.04168	0.157994	0.0334085	0.0755101	Not Significant	Not Significant	2.02557	2.31082
P23369	MRPL25	2730400	13113000	7008500	15347000	10461000	4829800	0.503282	1.84635	1.72841	0.138575	0.134308	0.117953	0.103659	4	2.04168	0.157994	0.111452	0.12718	Not Significant	Not Significant	0.871898	0.858316
P23641	MIR1	3058300	7999600	4802600	15076000	12419000	7363600	-0.138366	-1.37496	-0.672765	0.241134	0.525978	0.155294	0.248206	4	2.04168	0.157994	0.0151904	0.0634485	Not Significant	Not Significant	0.279032	0.617741
P23644	TOM40	1116900	1607100	2199300	1378400	2086600	981900	1.2069	2.66848	2.91838	0.0558942	0.0264746	0.0663185	0.0328278	4	2.04168	0.157994	0.306836	0.256538	Not Significant	Not Significant	1.57717	1.25263
P25038	IFM1	307760	399670	491120	1314200	949470	741390	-0.266426	-0.73941	-0.764179	0.500701	0.473539	0.247118	0.233876	4	2.04168	0.157994	0.194748	0.182328	Not Significant	Not Significant	0.324644	0.300422
P25039	MEF1	127780	464880	104390	1013800	920300	487580	-1.01981	-2.13098	-2.35689	0.100098	0.0562339	0.0979818	0.0606899	4	2.04168	0.157994	0.343537	0.280836	Not Significant	Not Significant	1.25	0.999577
P25270	MRM1	333260	724780	1149800	2999100	2256500	1779300	-0.766903	-1.83172	-1.96934	0.140946	0.096108	0.118257	0.0840998	4	2.04168	0.157994	0.262938	0.227474	Not Significant	Not Significant	1.01724	0.850947
P25345	SLM5	100730	32413	0	78207	46307	0	1.5238	1.17924	1.42649	0.303654	0.203296	0.17604	0.133122	4	2.04168	0.157994	2.50464	1.71163	Not Significant	Not Significant	0.691872	0.51762
P25348	MRPL32	0	635430	0	1491800	1405900	551190	-0.91366	-2.82581	-2.82221	0.0475469	0.0300402	0.0599273	0.0353678	4	2.04168	0.157994	0.156811	0.157211	Not Significant	Not Significant	1.5223	1.32288
P25374	NFS1	113060	270920	229900	1477100	1274300	445960	-1.25326	-5.92413	-4.90722	0.00406771	0.00263951	0.0133892	0.00888326	4	2.04168	0.157994	0.0671312	0.0978368	Not Significant	Not Significant	2.57848	2.39065
P25573	MGR1	122330	246710	106540	163170	144310	22957	1.90331	3.02983	3.49328	0.0387869	0.0127871	0.0517732	0.0221138	4	2.04168	0.157994	0.591935	0.445292	Significant	Significant	1.89323	1.41132
P25605	ILV6	304880	1277100	183080	548630	363320	227870	1.26258	1.90604	2.21097	0.129334	0.068743	0.114113	0.0679029	4	2.04168	0.157994	0.658174	0.489147	Not Significant	Not Significant	1.16277	0.888287
P25626	IMG1	5400700	23312000	13488000	47729000	31620000	13135000	-0.135884	-0.511785	-0.473757	0.635761	0.652308	0.285033	0.287999	4	2.04168	0.157994	0.105744	0.123401	Not Significant	Not Significant	0.185547	0.196706
P25642	IMG2	806610	958630	1526200	6732000	5405300	1545500	-0.81235	-1.64162	-1.82693	0.176012	0.117147	0.134768	0.0941685	4	2.04168	0.157994	0.367308	0.296574	Not Significant	Not Significant	0.931268	0.754457
P25719	CPR3	1119200	1848600	2138300	5333500	4853900	2215800	-0.186397	-0.70714	-0.652537	0.5185	0.538076	0.250368	0.252148	4	2.04168	0.157994	0.104221	0.122393	Not Significant	Not Significant	0.269156	0.285251
P27697	COQ8	0	86616	59671	341770	201510	53910	0.0188429	0.0311268	0.0357237	0.97666	0.972654	0.392883	0.388877	4	2.04168	0.157994	0.549693	0.417326	Not Significant	Not Significant	0.0120417	0.0102568
P27929	NAM9	737660	1643000	1078700	3223400	2617000	1576900	-0.0698115	-0.578748	-0.328266	0.593784	0.75379	0.272453	0.321832	4	2.04168	0.157994	0.0218256	0.0678415	Not Significant	Not Significant	0.12275	0.226371
P28239	PPA2	125300	625180	412780	1119200	1035700	506970	-0.348767	-1.09373	-1.08716	0.33552	0.318423	0.185902	0.183365	4	2.04168	0.157994	0.152524	0.154373	Not Significant	Not Significant	0.496996	0.474282
P28241	IDH2	23036000	56137000	44646000	84638000	58612000	57034000	0.281516	1.02425	0.962155	0.363614	0.372883	0.196827	0.204467	4	2.04168	0.157994	0.113314	0.128413	Not Significant	Not Significant	0.428427	0.439359
P28778	MRP17	2438500	6517000	3762600	13907000	7203900	5354100	-0.00924335	-0.0536017	-0.039313	0.959823	0.969908	0.388773	0.388877	4	2.04168	0.157994	0.044606	0.0829236	Not Significant	Not Significant	0.0132696	0.0178089
P28834	IDH1	31791000	51668000	43282000	130340000	102830000	70596000	-0.198943	-0.826888	-0.731734	0.454774	0.491727	0.234295	0.237553	4	2.04168	0.157994	0.0868267	0.110877	Not Significant	Not Significant	0.308276	0.342205
P30902	ATP7	32222	569620	889320	6911800	2526600	1064800	-2.33877	-1.88245	-2.27425	0.132904	0.062997	0.114996	0.0649357	4	2.04168	0.157994	2.31535	1.58631	Not Significant	Not Significant	1.20068	0.876463
P31334	MRPL9	581370	2000300	1396100	4208400	2860600	1861500	-0.216469	-1.37729	-0.949746	0.240472	0.37867	0.155294	0.205288	4	2.04168	0.157994	0.0370542	0.0779238	Not Significant	Not Significant	0.42174	0.618936
P32191	GUT2	635130	2587700	1646500	2993500	2334000	1194600	0.504177	2.51195	2.0205	0.0659202	0.0895116	0.0731524	0.0815099	4	2.04168	0.157994	0.0604277	0.0933986	Not Significant	Not Significant	1.04812	1.18098
P32266	MGM1	0	20511	46157	464800	366470	180020	-1.49563	-1.16924	-1.41394	0.30723	0.206779	0.17604	0.133898	4	2.04168	0.157994	2.45432	1.67832	Not Significant	Not Significant	0.684493	0.512537
P32316	ACH1	3671600	11254000	8308800	6289700	4856700	2732800	1.72586	15.7321	8.26895	9.53654e-05	0.00016327	0.00108311	0.00135932	4	2.04168	0.157994	0.018052	0.065343	Significant	Significant	3.78709	4.02061
P32317	AFG1	17355	43189	0	163960	115310	79911	-0.540194	-1.19105	-1.30334	0.29948	0.23992	0.17604	0.147182	4	2.04168	0.157994	0.308555	0.257676	Not Significant	Not Significant	0.619934	0.523632
P32332	OAC1	62115	861120	388110	637250	949380	340230	-0.0573874	-0.0734501	-0.0865392	0.944974	0.933835	0.386888	0.380579	4	2.04168	0.157994	0.915673	0.659629	Not Significant	Not Significant	0.02973	0.02458
P32335	MSS51	1212100	1829500	2128700	3150500	2888000	1968700	0.404512	1.24545	1.24577	0.280939	0.258982	0.168368	0.15323	4	2.04168	0.157994	0.158234	0.158153	Not Significant	Not Significant	0.58673	0.551388
P32340	NDI1	2266500	5084400	3775200	9390800	6819400	4548700	0.131416	1.13208	0.622862	0.320865	0.55614	0.179817	0.254403	4	2.04168	0.157994	0.0202131	0.0667739	Not Significant	Not Significant	0.254815	0.493678
P32387	MRP20	375550	1605700	1542300	7708300	5707800	2998500	-1.33691	-3.7889	-3.89151	0.0192871	0.00795415	0.0343262	0.0162652	4	2.04168	0.157994	0.186753	0.177035	Not Significant	Not Significant	2.09941	1.71473
P32388	MRP49	154420	854100	542170	1459400	759600	392850	0.176996	0.456469	0.481479	0.67174	0.647119	0.295595	0.286794	4	2.04168	0.157994	0.225525	0.202705	Not Significant	Not Significant	0.189016	0.172799
P32453	ATP11	0	0	46588	821020	751530	195440	-1.75516	-3.23414	-3.6551	0.0318504	0.0105127	0.0456252	0.0197635	4	2.04168	0.157994	0.441783	0.345882	Significant	Significant	1.97829	1.49688
P32473	PDB1	1394900	2466100	1925700	2126000	2402700	1363700	1.02165	3.70668	3.48602	0.020714	0.0129012	0.035263	0.0221138	4	2.04168	0.157994	0.113953	0.128836	Not Significant	Not Significant	1.88937	1.68374
P32606	PET127	105900	152260	0	34179	83125	0	1.48322	1.2218	1.47492	0.288862	0.190347	0.172237	0.126059	4	2.04168	0.157994	2.21057	1.51694	Not Significant	Not Significant	0.720454	0.539309
P32611	RML2	2265900	6194400	3025600	5400700	4601600	2160800	0.932974	5.7595	4.05384	0.00450824	0.00660065	0.0143123	0.0141251	4	2.04168	0.157994	0.0393605	0.0794507	Not Significant	Not Significant	2.18041	2.34599
P32787	MGM101	1544800	4465700	2358200	14151000	10867000	6455200	-0.931228	-8.08719	-4.42077	0.0012704	0.00439362	0.00605613	0.0119968	4	2.04168	0.157994	0.0198888	0.0665591	Not Significant	Not Significant	2.35718	2.89606
P32795	YME1	0	0	29159	33842	31918	65193	1.81295	1.78257	2.13596	0.149237	0.076261	0.120068	0.0717741	4	2.04168	0.157994	1.55156	1.08063	Not Significant	Not Significant	1.1177	0.826124
P32799	COX13	0	0	190420	160430	748960	201340	0.0745738	0.0867777	0.102967	0.935019	0.921322	0.385371	0.378124	4	2.04168	0.157994	1.10777	0.786808	Not Significant	Not Significant	0.0355886	0.0291797
P32860	NFU1	0	182540	430090	1783000	1699900	1044500	-1.75223	-3.19057	-3.61242	0.0331981	0.0110656	0.0469828	0.0204728	4	2.04168	0.157994	0.452417	0.352922	Significant	Significant	1.95602	1.47889
P32874	HFA1	13499000	31808000	23472000	22847000	20567000	10989000	1.36743	12.7593	6.57915	0.000217405	0.000575119	0.00179567	0.00283024	4	2.04168	0.157994	0.0172286	0.0647979	Not Significant	Not Significant	3.24024	3.66273
P32875	LIP5	80239	827230	0	667430	359830	273650	-0.00998904	-0.0134849	-0.0158161	0.989887	0.98789	0.395495	0.392991	4	2.04168	0.157994	0.823081	0.598327	Not Significant	Not Significant	0.00529121	0.00441451
P32891	DLD1	452460	1656800	1542700	4930900	4221800	2038700	-0.686713	-2.43362	-2.31083	0.0716999	0.0599045	0.0752378	0.062904	4	2.04168	0.157994	0.119436	0.132466	Not Significant	Not Significant	1.22254	1.14448
P32898	CYM1	144900	242400	166300	969160	724520	351490	-0.754503	-3.43826	-2.90459	0.0263356	0.0269565	0.0412463	0.0330735	4	2.04168	0.157994	0.0722329	0.101214	Not Significant	Not Significant	1.56934	1.57946
P32902	MRP4	0	0	115560	351530	296550	255700	-0.125027	-0.384119	-0.384496	0.720437	0.713781	0.314419	0.306999	4	2.04168	0.157994	0.158916	0.158605	Not Significant	Not Significant	0.146435	0.142404
P32904	MRPL6	804700	2945300	3040900	8231600	5833200	3038300	-0.400596	-1.25511	-1.24797	0.277763	0.258229	0.167318	0.15323	4	2.04168	0.157994	0.152806	0.154559	Not Significant	Not Significant	0.587995	0.556326
P33303	SFC1	878970	4437000	1923100	8158700	6238600	3331300	-0.453748	-1.63837	-1.5439	0.176687	0.173224	0.134768	0.12163	4	2.04168	0.157994	0.115052	0.129564	Not Significant	Not Significant	0.761393	0.752796
P33416	HSP78	94867	84170	31275	404780	379590	385450	-1.58406	-1.97683	-2.33376	0.119234	0.0580468	0.108571	0.0620716	4	2.04168	0.157994	0.963161	0.691069	Not Significant	Not Significant	1.23622	0.9236
P33421	SDH3	280210	800240	307420	431220	293980	79179	1.97244	4.5097	4.89684	0.0107425	0.00266747	0.0237657	0.00888326	4	2.04168	0.157994	0.286948	0.24337	Significant	Significant	2.5739	1.9689
P33759	MRPS5	413180	1229800	384170	608500	480540	68939	2.13769	2.99917	3.50515	0.0399748	0.012603	0.0527593	0.0221138	4	2.04168	0.157994	0.76204	0.557914	Significant	Significant	1.89953	1.39821
P34227	PRX1	2884800	4759000	5383500	10390000	7855600	3683400	0.371097	1.49534	1.34285	0.209148	0.22757	0.149576	0.143378	4	2.04168	0.157994	0.0923815	0.114554	Not Significant	Not Significant	0.642886	0.679546
P35180	TOM20	978310	2355100	2036800	4296500	4046000	2015600	0.0790294	0.523781	0.351098	0.628111	0.737434	0.28377	0.316006	4	2.04168	0.157994	0.0341483	0.0759999	Not Significant	Not Significant	0.132277	0.201964
P35191	MDJ1	558880	409960	456810	1004800	495220	259150	0.945474	1.65143	1.88117	0.173995	0.108641	0.134768	0.0904499	4	2.04168	0.157994	0.491667	0.378908	Not Significant	Not Significant	0.964005	0.759462
P35996	MRPL38	140550	1000300	471750	1446900	1007600	747620	-0.300361	-0.680009	-0.739968	0.533818	0.487067	0.250368	0.236548	4	2.04168	0.157994	0.29265	0.247146	Not Significant	Not Significant	0.312411	0.272606
P36013	MAE1	0	103730	141970	352770	216510	82544	0.591027	0.921587	1.06514	0.408898	0.327516	0.216354	0.185314	4	2.04168	0.157994	0.616928	0.461839	Not Significant	Not Significant	0.484767	0.388385
P36056	RSM22	212790	736910	330100	1028800	838730	471230	0.0545977	0.299842	0.227597	0.779234	0.827466	0.332842	0.346934	4	2.04168	0.157994	0.0497342	0.0863188	Not Significant	Not Significant	0.0822498	0.108332
P36060	MCR1	3862700	7895000	6245700	19331000	14021000	9581800	-0.210582	-1.39896	-0.936192	0.234388	0.385069	0.152956	0.206443	4	2.04168	0.157994	0.0339877	0.0758936	Not Significant	Not Significant	0.414461	0.630065
P36101	TCD2	136860	345860	167700	1257800	797600	556870	-0.999855	-5.09502	-4.04528	0.00700688	0.00666522	0.0191408	0.0141251	4	2.04168	0.157994	0.0577662	0.0916365	Not Significant	Not Significant	2.17619	2.15448
P36141	FMP46	246490	1922000	1585100	15903000	11820000	4154000	-2.29487	-3.73525	-4.2949	0.0202044	0.00504054	0.035263	0.0125003	4	2.04168	0.157994	0.566197	0.428252	Significant	Significant	2.29752	1.69455
P36151	YKR070W	410660	317270	439480	2822300	1347200	679400	-0.786	-1.40005	-1.59035	0.234087	0.16252	0.152956	0.116932	4	2.04168	0.157994	0.472771	0.366398	Not Significant	Not Significant	0.789093	0.630622
P36516	MRPL3	10336000	35252000	21131000	4931000	4291900	1663200	3.63686	20.3096	15.2566	3.47023e-05	4.71734e-06	0.000722072	0.00018745	4	2.04168	0.157994	0.0480995	0.0852366	Significant	Significant	5.3263	4.45964
P36517	MRPL4	3101300	6548900	3481900	11965000	8499700	4389700	0.159739	0.830234	0.651572	0.453085	0.538658	0.234295	0.252148	4	2.04168	0.157994	0.0555281	0.0901548	Not Significant	Not Significant	0.268687	0.34382
P36519	MRPL7	627380	3175000	2338800	7662000	4850600	1867500	-0.253185	-0.633807	-0.673682	0.56064	0.525434	0.260061	0.248206	4	2.04168	0.157994	0.239361	0.211865	Not Significant	Not Significant	0.279482	0.251316
P36520	MRPL10	673840	2841700	2284000	4448200	3118400	1386800	0.333502	1.10769	1.07857	0.330116	0.321947	0.183775	0.183948	4	2.04168	0.157994	0.135972	0.143414	Not Significant	Not Significant	0.492216	0.481333
P36521	MRPL11	251140	857640	779080	3717100	1927700	1348900	-0.903497	-3.25791	-3.07175	0.0311422	0.0217	0.0451613	0.0281515	4	2.04168	0.157994	0.115363	0.129769	Not Significant	Not Significant	1.66354	1.50665
P36523	MRPL15	632420	1651500	932660	5226000	4585000	2658800	-0.964583	-7.14657	-4.41859	0.00202814	0.00440399	0.00794107	0.0119968	4	2.04168	0.157994	0.027326	0.0714831	Not Significant	Not Significant	2.35615	2.6929
P36525	MRPL24	3371000	9107200	6858200	14637000	13327000	3871100	0.431647	1.57434	1.47738	0.190524	0.189709	0.142545	0.126059	4	2.04168	0.157994	0.112759	0.128045	Not Significant	Not Significant	0.721911	0.72005
P36526	MRPL27	1611300	1629100	1097100	9425100	5410600	2465800	-0.770286	-1.56429	-1.73932	0.192797	0.132294	0.143333	0.102799	4	2.04168	0.157994	0.363715	0.294196	Not Significant	Not Significant	0.878461	0.7149
P36527	MRPL28	2285600	7832300	2244500	12437000	4172900	1315400	0.790928	1.19072	1.38163	0.299595	0.216006	0.17604	0.136833	4	2.04168	0.157994	0.661832	0.491569	Not Significant	Not Significant	0.665534	0.523465
P36528	MRPL17	116340	0	159970	1204400	871110	204980	-0.937443	-2.05309	-2.24977	0.109306	0.0651587	0.10273	0.0649357	4	2.04168	0.157994	0.312727	0.260438	Not Significant	Not Significant	1.18603	0.961355
P36533	MRPL39	19574000	35126000	55464000	82284000	61533000	8206600	1.00457	1.31916	1.55094	0.257562	0.171559	0.160022	0.121191	4	2.04168	0.157994	0.869869	0.629304	Not Significant	Not Significant	0.765585	0.589118
P36534	MRPL40	1106600	3152500	1253200	4834900	2774200	779480	0.626535	1.37214	1.5036	0.241937	0.183044	0.155294	0.125501	4	2.04168	0.157994	0.312739	0.260446	Not Significant	Not Significant	0.737445	0.616297
P37292	SHM1	1617400	4600500	3610300	9094200	7355900	3545700	-0.00161118	-0.0142165	-0.00767247	0.989338	0.994125	0.395495	0.393292	4	2.04168	0.157994	0.019266	0.0661468	Not Significant	Not Significant	0.00255883	0.00465529
P37293	NAT2	110990	423640	402180	0	234150	83671	2.54496	2.72704	3.25262	0.0526033	0.0172382	0.0630507	0.0257044	4	2.04168	0.157994	1.30638	0.918305	Not Significant	Significant	1.76351	1.27899
P37298	SDH4	1065600	2860600	1291900	2023000	1670200	326220	1.65818	3.29194	3.67509	0.0301606	0.0102642	0.0442847	0.0197635	4	2.04168	0.157994	0.380586	0.305365	Significant	Significant	1.98867	1.52056
P37299	QCR10	1817000	4782300	2260300	3197500	127570	570600	3.17881	2.51802	3.04371	0.065495	0.022498	0.0731524	0.0288167	4	2.04168	0.157994	2.39057	1.63611	Not Significant	Significant	1.64786	1.18379
P38064	MRPL16	1481700	9534500	3670400	6002600	3895900	1389600	1.27054	2.85296	3.10999	0.0462572	0.020661	0.0597091	0.0274152	4	2.04168	0.157994	0.297495	0.250353	Not Significant	Not Significant	1.68485	1.33482
P38071	ETR1	4143300	9400000	7362700	18187000	12526000	8644500	0.119235	0.955366	0.556497	0.393494	0.597864	0.209146	0.268022	4	2.04168	0.157994	0.0233645	0.0688603	Not Significant	Not Significant	0.223398	0.405062
P38077	ATP3	7817000	17135000	15160000	39792000	28420000	15538000	0.00807225	0.0686267	0.0381572	0.94858	0.970792	0.386888	0.388877	4	2.04168	0.157994	0.0207536	0.0671317	Not Significant	Not Significant	0.0128738	0.0229258
P38079	YRO2	4542700	7496300	5248400	4528300	3303200	1560900	2.02463	8.94013	7.67713	0.00086575	0.00024711	0.0050847	0.0015913	4	2.04168	0.157994	0.07693	0.104324	Significant	Significant	3.60711	3.06261
P38081	YBR056W	46876	136840	20564	85133	0	121290	-0.356637	-0.38079	-0.454273	0.722719	0.665496	0.314419	0.292712	4	2.04168	0.157994	1.31575	0.924507	Not Significant	Not Significant	0.176854	0.141031
P38120	MRPS9	4769300	9678700	6080300	7402200	11314000	5977000	0.767607	2.04595	2.13895	0.110196	0.0759455	0.10273	0.0717741	4	2.04168	0.157994	0.211143	0.193183	Not Significant	Not Significant	1.1195	0.957835
P38127	RIM2	48370	0	0	251290	0	45922	0.792128	1.83984	1.9908	0.139625	0.0932827	0.117992	0.0828258	4	2.04168	0.157994	0.278051	0.23748	Not Significant	Not Significant	1.0302	0.855037
P38175	MRP21	610350	2572600	2541900	7365900	4632500	3070900	-0.525657	-1.43037	-1.48673	0.225844	0.187307	0.152053	0.126059	4	2.04168	0.157994	0.202581	0.187514	Not Significant	Not Significant	0.727445	0.646192
P38323	MCX1	0	36052	99544	501210	285370	155930	-0.8463	-0.909753	-1.08489	0.414414	0.319354	0.218289	0.183365	4	2.04168	0.157994	1.29806	0.912792	Not Significant	Not Significant	0.495728	0.382566
P38744	YHL018W	76418	0	0	2555000	1977800	752310	-1.94574	-3.57912	-4.04606	0.0231859	0.00665926	0.0382205	0.0141251	4	2.04168	0.157994	0.443313	0.346894	Significant	Significant	2.17657	1.63478
P38746	YLF2	152240	224290	181320	764390	365870	227870	-0.0753669	-0.246123	-0.241151	0.817701	0.817414	0.346721	0.343957	4	2.04168	0.157994	0.140652	0.146513	Not Significant	Not Significant	0.0875579	0.0874056
P38771	RRF1	274380	2098300	2102100	8138300	3784300	2466000	-0.944709	-1.43239	-1.66075	0.225306	0.147489	0.152053	0.110091	4	2.04168	0.157994	0.652481	0.485378	Not Significant	Not Significant	0.831241	0.647226
P38783	FYV4	1335000	745750	1790700	6400900	4432500	2853000	-0.789083	-1.13954	-1.32802	0.318083	0.232138	0.179817	0.144886	4	2.04168	0.157994	0.719241	0.529578	Not Significant	Not Significant	0.634253	0.497459
P38797	PTC7	25140	177930	77398	681430	482910	340480	-1.73355	-4.04271	-4.37045	0.0155691	0.00464034	0.0296634	0.0121009	4	2.04168	0.157994	0.275816	0.236	Significant	Significant	2.33345	1.80774
P38891	BAT1	8551900	22373000	15301000	11064000	9792200	5696300	1.79451	16.2895	8.59126	8.31172e-05	0.000131667	0.00108311	0.0012789	4	2.04168	0.157994	0.0182041	0.0654438	Significant	Significant	3.88052	4.08031
P38910	HSP10	266990	563230	787960	3489800	1063000	1254400	-0.719312	-1.41818	-1.58515	0.229122	0.163685	0.152053	0.117048	4	2.04168	0.157994	0.385888	0.308875	Not Significant	Not Significant	0.785991	0.639934
P38988	GGC1	13368000	49579000	31870000	72039000	51891000	27087000	0.292116	1.85364	1.28056	0.137408	0.247309	0.117814	0.150134	4	2.04168	0.157994	0.0372521	0.0780548	Not Significant	Not Significant	0.606761	0.861987
P39522	ILV3	4679500	11014000	9234200	7489200	6759400	2830700	1.62308	10.9023	7.23924	0.00040189	0.000341756	0.0027769	0.00189687	4	2.04168	0.157994	0.0332458	0.0754024	Significant	Significant	3.46628	3.39589
P39533	ACO2	289600	609190	736510	795480	916810	470230	0.579115	1.80244	1.79628	0.145824	0.122242	0.11995	0.097591	4	2.04168	0.157994	0.154845	0.15591	Not Significant	Not Significant	0.912779	0.836172
P39676	YHB1	6737800	19762000	13239000	5185800	5025200	2621300	2.60904	19.2375	11.937	4.30304e-05	1.99179e-05	0.000722072	0.000386932	4	2.04168	0.157994	0.0275903	0.0716581	Significant	Significant	4.70076	4.36622
P39726	GCV3	1109100	0	0	3342000	14423000	6518600	-4.15993	-2.14676	-2.61967	0.0983381	0.03935	0.0978911	0.0432693	4	2.04168	0.157994	5.63242	3.78243	Not Significant	Significant	1.40506	1.00728
P39925	AFG3	0	104100	0	240430	206740	87705	0.302622	0.621837	0.689926	0.567737	0.515853	0.261523	0.246421	4	2.04168	0.157994	0.355253	0.288593	Not Significant	Not Significant	0.287474	0.245853
P39952	OXA1	755950	4606100	1214800	3908100	1806700	776830	0.920877	1.7699	1.98683	0.151458	0.093799	0.121025	0.0828258	4	2.04168	0.157994	0.406067	0.322236	Not Significant	Not Significant	1.0278	0.819709
P40008	FMP52	0	200340	0	107350	520500	107730	0.704812	0.888999	1.04865	0.424236	0.334468	0.221476	0.187427	4	2.04168	0.157994	0.942835	0.677612	Not Significant	Not Significant	0.475646	0.372393
P40033	RSM18	2573500	7284100	2143700	6933700	3519200	2379700	0.868811	2.11919	2.26701	0.101434	0.0636285	0.0984699	0.0649357	4	2.04168	0.157994	0.252117	0.22031	Not Significant	Not Significant	1.19635	0.993814
P40047	ALD5	971920	2350400	1250400	801450	737150	281470	2.41331	11.8456	9.60922	0.000290777	6.97057e-05	0.00213473	0.000812474	4	2.04168	0.157994	0.0622589	0.094611	Significant	Significant	4.15673	3.53644
P40053	AIM9	727340	1630200	1192900	4324500	3391400	1317500	-0.211498	-1.28791	-0.914826	0.267234	0.395327	0.162644	0.209447	4	2.04168	0.157994	0.0404511	0.0801728	Not Significant	Not Significant	0.403044	0.573109
P40086	COX15	88902	544150	369670	1577600	2068300	1160700	-1.52964	-3.06275	-3.4141	0.0375574	0.0140937	0.0516039	0.0228158	4	2.04168	0.157994	0.374151	0.301105	Significant	Significant	1.85097	1.4253
P40098	FMP10	96991	987530	548430	1980300	1374300	1188900	-0.935758	-1.4508	-1.67789	0.220455	0.144035	0.152053	0.108313	4	2.04168	0.157994	0.624028	0.46654	Not Significant	Not Significant	0.841531	0.656681
P40185	MMF1	1127800	3631600	2933500	5833800	4656500	2484400	0.215887	1.30609	0.931768	0.261564	0.387176	0.160022	0.206443	4	2.04168	0.157994	0.040982	0.0805243	Not Significant	Not Significant	0.412091	0.582422
P40215	NDE1	127270	835640	936210	2882900	2006800	2140900	-1.27377	-1.8809	-2.18697	0.133143	0.0710619	0.114996	0.0690235	4	2.04168	0.157994	0.687931	0.508848	Not Significant	Not Significant	1.14836	0.87568
P40341	YTA12	17786	37605	44122	74530	186710	73266	-0.657676	-1.13397	-1.29406	0.32016	0.242908	0.179817	0.148235	4	2.04168	0.157994	0.50456	0.387445	Not Significant	Not Significant	0.614558	0.494633
P40495	LYS12	2777700	6568800	3973400	9850400	7293600	4758700	0.300004	2.40146	1.39989	0.0742387	0.210746	0.0771712	0.135713	4	2.04168	0.157994	0.0234097	0.0688902	Not Significant	Not Significant	0.676241	1.12937
P40496	RSM25	381790	1471000	230750	8973100	6802100	4212000	-2.60551	-4.12372	-4.75777	0.0145682	0.00307598	0.029004	0.00995917	4	2.04168	0.157994	0.598825	0.449854	Significant	Significant	2.51202	1.83659
P40508	YIL077C	154230	277250	0	1789700	748440	348960	-1.09872	-2.45115	-2.67567	0.0703579	0.0365015	0.0751317	0.0413061	4	2.04168	0.157994	0.301388	0.252931	Not Significant	Not Significant	1.43769	1.15269
P40858	MRPL49	2387800	7861500	8612100	16473000	10870000	8459300	-0.0301661	-0.0888035	-0.0901417	0.933507	0.931089	0.385371	0.380579	4	2.04168	0.157994	0.17309	0.167988	Not Significant	Not Significant	0.0310089	0.0298826
P40961	PHB1	2965600	5461700	5567600	12784000	9485500	5011800	0.128303	0.680205	0.527545	0.533707	0.616619	0.250368	0.27432	4	2.04168	0.157994	0.0533686	0.0887251	Not Significant	Not Significant	0.209983	0.272697
P40990	MSS2	93005	0	265680	651010	613100	517910	-0.86707	-1.79526	-1.98902	0.147048	0.0935137	0.11995	0.0828258	4	2.04168	0.157994	0.349902	0.28505	Not Significant	Not Significant	1.02912	0.832542
P41903	TES1	8770900	10319000	10308000	22577000	12189000	3417400	1.04199	1.95663	2.20476	0.122026	0.0693355	0.110258	0.0679126	4	2.04168	0.157994	0.425402	0.335036	Not Significant	Not Significant	1.15904	0.913548
P42834	MDJ2	100530	134610	381740	1006300	614180	647400	-1.04594	-1.57556	-1.82805	0.190252	0.116966	0.142545	0.0941685	4	2.04168	0.157994	0.661048	0.49105	Not Significant	Not Significant	0.931941	0.720672
P42847	MRPS18	1362600	2622500	1555400	8093400	5052700	3280600	-0.485223	-2.37797	-1.93072	0.076157	0.101408	0.0784708	0.0862769	4	2.04168	0.157994	0.0624541	0.0947402	Not Significant	Not Significant	0.993926	1.11829
P42900	SLS1	103670	311530	192290	937140	798700	353900	-0.759036	-7.17207	-3.65998	0.00200117	0.0104514	0.00794107	0.0197635	4	2.04168	0.157994	0.0168007	0.0645146	Not Significant	Not Significant	1.98083	2.69872
P42940	CIR1	1908300	5254700	4103300	4351300	3177400	1556300	1.35759	13.5002	6.60165	0.000174209	0.000564626	0.00157409	0.00283024	4	2.04168	0.157994	0.0151687	0.0634341	Not Significant	Not Significant	3.24824	3.75893
P43617	YFR045W	0	52121	0	213840	112710	0	0.595593	0.694279	0.823706	0.525721	0.441402	0.250368	0.223691	4	2.04168	0.157994	1.10388	0.784234	Not Significant	Not Significant	0.355165	0.279244
P46367	ALD4	39516000	115620000	71380000	105870000	85970000	52108000	0.865738	8.79648	4.22401	0.000921285	0.00545162	0.00515321	0.0130773	4	2.04168	0.157994	0.0145294	0.0630108	Not Significant	Not Significant	2.26347	3.03561
P46655	GUS1	0	0	27009	530840	0	18226	0.427643	0.344742	0.416472	0.747652	0.691456	0.322874	0.301852	4	2.04168	0.157994	2.30816	1.58155	Not Significant	Not Significant	0.160235	0.126301
P46681	DLD2	236610	290560	210800	133830	158660	0	1.69974	2.79668	3.21133	0.0489771	0.0181604	0.0599273	0.0257058	4	2.04168	0.157994	0.554076	0.420227	Significant	Significant	1.74087	1.31001
P47015	AIM23	926250	4781100	3117400	3291400	2636900	1691300	1.01633	3.04057	3.07042	0.0383808	0.0217372	0.0517732	0.0281515	4	2.04168	0.157994	0.16759	0.164347	Not Significant	Not Significant	1.6628	1.41589
P47039	BNA3	0	0	66835	0	258730	627010	0.2906	0.214077	0.259343	0.840957	0.803982	0.354057	0.33953	4	2.04168	0.157994	2.76403	1.88337	Not Significant	Not Significant	0.0947539	0.0752262
P47045	TIM54	0	24658	0	25169	0	0	1.39253	1.08781	1.3155	0.337837	0.236056	0.186307	0.145578	4	2.04168	0.157994	2.45809	1.68081	Not Significant	Not Significant	0.626984	0.471293
P47127	AIM24	46731	1323200	238570	2724900	1065000	1050800	-1.518	-1.46861	-1.76115	0.21586	0.12835	0.152053	0.101082	4	2.04168	0.157994	1.60258	1.11441	Not Significant	Not Significant	0.891605	0.665827
P47140	AIM25	1167100	1351100	2440000	1068900	979370	364720	2.15684	4.59547	5.06358	0.0100652	0.00225632	0.0227365	0.0082311	4	2.04168	0.157994	0.330422	0.272153	Significant	Significant	2.6466	1.99718
P47141	RSM26	485960	718550	1112600	3169600	511120	303950	0.931855	1.17596	1.38709	0.304821	0.214421	0.17604	0.136571	4	2.04168	0.157994	0.94189	0.676986	Not Significant	Not Significant	0.668733	0.515956
P47150	RSM7	320650	1159300	653440	3048900	2564700	1502900	-0.819625	-5.14117	-3.57982	0.0067858	0.0115097	0.0189782	0.0209617	4	2.04168	0.157994	0.038124	0.0786321	Not Significant	Not Significant	1.93894	2.1684
P48015	GCV1	627530	1773100	1814600	2517600	1166900	578440	1.12874	3.40657	3.43018	0.0271129	0.013817	0.0413608	0.0226828	4	2.04168	0.157994	0.164681	0.162421	Not Significant	Not Significant	1.85959	1.56682
P48360	ARH1	115350	110130	290690	705920	685820	416510	-0.877826	-1.42681	-1.64088	0.226796	0.151591	0.152053	0.11084	4	2.04168	0.157994	0.567772	0.429295	Not Significant	Not Significant	0.819327	0.644365
P48525	MSE1	73930	114140	48641	832430	705180	487000	-2.10215	-4.75573	-5.17588	0.00893318	0.00201993	0.0222037	0.00822289	4	2.04168	0.157994	0.29308	0.24743	Significant	Significant	2.69466	2.04899
P48564	MRX6	94596	0	0	96718	130400	41608	1.47721	2.87575	3.22131	0.045206	0.0179328	0.0590006	0.0257058	4	2.04168	0.157994	0.395799	0.315437	Not Significant	Not Significant	1.74635	1.3448
P48569	YDL183C	32281	318820	103040	888330	567750	330330	-1.38602	-2.4997	-2.83428	0.0667877	0.0295657	0.0731524	0.0351644	4	2.04168	0.157994	0.461161	0.358711	Not Significant	Not Significant	1.52921	1.1753
P49017	COQ5	81384	247180	0	797670	180480	0	-0.0630145	-0.0888381	-0.103777	0.933481	0.920705	0.385371	0.378124	4	2.04168	0.157994	0.7547	0.553054	Not Significant	Not Significant	0.0358793	0.0298946
P49367	LYS4	165320	187200	49956	284820	81177	0	0.978658	1.17214	1.38802	0.30619	0.214152	0.17604	0.136571	4	2.04168	0.157994	1.04568	0.745699	Not Significant	Not Significant	0.669277	0.51401
P50085	PHB2	1414500	6683200	3210400	5495800	3892500	1977400	0.886151	3.56753	3.20507	0.0234275	0.0183049	0.0382205	0.0257058	4	2.04168	0.157994	0.0925489	0.114665	Not Significant	Not Significant	1.73743	1.63027
P50087	MIC26	202060	299180	305920	647540	397650	0	0.913442	1.78425	1.99751	0.148944	0.0924174	0.120068	0.0828258	4	2.04168	0.157994	0.393134	0.313673	Not Significant	Not Significant	1.03425	0.826976
P51998	YML6	0	0	108140	871130	866110	229560	-0.758657	-1.44298	-1.62262	0.222501	0.155455	0.152053	0.112544	4	2.04168	0.157994	0.414629	0.327904	Not Significant	Not Significant	0.808394	0.652668
P52893	ALT1	477560	985080	834020	474450	330290	266550	2.12304	10.0634	8.32335	0.000548412	0.000157369	0.0035788	0.00135932	4	2.04168	0.157994	0.0667598	0.0975909	Significant	Significant	3.80308	3.26089
P53166	MRH4	871180	2850400	822450	1350200	760640	237510	2.06773	4.09311	4.57182	0.0149371	0.00373723	0.0292427	0.0114632	4	2.04168	0.157994	0.382801	0.306831	Significant	Significant	2.42745	1.82573
P53171	GEP7	538110	1160000	644200	1853900	2332100	835860	-0.0101161	-0.0352331	-0.0336879	0.973582	0.974211	0.392883	0.388877	4	2.04168	0.157994	0.123656	0.13526	Not Significant	Not Significant	0.0113468	0.0116275
P53212	YGR021W	0	0	158030	176020	187390	57400	1.16082	2.24342	2.51608	0.0882864	0.0452595	0.0894003	0.0493024	4	2.04168	0.157994	0.401604	0.31928	Not Significant	Not Significant	1.34429	1.05411
P53220	TIM21	204590	556940	390320	1740500	1031500	121620	0.280644	0.353748	0.417296	0.741386	0.690885	0.32135	0.301852	4	2.04168	0.157994	0.944094	0.678445	Not Significant	Not Significant	0.160594	0.129956
P53292	MRPS35	4445200	8662900	3790200	11418000	8670500	3157500	0.679579	1.90041	1.95968	0.130178	0.0974063	0.114113	0.0840998	4	2.04168	0.157994	0.191813	0.180384	Not Significant	Not Significant	1.01141	0.885464
P53305	RSM27	5424800	17162000	9212300	15122000	12091000	5670900	0.954587	8.09655	4.51013	0.00126481	0.00399095	0.00605613	0.0116294	4	2.04168	0.157994	0.0208508	0.067196	Not Significant	Not Significant	2.39892	2.89797
P53311	MPC3	0	0	49631	687750	0	328610	-1.59551	-1.55285	-1.86163	0.195416	0.111633	0.144366	0.0922819	4	2.04168	0.157994	1.58355	1.10181	Not Significant	Not Significant	0.952206	0.70904
P53312	LSC2	1200800	3334300	1571600	2070800	1076600	1052500	1.52021	5.22522	5.02197	0.00640455	0.00235175	0.0183488	0.00830652	4	2.04168	0.157994	0.126966	0.137451	Significant	Significant	2.62861	2.19351
P53598	LSC1	12162000	41559000	27547000	11897000	9271000	4756900	2.62248	20.8007	12.2117	3.15632e-05	1.74429e-05	0.000722072	0.000386932	4	2.04168	0.157994	0.0238431	0.0691771	Significant	Significant	4.75838	4.50082
P53732	MRPS12	1947600	6411500	7285500	0	606320	0	5.27838	5.49348	6.56305	0.00535098	0.000582765	0.0161165	0.00283024	4	2.04168	0.157994	1.38483	0.970246	Significant	Significant	3.23451	2.27157
P53733	RSM19	341900	303890	335970	787420	585430	0	0.874837	1.27185	1.4812	0.272343	0.188725	0.164899	0.126059	4	2.04168	0.157994	0.709703	0.523263	Not Significant	Not Significant	0.724169	0.564884
P53736	YNR040W	185350	1049000	1104200	3856600	2083700	1025900	-0.708509	-1.30918	-1.47895	0.260612	0.189304	0.160022	0.126059	4	2.04168	0.157994	0.439319	0.344251	Not Significant	Not Significant	0.72284	0.584005
P53875	MRPL19	2504300	6946500	4399700	10265000	6998200	4497500	0.353277	4.83466	1.78593	0.00843272	0.124012	0.0221031	0.0983303	4	2.04168	0.157994	0.00800921	0.0586941	Not Significant	Not Significant	0.906537	2.07403
P53881	MRPL22	802360	1074100	667390	993060	622690	1120500	0.95629	1.49146	1.72375	0.210109	0.135179	0.149576	0.103659	4	2.04168	0.157994	0.616659	0.461662	Not Significant	Not Significant	0.869089	0.677556
P53889	FMP41	76564	0	244410	894050	157000	162100	-0.201291	-0.242138	-0.286644	0.820581	0.783961	0.346721	0.333492	4	2.04168	0.157994	1.03661	0.739698	Not Significant	Not Significant	0.105705	0.0858783
P53937	SWS2	1558700	7848300	1944600	5972000	3422500	1200800	1.03081	2.01568	2.25618	0.114058	0.0645853	0.105071	0.0649357	4	2.04168	0.157994	0.392289	0.313113	Not Significant	Not Significant	1.18987	0.942875
P81449	TIM11	1233100	3625700	4003400	2062000	2357700	1225200	1.57494	4.65768	4.72095	0.00960618	0.00319565	0.0222406	0.010067	4	2.04168	0.157994	0.171507	0.166941	Significant	Significant	2.49544	2.01745
Q00711	SDH1	2684000	6327900	5400700	6292100	6296200	1266500	1.33596	3.05666	3.31854	0.0377814	0.01587	0.0516039	0.0243392	4	2.04168	0.157994	0.28654	0.2431	Not Significant	Not Significant	1.79942	1.42272
Q01163	RSM23	2716300	5314600	5386800	9873800	6751500	3530000	0.51335	2.80236	2.13505	0.0486945	0.0763569	0.0599273	0.0717741	4	2.04168	0.157994	0.0503352	0.0867168	Not Significant	Not Significant	1.11715	1.31252
Q01217	ARG5,6	614210	1095300	1025700	2108700	1554100	1018500	0.287786	1.46154	1.1627	0.217673	0.28881	0.152053	0.168316	4	2.04168	0.157994	0.058158	0.091896	Not Significant	Not Significant	0.539387	0.662196
Q01802	AAT1	93549	507500	361580	5695400	5083600	1992600	-2.85902	-7.3588	-7.76603	0.00181661	0.000231804	0.00762092	0.00158933	4	2.04168	0.157994	0.226419	0.203296	Significant	Significant	3.63488	2.74074
Q01852	TIM44	2648700	6776200	5059200	11300000	10432000	5995100	0.0590638	0.44096	0.271082	0.682027	0.795352	0.29893	0.337107	4	2.04168	0.157994	0.0269113	0.0712085	Not Significant	Not Significant	0.0994406	0.166198
Q02204	MRPL13	392450	811190	192490	1260100	833640	162180	0.554115	0.718648	0.845797	0.5121	0.429885	0.249598	0.22171	4	2.04168	0.157994	0.891782	0.643812	Not Significant	Not Significant	0.366648	0.290645
Q02486	ABF2	15573	0	237900	942600	921140	432420	-2.64423	-2.61135	-3.12835	0.059336	0.0201813	0.068464	0.0273522	4	2.04168	0.157994	1.53801	1.07166	Not Significant	Significant	1.69505	1.22668
Q02608	MRPS16	2721300	7201400	2036800	8370100	4699100	4408800	0.339454	0.71954	0.793633	0.511606	0.457438	0.249598	0.229633	4	2.04168	0.157994	0.333844	0.274419	Not Significant	Not Significant	0.339668	0.291064
Q02776	TIM50	0	108440	126310	744090	674450	592850	-1.67748	-4.13743	-4.41403	0.0144065	0.0044258	0.029004	0.0119968	4	2.04168	0.157994	0.246572	0.216639	Significant	Significant	2.35401	1.84144
Q02950	MRP51	5666100	13449000	11743000	18362000	13658000	7794100	0.670101	5.90996	3.19074	0.00410349	0.0186404	0.0133892	0.0258653	4	2.04168	0.157994	0.0192843	0.0661589	Not Significant	Not Significant	1.72954	2.38685
Q03028	ODC1	221510	383480	761160	2202000	2153900	903540	-0.970996	-2.04596	-2.25925	0.110194	0.0643126	0.10273	0.0649357	4	2.04168	0.157994	0.337855	0.277074	Not Significant	Not Significant	1.1917	0.95784
Q03104	MSC1	242180	631670	417990	433310	122830	26950	2.87193	3.70668	4.36424	0.020714	0.00467184	0.035263	0.0121009	4	2.04168	0.157994	0.900471	0.649564	Significant	Significant	2.33051	1.68374
Q03153	ATP25	26859	149880	12122	80005	53456	52413	0.312634	0.335691	0.400341	0.753973	0.702678	0.324411	0.304471	4	2.04168	0.157994	1.30102	0.914755	Not Significant	Not Significant	0.153244	0.122644
Q03201	RSM10	561950	1357800	469610	4417600	3535900	1574800	-0.987897	-2.8078	-2.88135	0.0484252	0.0277905	0.0599273	0.0337417	4	2.04168	0.157994	0.185687	0.176329	Not Significant	Not Significant	1.5561	1.31493
Q03246	MRPS17	1032600	6332000	1038300	10042000	6993400	5129700	-0.864059	-1.42741	-1.63821	0.226636	0.152151	0.152053	0.11084	4	2.04168	0.157994	0.549644	0.417293	Not Significant	Not Significant	0.817726	0.644671
Q03429	MZM1	510640	795100	788210	3312900	3086400	1801700	-0.903213	-3.4172	-3.15709	0.0268491	0.0194549	0.0413608	0.0266779	4	2.04168	0.157994	0.104793	0.122771	Not Significant	Not Significant	1.71097	1.57107
Q03430	RSM28	3380200	8446200	5204100	9561400	7582000	4477800	0.66999	7.61721	3.32035	0.00159458	0.0158343	0.00704266	0.0243392	4	2.04168	0.157994	0.0116048	0.0610745	Not Significant	Not Significant	1.8004	2.79735
Q03558	OYE2	0	0	190690	223370	101920	262430	0.560246	0.742668	0.872451	0.498929	0.416284	0.247118	0.216612	4	2.04168	0.157994	0.85361	0.618539	Not Significant	Not Significant	0.380611	0.301962
Q03799	MRPS8	425920	532580	0	694310	414400	215540	0.34139	0.32063	0.385028	0.764542	0.713407	0.327759	0.306999	4	2.04168	0.157994	1.70053	1.17925	Not Significant	Not Significant	0.146663	0.116598
Q03976	RSM24	0	59745	0	567380	482560	0	-0.545144	-0.630915	-0.748893	0.562349	0.482049	0.260061	0.23509	4	2.04168	0.157994	1.11988	0.794828	Not Significant	Not Significant	0.316909	0.249994
Q04013	YHM2	1413800	8293100	1045200	9010500	4488800	2686800	-0.00368591	-0.00514383	-0.00601468	0.996142	0.995395	0.396645	0.393292	4	2.04168	0.157994	0.770205	0.563319	Not Significant	Not Significant	0.00200468	0.00167868
Q04598	YDR115W	3665300	32023000	8950100	3734200	5034600	2332500	2.57327	4.43565	5.06203	0.0113722	0.00225978	0.0239785	0.0082311	4	2.04168	0.157994	0.504835	0.387626	Significant	Significant	2.64593	1.94416
Q04599	MRPL1	2375500	6093600	3657400	11354000	8208800	4241500	0.0789898	1.16242	0.40178	0.30969	0.701673	0.176589	0.304471	4	2.04168	0.157994	0.00692635	0.0579771	Not Significant	Not Significant	0.153865	0.509073
Q04689	AIM32	0	57324	0	780280	718930	372270	-2.1113	-2.4836	-2.94475	0.0679486	0.0255787	0.0732246	0.032058	4	2.04168	0.157994	1.084	0.771073	Not Significant	Significant	1.59212	1.16782
Q04728	ARG7	290130	1451900	783380	812380	872820	935430	0.710104	1.35875	1.5264	0.245798	0.177424	0.156663	0.123833	4	2.04168	0.157994	0.409693	0.324636	Not Significant	Not Significant	0.750987	0.609422
Q05779	COQ9	1047000	1917500	1644500	3176100	2090800	1631800	0.474287	2.18411	1.83487	0.0943104	0.115862	0.094684	0.0941685	4	2.04168	0.157994	0.0707334	0.100222	Not Significant	Not Significant	0.936059	1.02544
Q05892	COQ11	44797	501170	618400	1908300	1336200	997790	-1.46007	-1.63924	-1.94964	0.176506	0.0987763	0.134768	0.0846555	4	2.04168	0.157994	1.19001	0.841258	Not Significant	Not Significant	1.00535	0.753241
Q05931	SSQ1	112430	348230	272220	1175400	1032400	536180	-0.931462	-6.09366	-4.12201	0.003668	0.00611062	0.0126722	0.0136969	4	2.04168	0.157994	0.0350482	0.0765957	Not Significant	Not Significant	2.21391	2.43557
Q06005	LIP2	0	52483	0	395250	268340	151640	-0.752986	-1.33706	-1.51948	0.252177	0.179112	0.157562	0.124268	4	2.04168	0.157994	0.475737	0.368361	Not Significant	Not Significant	0.746874	0.598294
Q06089	YPR098C	131930	1559400	933420	1194100	988990	430630	0.577487	0.821928	0.959256	0.457287	0.374228	0.234561	0.204467	4	2.04168	0.157994	0.740471	0.543634	Not Significant	Not Significant	0.426863	0.339812
Q06090	MRPL51	1091400	1648100	364990	4723400	5131700	1852200	-0.98603	-1.34642	-1.57755	0.249405	0.165404	0.156663	0.117556	4	2.04168	0.157994	0.804477	0.58601	Not Significant	Not Significant	0.781453	0.603095
Q06405	ATP17	1844800	13547000	3903600	15022000	12213000	4389900	0.0307107	0.0625736	0.0695332	0.953108	0.94681	0.387389	0.383188	4	2.04168	0.157994	0.361316	0.292607	Not Significant	Not Significant	0.0237374	0.0208579
Q06493	YLH47	0	33879	0	88752	0	125750	0.534122	0.475779	0.572642	0.659051	0.587549	0.29213	0.265807	4	2.04168	0.157994	1.89043	1.30499	Not Significant	Not Significant	0.230956	0.181081
Q06630	MHR1	1340900	4694600	2135200	9152700	5829600	4124300	-0.298556	-1.49622	-1.19946	0.20893	0.275264	0.149576	0.161227	4	2.04168	0.157994	0.0597242	0.0929329	Not Significant	Not Significant	0.560251	0.679999
Q06668	OMS1	760430	1323300	819620	2176800	1376300	1022600	0.414769	1.62273	1.47711	0.179968	0.189781	0.136385	0.126059	4	2.04168	0.157994	0.0979968	0.118272	Not Significant	Not Significant	0.721748	0.744806
Q06678	MRPL35	1355900	3849700	2888500	9487900	7150300	5543300	-0.501007	-2.60023	-2.0424	0.0600338	0.0868291	0.068464	0.0796898	4	2.04168	0.157994	0.0556873	0.0902602	Not Significant	Not Significant	1.06133	1.2216
Q06892	POS5	97205	132750	427890	1279600	839120	531950	-1.18508	-1.79688	-2.08335	0.14677	0.0820313	0.11995	0.0764911	4	2.04168	0.157994	0.65245	0.485357	Not Significant	Not Significant	1.08602	0.833362
Q07349	MRX9	0	60816	0	790320	312990	115940	-0.636313	-0.801876	-0.945944	0.467557	0.380456	0.236269	0.205302	4	2.04168	0.157994	0.944536	0.678738	Not Significant	Not Significant	0.419695	0.330165
Q07821	ISA1	0	121240	0	119840	0	0	1.56453	1.82313	2.16305	0.142359	0.0734533	0.118595	0.0707566	4	2.04168	0.157994	1.10465	0.784743	Not Significant	Not Significant	1.13399	0.846616
Q08023	FMP25	39924	157190	71713	494470	254300	324420	-1.12154	-2.78582	-2.96686	0.0495232	0.0248526	0.0599708	0.0314866	4	2.04168	0.157994	0.243119	0.214353	Not Significant	Not Significant	1.60463	1.30519
Q08179	MDM38	59886	73878	46551	1278500	1121100	580580	-2.94761	-7.5869	-8.00672	0.00161882	0.000195551	0.00704266	0.00146932	4	2.04168	0.157994	0.226414	0.203293	Significant	Significant	3.70874	2.7908
Q08223	AIM39	137920	73066	99345	426880	725060	276860	-1.09399	-1.44652	-1.69968	0.221572	0.13976	0.152053	0.10578	4	2.04168	0.157994	0.857957	0.621417	Not Significant	Not Significant	0.854617	0.654486
Q08822	CIR2	20368	251920	87852	358760	277560	172510	-0.704837	-1.08166	-1.25243	0.340255	0.256712	0.186765	0.15323	4	2.04168	0.157994	0.636919	0.475075	Not Significant	Not Significant	0.590555	0.468195
Q08968	FMP40	0	0	26959	218060	168610	83399	0.434101	0.456223	0.544754	0.671902	0.605432	0.295595	0.270375	4	2.04168	0.157994	1.35806	0.952518	Not Significant	Not Significant	0.217935	0.172694
Q12032	AIM41	1511400	2925500	949160	2917600	1100300	293860	1.76364	2.43313	2.84812	0.0717383	0.0290312	0.0752378	0.0348847	4	2.04168	0.157994	0.788098	0.575165	Not Significant	Significant	1.53713	1.14425
Q12233	ATP20	9564800	23082000	25676000	40657000	35612000	19987000	0.261855	1.07456	0.956738	0.34307	0.375401	0.187433	0.204467	4	2.04168	0.157994	0.0890737	0.112364	Not Significant	Not Significant	0.425505	0.464618
Q12298	YDR061W	31943	34176	0	1227400	606330	298300	-3.06129	-7.01123	-7.61023	0.002179	0.000259397	0.00825654	0.0015913	4	2.04168	0.157994	0.285963	0.242718	Significant	Significant	3.58604	2.66174
Q12428	PDH1	37749	233250	138130	310320	500870	232730	-0.585645	-1.13045	-1.2681	0.321475	0.251436	0.179817	0.151066	4	2.04168	0.157994	0.402582	0.319928	Not Significant	Not Significant	0.599573	0.492852
Q12467	MRX4	42515	420210	0	786210	156450	68170	0.585195	0.660133	0.784893	0.545245	0.462175	0.254152	0.229633	4	2.04168	0.157994	1.17877	0.833819	Not Significant	Not Significant	0.335194	0.263409
Q12480	AIM45	919590	1279800	704890	1409200	2342000	612180	0.617768	1.1811	1.32702	0.302991	0.232448	0.17604	0.144886	4	2.04168	0.157994	0.410362	0.325079	Not Significant	Not Significant	0.633673	0.518571
Q12486	YOR131C	330570	628060	574770	1376000	1733300	652060	-0.18884	-0.680635	-0.64186	0.533462	0.544533	0.250368	0.253878	4	2.04168	0.157994	0.115465	0.129837	Not Significant	Not Significant	0.263976	0.272897
Q12487	MRPL23	482560	2310800	554590	8634600	5911700	4225900	-1.7696	-3.96944	-4.32802	0.0165464	0.00486054	0.0303687	0.012316	4	2.04168	0.157994	0.298113	0.250763	Significant	Significant	2.31332	1.7813
Q12497	FMP16	0	0	253410	5622800	3683200	1161100	-3.81401	-3.43919	-4.13727	0.0263133	0.00600656	0.0412463	0.0136969	4	2.04168	0.157994	1.84477	1.27475	Significant	Significant	2.22137	1.57983
Q3E6R5	YDR381C-A	192720	396360	587460	1280600	1415000	500340	-0.399693	-1.01359	-1.07382	0.368104	0.323907	0.198343	0.184166	4	2.04168	0.157994	0.233247	0.207817	Not Significant	Not Significant	0.489579	0.434029
Q6Q560	ISD11	1498000	2161900	2355700	7435600	5319700	2629700	-0.210566	-0.776918	-0.725543	0.480591	0.495251	0.240221	0.237553	4	2.04168	0.157994	0.110184	0.126341	Not Significant	Not Significant	0.305175	0.318224
Q96VH5	MIC10	1370600	2926600	3907400	3257000	2571500	1763000	1.07452	3.33976	3.3299	0.0288423	0.0156466	0.042885	0.0243392	4	2.04168	0.157994	0.155271	0.156191	Not Significant	Not Significant	1.80558	1.53997

## Sheet: Fig 2C Cbs2 vs Kgd4
Uniprot	Symbol	iBAQ.Cbs2_1	iBAQ.Cbs2_2	iBAQ.Cbs2_3	iBAQ.Kgd4_1	iBAQ.Kgd4_2	iBAQ.Kgd4_3	logFC	t.ord	t.mod	p.ord	p.mod	q.ord	q.mod	df.r	df.0	s2.0	s2	s2.post	categ_Ord	categ_Mod	NegLogPvalMod	NegLogPvalOrd
P33893	PET112	88309	101930	63627	0	65392	39816	0.83149	2.63242	2.28663	0.0580392	0.056268	0.00821564	0.0052284	4	2.96537	0.264015	0.149657	0.198342	Not Significant	Not Significant	1.24974	1.23628
P38325	OM14	9646600	10877000	16484000	9808600	9146600	9188000	0.356397	1.50731	1.08934	0.206212	0.31225	0.0244958	0.0238176	4	2.96537	0.264015	0.0838602	0.160557	Not Significant	Not Significant	0.505497	0.685685
Q04689	AIM32	271860	122230	0	1989700	2406500	2142900	-4.11955	-6.40767	-7.37167	0.00304741	0.00015684	0.0010366	6.16571e-05	4	2.96537	0.264015	0.619999	0.468446	Significant	Significant	3.80454	2.51607
Q04728	ARG7	658490	757900	844690	1247500	2120400	1740100	-1.14958	-4.66685	-3.46961	0.00954071	0.0104933	0.00221634	0.00137504	4	2.96537	0.264015	0.091017	0.164667	Not Significant	Not Significant	1.97909	2.02042
Q03153	ATP25	0	6400.5	0	54425	30150	239510	-0.958358	-0.589969	-0.75996	0.586927	0.472212	0.0590509	0.03411	4	2.96537	0.264015	3.95811	2.38542	Not Significant	Not Significant	0.325863	0.231416
P32875	LIP5	186470	270010	227990	1940300	3221400	1726100	-3.29211	-10.4029	-9.04604	0.000482213	4.25294e-05	0.000414375	3.4776e-05	4	2.96537	0.264015	0.150221	0.198666	Significant	Significant	4.37131	3.31676
Q08622	GEP3	81611	80115	111970	193630	216420	242620	-1.26525	-6.92432	-4.12444	0.00228321	0.00448257	0.000931984	0.000707272	4	2.96537	0.264015	0.0500827	0.14116	Not Significant	Not Significant	2.34847	2.64145
Q12032	AIM41	496150	0	0	3671900	3607300	4746700	-4.67711	-5.29038	-6.46255	0.00612689	0.000353405	0.00159151	0.000104702	4	2.96537	0.264015	1.17239	0.785667	Significant	Significant	3.45173	2.21276
P47025	MDV1	0	29457	37372	0	0	132930	-1.31607	-2.6921	-2.85714	0.0545391	0.0245675	0.00787052	0.00274435	4	2.96537	0.264015	0.358483	0.318265	Not Significant	Not Significant	1.60964	1.26329
P40033	RSM18	2752600	6050900	4131500	8178100	9357000	7463700	-1.0177	-2.98016	-2.70162	0.0407325	0.0307114	0.00616091	0.00321955	4	2.96537	0.264015	0.174924	0.212853	Not Significant	Not Significant	1.5127	1.39006
P40047	ALD5	1165500	0	44589	213000	949100	275710	-1.14064	-0.729243	-0.937629	0.506259	0.379799	0.0514787	0.0281304	4	2.96537	0.264015	3.66979	2.21985	Not Significant	Not Significant	0.420446	0.295627
P53921	YNL122C	865680	1999000	1321900	3093400	1070200	4378200	-0.887871	-1.26171	-1.4812	0.275615	0.182313	0.0307627	0.0150862	4	2.96537	0.264015	0.742806	0.53897	Not Significant	Not Significant	0.739182	0.559697
P42844	ZIM17	435240	165170	202950	2902600	7680500	4897100	-4.28979	-7.30014	-8.2067	0.00187224	7.95675e-05	0.000798449	4.92893e-05	4	2.96537	0.264015	0.517966	0.409851	Significant	Significant	4.09926	2.72764
P53166	MRH4	338410	297430	456810	755930	533920	431310	-0.640228	-2.14271	-1.80219	0.0987866	0.114728	0.0127722	0.0100227	4	2.96537	0.264015	0.133916	0.189303	Not Significant	Not Significant	0.940332	1.0053
P48237	CCM1	571030	338160	132190	1948800	11880000	13986000	-4.54362	-4.12822	-5.17596	0.0145149	0.00130653	0.00300535	0.000278817	4	2.96537	0.264015	1.81706	1.15588	Significant	Significant	2.88388	1.83819
P40496	RSM25	3091600	2973100	2430900	7037100	10576000	9553300	-1.66396	-8.04864	-5.27572	0.00129372	0.0011718	0.000720181	0.000260373	4	2.96537	0.264015	0.0641112	0.149216	Significant	Significant	2.93115	2.88816
Q3E785	SDH6	1395800	1117900	387260	2400100	2166200	1562900	-1.24974	-2.08133	-2.35347	0.105864	0.0510035	0.0135645	0.00481461	4	2.96537	0.264015	0.540819	0.422975	Not Significant	Not Significant	1.2924	0.975252
Q03429	MZM1	3737100	3478500	5446700	9821800	16347000	12069000	-1.59147	-5.43268	-4.51557	0.00556996	0.0027811	0.00154875	0.000503117	4	2.96537	0.264015	0.128724	0.186321	Significant	Significant	2.55578	2.25415
P25039	MEF1	1336700	117990	140130	863910	1500900	1087500	-1.99852	-1.73533	-2.18498	0.157697	0.0653502	0.0193072	0.00599063	4	2.96537	0.264015	1.98949	1.2549	Not Significant	Not Significant	1.18475	0.802177
P36517	MRPL4	2809300	2547700	2333300	8080500	4065000	6611300	-1.23362	-4.05449	-3.44679	0.0154185	0.0108214	0.00314685	0.00140901	4	2.96537	0.264015	0.138861	0.192143	Not Significant	Not Significant	1.96572	1.81196
P43617	YFR045W	458150	0	51997	143880	128760	287100	-0.754785	-0.665725	-0.837034	0.542012	0.430352	0.0549188	0.0315319	4	2.96537	0.264015	1.92818	1.2197	Not Significant	Not Significant	0.366176	0.265991
P47127	AIM24	364290	52909	297750	2229200	3967700	2102200	-3.88725	-4.17771	-5.13922	0.013944	0.00136044	0.00290823	0.00028378	4	2.96537	0.264015	1.29867	0.858184	Significant	Significant	2.86632	1.85561
Q08223	AIM39	0	25163	0	0	259830	271570	-1.77054	-2.19873	-2.64729	0.0927838	0.0332208	0.0122738	0.00345975	4	2.96537	0.264015	0.972653	0.670964	Not Significant	Significant	1.47859	1.03253
P00044	CYC1	13960000	6684100	17736000	19133000	37766000	14508000	-0.887738	-1.50568	-1.69421	0.206608	0.134266	0.0244958	0.0114363	4	2.96537	0.264015	0.521428	0.411839	Not Significant	Not Significant	0.872035	0.684852
P00128	QCR7	720770	2179500	4730600	9912800	7725600	4925700	-1.88855	-2.24521	-2.72236	0.0881116	0.0298066	0.0117647	0.00315708	4	2.96537	0.264015	1.06129	0.721863	Not Significant	Significant	1.52569	1.05497
P00175	CYB2	13467000	10599000	13983000	16995000	24042000	15201000	-0.545934	-2.32097	-1.67127	0.0810505	0.138805	0.0109757	0.0117738	4	2.96537	0.264015	0.0829914	0.160058	Not Significant	Not Significant	0.857596	1.09124
P00359	TDH3	2547600	1352800	2374700	7013400	9953600	6820700	-1.95414	-5.78019	-5.21208	0.00444977	0.00125585	0.00132443	0.000276049	4	2.96537	0.264015	0.171442	0.210853	Significant	Significant	2.90106	2.35166
P00360	TDH1	0	38727	73063	190540	948030	73333	-1.33748	-0.971369	-1.23986	0.38637	0.255166	0.0408884	0.0199092	4	2.96537	0.264015	2.84379	1.7455	Not Significant	Not Significant	0.593177	0.412997
P00401	COX1	267270	583690	0	3999500	2824100	2103500	-3.72303	-3.88969	-4.80223	0.0176952	0.00198836	0.00343954	0.000390834	4	2.96537	0.264015	1.37421	0.901566	Significant	Significant	2.70151	1.75214
P00410	COX2	2462300	2296100	3785900	6339300	16675000	6179400	-1.64386	-3.14583	-3.41477	0.0346527	0.0113005	0.0054704	0.00146207	4	2.96537	0.264015	0.40959	0.347614	Significant	Significant	1.9469	1.46026
P00427	COX6	0	105130	169380	990630	1074200	506040	-2.99648	-5.3924	-5.96606	0.0057211	0.000571579	0.00155349	0.000160061	4	2.96537	0.264015	0.46318	0.378389	Significant	Significant	3.24292	2.24252
P00447	SOD2	0	0	156720	4717300	7319800	2849000	-5.5728	-10.2052	-11.2318	0.000519476	1.02712e-05	0.000415391	2.18282e-05	4	2.96537	0.264015	0.447296	0.369268	Significant	Significant	4.98838	3.28443
P00560	PGK1	100650	66335	16253	382050	455600	36880	-1.96216	-1.38758	-1.77408	0.237563	0.119535	0.0272436	0.0103649	4	2.96537	0.264015	2.99946	1.8349	Not Significant	Not Significant	0.922505	0.624221
P00830	ATP2	13524000	9357400	14562000	56717000	76611000	50075000	-2.2945	-8.54595	-6.72733	0.00102913	0.000276539	0.00061262	9.26737e-05	4	2.96537	0.264015	0.108131	0.174495	Significant	Significant	3.55824	2.98753
P00890	CIT1	2659100	2337000	3980300	18572000	20879000	15609000	-2.64496	-10.1139	-7.82655	0.000537895	0.000107574	0.000415391	5.499e-05	4	2.96537	0.264015	0.102588	0.171312	Significant	Significant	3.96829	3.2693
P00924	ENO1	1967100	1521000	1341100	510900	1180900	850840	0.988849	2.55209	2.4633	0.0631654	0.0434219	0.00884729	0.00422688	4	2.96537	0.264015	0.225196	0.241722	Not Significant	Not Significant	1.36229	1.19952
P00927	ILV1	188750	441850	359290	1259500	1456100	1382600	-2.13432	-5.69891	-5.4128	0.00468499	0.0010112	0.00136598	0.000230362	4	2.96537	0.264015	0.21039	0.233219	Significant	Significant	2.99516	2.32929
P00950	GPM1	1139200	252290	614760	3222800	3094500	2155500	-2.30892	-3.51079	-4.06065	0.0246542	0.00485609	0.0043218	0.000740819	4	2.96537	0.264015	0.648784	0.484976	Significant	Significant	2.31371	1.60811
P01097	INH1	0	1658600	1387500	10827000	12276000	9773100	-4.10185	-3.25246	-4.12603	0.031303	0.00447372	0.00514041	0.000707272	4	2.96537	0.264015	2.38577	1.48248	Significant	Significant	2.34933	1.50441
P01098	STF1	1034400	1292600	1384600	5327600	7449400	7919300	-2.46915	-11.3034	-7.71853	0.000349126	0.000117457	0.000396997	5.56005e-05	4	2.96537	0.264015	0.0715755	0.153503	Significant	Significant	3.93012	3.45702
P01120	RAS2	2742700	324400	2298700	723440	1730800	849380	0.314465	0.296683	0.370574	0.781476	0.721967	0.0759503	0.0505435	4	2.96537	0.264015	1.68519	1.08015	Not Significant	Not Significant	0.141482	0.107084
P02381	VAR1	1143800	923890	340820	1192000	2011000	860000	-0.838999	-1.299	-1.49608	0.263763	0.178501	0.0296716	0.0148333	4	2.96537	0.264015	0.625743	0.471744	Not Significant	Not Significant	0.748358	0.578786
P02992	TUF1	1576900	1045700	1471500	9565700	15884000	11898000	-3.18039	-11.3546	-9.18152	0.000343027	3.86203e-05	0.000396997	3.43256e-05	4	2.96537	0.264015	0.117681	0.17998	Significant	Significant	4.41318	3.46467
P02994	TEF1	2607600	1080800	1612200	3620800	5054600	3109900	-1.21564	-2.88343	-2.88944	0.0448579	0.0234622	0.00667573	0.00263528	4	2.96537	0.264015	0.266613	0.265507	Not Significant	Not Significant	1.62963	1.34816
P03874	CBP2	42640	343840	0	81119	4005900	53331	-1.06855	-0.493297	-0.642088	0.647659	0.541363	0.0647055	0.0386949	4	2.96537	0.264015	7.03828	4.15427	Not Significant	Not Significant	0.266511	0.188654
P04037	COX4	4840700	6941200	10095000	61235000	104260000	65920000	-3.42567	-8.80446	-8.51458	0.000918088	6.28517e-05	0.000563646	4.28939e-05	4	2.96537	0.264015	0.227079	0.242803	Significant	Significant	4.20168	3.03712
P04710	AAC1	794640	950910	1064500	4189300	5955100	5402800	-2.46287	-12.64	-7.91862	0.000225558	9.98882e-05	0.000396997	5.499e-05	4	2.96537	0.264015	0.0569484	0.145103	Significant	Significant	4.00049	3.64674
P04840	POR1	93977000	82402000	111880000	305450000	530150000	275330000	-1.89514	-5.92331	-5.18258	0.00406978	0.00129708	0.00126399	0.000278817	4	2.96537	0.264015	0.153548	0.200577	Significant	Significant	2.88703	2.39043
P05626	ATP4	409460	377200	255530	2418000	4632600	2978600	-3.24117	-9.33756	-8.53755	0.000732352	6.17735e-05	0.000498232	4.28939e-05	4	2.96537	0.264015	0.180729	0.216186	Significant	Significant	4.2092	3.13528
P06168	ILV5	14149000	10693000	18765000	49273000	59070000	42686000	-1.81719	-6.71433	-5.31268	0.00256152	0.00112586	0.000963044	0.000252914	4	2.96537	0.264015	0.109872	0.175495	Significant	Significant	2.94852	2.5915
P06208	LEU4	133020000	141180000	133500000	74465000	104630000	67992000	0.74755	3.90814	2.41341	0.0174212	0.0467113	0.00340947	0.00450419	4	2.96537	0.264015	0.0548823	0.143916	Not Significant	Not Significant	1.33058	1.75892
P07246	ADH3	746610	766090	822630	4320100	6589200	3709000	-2.60329	-10.3526	-7.80514	0.000491379	0.000109456	0.000414375	5.499e-05	4	2.96537	0.264015	0.0948507	0.166869	Significant	Significant	3.96076	3.30858
P07251	ATP1	39625000	34976000	39418000	180950000	307480000	191280000	-2.53531	-10.1517	-7.6183	0.000530161	0.000127553	0.000415391	5.56005e-05	4	2.96537	0.264015	0.0935563	0.166126	Significant	Significant	3.89431	3.27559
P07253	CBP6	165570	1150800	1273000	1876700	1158300	1993600	-1.3864	-1.40164	-1.73738	0.233646	0.126102	0.0269814	0.0108769	4	2.96537	0.264015	1.46755	0.95517	Not Significant	Not Significant	0.899277	0.631441
P07255	COX9	1493700	1935500	3120800	1770600	2483000	1594400	0.121392	0.331478	0.311415	0.756923	0.764599	0.0743224	0.0533453	4	2.96537	0.264015	0.20117	0.227925	Not Significant	Not Significant	0.116567	0.120948
P07256	COR1	10740000	8938000	13871000	37050000	46157000	40882000	-1.9048	-9.27121	-6.04856	0.000752749	0.000526654	0.000500199	0.000151634	4	2.96537	0.264015	0.0633165	0.14876	Significant	Significant	3.27847	3.12335
P07257	QCR2	28621000	28115000	36916000	44612000	67130000	60996000	-0.873481	-3.99577	-2.72996	0.016187	0.029482	0.00321193	0.00315539	4	2.96537	0.264015	0.0716801	0.153563	Not Significant	Not Significant	1.53044	1.79083
P07266	MRS1	161420	0	334850	148480	494590	30800	0.437003	0.346855	0.439983	0.74618	0.673278	0.0735201	0.0476242	4	2.96537	0.264015	2.38103	1.47975	Not Significant	Not Significant	0.171805	0.127157
P07275	PUT2	2189600	1678900	2877800	6540100	9876700	8412500	-1.89424	-6.68345	-5.44415	0.00260591	0.000978021	0.000967007	0.000227194	4	2.96537	0.264015	0.120493	0.181594	Significant	Significant	3.00965	2.58404
P07342	ILV2	2544300	1951500	2375700	10829000	14258000	10022000	-2.34514	-12.1971	-7.56252	0.000259365	0.000133593	0.000396997	5.57339e-05	4	2.96537	0.264015	0.0554519	0.144243	Significant	Significant	3.87422	3.58609
P07806	VAS1	212540	188570	362580	341210	499600	545650	-0.892758	-2.50254	-2.32048	0.0665858	0.0535357	0.00923582	0.00502016	4	2.96537	0.264015	0.190897	0.222025	Not Significant	Not Significant	1.27136	1.17662
P08067	RIP1	527820	386800	892570	8518700	12389000	7343400	-4.01808	-9.62327	-9.60369	0.000651968	2.88196e-05	0.000454363	2.78788e-05	4	2.96537	0.264015	0.261508	0.262575	Significant	Significant	4.54031	3.18577
P08417	FUM1	2806700	2438600	2240700	6649100	8549700	5068100	-1.41053	-5.9377	-4.30529	0.00403381	0.00358461	0.00126399	0.00061578	4	2.96537	0.264015	0.0846489	0.16101	Not Significant	Not Significant	2.44556	2.39428
P08468	PET111	53589	0	0	0	65656	35433	0.283897	0.907629	0.784025	0.41541	0.458852	0.0437994	0.0332625	4	2.96537	0.264015	0.146756	0.196677	Not Significant	Not Significant	0.338327	0.381523
P09440	MIS1	684350	851530	734770	1284100	1987900	2047700	-1.20324	-5.08505	-3.67692	0.00705578	0.007961	0.00173799	0.0010996	4	2.96537	0.264015	0.083985	0.160629	Not Significant	Not Significant	2.09903	2.15146
P09457	ATP5	40499000	35242000	41248000	81260000	92831000	69290000	-1.0501	-7.42255	-3.57195	0.00175846	0.00914864	0.00076753	0.0012468	4	2.96537	0.264015	0.0300223	0.12964	Not Significant	Not Significant	2.03864	2.75487
P09624	LPD1	1515500	1550700	1606300	1962400	3600100	2747800	-0.787493	-3.09561	-2.35207	0.0363758	0.0511082	0.00567022	0.00481461	4	2.96537	0.264015	0.0970717	0.168144	Not Significant	Not Significant	1.29151	1.43919
P0CS90	SSC1	6448400	5401300	5638600	23903000	36976000	32140000	-2.39212	-11.9095	-7.6374	0.000284735	0.000125556	0.000396997	5.56005e-05	4	2.96537	0.264015	0.0605162	0.147152	Significant	Significant	3.90116	3.54556
P10174	COX7	2924900	1885500	2500300	3608700	550500	3059600	0.393933	0.444198	0.542858	0.679873	0.604155	0.0674522	0.0428834	4	2.96537	0.264015	1.17973	0.789883	Not Significant	Not Significant	0.218851	0.167572
P10662	MRP1	734760	272820	574610	2897500	4215300	2539900	-2.69106	-5.58009	-5.89355	0.00505692	0.000614629	0.00144493	0.000165322	4	2.96537	0.264015	0.348865	0.312742	Significant	Significant	3.21139	2.29611
P10663	MRP2	2532000	2039700	2621900	2720400	4303600	2586700	-0.387076	-1.49071	-1.14818	0.210296	0.288795	0.02483	0.0223623	4	2.96537	0.264015	0.101134	0.170477	Not Significant	Not Significant	0.53941	0.677168
P10834	PET54	129400	197470	84464	314930	329190	491120	-1.52005	-3.7234	-3.67973	0.0204139	0.00793164	0.00383745	0.0010996	4	2.96537	0.264015	0.249992	0.255962	Significant	Significant	2.10064	1.69007
P10849	MTF2	309210	70954	251790	1406200	3111100	2337600	-3.61809	-4.86473	-5.77445	0.00825105	0.000693448	0.00198118	0.00018174	4	2.96537	0.264015	0.829724	0.588884	Significant	Significant	3.15899	2.08349
P11914	MAS2	1123200	2129100	1276800	8058300	16194000	12143000	-3.00651	-7.40651	-7.30132	0.00177288	0.000166534	0.00076753	6.30433e-05	4	2.96537	0.264015	0.247166	0.254339	Significant	Significant	3.7785	2.75132
P12686	MRP13	1159700	737650	1527500	2854000	5056300	3194400	-1.71356	-4.31927	-4.21444	0.0124546	0.00400815	0.00265574	0.000661486	4	2.96537	0.264015	0.236086	0.247976	Significant	Significant	2.39706	1.90467
P12687	MRP7	6484800	5558200	9220300	10388000	9809000	7158300	-0.378025	-1.3842	-1.10158	0.238513	0.307249	0.0272436	0.0236123	4	2.96537	0.264015	0.111875	0.176645	Not Significant	Not Significant	0.51251	0.622487
P12695	LAT1	547820	563900	895020	3600000	4090000	2627400	-2.37615	-7.98112	-6.69844	0.00133585	0.000283937	0.000720181	9.29944e-05	4	2.96537	0.264015	0.132957	0.188752	Significant	Significant	3.54678	2.87424
P14063	MRPL31	6262300	5835600	5419300	4981900	3199200	6071300	0.344422	1.23091	0.994699	0.285786	0.353174	0.0317737	0.0263493	4	2.96537	0.264015	0.117441	0.179842	Not Significant	Not Significant	0.452011	0.54396
P14540	FBA1	0	26604	23189	0	0	97918	-2.22811	-9.75534	-6.87969	0.000618522	0.000240938	0.00045316	8.64096e-05	4	2.96537	0.264015	0.0782491	0.157335	Significant	Significant	3.61809	3.20864
P15179	MSD1	84214	0	32890	360790	28582	135940	-1.29014	-1.11923	-1.40936	0.325708	0.201777	0.0356574	0.0163035	4	2.96537	0.264015	1.99308	1.25696	Not Significant	Not Significant	0.695129	0.487171
P15202	CTA1	414410	266330	602620	5688500	7264800	5631400	-3.92424	-10.8696	-10.1397	0.00040661	2.01916e-05	0.000396997	2.42802e-05	4	2.96537	0.264015	0.195512	0.224676	Significant	Significant	4.69483	3.39082
P15424	MSS116	8359200	8424800	9586700	5571800	9067400	4648500	0.507815	1.72221	1.43711	0.160135	0.194046	0.0194706	0.0158671	4	2.96537	0.264015	0.130415	0.187292	Not Significant	Not Significant	0.712094	0.795515
P16387	PDA1	2044800	312570	569420	3883600	6127600	3746800	-2.64553	-3.18328	-3.85248	0.0334302	0.00633222	0.00542735	0.000911587	4	2.96537	0.264015	1.03602	0.707354	Significant	Significant	2.19844	1.47586
P16451	PDX1	105220	290030	276400	44484	612530	449270	-0.179118	-0.139371	-0.177053	0.895893	0.864505	0.0859015	0.0593037	4	2.96537	0.264015	2.47756	1.53518	Not Significant	Not Significant	0.0632325	0.047744
P16547	OM45	9767000	9258400	9991800	29970000	42187000	43580000	-1.97678	-11.2434	-6.49316	0.000356445	0.000343395	0.000396997	0.000103968	4	2.96537	0.264015	0.0463672	0.139026	Significant	Significant	3.46421	3.44801
P17505	MDH1	35951000	30959000	38797000	82917000	121790000	80594000	-1.41211	-6.58111	-4.43516	0.00275992	0.00306219	0.000998231	0.000549109	4	2.96537	0.264015	0.0690605	0.152058	Not Significant	Not Significant	2.51397	2.5591
P17558	PET123	11105000	9056600	9584200	13589000	19141000	17915000	-0.757764	-4.33216	-2.49148	0.0123287	0.0416706	0.00264866	0.00409541	4	2.96537	0.264015	0.0458933	0.138754	Not Significant	Not Significant	1.38017	1.90908
P18239	PET9	18657000	12884000	17137000	36754000	40130000	30694000	-1.15271	-5.83326	-3.69432	0.004304	0.00778083	0.00131162	0.00108944	4	2.96537	0.264015	0.0585745	0.146037	Not Significant	Not Significant	2.10897	2.36613
P18496	ATP10	651330	11119	295370	1193200	665060	1538900	-3.05236	-1.66516	-2.15588	0.171211	0.0682126	0.0206417	0.00622511	4	2.96537	0.264015	5.04021	3.00684	Not Significant	Not Significant	1.16614	0.766468
P18544	ARG8	0	16974	30798	756580	1133300	725390	-4.47758	-5.51799	-6.65219	0.00526567	0.000296249	0.00148968	9.31696e-05	4	2.96537	0.264015	0.987677	0.679592	Significant	Significant	3.52834	2.27855
P18900	COQ1	1052000	865260	1724700	10064000	5785200	3457600	-2.33419	-4.36651	-4.77424	0.0120008	0.00205351	0.00262444	0.000398303	4	2.96537	0.264015	0.428644	0.358556	Significant	Significant	2.6875	1.92079
P19262	KGD2	2074200	1451300	2451000	196210000	302890000	236590000	-6.95396	-24.1919	-19.8779	1.73198e-05	2.15536e-07	0.000123721	4.40607e-06	4	2.96537	0.264015	0.123941	0.183575	Significant	Significant	6.66648	4.76146
P19414	ACO1	47248000	40586000	45849000	71302000	110420000	88134000	-0.993482	-5.11778	-3.19692	0.00689675	0.015232	0.00171359	0.00189711	4	2.96537	0.264015	0.0565259	0.14486	Not Significant	Not Significant	1.81724	2.16136
P19882	HSP60	15207000	9511800	15629000	25422000	29891000	26534000	-1.05229	-4.3342	-3.19047	0.012309	0.0153686	0.00264866	0.00189711	4	2.96537	0.264015	0.0884194	0.163176	Not Significant	Not Significant	1.81337	1.90978
P19955	YMR31	18170000	18587000	25612000	839430000	983180000	883490000	-5.4544	-31.4465	-17.9622	6.09451e-06	4.31381e-07	5.80469e-05	4.40922e-06	4	2.96537	0.264015	0.0451273	0.138314	Significant	Significant	6.36514	5.21506
P20084	MRPL33	5623600	7527500	8505000	13275000	10375000	18292000	-0.935615	-3.16413	-2.64479	0.034049	0.0333411	0.00546569	0.00345975	4	2.96537	0.264015	0.131153	0.187716	Not Significant	Not Significant	1.47702	1.4679
P20967	KGD1	4537700	2961200	2921100	103400000	140730000	115000000	-5.12657	-20.8377	-15.4789	3.13413e-05	1.18891e-06	0.000170048	8.10134e-06	4	2.96537	0.264015	0.090792	0.164538	Significant	Significant	5.92485	4.50388
P21560	CBP3	339060	194420	232840	714650	727800	728000	-1.54155	-6.51794	-4.71145	0.0028606	0.00220844	0.0010091	0.000421921	4	2.96537	0.264015	0.083905	0.160583	Significant	Significant	2.65592	2.54354
P21771	MRPS28	5730300	5854000	6248100	7307900	13941000	12972000	-0.885532	-2.97968	-2.49814	0.0407517	0.0412669	0.00616091	0.00407785	4	2.96537	0.264015	0.132483	0.18848	Not Significant	Not Significant	1.3844	1.38985
P21801	SDH2	1123200	1065200	1434300	13270000	30980000	14831000	-3.93161	-9.68586	-9.54814	0.000635845	2.9932e-05	0.000454205	2.78788e-05	4	2.96537	0.264015	0.247147	0.254328	Significant	Significant	4.52386	3.19665
P21954	IDP1	10893000	11464000	8364700	21392000	30654000	22808000	-1.27993	-6.0069	-4.0273	0.00386621	0.00506479	0.00124124	0.000759768	4	2.96537	0.264015	0.0681024	0.151508	Not Significant	Not Significant	2.29544	2.41271
P22353	MRPL8	963020	905080	797020	1628100	2503200	1191900	-0.935261	-2.91754	-2.55546	0.0433499	0.0379592	0.00651921	0.00382254	4	2.96537	0.264015	0.154143	0.200918	Not Significant	Not Significant	1.42068	1.36301
P22354	MRPL20	3595800	5919600	3040200	9886300	10362000	9161400	-1.28608	-4.38514	-3.64741	0.0118273	0.00827702	0.00261974	0.00113558	4	2.96537	0.264015	0.129021	0.186492	Not Significant	Not Significant	2.08213	1.92711
P23180	AIM17	1933200	1108800	1698100	5187000	7088100	5306100	-1.91468	-6.78155	-5.51093	0.0024681	0.000911317	0.000952997	0.000221779	4	2.96537	0.264015	0.119571	0.181065	Significant	Significant	3.04033	2.60764
P23369	MRPL25	3064800	3172800	2658900	15470000	23907000	19611000	-2.71066	-13.7202	-8.68783	0.000163486	5.52143e-05	0.000387592	4.28939e-05	4	2.96537	0.264015	0.0585489	0.146022	Significant	Significant	4.25795	3.78652
P23641	MIR1	2813300	3044000	3756000	29244000	57286000	18075000	-3.29289	-6.60707	-7.05946	0.00271981	0.000205398	0.000996335	7.63423e-05	4	2.96537	0.264015	0.372587	0.326365	Significant	Significant	3.6874	2.56546
P24720	MNE1	0	22468	70146	20606	0	33866	0.322484	0.463521	0.542853	0.66709	0.604159	0.0664146	0.0428834	4	2.96537	0.264015	0.726051	0.529348	Not Significant	Not Significant	0.218849	0.175816
P25038	IFM1	278040	262880	257720	1584100	869360	501790	-1.73238	-3.60878	-3.80518	0.022581	0.00673199	0.00405796	0.000949087	4	2.96537	0.264015	0.345664	0.310903	Significant	Significant	2.17186	1.64626
P25270	MRM1	677920	859300	590820	640460	826550	1061700	-0.23584	-0.896367	-0.696404	0.420727	0.508741	0.0440351	0.0364907	4	2.96537	0.264015	0.103837	0.17203	Not Significant	Not Significant	0.293503	0.376
P25348	MRPL32	4276300	5917600	3548200	6126200	6219100	10123000	-0.700934	-2.18276	-1.91372	0.0944532	0.097431	0.0123235	0.00862216	4	2.96537	0.264015	0.15468	0.201227	Not Significant	Not Significant	1.0113	1.02478
P25374	NFS1	91579	37140	174650	1331200	1436900	993240	-3.88103	-5.81231	-6.74604	0.00436083	0.000271863	0.00131162	9.26253e-05	4	2.96537	0.264015	0.668786	0.496463	Significant	Significant	3.56565	2.36043
P25605	ILV6	2190800	1580000	427460	1734600	3877400	4194800	-1.41768	-1.71357	-2.07231	0.161764	0.0771528	0.0195853	0.00694795	4	2.96537	0.264015	1.02671	0.702008	Not Significant	Not Significant	1.11265	0.791119
P25626	IMG1	10972000	8911700	9015700	21658000	24638000	19978000	-1.1987	-9.13069	-4.11561	0.000798332	0.00453239	0.000518432	0.000707272	4	2.96537	0.264015	0.0258525	0.127245	Not Significant	Not Significant	2.34367	3.09782
P25642	IMG2	2277800	1131500	2405300	2940000	6842100	6240000	-1.44657	-2.77529	-3.01008	0.0500592	0.0197764	0.00733517	0.00231015	4	2.96537	0.264015	0.407524	0.346428	Not Significant	Not Significant	1.70385	1.30052
P25719	CPR3	637610	370420	748270	3123900	3987900	4161900	-2.7322	-8.20604	-7.33907	0.00120171	0.000161251	0.000686737	6.21951e-05	4	2.96537	0.264015	0.166284	0.207891	Significant	Significant	3.7925	2.9202
P27929	NAM9	588570	526270	620750	1554000	2060100	1124600	-1.40896	-5.38013	-4.16718	0.00576812	0.00425005	0.00155349	0.000694716	4	2.96537	0.264015	0.102873	0.171476	Not Significant	Not Significant	2.37161	2.23897
P28239	PPA2	264170	220880	553220	519200	1416900	764760	-1.37446	-2.34954	-2.63805	0.0785544	0.0336685	0.0106884	0.00347607	4	2.96537	0.264015	0.51332	0.407183	Not Significant	Not Significant	1.47278	1.10483
P28241	IDH2	36118000	25591000	34841000	47523000	89489000	58452000	-0.982816	-3.15346	-2.71839	0.0343994	0.0299776	0.0054681	0.00315882	4	2.96537	0.264015	0.1457	0.19607	Not Significant	Not Significant	1.5232	1.46345
P28778	MRP17	692040	883520	1027100	1070300	2213100	5161200	-1.42765	-2.11029	-2.45649	0.102457	0.0438563	0.0131871	0.00424893	4	2.96537	0.264015	0.686517	0.506645	Not Significant	Not Significant	1.35797	0.989458
P28817	EHD3	0	23836	0	0	87164	0	-0.650949	-0.872914	-1.03668	0.431979	0.33453	0.0445599	0.0251418	4	2.96537	0.264015	0.834146	0.591424	Not Significant	Not Significant	0.475565	0.364537
P28834	IDH1	26725000	16724000	21618000	49958000	68983000	48316000	-1.36904	-5.3674	-4.08543	0.00581742	0.00470707	0.00155349	0.000723486	4	2.96537	0.264015	0.0975875	0.168441	Not Significant	Not Significant	2.32725	2.23527
P30902	ATP7	416870	366490	1307200	7006200	8553000	6897000	-3.67168	-6.2069	-6.99036	0.0034277	0.00021831	0.00115224	7.96922e-05	4	2.96537	0.264015	0.524893	0.413829	Significant	Significant	3.66093	2.465
P31334	MRPL9	1545100	1117700	1598100	2367100	3476000	3007800	-1.05489	-4.5751	-3.24831	0.0102213	0.0141877	0.00233644	0.00180143	4	2.96537	0.264015	0.079745	0.158194	Not Significant	Not Significant	1.84809	1.9905
P32191	GUT2	1589100	1314400	1685200	13474000	26446000	9828100	-3.31949	-7.63361	-7.74861	0.00158165	0.000114606	0.000766816	5.56005e-05	4	2.96537	0.264015	0.283644	0.275287	Significant	Significant	3.94079	2.80089
P32316	ACH1	2057400	3022100	3439600	5231800	6724000	5130300	-1.02569	-4.01203	-3.05847	0.0159696	0.0184756	0.00319095	0.00220848	4	2.96537	0.264015	0.0980372	0.168699	Not Significant	Not Significant	1.7334	1.7967
P32332	OAC1	47297	126080	215360	1173100	2589400	439810	-3.34092	-3.41477	-4.22721	0.0269092	0.00394544	0.00468832	0.000661099	4	2.96537	0.264015	1.43583	0.93695	Significant	Significant	2.4039	1.5701
P32335	MSS51	894360	624130	974750	3189800	6963000	3728100	-2.41656	-6.09474	-5.94529	0.00366561	0.000583557	0.00120389	0.000161206	4	2.96537	0.264015	0.235817	0.247821	Significant	Significant	3.23392	2.43585
P32340	NDI1	1302900	989570	1306000	9133300	14781000	6925900	-3.03902	-8.78198	-8.0168	0.000927136	9.23675e-05	0.000563646	5.24502e-05	4	2.96537	0.264015	0.179628	0.215554	Significant	Significant	4.03448	3.03286
P32387	MRP20	2599500	2435800	2643000	3703900	5899900	5817500	-0.97511	-4.36317	-3.02929	0.0120322	0.0192486	0.00262444	0.00227449	4	2.96537	0.264015	0.0749194	0.155423	Not Significant	Not Significant	1.7156	1.91965
P32388	MRP49	943470	299700	835350	676930	813420	404940	0.0277204	0.0458223	0.0519161	0.965648	0.960053	0.0919727	0.0654191	4	2.96537	0.264015	0.548955	0.427647	Not Significant	Not Significant	0.0177048	0.015181
P32445	RIM1	219450	157310	318060	808860	838460	620310	-1.75327	-5.41464	-4.76927	0.00563706	0.00206533	0.00154875	0.000398303	4	2.96537	0.264015	0.157272	0.202716	Significant	Significant	2.68501	2.24895
P32473	PDB1	900250	590350	1101500	11138000	15316000	10581000	-3.86343	-12.3331	-10.6626	0.000248353	1.44957e-05	0.000396997	2.18282e-05	4	2.96537	0.264015	0.147196	0.196929	Significant	Significant	4.83876	3.60493
P32493	AEP1	34715	63436	39039	89186	72784	88358	-0.912674	-3.22671	-2.62509	0.0320756	0.0343067	0.00523718	0.00352417	4	2.96537	0.264015	0.120006	0.181315	Not Significant	Not Significant	1.46462	1.49383
P32606	PET127	0	13218	26600	77490	140060	105230	-2.1015	-3.91579	-4.2867	0.017309	0.0036671	0.00340947	0.000619538	4	2.96537	0.264015	0.432027	0.360499	Significant	Significant	2.43568	1.76173
P32611	RML2	1546200	1675500	1023700	2240600	3063900	2239500	-0.845106	-3.16801	-2.48347	0.0339225	0.0421607	0.00546569	0.00412375	4	2.96537	0.264015	0.106744	0.173699	Not Significant	Not Significant	1.37509	1.46951
P32787	MGM101	1881800	2151600	1868100	9608600	9116600	9623600	-2.26677	-31.9019	-8.12509	5.75497e-06	8.48054e-05	5.80469e-05	4.98091e-05	4	2.96537	0.264015	0.00757305	0.116748	Significant	Significant	4.07158	5.23996
P32795	YME1	263770	222150	0	25554	273370	0	1.21786	1.02558	1.29478	0.363059	0.236663	0.0388532	0.0186075	4	2.96537	0.264015	2.11518	1.32709	Not Significant	Not Significant	0.62587	0.440023
P32796	CAT2	51910	225060	441070	1257700	2454200	971340	-3.06149	-3.07804	-3.81779	0.0370022	0.00662277	0.00568429	0.000944002	4	2.96537	0.264015	1.48392	0.964568	Significant	Significant	2.17896	1.43177
P32799	COX13	120240	92992	182050	1051900	1313000	1191700	-3.21975	-10.8363	-9.08392	0.000411488	4.1393e-05	0.000396997	3.4776e-05	4	2.96537	0.264015	0.132425	0.188446	Significant	Significant	4.38307	3.38564
P32874	HFA1	10726000	8039100	13930000	20368000	30785000	23951000	-1.21473	-4.22892	-3.47329	0.0133816	0.0104414	0.00281144	0.00137504	4	2.96537	0.264015	0.123764	0.183473	Not Significant	Not Significant	1.98124	1.87349
P32891	DLD1	74708	59477	162980	1306700	2112400	1061500	-3.99409	-7.54416	-8.2235	0.00165377	7.85353e-05	0.000766816	4.92893e-05	4	2.96537	0.264015	0.42044	0.353845	Significant	Significant	4.10494	2.78153
P32898	CYM1	177730	62581	82485	544170	986070	543590	-2.77086	-5.19198	-5.67383	0.00655211	0.000768899	0.00167157	0.000194051	4	2.96537	0.264015	0.427222	0.35774	Significant	Significant	3.11413	2.18362
P32902	MRP4	379540	218980	284850	1157900	1297600	1016600	-2.00388	-7.99359	-6.01406	0.00132794	0.000544943	0.000720181	0.000154721	4	2.96537	0.264015	0.094265	0.166533	Significant	Significant	3.26365	2.87682
P32904	MRPL6	4209600	4601600	5208600	2155100	5358400	3560600	0.431679	1.10602	1.07115	0.330758	0.319807	0.0360719	0.0242133	4	2.96537	0.264015	0.228499	0.243619	Not Significant	Not Significant	0.495112	0.48049
P33303	SFC1	3139500	2462200	3464600	14940000	22014000	9408800	-2.2841	-5.95561	-5.72097	0.0039896	0.000732467	0.00126399	0.000187167	4	2.96537	0.264015	0.220632	0.239101	Significant	Significant	3.13521	2.39907
P33416	HSP78	0	40948	64892	520190	512390	417780	-2.7517	-5.30859	-5.74731	0.00605195	0.000712944	0.00158646	0.000184484	4	2.96537	0.264015	0.403028	0.343846	Significant	Significant	3.14694	2.2181
P33421	SDH3	106610	0	0	1029100	1836400	800370	-3.24344	-7.60156	-7.65588	0.00160704	0.000123657	0.000766816	5.56005e-05	4	2.96537	0.264015	0.273084	0.269223	Significant	Significant	3.90778	2.79397
P33759	MRPS5	1513600	455900	513170	2548300	4658500	2451600	-2.12028	-3.38085	-3.86594	0.0277637	0.00622324	0.00477893	0.000902253	4	2.96537	0.264015	0.589966	0.451199	Significant	Significant	2.20598	1.55652
P34227	PRX1	1100000	1175100	1010500	14763000	16426000	14151000	-3.78643	-42.1624	-13.4237	1.89157e-06	3.11613e-06	5.40484e-05	1.46229e-05	4	2.96537	0.264015	0.0120976	0.119346	Significant	Significant	5.50638	5.72318
P35180	TOM20	87321	0	0	172970	0	527440	-0.779257	-0.577854	-0.736568	0.594333	0.485447	0.0595863	0.0349425	4	2.96537	0.264015	2.72783	1.67891	Not Significant	Not Significant	0.313858	0.22597
P35191	MDJ1	549020	889180	702740	1488100	4247900	2445400	-1.83125	-3.80732	-4.01735	0.0189839	0.00512896	0.00364049	0.000759768	4	2.96537	0.264015	0.347016	0.311679	Significant	Significant	2.28997	1.72162
P35996	MRPL38	785900	1357800	1730500	1909200	3613800	4446300	-1.3514	-2.7131	-2.8983	0.0533657	0.0231681	0.00777978	0.00261663	4	2.96537	0.264015	0.372159	0.326119	Not Significant	Not Significant	1.63511	1.27274
P36013	MAE1	0	199970	79922	1800100	441630	833710	-3.31918	-3.77335	-4.60606	0.0195478	0.00249838	0.00372365	0.000464298	4	2.96537	0.264015	1.16065	0.778924	Significant	Significant	2.60234	1.7089
P36056	RSM22	295420	347870	406490	240090	1639200	660050	-0.878845	-1.08318	-1.3058	0.339657	0.233092	0.0367619	0.0183974	4	2.96537	0.264015	0.987447	0.67946	Not Significant	Not Significant	0.632473	0.46896
P36060	MCR1	3449600	1128400	3731800	6796800	14451000	8496200	-1.94806	-3.02506	-3.48155	0.0389691	0.010326	0.00595443	0.0013707	4	2.96537	0.264015	0.622057	0.469628	Significant	Significant	1.98607	1.40928
P36101	TCD2	16287	0	30921	20706	271040	304500	-1.5352	-0.98187	-1.26242	0.381755	0.247419	0.0405503	0.0193787	4	2.96537	0.264015	3.667	2.21825	Not Significant	Not Significant	0.606567	0.418215
P36141	FMP46	5536700	5050000	5259000	16803000	18718000	14059000	-1.63678	-12.9516	-5.64391	0.000205018	0.00079308	0.000396997	0.000197712	4	2.96537	0.264015	0.0239564	0.126156	Significant	Significant	3.10068	3.68821
P36151	YKR070W	309600	0	110850	0	2413900	820880	-2.00053	-1.65203	-2.08906	0.173872	0.075272	0.0208744	0.00680856	4	2.96537	0.264015	2.1996	1.37556	Not Significant	Not Significant	1.12337	0.75977
P36516	MRPL3	49580000	44438000	49066000	5722400	7984200	5441400	2.92144	16.1667	9.54467	8.56376e-05	3.00031e-05	0.000301806	2.78788e-05	4	2.96537	0.264015	0.0489824	0.140528	Significant	Significant	4.52283	4.06734
P36519	MRPL7	2325300	2902100	3338000	5993400	8547100	4411900	-1.1089	-3.52362	-3.05438	0.0243703	0.0185819	0.0042984	0.00220848	4	2.96537	0.264015	0.14856	0.197712	Not Significant	Not Significant	1.73091	1.61314
P36520	MRPL10	298550	467550	478880	554590	1706600	1470300	-1.45992	-2.63173	-2.91022	0.0580807	0.0227786	0.00821564	0.00258693	4	2.96537	0.264015	0.461599	0.377481	Not Significant	Not Significant	1.64247	1.23597
P36521	MRPL11	189650	240610	221010	1060700	1235400	943600	-2.31263	-15.33	-7.79578	0.000105625	0.00011029	0.000301806	5.499e-05	4	2.96537	0.264015	0.0341366	0.132003	Significant	Significant	3.95746	3.97623
P36523	MRPL15	825620	1061800	1812400	1347000	1279400	1237200	-0.141444	-0.420519	-0.378156	0.695715	0.716575	0.0687852	0.0503384	4	2.96537	0.264015	0.169704	0.209855	Not Significant	Not Significant	0.144738	0.157568
P36525	MRPL24	3900200	6000400	5159700	8094100	9507200	11765000	-0.968809	-4.03783	-2.9481	0.015632	0.0215867	0.0031678	0.00249313	4	2.96537	0.264015	0.0863519	0.161988	Not Significant	Not Significant	1.66581	1.80598
P36526	MRPL27	1275100	808000	807480	3350000	4344400	3968800	-2.03916	-8.30535	-6.1609	0.00114781	0.000471712	0.000669321	0.000137756	4	2.96537	0.264015	0.0904229	0.164326	Significant	Significant	3.32632	2.94013
P36527	MRPL28	3453000	1733600	4266300	7771800	11054000	11369000	-1.75239	-4.07399	-4.1169	0.0151731	0.00452506	0.00311904	0.000707272	4	2.96537	0.264015	0.277532	0.271777	Significant	Significant	2.34438	1.81893
P36528	MRPL17	694290	670120	1293100	803620	1910100	873900	-0.385613	-0.766606	-0.82169	0.486057	0.43847	0.049601	0.032012	4	2.96537	0.264015	0.379533	0.330353	Not Significant	Not Significant	0.35806	0.313313
P36531	MRPL36	6220600	7223400	6966800	4119400	15453000	16370000	-0.578335	-0.885204	-1.02227	0.426052	0.34084	0.0442681	0.0255222	4	2.96537	0.264015	0.640269	0.480086	Not Significant	Not Significant	0.46745	0.370537
P36533	MRPL39	15982000	20451000	18618000	18994000	34635000	18358000	-0.329622	-1.04652	-0.907588	0.354389	0.394411	0.0380679	0.0291072	4	2.96537	0.264015	0.148808	0.197855	Not Significant	Not Significant	0.404051	0.45052
P36534	MRPL40	2216500	2160800	2055400	4917400	5821700	6571900	-1.41879	-11.3078	-4.89608	0.000348598	0.00178608	0.000396997	0.000357957	4	2.96537	0.264015	0.0236141	0.12596	Not Significant	Not Significant	2.7481	3.45767
P37292	SHM1	852060	1100800	1152800	3143100	4698800	2415200	-1.6813	-5.41694	-4.65853	0.00562843	0.00234909	0.00154875	0.000440558	4	2.96537	0.264015	0.144502	0.195382	Significant	Significant	2.6291	2.24961
P37293	NAT2	0	0	65919	37533	0	276720	-0.270992	-0.314291	-0.382526	0.76901	0.713476	0.0749938	0.0502935	4	2.96537	0.264015	1.11517	0.752805	Not Significant	Not Significant	0.146621	0.114068
P37298	SDH4	67460	80994	0	2443100	5160200	2046300	-5.20237	-12.0281	-12.1824	0.000273913	5.9765e-06	0.000396997	1.74534e-05	4	2.96537	0.264015	0.280608	0.273544	Significant	Significant	5.22355	3.56239
P37299	QCR10	0	117650	0	2629600	2697400	2937700	-4.75233	-14.3568	-12.7995	0.000136773	4.29194e-06	0.00035528	1.46229e-05	4	2.96537	0.264015	0.164357	0.206784	Significant	Significant	5.36735	3.864
P38064	MRPL16	529430	1449500	1550800	2073700	1863700	1432900	-0.739412	-1.4062	-1.52949	0.232391	0.170204	0.0269814	0.0142015	4	2.96537	0.264015	0.414734	0.350568	Not Significant	Not Significant	0.76903	0.633781
P38071	ETR1	8812800	6331900	7197400	21250000	32685000	34515000	-1.96646	-7.52665	-5.82078	0.00166836	0.000661517	0.000766816	0.000175623	4	2.96537	0.264015	0.10239	0.171199	Significant	Significant	3.17946	2.77771
P38077	ATP3	10799000	7873100	10725000	14209000	22447000	16249000	-0.8356	-3.38504	-2.52028	0.0276563	0.0399555	0.00477893	0.00398432	4	2.96537	0.264015	0.0914028	0.164889	Not Significant	Not Significant	1.39842	1.55821
P38088	GRS1	0	5833.2	0	31234	55539	98195	-0.822799	-0.619819	-0.789216	0.56894	0.456005	0.0574435	0.0331737	4	2.96537	0.264015	2.64331	1.63037	Not Significant	Not Significant	0.34103	0.244934
P38120	MRPS9	1401200	2100200	2787200	4325500	3540200	5049200	-1.07892	-3.33164	-2.93473	0.0290612	0.0219998	0.00494272	0.00252656	4	2.96537	0.264015	0.157308	0.202736	Not Significant	Not Significant	1.65758	1.53669
P38175	MRP21	3609300	2447700	2962500	4478400	5051000	6353400	-0.81904	-3.73586	-2.55782	0.0201936	0.0378291	0.00382118	0.00382254	4	2.96537	0.264015	0.0720974	0.153802	Not Significant	Not Significant	1.42217	1.69479
P38714	MSR1	132650	7567	0	51910	240860	160390	-1.5368	-1.06834	-1.36733	0.345552	0.214006	0.0372588	0.0170225	4	2.96537	0.264015	3.10387	1.89486	Not Significant	Not Significant	0.669574	0.461487
P38744	YHL018W	0	124630	356980	2241200	892490	3878300	-3.6053	-4.26366	-5.174	0.0130156	0.00130936	0.00275481	0.000278817	4	2.96537	0.264015	1.07253	0.72832	Significant	Significant	2.88294	1.88554
P38746	YLF2	0	727740	417260	43967	0	86475	2.17159	2.03991	2.54912	0.110954	0.0383113	0.0141533	0.00383908	4	2.96537	0.264015	1.6999	1.0886	Not Significant	Significant	1.41667	0.954856
P38771	RRF1	1610300	783900	431290	2670700	1346800	4301300	-1.60958	-2.19389	-2.59731	0.093286	0.0357182	0.0122834	0.00363265	4	2.96537	0.264015	0.807389	0.576058	Not Significant	Significant	1.44711	1.03018
P38783	FYV4	5473400	3460000	3219700	6433400	9161400	7397500	-0.946017	-3.35582	-2.72446	0.0284149	0.0297166	0.00486173	0.00315708	4	2.96537	0.264015	0.119205	0.180855	Not Significant	Not Significant	1.527	1.54645
P38825	TOM71	63247	17765	28312	48022	81038	203080	-1.54494	-1.90757	-2.29893	0.129107	0.0552587	0.0163231	0.00515807	4	2.96537	0.264015	0.983906	0.677426	Not Significant	Not Significant	1.2576	0.889051
P38891	BAT1	3293600	1821200	2995600	13273000	12510000	8282900	-2.08606	-6.12373	-5.54416	0.00360223	0.000880023	0.00119683	0.000216744	4	2.96537	0.264015	0.174065	0.212359	Significant	Significant	3.05551	2.44343
P38910	HSP10	256830	524200	326790	4044700	5298200	3985100	-3.64088	-11.0166	-9.81315	0.000385894	2.50275e-05	0.000396997	2.78788e-05	4	2.96537	0.264015	0.163835	0.206484	Significant	Significant	4.60158	3.41353
P38988	GGC1	8006400	11016000	9923400	14788000	13382000	12187000	-0.487444	-3.09171	-1.63201	0.0365138	0.146909	0.00567022	0.0123587	4	2.96537	0.264015	0.0372858	0.133811	Not Significant	Not Significant	0.832952	1.43754
P39522	ILV3	4039500	2113800	3817800	11070000	18146000	13302000	-2.11899	-5.81967	-5.45186	0.00434077	0.000970042	0.00131162	0.000227194	4	2.96537	0.264015	0.198863	0.2266	Significant	Significant	3.01321	2.36243
P39533	ACO2	203800	130820	104710	356100	457240	430930	-1.55052	-5.12372	-4.34194	0.00686837	0.00342787	0.00171359	0.00059777	4	2.96537	0.264015	0.137364	0.191283	Significant	Significant	2.46498	2.16315
P39676	YHB1	2637500	2348400	3503800	14030000	18904000	13605000	-2.45912	-10.7531	-7.59022	0.000424018	0.000130554	0.000396997	5.56005e-05	4	2.96537	0.264015	0.0784484	0.15745	Significant	Significant	3.88421	3.37262
P39726	GCV3	354240	955190	1234400	18590000	19313000	12233000	-4.4534	-7.56979	-8.51254	0.00163269	6.29486e-05	0.000766816	4.28939e-05	4	2.96537	0.264015	0.519166	0.41054	Significant	Significant	4.20101	2.7871
P39925	AFG3	0	9846.3	0	43626	85546	49791	-0.234177	-0.195637	-0.247154	0.85443	0.811916	0.0824795	0.0562626	4	2.96537	0.264015	2.1492	1.34662	Not Significant	Not Significant	0.0904891	0.0683234
P39952	OXA1	1209500	1407500	412110	5853400	9080700	8090600	-3.08656	-5.23896	-5.89373	0.00634478	0.000614519	0.00163326	0.000165322	4	2.96537	0.264015	0.520656	0.411396	Significant	Significant	3.21146	2.19758
P40008	FMP52	159000	37920	173740	430530	652430	244240	-2.01108	-2.44753	-2.95666	0.0706328	0.0213264	0.00974983	0.00247706	4	2.96537	0.264015	1.01273	0.69398	Not Significant	Significant	1.67108	1.15099
P40035	PIC2	465590	306660	0	1838800	2125200	638840	-2.76686	-2.5465	-3.18875	0.0635411	0.0154053	0.00885649	0.00189711	4	2.96537	0.264015	1.77084	1.12934	Not Significant	Significant	1.81233	1.19695
P40053	AIM9	766100	653440	559920	5636300	7014800	6003100	-3.24194	-20.1639	-10.8199	3.57077e-05	1.31581e-05	0.000170048	2.18282e-05	4	2.96537	0.264015	0.038775	0.134666	Significant	Significant	4.88081	4.44724
P40086	COX15	60140	0	37306	2697700	2344400	1383600	-5.27545	-13.4584	-13.0599	0.000176343	3.74881e-06	0.000387592	1.46229e-05	4	2.96537	0.264015	0.230474	0.244753	Significant	Significant	5.42611	3.75364
P40098	FMP10	97308	111910	141550	153760	709940	364110	-1.56282	-2.37507	-2.74739	0.0763979	0.0287516	0.0104447	0.00309342	4	2.96537	0.264015	0.649468	0.485369	Not Significant	Significant	1.54134	1.11692
P40185	MMF1	405690	359690	263940	2320400	1311000	2280600	-2.49763	-7.62507	-6.75907	0.00158836	0.000268661	0.000766816	9.26253e-05	4	2.96537	0.264015	0.160939	0.204821	Significant	Significant	3.5708	2.79905
P40215	NDE1	393880	196550	239520	1828200	2525100	916080	-2.6111	-4.97783	-5.41002	0.00760907	0.0010142	0.00184251	0.000230362	4	2.96537	0.264015	0.412723	0.349413	Significant	Significant	2.99388	2.11867
P40341	YTA12	165730	0	59214	92716	162940	94736	-0.799218	-1.00644	-1.2089	0.371145	0.266133	0.0395704	0.0206858	4	2.96537	0.264015	0.945904	0.655603	Not Significant	Not Significant	0.574902	0.430456
P40364	MPM1	0	0	153630	528410	1342800	440170	-2.83847	-3.3245	-4.04029	0.0292553	0.00498231	0.00494628	0.000754446	4	2.96537	0.264015	1.09347	0.740346	Significant	Significant	2.30257	1.5338
P40495	LYS12	786780	1066600	1058200	8601900	11551000	9031700	-3.32698	-17.0239	-10.6897	6.98221e-05	1.42548e-05	0.000285007	2.18282e-05	4	2.96537	0.264015	0.0572894	0.145299	Significant	Significant	4.84604	4.15601
P40858	MRPL49	4845600	5620600	7685500	9940500	14549000	19579000	-1.25262	-3.63775	-3.31219	0.0220084	0.0129954	0.00400544	0.0016708	4	2.96537	0.264015	0.177854	0.214535	Not Significant	Not Significant	1.88621	1.65741
P40961	PHB1	327850	101880	378330	1629000	2264500	1338700	-2.87008	-4.49159	-5.15972	0.0108925	0.00133007	0.00245067	0.000280306	4	2.96537	0.264015	0.612462	0.464117	Significant	Significant	2.87613	1.96287
P40990	MSS2	175220	107900	161930	200490	249790	167760	-0.485471	-1.7781	-1.41481	0.150016	0.200236	0.018556	0.0163035	4	2.96537	0.264015	0.111816	0.176611	Not Significant	Not Significant	0.698457	0.823864
P41903	TES1	58101000	80920000	85356000	26121000	1772500	1457700	4.17924	3.08559	3.93423	0.0367314	0.00570099	0.00567318	0.00083244	4	2.96537	0.264015	2.75175	1.69265	Significant	Significant	2.24405	1.43496
P42847	MRPS18	2055400	1470100	1241100	3111400	3810800	2546300	-1.00304	-3.68903	-2.92756	0.0210366	0.0222246	0.00387798	0.00253812	4	2.96537	0.264015	0.110892	0.176081	Not Significant	Not Significant	1.65317	1.67702
P42900	SLS1	117250	119790	196730	739390	1200000	625940	-2.55034	-6.84589	-6.48558	0.00238257	0.000345843	0.000945529	0.000103968	4	2.96537	0.264015	0.208174	0.231947	Significant	Significant	3.46112	2.62295
P42940	CIR1	4856300	4390200	3961200	2518500	7177700	5615900	-0.0885073	-0.190721	-0.198602	0.858033	0.848247	0.0825484	0.0583843	4	2.96537	0.264015	0.323036	0.297909	Not Significant	Not Significant	0.0714778	0.0664961
P43635	CIT3	83485	26882	163970	904570	1390300	473170	-3.55306	-4.01405	-4.90428	0.0159429	0.00176952	0.00319095	0.000357957	4	2.96537	0.264015	1.17525	0.787311	Significant	Significant	2.75214	1.79743
P46367	ALD4	24616000	21984000	29652000	120240000	191970000	143630000	-2.56359	-10.978	-7.86478	0.000391207	0.000104305	0.000396997	5.499e-05	4	2.96537	0.264015	0.0817974	0.159373	Significant	Significant	3.9817	3.40759
P46681	DLD2	0	0	44092	84955	480210	499980	-2.30163	-2.67379	-3.25349	0.0555861	0.0140868	0.00798131	0.00179979	4	2.96537	0.264015	1.11149	0.750696	Not Significant	Significant	1.85119	1.25503
P47015	AIM23	2975700	3148200	2754400	3639700	5925800	4767200	-0.664826	-3.15203	-2.09733	0.0344467	0.0743595	0.0054681	0.00675593	4	2.96537	0.264015	0.0667308	0.15072	Not Significant	Not Significant	1.12866	1.46285
P47039	BNA3	1088500	144100	1079200	4871800	4980500	4948500	-3.15676	-3.25309	-4.02308	0.0312842	0.00509188	0.00514041	0.000759768	4	2.96537	0.264015	1.41248	0.923545	Significant	Significant	2.29312	1.50467
P47140	AIM25	0	300840	203420	1100300	1435400	1187300	-3.29355	-3.30654	-4.10191	0.0297505	0.00461078	0.00497799	0.000714054	4	2.96537	0.264015	1.48824	0.967049	Significant	Significant	2.33623	1.52651
P47150	RSM7	0	108900	81756	1969300	2732200	1842400	-4.18127	-10.7098	-10.3736	0.000430713	1.73775e-05	0.000396997	2.22022e-05	4	2.96537	0.264015	0.228634	0.243696	Significant	Significant	4.76001	3.36581
P48015	GCV1	614360	463500	570020	1685700	1421000	1155300	-1.36388	-6.85263	-4.36386	0.00237383	0.00333775	0.000945529	0.000588202	4	2.96537	0.264015	0.0594194	0.146522	Not Significant	Not Significant	2.47655	2.62455
P48360	ARH1	30393	18069	79720	189350	254910	27026	-1.63235	-1.36775	-1.72748	0.243198	0.12793	0.0275753	0.0109882	4	2.96537	0.264015	2.13652	1.33934	Not Significant	Not Significant	0.893026	0.61404
P48527	MSY1	0	57683	0	30006	0	0	0.739	0.873659	1.06025	0.431618	0.324406	0.0445599	0.0244709	4	2.96537	0.264015	1.07324	0.728728	Not Significant	Not Significant	0.488911	0.3649
P48569	YDL183C	0	0	37912	213910	367420	44027	-1.33859	-1.31345	-1.63364	0.259305	0.146564	0.0292854	0.0123587	4	2.96537	0.264015	1.55798	1.0071	Not Significant	Not Significant	0.833972	0.586189
P49017	COQ5	0	86824	64290	1298800	1771600	1218800	-4.54305	-12.3076	-11.6077	0.000250371	8.25116e-06	0.000396997	2.10841e-05	4	2.96537	0.264015	0.204382	0.229769	Significant	Significant	5.08349	3.60142
P49095	GCV2	37889	52405	61376	601840	1171100	426730	-3.75637	-7.92406	-8.31711	0.00137278	7.30539e-05	0.000726387	4.8174e-05	4	2.96537	0.264015	0.33708	0.305974	Significant	Significant	4.13636	2.8624
P49367	LYS4	129170	176650	452360	724780	1776600	2049900	-2.66615	-3.71329	-4.37731	0.0205947	0.00328375	0.00384614	0.000583718	4	2.96537	0.264015	0.773286	0.556474	Significant	Significant	2.48363	1.68624
P50085	PHB2	2276100	683010	4951500	2845500	5700400	3882400	-1.01076	-1.14801	-1.40154	0.314953	0.204003	0.0346125	0.0163541	4	2.96537	0.264015	1.16278	0.780146	Not Significant	Not Significant	0.690363	0.501755
P51998	YML6	3420700	2303600	2845800	7391400	11648000	8444900	-1.67297	-6.5576	-4.99207	0.00279687	0.00160251	0.000998949	0.000327591	4	2.96537	0.264015	0.0976292	0.168464	Significant	Significant	2.7952	2.55333
P52893	ALT1	22966	0	19762	770010	680540	699490	-4.56535	-8.92592	-9.62112	0.000871055	2.84804e-05	0.000553088	2.78788e-05	4	2.96537	0.264015	0.392405	0.337745	Significant	Significant	4.54545	3.05995
P53140	RMD9	107590	53598	71347	126900	472780	94125	-1.2596	-1.63064	-1.9492	0.1783	0.0924822	0.0213164	0.00824502	4	2.96537	0.264015	0.895027	0.626386	Not Significant	Not Significant	1.03394	0.748849
P53212	YGR021W	0	236020	301980	0	195400	0	-0.830195	-0.794775	-0.991191	0.471237	0.354768	0.048261	0.026372	4	2.96537	0.264015	1.63668	1.05229	Not Significant	Not Significant	0.450056	0.32676
P53220	TIM21	209630	689720	628450	1737300	806820	2188100	-1.69232	-2.40862	-2.82672	0.0736649	0.0256589	0.0101195	0.00283528	4	2.96537	0.264015	0.740496	0.537643	Not Significant	Significant	1.59076	1.13274
P53260	GTF1	158500	201990	203240	250600	806960	204500	-0.889344	-1.4155	-1.61934	0.229849	0.14962	0.0268063	0.0125351	4	2.96537	0.264015	0.59212	0.452435	Not Significant	Not Significant	0.825012	0.638558
P53292	MRPS35	3710600	3483600	2711000	6062100	6395100	6018600	-0.911719	-6.46539	-3.10259	0.00294781	0.0173685	0.00102718	0.0021009	4	2.96537	0.264015	0.029828	0.129528	Not Significant	Not Significant	1.76024	2.5305
P53305	RSM27	6784100	6487500	7496500	10718000	22579000	15090000	-1.15612	-3.65037	-3.17567	0.0217644	0.0156874	0.00398642	0.00192028	4	2.96537	0.264015	0.150461	0.198804	Not Significant	Not Significant	1.80445	1.66225
P53311	MPC3	115160	0	0	1556000	3256000	1483000	-4.20644	-11.0973	-10.6011	0.000375088	1.50601e-05	0.000396997	2.18282e-05	4	2.96537	0.264015	0.21552	0.236166	Significant	Significant	4.82217	3.42587
P53312	LSC2	186130	351800	603090	10373000	15281000	11274000	-5.15523	-9.93745	-10.7616	0.00057582	1.36369e-05	0.000432976	2.18282e-05	4	2.96537	0.264015	0.403681	0.344221	Significant	Significant	4.86528	3.23971
P53598	LSC1	3350400	2930500	6480500	12047000	17639000	13374000	-1.82702	-4.68372	-4.53487	0.00942163	0.00271795	0.00220662	0.000497354	4	2.96537	0.264015	0.228244	0.243472	Significant	Significant	2.56576	2.02587
P53724	MRPL50	306370	499270	190040	1708300	2422100	2554500	-2.83542	-6.42139	-6.55862	0.00302336	0.000323037	0.0010366	0.000100055	4	2.96537	0.264015	0.29246	0.28035	Significant	Significant	3.49075	2.51951
P53732	MRPS12	3263900	2622700	1406000	727520	3896700	3791300	0.054414	0.0618751	0.075527	0.953631	0.941919	0.0911318	0.0643981	4	2.96537	0.264015	1.16006	0.778587	Not Significant	Not Significant	0.0259865	0.0206198
P53733	RSM19	10958000	9553200	9641400	15862000	25705000	18277000	-0.961433	-4.44418	-3.01318	0.0112974	0.0196902	0.0025219	0.00231015	4	2.96537	0.264015	0.0702013	0.152713	Not Significant	Not Significant	1.70575	1.94702
P53736	YNR040W	374530	69358	47100	1128800	1278300	235340	-2.70553	-2.23878	-2.83055	0.088742	0.0255186	0.0117938	0.00283511	4	2.96537	0.264015	2.19066	1.37043	Not Significant	Significant	1.59314	1.05187
P53875	MRPL19	3725000	3306600	3406200	4026600	7177400	5556200	-0.645457	-2.61618	-1.94711	0.0590358	0.092766	0.0083096	0.00824502	4	2.96537	0.264015	0.0913043	0.164832	Not Significant	Not Significant	1.03261	1.22888
P53881	MRPL22	534670	552110	456870	1979800	2366700	1333300	-1.84454	-7.12836	-5.47788	0.00204767	0.000943672	0.000850364	0.000224312	4	2.96537	0.264015	0.100436	0.170076	Significant	Significant	3.02518	2.68874
P53937	SWS2	82276	1002300	543280	574220	764390	768320	-0.970713	-0.887135	-1.11165	0.425127	0.303179	0.0442681	0.0233875	4	2.96537	0.264015	1.79595	1.14376	Not Significant	Not Significant	0.518301	0.371481
Q00711	SDH1	2298400	2060700	3421100	11672000	18862000	12133000	-2.45501	-7.81417	-6.76704	0.00144754	0.000266722	0.000739147	9.26253e-05	4	2.96537	0.264015	0.148058	0.197424	Significant	Significant	3.57394	2.83937
Q01163	RSM23	3130400	4152700	3811000	4502100	8913300	5478400	-0.716582	-2.26206	-1.96814	0.0864835	0.089941	0.0116562	0.00806406	4	2.96537	0.264015	0.150527	0.198842	Not Significant	Not Significant	1.04604	1.06307
Q01217	ARG5,6	551320	8674.4	0	1171400	1369900	783490	-3.81296	-2.176	-2.81232	0.0951689	0.0261932	0.0123604	0.00286337	4	2.96537	0.264015	4.60572	2.75732	Not Significant	Significant	1.58181	1.0215
Q01802	AAT1	643640	206500	562950	6772400	6757000	5654200	-3.91858	-7.46898	-8.11798	0.00171755	8.52798e-05	0.000766816	4.98091e-05	4	2.96537	0.264015	0.412883	0.349505	Significant	Significant	4.06915	2.76509
Q01852	TIM44	3939700	4504500	2645500	8715100	12244000	8837700	-1.44273	-5.13805	-4.16115	0.00680045	0.00428201	0.00171359	0.000694716	4	2.96537	0.264015	0.118268	0.180317	Not Significant	Not Significant	2.36835	2.16746
Q02204	MRPL13	719650	690520	1608000	3034000	5305000	2005600	-1.77874	-3.13032	-3.48601	0.0351744	0.0102641	0.00552225	0.0013707	4	2.96537	0.264015	0.484326	0.390533	Significant	Significant	1.98868	1.45377
Q02486	ABF2	4612700	534020	1464100	3354200	8360100	2959100	-1.50802	-1.48557	-1.84691	0.211576	0.107462	0.0248783	0.00946888	4	2.96537	0.264015	1.54567	1.00003	Not Significant	Not Significant	0.968744	0.674533
Q02608	MRPS16	0	372780	1096000	1956200	3638100	5242000	-3.46788	-2.7907	-3.53623	0.0492767	0.00959553	0.00725773	0.00129049	4	2.96537	0.264015	2.31629	1.44257	Significant	Significant	2.01793	1.30736
Q02773	RPM2	642320	380420	926200	127550	107100	0	2.13881	4.74237	4.88445	0.00902144	0.00180986	0.00213035	0.000359201	4	2.96537	0.264015	0.305101	0.287609	Significant	Significant	2.74236	2.04472
Q02776	TIM50	0	0	110470	198450	484970	56457	-1.1382	-1.19873	-1.47847	0.296794	0.183022	0.0327428	0.0150862	4	2.96537	0.264015	1.35233	0.889003	Not Significant	Not Significant	0.737498	0.527546
Q02950	MRP51	5116200	4689000	4687400	4840500	7413600	6230500	-0.330512	-1.80195	-1.07657	0.145907	0.317542	0.0181263	0.0241312	4	2.96537	0.264015	0.0504641	0.141379	Not Significant	Not Significant	0.498199	0.835923
Q03028	ODC1	207320	460170	757450	1088300	1974500	1228500	-1.73036	-2.86362	-3.24347	0.0457618	0.0142828	0.00677496	0.00180231	4	2.96537	0.264015	0.547684	0.426917	Significant	Significant	1.84519	1.3395
Q03104	MSC1	51897	0	22480	0	0	63395	-1.16278	-2.18343	-2.38447	0.0943823	0.0487355	0.0123235	0.00467731	4	2.96537	0.264015	0.425412	0.3567	Not Significant	Not Significant	1.31215	1.02511
Q03201	RSM10	349620	894460	460990	3556400	2400300	2386200	-2.38086	-5.35097	-5.48199	0.00588183	0.00093958	0.00155614	0.000224312	4	2.96537	0.264015	0.296959	0.282933	Significant	Significant	3.02707	2.23049
Q03246	MRPS17	3969700	4702500	4463500	5205500	8860500	5046600	-0.494034	-1.80778	-1.43928	0.144921	0.193454	0.0180824	0.0158671	4	2.96537	0.264015	0.112025	0.176732	Not Significant	Not Significant	0.713423	0.838869
Q03430	RSM28	2631500	2538700	3217900	6966500	14014000	6839200	-1.65232	-4.62988	-4.29392	0.00980811	0.00363479	0.00226008	0.000619197	4	2.96537	0.264015	0.191047	0.222112	Significant	Significant	2.43952	2.00841
Q03799	MRPS8	647020	157270	384130	509590	843240	466200	-0.78586	-1.20427	-1.39035	0.29487	0.207228	0.0326567	0.0165478	4	2.96537	0.264015	0.638754	0.479216	Not Significant	Not Significant	0.683551	0.53037
Q03976	RSM24	2002300	2086100	1214700	3437700	7284500	4276800	-1.46658	-3.59511	-3.55177	0.0228575	0.00939829	0.00408198	0.00127234	4	2.96537	0.264015	0.24962	0.255748	Not Significant	Not Significant	2.02695	1.64097
Q04013	YHM2	1313900	1533300	2480900	13009000	26173000	12989000	-3.2631	-7.4955	-7.61192	0.00169471	0.000128228	0.000766816	5.56005e-05	4	2.96537	0.264015	0.284283	0.275654	Significant	Significant	3.89202	2.77091
Q04172	SHE9	1074200	694230	1041800	4001200	8700800	1967600	-2.15406	-3.30508	-3.81466	0.0297913	0.00664974	0.00497799	0.000944002	4	2.96537	0.264015	0.637154	0.478297	Significant	Significant	2.1772	1.52591
Q04401	SDH7	0	170180	0	2050500	3233000	2242300	-4.50147	-10.3434	-10.5027	0.000493074	1.60169e-05	0.000414375	2.18282e-05	4	2.96537	0.264015	0.284102	0.27555	Significant	Significant	4.79542	3.30709
Q04598	YDR115W	2181900	6145900	1255900	7370200	2100900	5462900	-0.776149	-0.896839	-1.09215	0.420503	0.311097	0.0440351	0.0238176	4	2.96537	0.264015	1.12345	0.75756	Not Significant	Not Significant	0.507105	0.376231
Q04599	MRPL1	2305600	1838500	2108100	5801600	7669700	4700800	-1.5163	-6.72357	-4.6987	0.00254843	0.00224143	0.000963044	0.000424261	4	2.96537	0.264015	0.0762893	0.15621	Significant	Significant	2.64947	2.59373
Q04748	SOV1	42789	0	0	21179	17449	12228	2.10253	3.53893	3.9903	0.0240366	0.00530787	0.00426587	0.000780614	4	2.96537	0.264015	0.529459	0.416451	Significant	Significant	2.27508	1.61913
Q05779	COQ9	127050	86876	88723	245770	328140	221210	-1.39574	-5.67041	-4.21357	0.00477105	0.00401247	0.00137702	0.000661486	4	2.96537	0.264015	0.090881	0.164589	Not Significant	Not Significant	2.39659	2.32139
Q05863	YLR281C	248680	890510	0	0	0	134800	1.65171	1.94807	2.36498	0.12323	0.050149	0.0156493	0.00479048	4	2.96537	0.264015	1.07833	0.73165	Not Significant	Not Significant	1.29974	0.909283
Q05892	YLR290C	514360	148740	141290	2168000	3996900	3878100	-3.86738	-5.74072	-6.67625	0.00456216	0.00028977	0.00134388	9.29944e-05	4	2.96537	0.264015	0.680759	0.503338	Significant	Significant	3.53795	2.34083
Q06005	LIP2	64221	46662	191830	201290	589920	350080	-2.05874	-2.69876	-3.21866	0.054164	0.0147804	0.00785608	0.00185365	4	2.96537	0.264015	0.872903	0.613681	Not Significant	Significant	1.83031	1.26629
Q06090	MRPL51	3167100	4615000	3483500	3431100	3681400	4629500	-0.0665838	-0.318844	-0.210581	0.7658	0.839242	0.0749366	0.0579597	4	2.96537	0.264015	0.0654144	0.149964	Not Significant	Not Significant	0.076113	0.115884
Q06405	ATP17	2535300	2289800	2919000	16218000	18179000	13168000	-2.61328	-15.3825	-8.63891	0.000104209	5.72589e-05	0.000301806	4.28939e-05	4	2.96537	0.264015	0.043292	0.13726	Significant	Significant	4.24216	3.9821
Q06630	MHR1	2592100	2351100	2619800	3574400	5408100	5073500	-0.872963	-4.54126	-2.81523	0.0104871	0.026084	0.00237818	0.00286337	4	2.96537	0.264015	0.0554282	0.14423	Not Significant	Not Significant	1.58363	1.97935
Q06668	OMS1	493030	220550	361690	408090	680520	454300	-0.560545	-1.38135	-1.36153	0.239319	0.215744	0.0272436	0.0170942	4	2.96537	0.264015	0.247005	0.254246	Not Significant	Not Significant	0.666061	0.621022
Q06678	MRPL35	1591100	1198100	1043000	2070800	3351000	2522000	-1.04595	-3.87723	-3.06146	0.0178833	0.0183982	0.0034526	0.00220848	4	2.96537	0.264015	0.109161	0.175087	Not Significant	Not Significant	1.73522	1.74755
Q06892	POS5	179090	0	313470	204930	320160	570160	-1.22198	-1.3997	-1.70672	0.234183	0.131849	0.0269814	0.0112774	4	2.96537	0.264015	1.14327	0.768942	Not Significant	Not Significant	0.879924	0.630445
Q07349	YDL027C	0	18977	19243	273220	256250	38080	-1.66549	-1.09944	-1.41125	0.333301	0.201241	0.0362111	0.0163035	4	2.96537	0.264015	3.44217	2.08913	Not Significant	Not Significant	0.696283	0.477163
Q07500	NDE2	284730	0	0	33946	138410	27658	1.42737	1.42905	1.77337	0.226196	0.119659	0.0264885	0.0103649	4	2.96537	0.264015	1.49648	0.97178	Not Significant	Not Significant	0.922053	0.645514
Q08023	FMP25	0	33429	0	227350	602210	532040	-2.80433	-3.62725	-4.33653	0.022214	0.00345053	0.00401727	0.00059777	4	2.96537	0.264015	0.896591	0.627284	Significant	Significant	2.46211	1.65337
Q08179	MDM38	339740	488860	233240	1328200	1112200	922670	-1.7123	-4.98436	-4.53272	0.00757387	0.00272492	0.00184251	0.000497354	4	2.96537	0.264015	0.177023	0.214058	Significant	Significant	2.56465	2.12068
Q08742	RDL2	196030	78195	126270	151570	243660	287970	-0.819346	-1.73306	-1.81723	0.158115	0.112234	0.0193072	0.00984689	4	2.96537	0.264015	0.335272	0.304935	Not Significant	Not Significant	0.949876	0.801027
Q08818	MSC6	294000	498640	353250	568500	763550	278090	-0.406977	-0.835875	-0.885846	0.450249	0.405244	0.0462774	0.029799	4	2.96537	0.264015	0.355589	0.316603	Not Significant	Not Significant	0.392284	0.346548
Q08822	CIR2	50103	42078	106730	777240	750710	366340	-3.29724	-6.07164	-6.6711	0.00371709	0.000291143	0.00120693	9.29944e-05	4	2.96537	0.264015	0.442364	0.366436	Significant	Significant	3.53589	2.4298
Q12031	ICL2	25484	31217	38433	513370	763140	217270	-3.81432	-6.7913	-7.53746	0.0024549	0.000136412	0.000952997	5.57716e-05	4	2.96537	0.264015	0.473172	0.384127	Significant	Significant	3.86515	2.60997
Q12166	LEU9	179510	54208	174670	288880	625440	179760	-1.41871	-1.83314	-2.192	0.140713	0.0646776	0.0176345	0.00595569	4	2.96537	0.264015	0.898438	0.628345	Not Significant	Not Significant	1.18925	0.851664
Q12233	ATP20	7826800	3961700	7453000	5995400	9010900	5285700	-0.101753	-0.259294	-0.251746	0.808206	0.808503	0.0782819	0.0562167	4	2.96537	0.264015	0.230993	0.245051	Not Significant	Not Significant	0.0923183	0.0924778
Q12298	YDR061W	28998	778780	102980	859210	646630	635810	-2.41565	-1.73843	-2.22023	0.157127	0.0620436	0.0193072	0.00573899	4	2.96537	0.264015	2.89632	1.77567	Not Significant	Not Significant	1.2073	0.803749
Q12349	ATP14	0	807440	0	633360	1183300	830370	-2.27949	-1.85988	-2.35418	0.136419	0.0509505	0.0171715	0.00481461	4	2.96537	0.264015	2.25317	1.40632	Not Significant	Not Significant	1.29285	0.865126
Q12428	PDH1	90526	192650	110470	841970	1249900	841810	-2.94832	-7.81262	-7.4476	0.00144863	0.000147084	0.000739147	5.89558e-05	4	2.96537	0.264015	0.213623	0.235076	Significant	Significant	3.83243	2.83904
Q12467	YPL168W	69088	210300	594100	0	0	41032	2.13753	2.24842	2.77355	0.0877986	0.0276905	0.0117647	0.00299502	4	2.96537	0.264015	1.35569	0.890932	Not Significant	Significant	1.55767	1.05651
Q12480	AIM45	157840	348150	365700	1020400	1170400	1854300	-2.26132	-4.79736	-5.02481	0.00866483	0.00154478	0.00206319	0.000318978	4	2.96537	0.264015	0.333281	0.303792	Significant	Significant	2.81113	2.06224
Q12486	YOR131C	329610	259020	164330	379870	554320	699190	-1.1305	-2.89524	-2.80452	0.044329	0.0264874	0.00663156	0.00288013	4	2.96537	0.264015	0.228697	0.243733	Not Significant	Not Significant	1.57696	1.35331
Q12487	MRPL23	1212200	1133100	1219300	2244700	3088900	3322100	-1.26059	-7.12297	-4.13543	0.00205349	0.00442151	0.000850364	0.000707272	4	2.96537	0.264015	0.0469801	0.139378	Not Significant	Not Significant	2.35443	2.68751
Q2V2P9	YDR119W-A	3853000	2184800	1925000	5046300	6489900	2187000	-0.714678	-1.26395	-1.40556	0.274889	0.202856	0.0307627	0.0163262	4	2.96537	0.264015	0.479574	0.387804	Not Significant	Not Significant	0.692813	0.560843
Q3E6R5	YDR381C-A	644890	562210	1031500	1042500	2164600	1546900	-1.07416	-2.66008	-2.61622	0.0563856	0.034751	0.00805562	0.00355196	4	2.96537	0.264015	0.24459	0.25286	Not Significant	Not Significant	1.45903	1.24883
Q6Q560	ISD11	1427100	1999200	2006400	2818600	2815100	3779100	-0.796363	-3.69165	-2.49772	0.0209884	0.0412925	0.00387798	0.00407785	4	2.96537	0.264015	0.0698028	0.152485	Not Significant	Not Significant	1.38413	1.67802
Q96VH5	MIC10	1778800	973450	1682300	2382600	4227900	3694500	-1.22511	-3.28158	-3.11207	0.0304556	0.0171399	0.00505941	0.00208559	4	2.96537	0.264015	0.209064	0.232458	Not Significant	Not Significant	1.76599	1.51633

## Sheet: Fig 2D Cbp3 vs Kgd4
Uniprot	Symbol	iBAQ.Cbp3W_1	iBAQ.Cbp3W_2	iBAQ.Cbp3W_3	iBAQ.Kgd4W_1	iBAQ.Kgd4W_2	iBAQ.Kgd4W_3	logFC	t.ord	t.mod	p.ord	p.mod	q.ord	q.mod	df.r	df.0	s2.0	s2	s2.post	categ_Ord	categ_Mod	NegLogPvalMod	NegLogPvalOrd
D6W196	SAL1	1747600	837130	919930	107680	0	0	3.2381	4.93877	5.1858	0.00782367	4.81926463285572e-05	0.0462053	0.000395931	4	15.5451	0.569411	0.644813	0.584843	Significant	Significant	4.31702	2.10659
P00044	CYC1	33146000	16198000	18567000	38048000	31807000	15363000	-0.299745	-0.587481	-0.502942	0.588443	0.620626	0.311603	0.273903	4	15.5451	0.569411	0.390486	0.532793	Not Significant	Not Significant	0.20717	0.230296
P00128	QCR7	3315800	3630100	2739400	2235300	2576200	993150	0.842477	1.89419	1.43976	0.131114	0.165762	0.156386	0.147532	4	15.5451	0.569411	0.296727	0.513605	Not Significant	Not Significant	0.780515	0.882351
P00175	CYB2	33258000	25691000	24748000	43825000	32874000	22692000	-0.209536	-0.685226	-0.369801	0.530848	0.715507	0.297445	0.29279	4	15.5451	0.569411	0.140262	0.481584	Not Significant	Not Significant	0.145386	0.27503
P00359	TDH3	9588100	8041600	4597500	5381900	7028000	35849000	-0.645171	-0.706796	-0.938643	0.518692	0.35937	0.292897	0.215627	4	15.5451	0.569411	1.24984	0.708664	Not Significant	Not Significant	0.444458	0.28509
P00360	TDH1	1040000	0	757440	312590	328420	576100	0.506548	0.67598	0.784578	0.536121	0.442107	0.297445	0.237092	4	15.5451	0.569411	0.842297	0.625259	Not Significant	Not Significant	0.354473	0.270737
P00410	COX2	8011800	9224500	6818100	2784500	3394400	1216700	1.81781	3.8634	3.0849	0.0180948	0.00595375	0.0672954	0.0171858	4	15.5451	0.569411	0.332083	0.520841	Significant	Significant	2.22521	1.74245
P00447	SOD2	3504600	2972200	2128900	2882100	2100800	1671900	0.377114	1.21317	0.664891	0.291805	0.513889	0.224881	0.255278	4	15.5451	0.569411	0.144942	0.482542	Not Significant	Not Significant	0.28913	0.534907
P00560	PGK1	1455300	1035100	1402000	1615800	1260200	8235800	-0.996412	-1.15397	-1.47799	0.312767	0.155346	0.228018	0.141807	4	15.5451	0.569411	1.11835	0.681755	Not Significant	Not Significant	0.8087	0.50478
P00830	ATP2	120190000	94937000	73816000	99366000	85366000	43115000	0.401182	0.949655	0.689602	0.396063	0.498551	0.249158	0.253555	4	15.5451	0.569411	0.267696	0.507664	Not Significant	Not Significant	0.302291	0.402236
P00890	CIT1	18105000	16199000	15864000	26443000	21165000	13201000	-0.222388	-0.738006	-0.392822	0.501465	0.698702	0.285215	0.291497	4	15.5451	0.569411	0.136205	0.480754	Not Significant	Not Significant	0.155708	0.299759
P00924	ENO1	2844300	2878400	2318800	1425700	924100	12406000	0.0719872	0.0618841	0.0946175	0.953624	0.925582	0.392041	0.3351	4	15.5451	0.569411	2.02976	0.868278	Not Significant	Not Significant	0.0335851	0.0206229
P00925	ENO2	672900	670100	746720	151360	433630	5290200	-0.0147877	-0.00971965	-0.0167908	0.99271	0.986774	0.4025	0.347822	4	15.5451	0.569411	3.47208	1.16346	Not Significant	Not Significant	0.00578241	0.00317743
P00927	ILV1	1185500	1119100	871770	1973800	1677700	695270	-0.331084	-0.679811	-0.559265	0.533932	0.582333	0.297445	0.272698	4	15.5451	0.569411	0.355788	0.525692	Not Significant	Not Significant	0.234828	0.272514
P00942	TPI1	1532800	92228	505300	467400	502450	5462100	-1.38884	-0.837784	-1.49386	0.449292	0.151182	0.265369	0.141253	4	15.5451	0.569411	4.1222	1.29651	Not Significant	Not Significant	0.820499	0.347471
P00950	GPM1	0	232440	219750	35067	0	5859900	-0.93386	-0.426198	-0.82398	0.691898	0.419893	0.33289	0.233467	4	15.5451	0.569411	7.20167	1.92674	Not Significant	Not Significant	0.376861	0.159958
P01097	INH1	11601000	7045700	6562200	15287000	11934000	7853400	-0.472486	-1.23863	-0.820383	0.283204	0.421891	0.224045	0.233467	4	15.5451	0.569411	0.218266	0.497548	Not Significant	Not Significant	0.3748	0.547901
P01120	RAS2	1373800	928910	981520	928300	779420	789470	0.377593	1.94426	0.678574	0.12377	0.505364	0.152333	0.255278	4	15.5451	0.569411	0.056576	0.464457	Not Significant	Not Significant	0.296396	0.907383
P02381	VAR1	916950	539160	934880	887470	507840	358100	0.505968	1.09614	0.860763	0.334584	0.399805	0.229635	0.229571	4	15.5451	0.569411	0.319601	0.518286	Not Significant	Not Significant	0.398152	0.475495
P02992	TUF1	6734500	4863300	5361900	5482100	5431600	1468300	0.668666	1.03434	1.07424	0.35941	0.295798	0.235266	0.186935	4	15.5451	0.569411	0.626878	0.581172	Not Significant	Not Significant	0.529005	0.44441
P02994	TEF1	6829600	3640100	4715300	3792400	3344900	10089000	-0.0422189	-0.074302	-0.0695964	0.944337	0.945222	0.392041	0.338766	4	15.5451	0.569411	0.484289	0.551991	Not Significant	Not Significant	0.0244662	0.0248728
P04037	COX4	50619000	40994000	36470000	80945000	33609000	43604000	-0.216149	-0.539399	-0.373571	0.618235	0.712745	0.317791	0.29279	4	15.5451	0.569411	0.240867	0.502173	Not Significant	Not Significant	0.147066	0.208847
P04710	AAC1	2967200	2712000	1798400	4500600	3318000	1804000	-0.298819	-0.668577	-0.510372	0.540369	0.615506	0.297445	0.272771	4	15.5451	0.569411	0.299643	0.514202	Not Significant	Not Significant	0.210767	0.267309
P04803	MSW1	275720	261290	221370	845530	0	210930	-0.120133	-0.140047	-0.178586	0.895392	0.860101	0.379316	0.317858	4	15.5451	0.569411	1.10375	0.678767	Not Significant	Not Significant	0.0654507	0.0479868
P04840	POR1	158480000	103900000	77700000	101260000	67702000	31173000	0.860593	1.48046	1.41276	0.212859	0.173454	0.199621	0.153102	4	15.5451	0.569411	0.506867	0.556611	Not Significant	Not Significant	0.760816	0.671908
P05626	ATP4	7472100	7347100	7485100	3678500	5792400	2279300	1.02695	2.64287	1.7801	0.0574076	0.090613	0.109059	0.100275	4	15.5451	0.569411	0.226482	0.499229	Not Significant	Not Significant	1.04281	1.24103
P06168	ILV5	91364000	68332000	58798000	130550000	96919000	63032000	-0.373147	-1.04381	-0.65147	0.355501	0.52233	0.234808	0.2559	4	15.5451	0.569411	0.191693	0.492109	Not Significant	Not Significant	0.282055	0.449159
P06182	CYC3	0	84662	372910	831990	1054400	502660	-2.15526	-3.09866	-3.40381	0.0362682	0.00288758	0.0909318	0.00994844	4	15.5451	0.569411	0.725673	0.601391	Significant	Significant	2.53947	1.44047
P07143	CYT1	4683800	3404300	2760300	2234400	1751600	813670	1.26293	2.5672	2.13034	0.0621627	0.0460493	0.110522	0.0673725	4	15.5451	0.569411	0.36302	0.527172	Not Significant	Not Significant	1.33678	1.20647
P07246	ADH3	4564500	3503900	2588200	5354700	2929400	1746000	0.198634	0.379358	0.331968	0.723702	0.743447	0.33571	0.295175	4	15.5451	0.569411	0.411246	0.537042	Not Significant	Not Significant	0.12875	0.14044
P07251	ATP1	199820000	178980000	175090000	306720000	256380000	119480000	-0.195126	-0.463302	-0.335518	0.667234	0.740809	0.329163	0.295175	4	15.5451	0.569411	0.266069	0.507331	Not Significant	Not Significant	0.130294	0.175722
P07253	CBP6	96470000	72637000	72492000	6385200	4099700	1362800	4.59919	6.7994	7.3127	0.00244401	5.2182754026553e-07	0.0224724	1.39331434234301e-05	4	15.5451	0.569411	0.686298	0.593333	Significant	Significant	6.28247	2.6119
P07255	COX9	2561400	2015200	1385200	9226000	2049400	1770900	-0.74248	-0.923922	-1.12693	0.407817	0.273418	0.251766	0.180821	4	15.5451	0.569411	0.968701	0.651128	Not Significant	Not Significant	0.563173	0.389535
P07256	COR1	27244000	27691000	19460000	46625000	36454000	18783000	-0.37358	-0.878251	-0.641678	0.429397	0.528537	0.258592	0.257692	4	15.5451	0.569411	0.271408	0.508423	Not Significant	Not Significant	0.276925	0.367141
P07257	QCR2	120520000	144580000	97093000	110530000	82626000	47126000	0.658293	1.65696	1.13868	0.172868	0.268601	0.179978	0.180821	4	15.5451	0.569411	0.236759	0.501332	Not Significant	Not Significant	0.570892	0.762285
P07266	MRS1	98064	42179	76198	268950	103410	0	-0.907505	-1.37238	-1.45055	0.241871	0.162764	0.208838	0.146081	4	15.5451	0.569411	0.655908	0.587113	Not Significant	Not Significant	0.788441	0.616417
P07275	PUT2	3888800	4498800	4029200	8172800	9553100	7343100	-1.00794	-7.93106	-1.82443	0.00136818	0.0834139	0.0186761	0.0969379	4	15.5451	0.569411	0.0242271	0.457837	Not Significant	Not Significant	1.07876	2.86386
P07342	ILV2	12051000	9743300	6586200	12231000	8838900	6782800	0.0255732	0.07214	0.0446774	0.945954	0.964818	0.392041	0.343484	4	15.5451	0.569411	0.188499	0.491456	Not Significant	Not Significant	0.0155547	0.0241302
P08067	RIP1	7170900	5840900	3662300	3850600	3217300	1378600	1.05565	1.95676	1.75581	0.122007	0.0947817	0.152333	0.102252	4	15.5451	0.569411	0.436574	0.542226	Not Significant	Not Significant	1.02328	0.913614
P08417	FUM1	11725000	7491600	9378700	20490000	13681000	9369700	-0.557592	-1.48477	-0.969495	0.211777	0.344144	0.199621	0.208838	4	15.5451	0.569411	0.211546	0.496172	Not Significant	Not Significant	0.46326	0.674121
P08525	QCR8	255220	924230	636790	897070	611500	281010	-0.0124612	-0.0168507	-0.0193706	0.987363	0.984742	0.401657	0.347822	4	15.5451	0.569411	0.820305	0.620758	Not Significant	Not Significant	0.00667762	0.00552327
P09440	MIS1	2074200	766500	1588400	3507500	2319500	1295900	-0.687241	-1.14889	-1.12204	0.314631	0.275442	0.228018	0.180821	4	15.5451	0.569411	0.53673	0.562723	Not Significant	Not Significant	0.55997	0.502199
P09457	ATP5	66972000	67260000	50024000	120300000	92133000	38844000	-0.311349	-0.608006	-0.522126	0.576013	0.60745	0.309017	0.272698	4	15.5451	0.569411	0.393342	0.533378	Not Significant	Not Significant	0.21649	0.239567
P09624	LPD1	3433200	2236000	2108400	1211100	1134100	541760	1.48101	3.41943	2.53875	0.0267941	0.0197583	0.0822916	0.0401892	4	15.5451	0.569411	0.281384	0.510465	Not Significant	Not Significant	1.70425	1.57196
P0CS90	SSC1	35234000	40436000	28421000	24875000	17200000	8766600	1.14412	2.46211	1.94475	0.0695338	0.0663364	0.115442	0.0843441	4	15.5451	0.569411	0.323909	0.519168	Not Significant	Not Significant	1.17825	1.1578
P10174	COX7	0	2964800	0	3539800	2793500	914030	-2.56024	-1.54804	-2.75805	0.196529	0.0122993	0.196294	0.0274351	4	15.5451	0.569411	4.1029	1.29256	Not Significant	Significant	1.91012	0.706573
P10662	MRP1	533800	1956100	744360	3261600	1946200	677540	-0.822731	-0.943188	-1.21618	0.39899	0.238402	0.249158	0.17931	4	15.5451	0.569411	1.14133	0.686457	Not Significant	Not Significant	0.62269	0.399038
P10663	MRP2	9264500	4820800	5318400	11220000	7306800	4380300	-0.198764	-0.40579	-0.335484	0.705666	0.740834	0.333435	0.295175	4	15.5451	0.569411	0.359885	0.526531	Not Significant	Not Significant	0.130279	0.151401
P10834	PET54	363030	329420	417320	751110	659400	203500	-0.338012	-0.556605	-0.550219	0.607467	0.588403	0.315341	0.272698	4	15.5451	0.569411	0.553173	0.566088	Not Significant	Not Significant	0.230325	0.216477
P10849	MTF2	2701600	870280	1451400	5313000	5117500	1773100	-1.27348	-1.81445	-2.0067	0.143801	0.0588158	0.160903	0.0785211	4	15.5451	0.569411	0.738895	0.604097	Not Significant	Not Significant	1.23051	0.842237
P11914	MAS2	7517300	8080200	6075200	12494000	8690000	4188700	-0.100495	-0.209463	-0.170104	0.844323	0.866677	0.36573	0.319184	4	15.5451	0.569411	0.345276	0.523541	Not Significant	Not Significant	0.0621428	0.0734916
P12686	MRP13	1647400	1696500	1804900	4018200	2748300	2139600	-0.742586	-2.77974	-1.31991	0.0498318	0.202117	0.107403	0.167932	4	15.5451	0.569411	0.107048	0.474786	Not Significant	Not Significant	0.694396	1.30249
P12687	MRP7	12778000	6133700	7774200	15915000	11316000	5883200	-0.266056	-0.507558	-0.444568	0.638469	0.661516	0.322789	0.284112	4	15.5451	0.569411	0.412158	0.537229	Not Significant	Not Significant	0.17946	0.19486
P12695	LAT1	9162400	5681700	5356300	17156000	11904000	6786600	-0.77114	-1.67664	-1.31247	0.16892	0.204565	0.177371	0.168062	4	15.5451	0.569411	0.317307	0.517817	Not Significant	Not Significant	0.689169	0.772318
P14063	MRPL31	16811000	5206000	8817800	2450200	1552200	490300	2.89766	3.42415	4.3269	0.0266785	0.000343143	0.0822916	0.00166585	4	15.5451	0.569411	1.07419	0.672717	Significant	Significant	3.46452	1.57384
P14066	CBS1	0	321500	135430	246870	184310	45005	0.760331	0.904726	1.13792	0.416775	0.268912	0.25601	0.180821	4	15.5451	0.569411	1.05941	0.669691	Not Significant	Not Significant	0.57039	0.380098
P14540	FBA1	0	88826	0	0	0	3105000	-2.03625	-1.5613	-2.52561	0.193478	0.0203199	0.19483	0.0401892	4	15.5451	0.569411	2.55141	0.975038	Not Significant	Significant	1.69208	0.713369
P14905	CBS2	125900	163430	58161	156280	0	40160	0.20667	0.274459	0.319675	0.797324	0.752606	0.352351	0.297705	4	15.5451	0.569411	0.850537	0.626945	Not Significant	Not Significant	0.123432	0.0983654
P15179	MSD1	148170	205890	131050	535470	443370	242420	-1.28253	-3.23947	-2.21919	0.0316897	0.0384866	0.0859183	0.060448	4	15.5451	0.569411	0.235112	0.500995	Not Significant	Not Significant	1.41469	1.49908
P15424	MSS116	9885300	4824300	6567300	10562000	8148700	5045300	-0.157139	-0.363072	-0.26939	0.734924	0.790453	0.336226	0.306331	4	15.5451	0.569411	0.280978	0.510382	Not Significant	Not Significant	0.102124	0.133758
P16387	PDA1	1815300	1231100	1319700	2598200	1434100	895570	-0.0593901	-0.124542	-0.100609	0.906894	0.920885	0.382868	0.3351	4	15.5451	0.569411	0.341106	0.522688	Not Significant	Not Significant	0.0357944	0.0424433
P16547	OM45	4701200	2920600	3587200	3803200	3028900	1017700	0.690277	1.11387	1.11902	0.327751	0.276697	0.228018	0.180821	4	15.5451	0.569411	0.576065	0.570773	Not Significant	Not Significant	0.557996	0.484456
P16622	HEM15	727600	499280	722080	1898200	1347000	545430	-0.803493	-1.42018	-1.32555	0.228582	0.200275	0.20838	0.167932	4	15.5451	0.569411	0.480142	0.551142	Not Significant	Not Significant	0.698373	0.640958
P17505	MDH1	76114000	84597000	56030000	126870000	99164000	55495000	-0.317495	-0.801762	-0.549359	0.467616	0.588981	0.272265	0.272698	4	15.5451	0.569411	0.23522	0.501017	Not Significant	Not Significant	0.229898	0.330111
P17558	PET123	13645000	8822700	9702100	22155000	19682000	8666500	-0.564666	-1.21004	-0.959288	0.292878	0.349131	0.224881	0.210667	4	15.5451	0.569411	0.326642	0.519727	Not Significant	Not Significant	0.457012	0.533313
P18239	PET9	37537000	28765000	38434000	72941000	57136000	43142000	-0.705071	-2.747	-1.25545	0.0515329	0.224117	0.109059	0.173193	4	15.5451	0.569411	0.0988184	0.473102	Not Significant	Not Significant	0.649526	1.28792
P18496	ATP10	2396700	1665700	1852300	4544800	2667200	1620200	-0.46974	-1.0278	-0.800124	0.362131	0.433257	0.235391	0.235725	4	15.5451	0.569411	0.313321	0.517001	Not Significant	Not Significant	0.363254	0.441134
P18544	ARG8	0	492980	207760	1142300	825510	0	-1.4216	-2.09417	-2.25842	0.104338	0.0355244	0.145689	0.0574863	4	15.5451	0.569411	0.69123	0.594342	Not Significant	Not Significant	1.44947	0.981558
P18900	COQ1	6357600	3486400	3933300	8445200	7062600	2625200	-0.281599	-0.479501	-0.461388	0.656621	0.649614	0.326964	0.282101	4	15.5451	0.569411	0.51734	0.558755	Not Significant	Not Significant	0.187345	0.182685
P19262	KGD2	14224000	9214600	8028700	236400000	206030000	111100000	-4.10939	-9.85068	-7.07323	0.000595693	8.43583573237604e-07	0.00914783	1.50161627595563e-05	4	15.5451	0.569411	0.261044	0.506302	Significant	Significant	6.07387	3.22498
P19414	ACO1	82432000	75240000	61859000	81601000	61945000	34014000	0.385995	0.984208	0.668499	0.380734	0.511634	0.243616	0.255278	4	15.5451	0.569411	0.230717	0.500096	Not Significant	Not Significant	0.291041	0.419378
P19516	COX11	420950	379050	173820	60542	35567	39440	2.78376	5.97301	4.72999	0.00394721	0.000135748	0.0303079	0.000805457	4	15.5451	0.569411	0.325813	0.519558	Significant	Significant	3.86727	2.40371
P19882	HSP60	60766000	45224000	37723000	37006000	27942000	16765000	0.86005	2.20619	1.49035	0.0920154	0.152094	0.137858	0.141253	4	15.5451	0.569411	0.227956	0.499531	Not Significant	Not Significant	0.817887	1.03614
P19955	YMR31	6420900	3172300	6466900	441640000	443840000	222620000	-6.11256	-12.873	-10.3608	0.000209971	2.21008704427788e-09	0.00606575	1.18021596754051e-07	4	15.5451	0.569411	0.338204	0.522094	Significant	Significant	8.65559	3.67784
P20084	MRPL33	2035200	4416800	1565800	5861600	5924700	1301700	-0.561121	-0.65714	-0.835415	0.54698	0.41358	0.297445	0.23286	4	15.5451	0.569411	1.09367	0.676705	Not Significant	Not Significant	0.38344	0.262029
P20967	KGD1	11529000	9683900	8597500	93983000	79278000	41589000	-2.7782	-7.33554	-4.82692	0.00183842	0.000108768	0.0205323	0.000774448	4	15.5451	0.569411	0.215157	0.496911	Significant	Significant	3.9635	2.73555
P21375	OSM1	65864	15727	80321	69719	81465	28027	-0.312013	-0.353356	-0.459297	0.741658	0.651088	0.336226	0.282101	4	15.5451	0.569411	1.16953	0.692229	Not Significant	Not Significant	0.18636	0.129796
P21560	CBP3	466450000	318380000	261310000	2967700	1544300	731360	7.82162	12.3519	12.6224	0.00024687	7.53814467319006e-11	0.00606575	8.0509396514165e-09	4	15.5451	0.569411	0.60147	0.575972	Significant	Significant	10.1227	3.60753
P21771	MRPS28	9600500	7556700	5936600	13680000	10396000	4334200	-0.172405	-0.320116	-0.286832	0.764904	0.777259	0.341712	0.304078	4	15.5451	0.569411	0.435089	0.541922	Not Significant	Not Significant	0.109434	0.116393
P21801	SDH2	12541000	10283000	8463400	17726000	13844000	5761200	-0.124449	-0.240026	-0.208303	0.822109	0.837148	0.360709	0.314046	4	15.5451	0.569411	0.403233	0.535402	Not Significant	Not Significant	0.077198	0.0850706
P21954	IDP1	17386000	16211000	14957000	43426000	33618000	21461000	-0.964597	-3.1759	-1.70306	0.0336669	0.104407	0.0880016	0.110406	4	15.5451	0.569411	0.138372	0.481197	Not Significant	Not Significant	0.98127	1.4728
P22353	MRPL8	3753100	2786500	2674400	17331000	22370000	18465000	-2.66658	-14.0582	-4.79488	0.000148567	0.000117026	0.00606575	0.000781169	4	15.5451	0.569411	0.0539687	0.463923	Significant	Significant	3.93172	3.82808
P22354	MRPL20	7769400	5266600	4648200	10422000	6290800	2647100	0.0440436	0.0711599	0.0714181	0.946686	0.943791	0.392041	0.338766	4	15.5451	0.569411	0.574627	0.570479	Not Significant	Not Significant	0.0251243	0.0237939
P23180	AIM17	1165800	1750100	1224800	3585300	3324100	1537600	-0.958145	-2.21944	-1.64306	0.0906687	0.116362	0.137517	0.116147	4	15.5451	0.569411	0.279555	0.510091	Not Significant	Not Significant	0.934189	1.04254
P23369	MRPL25	8434200	4326800	6128700	15347000	10461000	4829800	-0.597888	-1.06037	-0.986953	0.348759	0.335727	0.234131	0.204895	4	15.5451	0.569411	0.476889	0.550476	Not Significant	Not Significant	0.474013	0.457475
P23641	MIR1	12525000	9648300	8921300	15076000	12419000	7363600	-0.118268	-0.345461	-0.207167	0.747151	0.838023	0.336226	0.314046	4	15.5451	0.569411	0.175802	0.488857	Not Significant	Not Significant	0.0767442	0.126592
P23644	TOM40	5242700	1248200	938280	1378400	2086600	981900	0.373484	0.450027	0.561217	0.676003	0.581028	0.329559	0.272698	4	15.5451	0.569411	1.03314	0.664316	Not Significant	Not Significant	0.235803	0.170052
P25038	IFM1	1085400	627700	734100	1314200	949470	741390	-0.295754	-0.882213	-0.518851	0.427489	0.60969	0.258592	0.272698	4	15.5451	0.569411	0.16858	0.487379	Not Significant	Not Significant	0.214891	0.369075
P25039	MEF1	947770	572250	510550	1013800	920300	487580	-0.238737	-0.555209	-0.409575	0.608336	0.686572	0.315341	0.288845	4	15.5451	0.569411	0.277342	0.509638	Not Significant	Not Significant	0.163314	0.215856
P25270	MRM1	856140	1238400	1021000	2999100	2256500	1779300	-1.15852	-4.34609	-2.0594	0.0121945	0.0530284	0.0599251	0.0745207	4	15.5451	0.569411	0.106586	0.474692	Not Significant	Not Significant	1.27549	1.91384
P25345	SLM5	0	125450	0	78207	46307	0	0.0530772	0.0657622	0.0804536	0.950723	0.936695	0.392041	0.337978	4	15.5451	0.569411	0.977132	0.652853	Not Significant	Not Significant	0.028402	0.0219461
P25348	MRPL32	0	343580	88693	1491800	1405900	551190	-2.49874	-3.39263	-3.88847	0.0274634	0.000945953	0.0822916	0.00412054	4	15.5451	0.569411	0.813691	0.619405	Significant	Significant	3.02413	1.56125
P25374	NFS1	759600	544700	411290	1477100	1274300	445960	-0.767462	-1.27686	-1.25183	0.27074	0.225405	0.218823	0.173193	4	15.5451	0.569411	0.541903	0.563782	Not Significant	Not Significant	0.647037	0.567448
P25573	MGR1	1120400	1128300	886240	163170	144310	22957	3.67239	3.98241	5.32314	0.0163682	3.54022859922629e-05	0.0670947	0.00033986	4	15.5451	0.569411	1.27555	0.713926	Significant	Significant	4.45097	1.786
P25605	ILV6	0	318880	267260	548630	363320	227870	-0.809523	-1.26435	-1.30328	0.274759	0.207622	0.22062	0.169266	4	15.5451	0.569411	0.614917	0.578724	Not Significant	Not Significant	0.682726	0.561049
P25626	IMG1	23351000	17731000	15354000	47729000	31620000	13135000	-0.546916	-0.947998	-0.899081	0.396811	0.379553	0.249158	0.221515	4	15.5451	0.569411	0.499249	0.555052	Not Significant	Not Significant	0.420728	0.401416
P25642	IMG2	4359500	1400300	1793000	6732000	5405300	1545500	-0.78707	-0.951182	-1.1838	0.395375	0.250689	0.249158	0.180821	4	15.5451	0.569411	1.02705	0.663069	Not Significant	Not Significant	0.600865	0.402991
P25719	CPR3	4666200	2374500	2728300	5333500	4853900	2215800	-0.30806	-0.616546	-0.51849	0.570894	0.609937	0.307614	0.272698	4	15.5451	0.569411	0.374483	0.529518	Not Significant	Not Significant	0.214715	0.243444
P27697	COQ8	226370	166830	141320	341770	201510	53910	0.174508	0.213625	0.263535	0.841287	0.794897	0.36573	0.306488	4	15.5451	0.569411	1.00097	0.657732	Not Significant	Not Significant	0.0996892	0.0750561
P27929	NAM9	4311700	2214700	2023900	3223400	2617000	1576900	0.179639	0.389962	0.305684	0.716439	0.763077	0.33571	0.299627	4	15.5451	0.569411	0.318309	0.518022	Not Significant	Not Significant	0.117432	0.144821
P28239	PPA2	1269900	357170	966700	1119200	1035700	506970	-0.140836	-0.211953	-0.224863	0.842506	0.82442	0.36573	0.313942	4	15.5451	0.569411	0.662279	0.588417	Not Significant	Not Significant	0.0838513	0.0744271
P28241	IDH2	59768000	56651000	39682000	84638000	58612000	57034000	-0.358121	-1.37232	-0.637215	0.241886	0.531379	0.208838	0.257692	4	15.5451	0.569411	0.10215	0.473784	Not Significant	Not Significant	0.274596	0.61639
P28778	MRP17	2872700	2150800	2843900	13907000	7203900	5354100	-1.644	-3.82961	-2.82096	0.0186242	0.0107133	0.0672954	0.0256038	4	15.5451	0.569411	0.276431	0.509451	Significant	Significant	1.97008	1.72992
P28834	IDH1	90612000	58917000	60058000	130340000	102830000	70596000	-0.520414	-1.5883	-0.914429	0.187415	0.371635	0.190285	0.219291	4	15.5451	0.569411	0.161037	0.485835	Not Significant	Not Significant	0.429883	0.727195
P30902	ATP7	7025700	10373000	6337600	6911800	2526600	1064800	1.54483	1.90904	2.33976	0.128889	0.0300397	0.155239	0.0517471	4	15.5451	0.569411	0.982259	0.653903	Not Significant	Significant	1.5223	0.889784
P31334	MRPL9	2176300	1235100	1204100	4208400	2860600	1861500	-0.930532	-2.117	-1.59243	0.101685	0.127332	0.14526	0.123422	4	15.5451	0.569411	0.289809	0.512189	Not Significant	Not Significant	0.895064	0.992742
P32191	GUT2	3682000	2701900	2334200	2993500	2334000	1194600	0.492076	1.11667	0.84185	0.326684	0.410055	0.228018	0.23286	4	15.5451	0.569411	0.291278	0.51249	Not Significant	Not Significant	0.387158	0.485872
P32266	MGM1	123970	25072	0	464800	366470	180020	-1.96091	-2.07734	-2.81781	0.106342	0.0107878	0.145689	0.0256038	4	15.5451	0.569411	1.33656	0.726413	Not Significant	Significant	1.96707	0.973295
P32316	ACH1	7014700	9141500	4992100	6289700	4856700	2732800	0.646371	1.4824	1.10717	0.21237	0.281662	0.199621	0.181218	4	15.5451	0.569411	0.285182	0.511242	Not Significant	Not Significant	0.550272	0.672906
P32317	AFG1	474350	240990	238940	163960	115310	79911	1.39208	3.13629	2.37958	0.0349726	0.0276501	0.0895101	0.0485629	4	15.5451	0.569411	0.295522	0.513358	Not Significant	Not Significant	1.5583	1.45627
P32332	OAC1	2208500	1368800	1441800	637250	949380	340230	1.46809	3.03829	2.48259	0.0384667	0.0222644	0.0926616	0.0424624	4	15.5451	0.569411	0.350219	0.524553	Not Significant	Not Significant	1.65239	1.41492
P32335	MSS51	2301500	1731400	1847000	3150500	2888000	1968700	-0.427732	-1.76297	-0.763363	0.152687	0.454363	0.168991	0.238576	4	15.5451	0.569411	0.0882971	0.470949	Not Significant	Not Significant	0.342597	0.816198
P32340	NDI1	7494700	8778300	6616900	9390800	6819400	4548700	0.193207	0.594891	0.339689	0.583936	0.737714	0.310555	0.295175	4	15.5451	0.569411	0.15822	0.485259	Not Significant	Not Significant	0.132112	0.233635
P32387	MRP20	2783900	1847700	2267000	7708300	5707800	2998500	-1.16666	-2.6724	-1.99809	0.0556668	0.0598139	0.109059	0.0788677	4	15.5451	0.569411	0.285873	0.511384	Not Significant	Not Significant	1.2232	1.2544
P32388	MRP49	296980	578040	600170	1459400	759600	392850	-0.693205	-1.08604	-1.11677	0.338531	0.277634	0.231053	0.180821	4	15.5451	0.569411	0.611115	0.577946	Not Significant	Not Significant	0.556527	0.470402
P32453	ATP11	133080	144290	170280	821020	751530	195440	-1.73493	-2.5585	-2.7569	0.0627374	0.0123301	0.110522	0.0274351	4	15.5451	0.569411	0.689739	0.594037	Not Significant	Significant	1.90903	1.20247
P32473	PDB1	4308600	5294100	2830100	2126000	2402700	1363700	1.07071	2.94356	1.86671	0.0422389	0.077018	0.097909	0.0934742	4	15.5451	0.569411	0.198467	0.493496	Not Significant	Not Significant	1.11341	1.37429
P32606	PET127	95688	172630	40990	34179	83125	0	0.425676	0.555994	0.655367	0.607847	0.519871	0.315341	0.255869	4	15.5451	0.569411	0.879242	0.63282	Not Significant	Not Significant	0.284104	0.216206
P32611	RML2	11031000	5392000	6279500	5400700	4601600	2160800	0.932705	1.81285	1.56301	0.14407	0.134096	0.160903	0.12725	4	15.5451	0.569411	0.397061	0.534139	Not Significant	Not Significant	0.872583	0.841428
P32787	MGM101	5926500	4288500	3915800	14151000	10867000	6455200	-1.10607	-2.91899	-1.92163	0.0432873	0.0693553	0.0984809	0.0864332	4	15.5451	0.569411	0.215374	0.496956	Not Significant	Not Significant	1.15892	1.36364
P32795	YME1	864610	515160	110920	33842	31918	65193	3.15149	3.32129	4.51977	0.0293431	0.000219957	0.0838347	0.00123642	4	15.5451	0.569411	1.35055	0.729275	Significant	Significant	3.65766	1.53249
P32799	COX13	2202100	489700	1204100	160430	748960	201340	1.91537	2.04514	2.7605	0.110298	0.0122334	0.147287	0.0274351	4	15.5451	0.569411	1.31569	0.722141	Not Significant	Significant	1.91245	0.957433
P32860	NFU1	879100	680530	744340	1783000	1699900	1044500	-0.943235	-3.50386	-1.67595	0.0248094	0.109672	0.0819813	0.112627	4	15.5451	0.569411	0.108702	0.475125	Not Significant	Not Significant	0.959906	1.60538
P32874	HFA1	24359000	20292000	16968000	22847000	20567000	10989000	0.233262	0.643673	0.4068	0.554835	0.688575	0.300278	0.288845	4	15.5451	0.569411	0.196992	0.493194	Not Significant	Not Significant	0.162049	0.255836
P32875	LIP5	0	869250	641690	667430	359830	273650	0.0256688	0.0269909	0.0367819	0.97976	0.971032	0.399888	0.344548	4	15.5451	0.569411	1.35665	0.730524	Not Significant	Not Significant	0.0127665	0.00888035
P32891	DLD1	1977200	1425400	1288400	4930900	4221800	2038700	-1.18232	-2.71935	-2.02585	0.0530225	0.0566503	0.109059	0.0765874	4	15.5451	0.569411	0.28355	0.510908	Not Significant	Not Significant	1.2468	1.27554
P32898	CYM1	562800	420100	335920	969160	724520	351490	-0.545257	-1.12311	-0.921447	0.324241	0.368052	0.228018	0.218383	4	15.5451	0.569411	0.35355	0.525234	Not Significant	Not Significant	0.434091	0.489132
P32902	MRP4	227130	64434	0	351530	296550	255700	-1.22795	-2.24675	-2.03796	0.0879614	0.0553189	0.135079	0.0757462	4	15.5451	0.569411	0.448065	0.544577	Not Significant	Not Significant	1.25713	1.05571
P32904	MRPL6	5280700	1745500	3654800	8231600	5833200	3038300	-0.704854	-1.11686	-1.1383	0.326611	0.268758	0.228018	0.180821	4	15.5451	0.569411	0.597439	0.575147	Not Significant	Not Significant	0.570639	0.485969
P33303	SFC1	9276400	5173400	3978300	8158700	6238600	3331300	0.057061	0.108437	0.0952886	0.918871	0.925056	0.386596	0.3351	4	15.5451	0.569411	0.415353	0.537883	Not Significant	Not Significant	0.0338321	0.0367454
P33311	MDL2	287920	292980	149560	156530	159400	0	0.651824	1.96088	1.1442	0.121433	0.266362	0.152333	0.180821	4	15.5451	0.569411	0.16575	0.4868	Not Significant	Not Significant	0.574528	0.915664
P33416	HSP78	380160	103330	261390	404780	379590	385450	-0.842685	-1.50666	-1.39303	0.20637	0.179254	0.199037	0.155649	4	15.5451	0.569411	0.469235	0.54891	Not Significant	Not Significant	0.746531	0.685354
P33421	SDH3	612110	817930	433800	431220	293980	79179	1.47849	1.88063	2.25886	0.133185	0.0354926	0.157328	0.0574863	4	15.5451	0.569411	0.927092	0.642612	Not Significant	Not Significant	1.44986	0.875545
P33759	MRPS5	384590	223950	813270	608500	480540	68939	0.598975	0.529057	0.797401	0.624764	0.434799	0.318875	0.235725	4	15.5451	0.569411	1.92267	0.846362	Not Significant	Not Significant	0.361711	0.204284
P34227	PRX1	11022000	10196000	7420300	10390000	7855600	3683400	0.490613	1.02255	0.830438	0.364328	0.41632	0.235572	0.23286	4	15.5451	0.569411	0.345302	0.523546	Not Significant	Not Significant	0.380573	0.438508
P35180	TOM20	2922300	1465700	1450600	4296500	4046000	2015600	-0.831841	-1.71743	-1.40621	0.161034	0.175363	0.174157	0.153518	4	15.5451	0.569411	0.351897	0.524896	Not Significant	Not Significant	0.756063	0.793082
P35191	MDJ1	434280	602890	766780	1004800	495220	259150	0.21288	0.347526	0.345924	0.745713	0.733096	0.336226	0.295175	4	15.5451	0.569411	0.562842	0.568067	Not Significant	Not Significant	0.134839	0.127429
P35996	MRPL38	360670	327190	452910	1446900	1007600	747620	-1.45001	-4.70022	-2.5577	0.00930686	0.0189746	0.0476406	0.039736	4	15.5451	0.569411	0.142756	0.482094	Not Significant	Not Significant	1.72183	2.0312
P36013	MAE1	171480	158720	142080	352770	216510	82544	-0.235056	-0.378714	-0.380932	0.724144	0.707363	0.33571	0.29279	4	15.5451	0.569411	0.577846	0.571138	Not Significant	Not Significant	0.150358	0.140175
P36056	RSM22	372680	497670	312010	1028800	838730	471230	-0.937603	-2.40264	-1.62458	0.0741435	0.120269	0.119852	0.118936	4	15.5451	0.569411	0.228429	0.499628	Not Significant	Not Significant	0.919845	1.12993
P36060	MCR1	11733000	7317500	10315000	19331000	14021000	9581800	-0.517379	-1.45199	-0.903515	0.220145	0.377254	0.203349	0.221383	4	15.5451	0.569411	0.190451	0.491855	Not Significant	Not Significant	0.423366	0.657291
P36101	TCD2	472000	334990	262610	1257800	797600	556870	-1.25	-2.9806	-2.15035	0.0407147	0.0442371	0.0961907	0.0665442	4	15.5451	0.569411	0.263819	0.50687	Not Significant	Not Significant	1.35421	1.39025
P36141	FMP46	6066100	6376500	4757400	15903000	11820000	4154000	-0.69506	-1.15515	-1.1335	0.312336	0.270719	0.228018	0.180821	4	15.5451	0.569411	0.543073	0.564021	Not Significant	Not Significant	0.567482	0.505378
P36151	YKR070W	552850	733730	642810	2822300	1347200	679400	-1.10281	-1.82325	-1.79659	0.142338	0.087874	0.160903	0.0987913	4	15.5451	0.569411	0.548777	0.565189	Not Significant	Not Significant	1.05614	0.846679
P36516	MRPL3	2870200	2131800	1239700	4931000	4291900	1663200	-0.738081	-1.21599	-1.20157	0.29084	0.243887	0.224881	0.179948	4	15.5451	0.569411	0.552635	0.565978	Not Significant	Not Significant	0.612811	0.536346
P36517	MRPL4	3746100	5811500	2050400	11965000	8499700	4389700	-1.10736	-1.82032	-1.80194	0.142824	0.0870007	0.160903	0.0987913	4	15.5451	0.569411	0.555104	0.566483	Not Significant	Not Significant	1.06048	0.845197
P36519	MRPL7	5264500	1705000	3835500	7662000	4850600	1867500	-0.33717	-0.437284	-0.518054	0.684479	0.610236	0.332372	0.272698	4	15.5451	0.569411	0.89179	0.635388	Not Significant	Not Significant	0.214503	0.16464
P36520	MRPL10	5420500	1959100	2325000	4448200	3118400	1386800	0.12002	0.178206	0.191027	0.867222	0.850475	0.373696	0.316655	4	15.5451	0.569411	0.680384	0.592123	Not Significant	Not Significant	0.0703384	0.0618695
P36521	MRPL11	634750	1028100	1110400	3717100	1927700	1348900	-1.24584	-2.50603	-2.09838	0.066338	0.0490838	0.113192	0.0708417	4	15.5451	0.569411	0.370718	0.528748	Not Significant	Not Significant	1.30906	1.17824
P36523	MRPL15	2275900	2105200	1631400	5226000	4585000	2658800	-1.00897	-3.03997	-1.77131	0.0384033	0.0921027	0.0926616	0.100376	4	15.5451	0.569411	0.165236	0.486695	Not Significant	Not Significant	1.03573	1.41563
P36525	MRPL24	10777000	5624500	6167300	14637000	13327000	3871100	-0.338108	-0.494136	-0.536115	0.647116	0.597928	0.32582	0.272698	4	15.5451	0.569411	0.702278	0.596603	Not Significant	Not Significant	0.223351	0.189018
P36526	MRPL27	2822500	1843100	1550000	9425100	5410600	2465800	-1.32099	-2.14031	-2.14327	0.0990535	0.04487	0.144869	0.0665589	4	15.5451	0.569411	0.571399	0.569818	Not Significant	Not Significant	1.34804	1.00413
P36527	MRPL28	816040	4735100	975760	12437000	4172900	1315400	-1.3928	-1.12776	-1.77738	0.322488	0.0910717	0.228018	0.100275	4	15.5451	0.569411	2.28792	0.921112	Not Significant	Not Significant	1.04062	0.491486
P36528	MRPL17	0	105680	153800	1204400	871110	204980	-2.13902	-2.65322	-3.24342	0.0567903	0.00416152	0.109059	0.0123462	4	15.5451	0.569411	0.974932	0.652403	Not Significant	Significant	2.38075	1.24573
P36533	MRPL39	27617000	31926000	16939000	82284000	61533000	8206600	-0.492064	-0.454899	-0.66876	0.672777	0.511471	0.329293	0.255278	4	15.5451	0.569411	1.75511	0.812071	Not Significant	Not Significant	0.291179	0.172129
P36534	MRPL40	4806600	4217200	3326800	4834900	2774200	779480	0.896432	1.12824	1.36527	0.322307	0.187676	0.228018	0.161648	4	15.5451	0.569411	0.946942	0.646675	Not Significant	Not Significant	0.72659	0.49173
P37292	SHM1	5410700	3964600	3866600	9094200	7355900	3545700	-0.505288	-1.14815	-0.864585	0.314903	0.397754	0.228018	0.229571	4	15.5451	0.569411	0.290519	0.512335	Not Significant	Not Significant	0.400385	0.501823
P37293	NAT2	813990	1036600	642580	0	234150	83671	2.26461	4.1309	3.75652	0.0144833	0.00128324	0.0637197	0.00507606	4	15.5451	0.569411	0.450804	0.545138	Significant	Significant	2.89169	1.83913
P37298	SDH4	2381200	1285900	1845100	2023000	1670200	326220	0.785911	0.899038	1.1609	0.419461	0.259667	0.256372	0.180821	4	15.5451	0.569411	1.14626	0.687466	Not Significant	Not Significant	0.585583	0.377309
P37299	QCR10	2729700	3958900	1065600	3197500	127570	570600	1.87622	1.28847	2.18717	0.267059	0.0410708	0.218823	0.063334	4	15.5451	0.569411	3.18061	1.10381	Not Significant	Significant	1.38647	0.573392
P38064	MRPL16	5136200	3358700	2977900	6002600	3895900	1389600	0.220229	0.328683	0.350943	0.758883	0.729385	0.340259	0.295175	4	15.5451	0.569411	0.673417	0.590697	Not Significant	Not Significant	0.137043	0.119825
P38071	ETR1	11048000	8536900	8472600	18187000	12526000	8644500	-0.433747	-1.29726	-0.761079	0.264304	0.455695	0.218823	0.238576	4	15.5451	0.569411	0.167691	0.487197	Not Significant	Not Significant	0.341326	0.577896
P38077	ATP3	25727000	17923000	16787000	39792000	28420000	15538000	-0.394249	-0.894658	-0.674485	0.421539	0.507903	0.256372	0.255278	4	15.5451	0.569411	0.291285	0.512491	Not Significant	Not Significant	0.294219	0.375163
P38079	YRO2	22700000	8067100	6025300	4528300	3303200	1560900	1.85416	2.51228	2.8838	0.0658971	0.00932568	0.113192	0.0242929	4	15.5451	0.569411	0.817057	0.620093	Not Significant	Significant	2.03032	1.18113
P38120	MRPS9	7489200	7039600	4049800	7402200	11314000	5977000	-0.409752	-1.04864	-0.70989	0.353522	0.486156	0.234764	0.250268	4	15.5451	0.569411	0.229024	0.499749	Not Significant	Not Significant	0.313224	0.451583
P38127	RIM2	964320	719820	386250	251290	0	45922	2.12086	2.27573	3.06226	0.0851872	0.00626431	0.132475	0.0176065	4	15.5451	0.569411	1.30279	0.719502	Not Significant	Significant	2.20313	1.06963
P38175	MRP21	8118200	5467300	5518100	7365900	4632500	3070900	0.408282	0.995398	0.703987	0.375881	0.489744	0.24177	0.250268	4	15.5451	0.569411	0.252358	0.504525	Not Significant	Not Significant	0.310031	0.42495
P38323	MCX1	281280	174340	254520	501210	285370	155930	-0.279153	-0.52686	-0.46566	0.626156	0.646606	0.318875	0.282101	4	15.5451	0.569411	0.421098	0.539058	Not Significant	Not Significant	0.18936	0.203317
P38744	YHL018W	341350	977470	496760	2555000	1977800	752310	-1.50652	-2.16165	-2.37808	0.0967105	0.0277365	0.143147	0.0485629	4	15.5451	0.569411	0.728567	0.601983	Not Significant	Significant	1.55695	1.01453
P38746	YLF2	181080	299280	317180	764390	365870	227870	-0.630142	-1.10706	-1.03844	0.330359	0.311742	0.228018	0.193575	4	15.5451	0.569411	0.485987	0.552338	Not Significant	Not Significant	0.506205	0.481015
P38771	RRF1	3670400	513720	2669600	8138300	3784300	2466000	-1.3051	-1.28801	-1.82386	0.267204	0.0835025	0.218823	0.0969379	4	15.5451	0.569411	1.54008	0.768065	Not Significant	Not Significant	1.0783	0.573157
P38783	FYV4	2623300	784730	1719100	6400900	4432500	2853000	-1.50519	-2.46208	-2.44687	0.0695359	0.0240098	0.115442	0.0449879	4	15.5451	0.569411	0.560622	0.567613	Not Significant	Significant	1.61961	1.15779
P38797	PTC7	253680	409500	179460	681430	482910	340480	-0.862451	-1.91624	-1.4718	0.127824	0.156993	0.155239	0.142096	4	15.5451	0.569411	0.303852	0.515063	Not Significant	Not Significant	0.804119	0.893388
P38891	BAT1	15067000	15947000	12176000	11064000	9792200	5696300	0.748347	2.35866	1.31772	0.0777768	0.202834	0.124092	0.167932	4	15.5451	0.569411	0.150997	0.483781	Not Significant	Not Significant	0.69286	1.10915
P38910	HSP10	4683000	2333800	2203200	3489800	1063000	1254400	0.790477	1.23476	1.27266	0.284495	0.218072	0.224045	0.172523	4	15.5451	0.569411	0.614759	0.578692	Not Significant	Not Significant	0.661401	0.545926
P38988	GGC1	26325000	16416000	19276000	72039000	51891000	27087000	-1.20117	-2.60908	-2.04414	0.0594772	0.0546499	0.109059	0.0757462	4	15.5451	0.569411	0.317927	0.517944	Not Significant	Not Significant	1.26241	1.22565
P39522	ILV3	11350000	9012700	6656800	7489200	6759400	2830700	0.749514	1.50518	1.26211	0.206732	0.221761	0.199037	0.173193	4	15.5451	0.569411	0.371943	0.528999	Not Significant	Not Significant	0.654114	0.684592
P39533	ACO2	317260	578340	423530	795480	916810	470230	-0.713922	-1.85325	-1.23849	0.13747	0.230204	0.160844	0.174371	4	15.5451	0.569411	0.222599	0.498434	Not Significant	Not Significant	0.637888	0.861792
P39676	YHB1	8275500	11888000	6964700	5185800	5025200	2621300	1.10877	2.82012	1.91981	0.0478224	0.069598	0.104913	0.0864332	4	15.5451	0.569411	0.231868	0.500331	Not Significant	Not Significant	1.1574	1.32037
P39726	GCV3	2186100	1209800	1413300	3342000	14423000	6518600	-2.13113	-3.22359	-3.40658	0.0321705	0.0028694	0.0859183	0.00994844	4	15.5451	0.569411	0.655585	0.587047	Significant	Significant	2.54221	1.49254
P39925	AFG3	153210	180120	75347	240430	206740	87705	-0.356025	-0.598089	-0.581822	0.581997	0.567337	0.310555	0.269303	4	15.5451	0.569411	0.531521	0.561657	Not Significant	Not Significant	0.246159	0.235079
P39952	OXA1	5120200	9392400	6278500	3908100	1806700	776830	1.92754	2.6752	3.01707	0.055505	0.00693202	0.109059	0.0189835	4	15.5451	0.569411	0.778728	0.612249	Not Significant	Significant	2.15914	1.25567
P40033	RSM18	3516400	3007800	2618900	6933700	3519200	2379700	-0.355961	-0.76203	-0.60465	0.488498	0.552367	0.280437	0.26574	4	15.5451	0.569411	0.327305	0.519863	Not Significant	Not Significant	0.257772	0.311137
P40047	ALD5	1310100	1688800	818760	801450	737150	281470	1.14847	2.00467	1.89041	0.115499	0.0736247	0.150952	0.090383	4	15.5451	0.569411	0.492321	0.553634	Not Significant	Not Significant	1.13298	0.93742
P40053	AIM9	2132500	1839700	1198000	4324500	3391400	1317500	-0.679858	-1.17321	-1.11671	0.305804	0.277659	0.228018	0.180821	4	15.5451	0.569411	0.503702	0.555964	Not Significant	Not Significant	0.556488	0.514557
P40086	COX15	14383000	7628200	9840000	1577600	2068300	1160700	2.71837	7.57957	4.74473	0.00162474	0.000131245	0.0199604	0.000805457	4	15.5451	0.569411	0.192939	0.492364	Significant	Significant	3.88192	2.78922
P40098	FMP10	1888700	412040	1461200	1980300	1374300	1188900	-0.50288	-0.704922	-0.789156	0.51974	0.439489	0.292897	0.237064	4	15.5451	0.569411	0.763376	0.609107	Not Significant	Not Significant	0.357052	0.284213
P40185	MMF1	4588800	4224900	566560	5833800	4656500	2484400	-0.873082	-0.828956	-1.20047	0.453729	0.244306	0.266708	0.179948	4	15.5451	0.569411	1.66394	0.793413	Not Significant	Not Significant	0.612067	0.343203
P40215	NDE1	23693000	16115000	23206000	2882900	2006800	2140900	3.16084	13.0683	5.64173	0.000197926	1.74402488034653e-05	0.00606575	0.000186267	4	15.5451	0.569411	0.0877514	0.470837	Significant	Significant	4.75845	3.7035
P40341	YTA12	944110	878190	778400	74530	186710	73266	3.10203	6.8456	5.28936	0.00238295	3.8185535534047e-05	0.0224724	0.00033986	4	15.5451	0.569411	0.308007	0.515914	Significant	Significant	4.4181	2.62288
P40452	COA1	5412600	3255300	3114400	736780	0	0	3.91518	4.79965	5.91516	0.00865037	9.58552244349871e-06	0.0462053	0.000113751	4	15.5451	0.569411	0.998105	0.657146	Significant	Significant	5.01838	2.06297
P40495	LYS12	8523100	7409900	3524600	9850400	7293600	4758700	-0.206363	-0.413554	-0.347392	0.700412	0.73201	0.333062	0.295175	4	15.5451	0.569411	0.373501	0.529317	Not Significant	Not Significant	0.135483	0.154647
P40496	RSM25	2043500	1701000	1221900	8973100	6802100	4212000	-1.97318	-5.11695	-3.42269	0.00690072	0.00276553	0.0462053	0.00994844	4	15.5451	0.569411	0.22305	0.498527	Significant	Significant	2.55822	2.16111
P40508	YIL077C	375010	451210	309130	1789700	748440	348960	-1.05322	-1.50603	-1.66112	0.206524	0.112648	0.199037	0.114582	4	15.5451	0.569411	0.733605	0.603014	Not Significant	Not Significant	0.948278	0.685029
P40858	MRPL49	11163000	4966000	6025100	16473000	10870000	8459300	-0.727042	-1.61457	-1.24065	0.181704	0.229422	0.187588	0.174371	4	15.5451	0.569411	0.304156	0.515126	Not Significant	Not Significant	0.639365	0.740634
P40961	PHB1	9855900	5497000	5784000	12784000	9485500	5011800	-0.31854	-0.662309	-0.539002	0.543985	0.595972	0.297445	0.272698	4	15.5451	0.569411	0.346975	0.523889	Not Significant	Not Significant	0.224774	0.264413
P40990	MSS2	697700	171550	373900	651010	613100	517910	-0.735872	-1.23939	-1.20317	0.282951	0.243281	0.224045	0.179948	4	15.5451	0.569411	0.528789	0.561098	Not Significant	Not Significant	0.613892	0.548289
P41903	TES1	9113600	363210	423870	22577000	12189000	3417400	-3.12953	-1.82669	-3.29404	0.141772	0.00370929	0.160903	0.0116518	4	15.5451	0.569411	4.40273	1.35392	Not Significant	Significant	2.43071	0.848411
P42834	MDJ2	748790	0	459420	1006300	614180	647400	-0.929281	-1.38156	-1.47951	0.23926	0.154943	0.208838	0.141807	4	15.5451	0.569411	0.678651	0.591768	Not Significant	Not Significant	0.809828	0.62113
P42847	MRPS18	4503500	3784200	3366700	8093400	5052700	3280600	-0.408463	-1.03286	-0.706851	0.360024	0.488001	0.235266	0.250268	4	15.5451	0.569411	0.234593	0.500889	Not Significant	Not Significant	0.311579	0.443669
P42900	SLS1	704590	535990	445330	937140	798700	353900	-0.218465	-0.45936	-0.370222	0.669832	0.715199	0.329163	0.29279	4	15.5451	0.569411	0.339273	0.522312	Not Significant	Not Significant	0.145573	0.174034
P42940	CIR1	4619000	3731800	3462200	4351300	3177400	1556300	0.490576	1.07541	0.83581	0.342731	0.413363	0.232627	0.23286	4	15.5451	0.569411	0.312142	0.51676	Not Significant	Not Significant	0.383668	0.465046
P43617	YFR045W	1387900	3575400	1312400	213840	112710	0	3.69988	6.71478	6.13204	0.0025609	6.00105566538938e-06	0.0224724	8.01160947113976e-05	4	15.5451	0.569411	0.455411	0.546081	Significant	Significant	5.22177	2.59161
P46367	ALD4	99670000	86579000	73264000	105870000	85970000	52108000	0.13824	0.419528	0.242811	0.696383	0.810682	0.33289	0.31145	4	15.5451	0.569411	0.162869	0.486211	Not Significant	Not Significant	0.0911495	0.157152
P46655	GUS1	42809	0	16203	530840	0	18226	-0.643994	-0.358861	-0.656935	0.737839	0.518884	0.336226	0.255869	4	15.5451	0.569411	4.83061	1.44149	Not Significant	Not Significant	0.284929	0.132038
P46681	DLD2	464630	248040	177860	133830	158660	0	0.294357	0.397584	0.457427	0.711241	0.652408	0.334782	0.282101	4	15.5451	0.569411	0.822207	0.621147	Not Significant	Not Significant	0.185481	0.147983
P47015	AIM23	2180600	1107900	1467700	3291400	2636900	1691300	-0.683189	-1.70777	-1.18095	0.162866	0.251795	0.174157	0.180821	4	15.5451	0.569411	0.240057	0.502007	Not Significant	Not Significant	0.598954	0.78817
P47039	BNA3	280420	602170	370070	0	258730	627010	0.231377	0.419877	0.38347	0.696147	0.705511	0.33289	0.29279	4	15.5451	0.569411	0.455501	0.546099	Not Significant	Not Significant	0.151496	0.157299
P47045	TIM54	87036	105930	104220	25169	0	0	0.34055	0.410958	0.511972	0.702166	0.614407	0.333062	0.272771	4	15.5451	0.569411	1.03005	0.663684	Not Significant	Not Significant	0.211544	0.15356
P47051	AIM22	0	26923	0	648470	681020	142280	-1.80825	-1.37021	-2.2286	0.242491	0.037756	0.208838	0.0601857	4	15.5451	0.569411	2.61237	0.987512	Not Significant	Significant	1.42301	0.615305
P47127	AIM24	2294300	2854700	1859400	2724900	1065000	1050800	0.665895	1.36224	1.12425	0.244786	0.274525	0.208838	0.180821	4	15.5451	0.569411	0.358423	0.526232	Not Significant	Not Significant	0.561417	0.611214
P47140	AIM25	2645900	2554100	1982000	1068900	979370	364720	1.71087	3.32582	2.86712	0.0292194	0.00967621	0.0838347	0.0246058	4	15.5451	0.569411	0.396944	0.534115	Significant	Significant	2.01429	1.53433
P47141	RSM26	2018200	803810	1006600	3169600	511120	303950	0.576515	0.523747	0.777451	0.628132	0.446202	0.318875	0.237092	4	15.5451	0.569411	1.81748	0.824834	Not Significant	Not Significant	0.350469	0.201949
P47150	RSM7	1426000	1443000	1504100	3048900	2564700	1502900	-0.641627	-2.08291	-1.13188	0.105675	0.27138	0.145689	0.180821	4	15.5451	0.569411	0.142337	0.482008	Not Significant	Not Significant	0.566421	0.976028
P48015	GCV1	1442500	1989600	757530	2517600	1166900	578440	0.118485	0.160766	0.184351	0.880071	0.855637	0.375414	0.317307	4	15.5451	0.569411	0.814764	0.619624	Not Significant	Not Significant	0.0677102	0.0554825
P48360	ARH1	396530	107390	251410	705920	685820	416510	-1.41178	-2.33352	-2.29984	0.0799431	0.0326258	0.125913	0.0547049	4	15.5451	0.569411	0.54904	0.565242	Not Significant	Not Significant	1.48644	1.09722
P48525	MSE1	436420	338060	311680	832430	705180	487000	-0.878727	-3.23755	-1.56073	0.0317477	0.134634	0.0859183	0.12725	4	15.5451	0.569411	0.110501	0.475493	Not Significant	Not Significant	0.870845	1.49829
P48564	MRX6	0	0	28975	96718	130400	41608	-0.146176	-0.174486	-0.218992	0.869959	0.828927	0.373696	0.313942	4	15.5451	0.569411	1.05275	0.668329	Not Significant	Not Significant	0.0814837	0.0605012
P48569	YDL183C	1764000	1676300	1723100	888330	567750	330330	1.64489	3.98124	2.8341	0.0163842	0.0104076	0.0670947	0.0256038	4	15.5451	0.569411	0.256051	0.505281	Significant	Significant	1.98265	1.78558
P49017	COQ5	1188400	364260	640550	797670	180480	0	1.401	1.39417	1.96452	0.235719	0.0638484	0.208838	0.0821588	4	15.5451	0.569411	1.51473	0.762875	Not Significant	Not Significant	1.19485	0.627606
P49367	LYS4	39244	266600	32506	284820	81177	0	-1.26081	-1.13554	-1.69359	0.319574	0.106221	0.228018	0.111222	4	15.5451	0.569411	1.84922	0.83133	Not Significant	Not Significant	0.973792	0.495429
P50085	PHB2	5639100	6671500	5378900	5495800	3892500	1977400	0.752719	1.69801	1.28687	0.164738	0.213174	0.17447	0.170271	4	15.5451	0.569411	0.294764	0.513203	Not Significant	Not Significant	0.671266	0.783206
P50087	MIC26	573530	1099100	389350	647540	397650	0	0.847709	1.16599	1.32375	0.3084	0.200862	0.228018	0.167932	4	15.5451	0.569411	0.792855	0.61514	Not Significant	Not Significant	0.697103	0.510886
P51998	YML6	0	121890	306210	871130	866110	229560	-1.48238	-1.98294	-2.29753	0.118403	0.0327812	0.151523	0.0547049	4	15.5451	0.569411	0.838292	0.624439	Not Significant	Not Significant	1.48438	0.926636
P52893	ALT1	917500	1035100	758940	474450	330290	266550	1.36967	4.97133	2.43094	0.00764424	0.0248288	0.0462053	0.0457204	4	15.5451	0.569411	0.113861	0.476181	Not Significant	Not Significant	1.60504	2.11667
P53166	MRH4	7818400	4397800	3223500	1350200	760640	237510	2.94259	3.55758	4.42641	0.0236372	0.000272738	0.0806637	0.0013871	4	15.5451	0.569411	1.02622	0.662899	Significant	Significant	3.56425	1.6264
P53170	PKP2	120760	147430	0	160770	120720	75166	0.252491	0.762973	0.443354	0.487994	0.662379	0.280437	0.284112	4	15.5451	0.569411	0.164272	0.486498	Not Significant	Not Significant	0.178894	0.311585
P53171	GEP7	7357100	8902000	6396000	1853900	2332100	835860	2.28564	4.8696	3.88006	0.00822204	0.000964522	0.0462053	0.00412054	4	15.5451	0.569411	0.33046	0.520509	Significant	Significant	3.01569	2.08502
P53212	YGR021W	136500	172320	213480	176020	187390	57400	0.469062	0.80182	0.769103	0.467586	0.451027	0.272265	0.23847	4	15.5451	0.569411	0.513332	0.557934	Not Significant	Not Significant	0.345797	0.330139
P53220	TIM21	872770	508400	573090	1740500	1031500	121620	0.0732816	0.0611782	0.094958	0.954152	0.925315	0.392041	0.3351	4	15.5451	0.569411	2.15223	0.893343	Not Significant	Not Significant	0.0337104	0.0203824
P53230	TAM41	443700	175450	270600	26186	0	0	2.15681	2.67419	3.26998	0.0555631	0.0039179	0.109059	0.0119555	4	15.5451	0.569411	0.975731	0.652567	Not Significant	Significant	2.40695	1.25521
P53234	YGR053C	388860	217570	280350	195560	169490	94310	0.974555	2.41829	1.68338	0.0728974	0.108206	0.119409	0.112201	4	15.5451	0.569411	0.243605	0.502733	Not Significant	Not Significant	0.965747	1.13729
P53292	MRPS35	12035000	7546200	6498700	11418000	8670500	3157500	0.305643	0.48974	0.494759	0.649962	0.626286	0.325917	0.275264	4	15.5451	0.569411	0.584237	0.572446	Not Significant	Not Significant	0.203227	0.187112
P53305	RSM27	16347000	11135000	10910000	15122000	12091000	5670900	0.312515	0.667341	0.530679	0.541081	0.60162	0.297445	0.272698	4	15.5451	0.569411	0.328957	0.520201	Not Significant	Not Significant	0.220678	0.266738
P53311	MPC3	0	44309	0	687750	0	328610	-1.74092	-2.07414	-2.60653	0.106729	0.0170875	0.145689	0.0364998	4	15.5451	0.569411	1.05675	0.669148	Not Significant	Significant	1.76732	0.971717
P53312	LSC2	2908900	1665500	1747900	2070800	1076600	1052500	0.617187	1.50254	1.06404	0.207376	0.300282	0.199037	0.188652	4	15.5451	0.569411	0.253088	0.504674	Not Significant	Not Significant	0.522471	0.683242
P53598	LSC1	32919000	40707000	22937000	11897000	9271000	4756900	1.95746	4.22937	3.32895	0.0133768	0.0034258	0.0632069	0.0114339	4	15.5451	0.569411	0.321312	0.518637	Significant	Significant	2.46524	1.87365
P53732	MRPS12	11299000	3530100	0	0	606320	0	2.81486	1.31342	2.52586	0.259313	0.020309	0.218201	0.0401892	4	15.5451	0.569411	6.88965	1.86288	Not Significant	Significant	1.69231	0.586175
P53733	RSM19	961900	866300	399650	787420	585430	0	0.656318	0.871317	1.0151	0.432754	0.322462	0.258703	0.19793	4	15.5451	0.569411	0.851073	0.627055	Not Significant	Not Significant	0.491521	0.363759
P53736	YNR040W	6901000	5908700	4705200	3856600	2083700	1025900	1.51351	2.63311	2.48976	0.0579968	0.0219285	0.109059	0.0424624	4	15.5451	0.569411	0.495591	0.554304	Not Significant	Significant	1.65899	1.2366
P53875	MRPL19	4149300	6944200	4208900	10265000	6998200	4497500	-0.471216	-1.11691	-0.810102	0.326592	0.427635	0.228018	0.234218	4	15.5451	0.569411	0.266991	0.50752	Not Significant	Not Significant	0.368926	0.485994
P53881	MRPL22	1358500	1648400	1155000	993060	622690	1120500	0.633431	2.12582	1.1196	0.10068	0.276454	0.14526	0.180821	4	15.5451	0.569411	0.133179	0.480134	Not Significant	Not Significant	0.558377	0.997057
P53889	FMP41	345040	190860	255880	894050	157000	162100	-0.144419	-0.166987	-0.214103	0.875482	0.832685	0.374758	0.314046	4	15.5451	0.569411	1.12196	0.682493	Not Significant	Not Significant	0.0795194	0.0577528
P53937	SWS2	0	1658500	2850300	5972000	3422500	1200800	-1.71717	-1.1584	-1.98067	0.31115	0.0618783	0.228018	0.0805947	4	15.5451	0.569411	3.29607	1.12744	Not Significant	Not Significant	1.20846	0.50703
P81449	TIM11	6098000	4687700	3674200	2062000	2357700	1225200	1.38007	3.86499	2.40966	0.0180703	0.0259636	0.0672954	0.0469997	4	15.5451	0.569411	0.191247	0.492018	Not Significant	Not Significant	1.58564	1.74303
Q00711	SDH1	5349600	5932000	3242200	6292100	6296200	1266500	0.345351	0.422875	0.521576	0.69413	0.607826	0.33289	0.272698	4	15.5451	0.569411	1.00044	0.657623	Not Significant	Not Significant	0.216221	0.158559
Q01163	RSM23	5568400	4097600	4226000	9873800	6751500	3530000	-0.429049	-0.941986	-0.731123	0.399536	0.473379	0.249158	0.246625	4	15.5451	0.569411	0.311183	0.516564	Not Significant	Not Significant	0.324791	0.398445
Q01217	ARG5,6	2261500	2309700	1612600	2108700	1554100	1018500	0.445165	1.28052	0.778893	0.269573	0.445371	0.218823	0.237092	4	15.5451	0.569411	0.181285	0.489979	Not Significant	Not Significant	0.351278	0.569323
Q01802	AAT1	4020100	1590500	2729900	5695400	5083600	1992600	-0.574913	-0.931471	-0.932777	0.404339	0.362316	0.25088	0.21618	4	15.5451	0.569411	0.571422	0.569823	Not Significant	Not Significant	0.440913	0.393255
Q01852	TIM44	12356000	9883300	9620700	11300000	10432000	5995100	0.244432	0.789859	0.431077	0.473798	0.671129	0.274564	0.286713	4	15.5451	0.569411	0.143651	0.482277	Not Significant	Not Significant	0.173194	0.324407
Q02204	MRPL13	1052500	1517100	1439300	1260100	833640	162180	1.25127	1.36297	1.81667	0.244573	0.084636	0.208838	0.0971974	4	15.5451	0.569411	1.2642	0.711604	Not Significant	Not Significant	1.07244	0.611591
Q02486	ABF2	0	394880	438610	942600	921140	432420	-1.38166	-1.98587	-2.18191	0.118006	0.04151	0.151523	0.063334	4	15.5451	0.569411	0.726085	0.601475	Not Significant	Not Significant	1.38185	0.928096
Q02608	MRPS16	7535400	5748500	5761500	8370100	4699100	4408800	0.1751	0.544718	0.308063	0.614893	0.761293	0.317401	0.299627	4	15.5451	0.569411	0.154995	0.484599	Not Significant	Not Significant	0.118448	0.2112
Q02776	TIM50	4235900	3491200	3406100	744090	674450	592850	2.46781	17.951	4.46275	5.66059880079362e-05	0.000250819	0.00606575	0.00133941	4	15.5451	0.569411	0.028349	0.45868	Significant	Significant	3.60064	4.24714
Q02950	MRP51	10944000	6516500	7860900	18362000	13658000	7794100	-0.600616	-1.41869	-1.03218	0.228984	0.314594	0.20838	0.194217	4	15.5451	0.569411	0.268849	0.5079	Not Significant	Not Significant	0.50225	0.640195
Q03028	ODC1	7782300	5293600	4024500	2202000	2153900	903540	1.75794	3.47974	2.954	0.0253579	0.00797983	0.0819813	0.0213067	4	15.5451	0.569411	0.38283	0.531227	Significant	Significant	2.09801	1.59589
Q03104	MSC1	1152200	1059000	709910	433310	122830	26950	3.07939	2.61354	4.02256	0.0591997	0.00069364	0.109059	0.00322098	4	15.5451	0.569411	2.0824	0.879052	Not Significant	Significant	3.15887	1.22768
Q03153	ATP25	0	61125	13663	80005	53456	52413	-0.165603	-0.14812	-0.221745	0.889415	0.826813	0.378087	0.313942	4	15.5451	0.569411	1.87501	0.836608	Not Significant	Not Significant	0.0825928	0.0508956
Q03201	RSM10	3635800	1726100	2295700	4417600	3535900	1574800	-0.257262	-0.467807	-0.426518	0.664273	0.674391	0.329064	0.286959	4	15.5451	0.569411	0.453637	0.545718	Not Significant	Not Significant	0.171088	0.177653
Q03246	MRPS17	7737300	3513300	3638000	10042000	6993400	5129700	-0.62168	-1.33616	-1.05655	0.252444	0.303603	0.213886	0.189623	4	15.5451	0.569411	0.324719	0.519334	Not Significant	Not Significant	0.517694	0.597835
Q03429	MZM1	517740	1879200	572080	3312900	3086400	1801700	-1.68289	-2.55495	-2.69233	0.0629738	0.0141939	0.110522	0.0309377	4	15.5451	0.569411	0.650783	0.586065	Not Significant	Significant	1.8479	1.20084
Q03430	RSM28	7763900	6128400	5437900	9561400	7582000	4477800	-0.109083	-0.305349	-0.190456	0.775331	0.850916	0.345115	0.316655	4	15.5451	0.569411	0.191431	0.492056	Not Significant	Not Significant	0.0701134	0.110513
Q03558	OYE2	638900	0	116160	223370	101920	262430	0.190369	0.207903	0.27665	0.845461	0.784953	0.36573	0.305967	4	15.5451	0.569411	1.25765	0.710264	Not Significant	Not Significant	0.105156	0.0729063
Q03799	MRPS8	0	839920	223680	694310	414400	215540	-0.599952	-0.578284	-0.830231	0.594069	0.416434	0.313232	0.23286	4	15.5451	0.569411	1.61452	0.783297	Not Significant	Not Significant	0.380453	0.226163
Q03976	RSM24	438440	227430	0	567380	482560	0	-0.287702	-0.289656	-0.405326	0.786474	0.68964	0.348811	0.288845	4	15.5451	0.569411	1.47984	0.755734	Not Significant	Not Significant	0.161377	0.104316
Q04013	YHM2	4772900	4381100	5517800	9010500	4488800	2686800	0.0288088	0.0559271	0.0482686	0.958082	0.961992	0.392344	0.343484	4	15.5451	0.569411	0.398014	0.534334	Not Significant	Not Significant	0.0168285	0.0185973
Q04172	SHE9	625670	624640	521270	180690	177630	0	2.08012	5.54857	3.61728	0.00516159	0.0017691	0.0373009	0.00674802	4	15.5451	0.569411	0.210816	0.496023	Significant	Significant	2.75225	2.28722
Q04598	YDR115W	10267000	2998400	2822800	3734200	5034600	2332500	0.328903	0.478348	0.520906	0.657373	0.608284	0.326964	0.272698	4	15.5451	0.569411	0.709151	0.59801	Not Significant	Not Significant	0.215894	0.182188
Q04599	MRPL1	8499900	5203100	4506200	11354000	8208800	4241500	-0.329382	-0.656796	-0.55408	0.54718	0.585808	0.297445	0.272698	4	15.5451	0.569411	0.377251	0.530085	Not Significant	Not Significant	0.232245	0.26187
Q04689	AIM32	206540	150610	126430	780280	718930	372270	-1.9102	-4.81916	-3.30491	0.00852826	0.00361868	0.0462053	0.0116518	4	15.5451	0.569411	0.235673	0.50111	Significant	Significant	2.44145	2.06914
Q04728	ARG7	558550	401220	628800	812380	872820	935430	-0.744929	-3.6757	-1.33723	0.0212842	0.196503	0.0747094	0.167896	4	15.5451	0.569411	0.0616086	0.465487	Not Significant	Not Significant	0.706632	1.67194
Q05779	COQ9	1639500	2137400	1531500	3176100	2090800	1631800	-0.337906	-1.06791	-0.595103	0.345726	0.558603	0.233371	0.266622	4	15.5451	0.569411	0.150181	0.483614	Not Significant	Not Significant	0.252897	0.461268
Q05892	COQ11	1504000	811900	1509400	1908300	1336200	997790	-0.155026	-0.385667	-0.26785	0.719376	0.791621	0.33571	0.306331	4	15.5451	0.569411	0.242368	0.50248	Not Significant	Not Significant	0.101482	0.143044
Q05931	SSQ1	465750	435650	357390	1175400	1032400	536180	-1.05517	-2.86148	-1.83752	0.0458609	0.0813861	0.102439	0.0965806	4	15.5451	0.569411	0.203963	0.494621	Not Significant	Not Significant	1.08945	1.33856
Q06005	LIP2	259500	54179	254990	395250	268340	151640	-0.721832	-0.849315	-1.07635	0.443549	0.294879	0.263243	0.186935	4	15.5451	0.569411	1.08349	0.674621	Not Significant	Not Significant	0.530356	0.353059
Q06089	YPR098C	1258700	1038800	1591000	1194100	988990	430630	0.677438	1.39465	1.14474	0.235586	0.266141	0.208838	0.180821	4	15.5451	0.569411	0.353916	0.525309	Not Significant	Not Significant	0.574888	0.62785
Q06090	MRPL51	4459700	1296000	246750	4723400	5131700	1852200	-1.65879	-1.27763	-2.0624	0.270494	0.0527158	0.218823	0.0745207	4	15.5451	0.569411	2.52852	0.970353	Not Significant	Not Significant	1.27806	0.567842
Q06405	ATP17	9139200	8274400	3666300	15022000	12213000	4389900	-0.51283	-0.743907	-0.81169	0.498257	0.426745	0.284708	0.234218	4	15.5451	0.569411	0.712857	0.598768	Not Significant	Not Significant	0.369832	0.302547
Q06493	YLH47	240650	436120	108150	88752	0	125750	0.480318	0.561684	0.714766	0.604311	0.483205	0.315341	0.250268	4	15.5451	0.569411	1.09689	0.677364	Not Significant	Not Significant	0.315869	0.21874
Q06630	MHR1	3937900	3158700	3951300	9152700	5829600	4124300	-0.720886	-2.06158	-1.26076	0.108259	0.22224	0.146153	0.173193	4	15.5451	0.569411	0.183411	0.490415	Not Significant	Not Significant	0.653177	0.965536
Q06668	OMS1	1764800	1024100	1279200	2176800	1376300	1022600	-0.135381	-0.346731	-0.234562	0.746266	0.816988	0.336226	0.312747	4	15.5451	0.569411	0.228677	0.499678	Not Significant	Not Significant	0.0877841	0.127106
Q06678	MRPL35	6160100	2306600	3707700	9487900	7150300	5543300	-0.945197	-2.02637	-1.60585	0.112677	0.124344	0.148846	0.121837	4	15.5451	0.569411	0.326361	0.51967	Not Significant	Not Significant	0.905376	0.948164
Q06892	POS5	794920	358110	169320	1279600	839120	531950	-1.18894	-1.60516	-1.84738	0.183729	0.0798869	0.188097	0.0958667	4	15.5451	0.569411	0.822953	0.6213	Not Significant	Not Significant	1.09752	0.735822
Q07349	MRX9	4152600	2862600	2774000	790320	312990	115940	3.38905	4.12757	5.10982	0.0145227	5.72031917114759e-05	0.0637197	0.00043639	4	15.5451	0.569411	1.01125	0.659837	Significant	Significant	4.24258	1.83795
Q07821	ISA1	193100	94087	88482	119840	0	0	-0.0904673	-0.103211	-0.133509	0.922763	0.895156	0.386908	0.32854	4	15.5451	0.569411	1.15245	0.688734	Not Significant	Not Significant	0.0481014	0.0349098
Q08023	FMP25	5727400	4860700	3794500	494470	254300	324420	3.77949	11.4831	6.63897	0.000328303	2.05575252032167e-06	0.00672216	3.13656935054987e-05	4	15.5451	0.569411	0.162495	0.486134	Significant	Significant	5.68703	3.48373
Q08179	MDM38	14580000	20918000	14433000	1278500	1121100	580580	4.12299	10.4681	7.13766	0.000470656	7.40759694830599e-07	0.00826021	1.50161627595563e-05	4	15.5451	0.569411	0.232689	0.500499	Significant	Significant	6.13032	3.3273
Q08223	AIM39	3684300	1272900	2461800	426880	725060	276860	2.35797	3.92442	3.84644	0.0171836	0.0010425	0.0672954	0.00428238	4	15.5451	0.569411	0.541524	0.563704	Significant	Significant	2.98192	1.76489
Q08230	SDH5	0	209390	0	0	559500	0	0.26823	0.243414	0.36154	0.819659	0.721575	0.360709	0.294146	4	15.5451	0.569411	1.82145	0.825647	Not Significant	Not Significant	0.141719	0.0863669
Q08822	CIR2	600210	241640	514010	358760	277560	172510	0.705875	1.38398	1.18445	0.238577	0.250438	0.208838	0.180821	4	15.5451	0.569411	0.390202	0.532735	Not Significant	Not Significant	0.601299	0.622371
Q08968	FMP40	0	45727	69706	218060	168610	83399	-1.00253	-1.73737	-1.648	0.157321	0.115334	0.172565	0.116147	4	15.5451	0.569411	0.499458	0.555095	Not Significant	Not Significant	0.938041	0.803214
Q12032	AIM41	974390	4072900	631570	2917600	1100300	293860	0.469921	0.373757	0.594202	0.727552	0.559193	0.335932	0.266622	4	15.5451	0.569411	2.37117	0.93815	Not Significant	Not Significant	0.252438	0.138136
Q12233	ATP20	28930000	10469000	19245000	40657000	35612000	19987000	-0.770585	-1.45508	-1.28553	0.219341	0.213631	0.203349	0.170271	4	15.5451	0.569411	0.420685	0.538974	Not Significant	Not Significant	0.670336	0.658881
Q12298	YDR061W	400830	455760	292160	1227400	606330	298300	-0.685459	-1.10702	-1.1114	0.330373	0.279881	0.228018	0.181164	4	15.5451	0.569411	0.575096	0.570575	Not Significant	Not Significant	0.553027	0.480996
Q12428	PDH1	358410	70866	322680	310320	500870	232730	-0.71399	-0.869181	-1.07636	0.433793	0.294874	0.258703	0.186935	4	15.5451	0.569411	1.01217	0.660025	Not Significant	Not Significant	0.530364	0.362718
Q12467	MRX4	18546000	15331000	13581000	786210	156450	68170	6.27096	6.00735	8.65533	0.00386515	4.07019663887857e-08	0.0303079	1.44902620515074e-06	4	15.5451	0.569411	1.63453	0.787394	Significant	Significant	7.39038	2.41283
Q12480	AIM45	2302000	1771500	2144900	1409200	2342000	612180	0.704708	1.22465	1.15903	0.287896	0.260411	0.224881	0.180821	4	15.5451	0.569411	0.49669	0.554529	Not Significant	Not Significant	0.584341	0.540764
Q12486	YOR131C	788350	843120	469750	1376000	1733300	652060	-0.772132	-1.53737	-1.29859	0.19902	0.2092	0.197179	0.169266	4	15.5451	0.569411	0.378371	0.530314	Not Significant	Not Significant	0.679439	0.701104
Q12487	MRPL23	4811800	1935400	3284800	8634600	5911700	4225900	-0.939316	-1.94267	-1.58827	0.123996	0.128272	0.152333	0.123422	4	15.5451	0.569411	0.350684	0.524648	Not Significant	Not Significant	0.891867	0.906591
Q12497	FMP16	3189500	2089200	2089800	5622800	3683200	1161100	-0.262698	-0.370072	-0.412768	0.730091	0.684269	0.335932	0.288845	4	15.5451	0.569411	0.755846	0.607566	Not Significant	Not Significant	0.164773	0.136623
Q3E6R5	YDR381C-A	797670	335590	379100	1280600	1415000	500340	-1.05311	-1.70694	-1.70877	0.163025	0.103326	0.174157	0.110355	4	15.5451	0.569411	0.570954	0.569727	Not Significant	Not Significant	0.985791	0.787746
Q6Q560	ISD11	4391500	2721600	2979400	7435600	5319700	2629700	-0.515501	-1.05202	-0.87004	0.352143	0.394838	0.234764	0.229184	4	15.5451	0.569411	0.360164	0.526588	Not Significant	Not Significant	0.403581	0.45328
Q96VH5	MIC10	3954000	2608500	3025600	3257000	2571500	1763000	0.359856	1.15348	0.634323	0.312946	0.533225	0.228018	0.257692	4	15.5451	0.569411	0.145992	0.482756	Not Significant	Not Significant	0.27309	0.50453

## Sheet: Fig 5F Cbp3 WT vs Cbp3 mrx4D
Uniprot	Symbol	iBAQ.Cbp3W_1	iBAQ.Cbp3W_2	iBAQ.Cbp3W_3	iBAQ.Cbp3D_1	iBAQ.Cbp3D_2	iBAQ.Cbp3D_3	logFC	t.ord	t.mod	p.ord	p.mod	q.ord	q.mod	df.r	df.0	s2.0	s2	s2.post	categ_Ord	categ_Mod	NegLogPvalMod	NegLogPvalOrd
D6W196	SAL1	1747600	837130	919930	3537700	3173600	3177800	-1.57616	-4.6686	-3.82942	0.00952828	0.00301172	0.0217764	0.00490869	4	6.55629	0.304837	0.170969	0.254111	Significant	Significant	2.52119	2.02099
P00044	CYC1	33146000	16198000	18567000	29768000	24576000	27417000	-0.336231	-1.02938	-0.823646	0.361472	0.428357	0.134552	0.104985	4	6.55629	0.304837	0.160035	0.249968	Not Significant	Not Significant	0.368194	0.441926
P00128	QCR7	3315800	3630100	2739400	12537000	10160000	16848000	-2.00808	-8.25878	-5.20885	0.0011727	0.000332197	0.010418	0.0015268	4	6.55629	0.304837	0.0886787	0.22293	Significant	Significant	3.4786	2.93081
P00175	CYB2	33258000	25691000	24748000	50632000	29648000	53848000	-0.644867	-2.11794	-1.60542	0.101578	0.137872	0.063569	0.0473549	4	6.55629	0.304837	0.139061	0.242021	Not Significant	Not Significant	0.860523	0.993201
P00359	TDH3	9588100	8041600	4597500	2623600	3195800	3463800	1.20317	3.527	2.91542	0.0242961	0.0146215	0.0281048	0.0108404	4	6.55629	0.304837	0.174554	0.25547	Not Significant	Not Significant	1.83501	1.61446
P00360	TDH1	1040000	0	757440	209150	200690	0	1.79141	2.42327	3.10298	0.0725062	0.0105245	0.0515572	0.00906333	4	6.55629	0.304837	0.819743	0.499946	Not Significant	Significant	1.9778	1.13962
P00410	COX2	8011800	9224500	6818100	3459600	6050500	6550900	0.625871	1.98049	1.54519	0.118735	0.151731	0.0659984	0.0512267	4	6.55629	0.304837	0.149801	0.246091	Not Significant	Not Significant	0.818926	0.925422
P00447	SOD2	3504600	2972200	2128900	2918100	2965800	3856700	-0.196643	-0.791346	-0.50838	0.473022	0.621642	0.165269	0.138865	4	6.55629	0.304837	0.0926221	0.224424	Not Significant	Not Significant	0.20646	0.325118
P00560	PGK1	1455300	1035100	1402000	1317500	954620	1132600	0.189378	0.921282	0.50215	0.40904	0.62587	0.148364	0.139286	4	6.55629	0.304837	0.0633818	0.213344	Not Significant	Not Significant	0.203516	0.388235
P00830	ATP2	120190000	94937000	73816000	76960000	81016000	118000000	0.0650395	0.231381	0.164587	0.828373	0.872379	0.246288	0.177524	4	6.55629	0.304837	0.11852	0.234237	Not Significant	Not Significant	0.059295	0.0817739
P00890	CIT1	18105000	16199000	15864000	26580000	22725000	32989000	-0.699519	-4.19562	-1.89162	0.0137442	0.0862751	0.0217764	0.034874	4	6.55629	0.304837	0.0416963	0.205127	Not Significant	Not Significant	1.06411	1.86188
P00924	ENO1	2844300	2878400	2318800	731540	1840100	4550900	0.543925	0.708246	0.919784	0.517882	0.378225	0.177324	0.0964557	4	6.55629	0.304837	0.884708	0.524562	Not Significant	Not Significant	0.42225	0.285769
P00925	ENO2	672900	670100	746720	670810	146330	921130	0.632267	0.770321	1.02366	0.484083	0.32888	0.16799	0.0873997	4	6.55629	0.304837	1.01053	0.572239	Not Significant	Not Significant	0.482963	0.315081
P00927	ILV1	1185500	1119100	871770	1657300	1704400	2999600	-0.957672	-3.08665	-2.37427	0.0366934	0.0377602	0.035666	0.0193699	4	6.55629	0.304837	0.144394	0.244042	Not Significant	Not Significant	1.42297	1.43541
P00942	TPI1	1532800	92228	505300	545310	260450	244500	0.346866	0.280577	0.413012	0.792949	0.687862	0.241464	0.148629	4	6.55629	0.304837	2.29251	1.05801	Not Significant	Not Significant	0.162498	0.100755
P01097	INH1	11601000	7045700	6562200	17674000	14615000	16066000	-0.983925	-3.63814	-2.50781	0.0220007	0.0299062	0.0272938	0.0169241	4	6.55629	0.304837	0.109712	0.2309	Not Significant	Not Significant	1.52424	1.65756
P01120	RAS2	1373800	928910	981520	145330	70204	101050	3.41554	9.74064	8.21632	0.000622136	6.60384e-06	0.010418	0.000392402	4	6.55629	0.304837	0.184432	0.259213	Significant	Significant	5.1802	3.20611
P02381	VAR1	916950	539160	934880	814330	832890	1788700	-0.46408	-1.02029	-1.02595	0.36528	0.327851	0.13536	0.0873997	4	6.55629	0.304837	0.310338	0.306921	Not Significant	Not Significant	0.484323	0.437374
P02992	TUF1	6734500	4863300	5361900	3915000	3196900	5188600	0.478406	1.94659	1.23894	0.12344	0.242209	0.0681709	0.0713767	4	6.55629	0.304837	0.0906018	0.223659	Not Significant	Not Significant	0.61581	0.908545
P02994	TEF1	6829600	3640100	4715300	1173900	1220100	2360300	1.70528	4.06102	3.88133	0.0153358	0.0027595	0.0217764	0.00490869	4	6.55629	0.304837	0.264493	0.28955	Significant	Significant	2.55917	1.81429
P04037	COX4	50619000	40994000	36470000	43134000	26699000	68166000	-0.0176205	-0.0425406	-0.0402942	0.968107	0.968611	0.274405	0.191213	4	6.55629	0.304837	0.257348	0.286843	Not Significant	Not Significant	0.0138508	0.0140768
P04710	AAC1	2967200	2712000	1798400	3859200	2980700	5181400	-0.680707	-2.12574	-1.67541	0.100689	0.123182	0.063569	0.0440934	4	6.55629	0.304837	0.153812	0.24761	Not Significant	Not Significant	0.909453	0.997019
P04803	MSW1	275720	261290	221370	183180	518340	821690	-0.76348	-1.17917	-1.42995	0.303677	0.181653	0.121472	0.0579963	4	6.55629	0.304837	0.628829	0.427604	Not Significant	Not Significant	0.740756	0.517588
P04840	POR1	158480000	103900000	77700000	94957000	105230000	135420000	-0.0269501	-0.0804331	-0.0656035	0.939756	0.948919	0.271769	0.18795	4	6.55629	0.304837	0.1684	0.253138	Not Significant	Not Significant	0.0227707	0.0269847
P05626	ATP4	7472100	7347100	7485100	6968400	8517000	11737000	-0.253818	-1.15789	-0.667881	0.311336	0.518544	0.12271	0.120019	4	6.55629	0.304837	0.0720777	0.21664	Not Significant	Not Significant	0.285214	0.50677
P06168	ILV5	91364000	68332000	58798000	86273000	75378000	109770000	-0.319837	-1.30592	-0.828729	0.261617	0.425599	0.109324	0.104985	4	6.55629	0.304837	0.0899732	0.223421	Not Significant	Not Significant	0.370999	0.582334
P06182	CYC3	0	84662	372910	613190	361220	334620	-1.41891	-2.03049	-2.5433	0.11215	0.0281042	0.0650374	0.0166061	4	6.55629	0.304837	0.732488	0.466883	Not Significant	Not Significant	1.55123	0.950202
P07143	CYT1	4683800	3404300	2760300	2943200	3416900	4921400	-0.0564266	-0.180509	-0.139657	0.865529	0.89156	0.254312	0.180193	4	6.55629	0.304837	0.146575	0.244868	Not Significant	Not Significant	0.0498496	0.0627183
P07246	ADH3	4564500	3503900	2588200	3586400	4095400	6674100	-0.414582	-1.14925	-0.989545	0.314498	0.344536	0.12278	0.0897912	4	6.55629	0.304837	0.195203	0.263294	Not Significant	Not Significant	0.462766	0.502382
P07251	ATP1	199820000	178980000	175090000	256290000	259990000	388530000	-0.682554	-3.32347	-1.81003	0.0292835	0.0988144	0.030201	0.0388846	4	6.55629	0.304837	0.0632677	0.213301	Not Significant	Not Significant	1.00518	1.53338
P07253	CBP6	96470000	72637000	72492000	53137000	57084000	72246000	0.404295	2.11112	1.08008	0.102361	0.304166	0.063569	0.0832884	4	6.55629	0.304837	0.0550126	0.210173	Not Significant	Not Significant	0.51689	0.989865
P07255	COX9	2561400	2015200	1385200	1558600	11619000	15309000	-1.75901	-1.64345	-2.34994	0.175635	0.0393934	0.0835248	0.0193699	4	6.55629	0.304837	1.71836	0.840452	Not Significant	Significant	1.40458	0.755388
P07256	COR1	27244000	27691000	19460000	32334000	25858000	49783000	-0.501149	-1.55074	-1.23079	0.195904	0.245119	0.0916364	0.0713767	4	6.55629	0.304837	0.156657	0.248688	Not Significant	Not Significant	0.610623	0.707957
P07257	QCR2	120520000	144580000	97093000	112310000	100200000	194920000	-0.12489	-0.367615	-0.302946	0.731785	0.767817	0.226961	0.160084	4	6.55629	0.304837	0.173126	0.254929	Not Significant	Not Significant	0.114742	0.135616
P07266	MRS1	98064	42179	76198	74617	141840	196670	-0.9078	-1.66078	-1.85523	0.172094	0.0916747	0.0832278	0.0368063	4	6.55629	0.304837	0.448174	0.35915	Not Significant	Not Significant	1.03775	0.764234
P07275	PUT2	3888800	4498800	4029200	9029500	8423200	16572000	-1.38678	-4.38201	-3.42264	0.0118563	0.0060354	0.0217764	0.00655611	4	6.55629	0.304837	0.15023	0.246253	Not Significant	Not Significant	2.21929	1.92605
P07342	ILV2	12051000	9743300	6586200	7895500	5479000	12380000	0.176685	0.415493	0.400381	0.699102	0.696859	0.220046	0.150027	4	6.55629	0.304837	0.271246	0.292109	Not Significant	Not Significant	0.156855	0.155459
P08067	RIP1	7170900	5840900	3662300	7043100	6296900	8829000	-0.450669	-1.40536	-1.10885	0.232622	0.292118	0.101595	0.0807335	4	6.55629	0.304837	0.154252	0.247777	Not Significant	Not Significant	0.534442	0.633349
P08417	FUM1	11725000	7491600	9378700	13200000	12475000	21383000	-0.698549	-2.25862	-1.73308	0.0868128	0.112147	0.0589779	0.0413901	4	6.55629	0.304837	0.143482	0.243696	Not Significant	Not Significant	0.950212	1.06142
P08525	QCR8	255220	924230	636790	1819300	1464600	1802400	-1.66626	-2.97064	-3.36337	0.0411182	0.00668722	0.037578	0.00664829	4	6.55629	0.304837	0.471929	0.368152	Significant	Significant	2.17475	1.38597
P09440	MIS1	2074200	766500	1588400	1976700	1744300	2501600	-0.590702	-1.29684	-1.30517	0.264435	0.219567	0.109882	0.066227	4	6.55629	0.304837	0.311211	0.307252	Not Significant	Not Significant	0.658433	0.577681
P09457	ATP5	66972000	67260000	50024000	96419000	88321000	155210000	-0.850765	-2.93831	-2.14043	0.0424607	0.056583	0.037861	0.0250909	4	6.55629	0.304837	0.125752	0.236978	Not Significant	Not Significant	1.24731	1.37201
P09624	LPD1	3433200	2236000	2108400	750270	1003600	1043900	1.45466	5.43146	3.71408	0.00557448	0.00366159	0.0176733	0.00530665	4	6.55629	0.304837	0.107592	0.230097	Not Significant	Not Significant	2.43633	2.2538
P0CS90	SSC1	35234000	40436000	28421000	10327000	9975900	15875000	1.54329	5.90173	3.95677	0.00412445	0.00243151	0.0163667	0.00481603	4	6.55629	0.304837	0.102572	0.228194	Significant	Significant	2.61412	2.38463
P10174	COX7	0	2964800	0	11782000	9153500	22594000	-4.91942	-3.45773	-5.20517	0.0258713	0.000334035	0.0288151	0.0015268	4	6.55629	0.304837	3.03625	1.33983	Significant	Significant	3.47621	1.58718
P10662	MRP1	533800	1956100	744360	1279100	1385000	2350300	-0.807145	-1.28979	-1.54025	0.266643	0.15292	0.109929	0.0513365	4	6.55629	0.304837	0.58743	0.411917	Not Significant	Not Significant	0.815535	0.57407
P10663	MRP2	9264500	4820800	5318400	9430100	13268000	19405000	-1.11784	-2.66087	-2.54388	0.0563391	0.0280755	0.0446542	0.0166061	4	6.55629	0.304837	0.264731	0.28964	Not Significant	Not Significant	1.55167	1.24919
P10834	PET54	363030	329420	417320	970970	558500	1295600	-1.27179	-3.44017	-3.01438	0.0262896	0.012291	0.0288513	0.00998494	4	6.55629	0.304837	0.205003	0.267008	Not Significant	Not Significant	1.91041	1.58022
P10849	MTF2	2701600	870280	1451400	2454500	2187000	2963700	-0.740324	-1.51246	-1.58923	0.204961	0.141485	0.0933232	0.0483165	4	6.55629	0.304837	0.359391	0.325509	Not Significant	Not Significant	0.84929	0.688329
P11914	MAS2	7517300	8080200	6075200	4578200	6837700	9460900	0.105756	0.323341	0.25898	0.762635	0.800631	0.233985	0.165186	4	6.55629	0.304837	0.160465	0.250132	Not Significant	Not Significant	0.0965678	0.117683
P12686	MRP13	1647400	1696500	1804900	2578000	2119100	4053600	-0.711412	-2.54266	-1.80187	0.0638002	0.100156	0.0470804	0.0389788	4	6.55629	0.304837	0.117424	0.233822	Not Significant	Not Significant	0.999322	1.19518
P12687	MRP7	12778000	6133700	7774200	13003000	14047000	14785000	-0.715994	-2.26154	-1.76695	0.0865327	0.106089	0.0589779	0.0398846	4	6.55629	0.304837	0.150349	0.246298	Not Significant	Not Significant	0.974329	1.06282
P12695	LAT1	9162400	5681700	5356300	5036800	4545000	8007400	0.201721	0.574496	0.485075	0.596396	0.637532	0.196133	0.140305	4	6.55629	0.304837	0.184935	0.259404	Not Significant	Not Significant	0.195498	0.224465
P14063	MRPL31	16811000	5206000	8817800	2542000	2195700	2762600	1.88175	3.77466	4.00836	0.0195256	0.00223081	0.0253243	0.00480851	4	6.55629	0.304837	0.372786	0.330584	Significant	Significant	2.65154	1.7094
P14066	CBS1	0	321500	135430	0	0	179790	0.502658	0.79517	0.953971	0.471032	0.361433	0.165248	0.0933757	4	6.55629	0.304837	0.599399	0.416453	Not Significant	Not Significant	0.441973	0.32695
P14540	FBA1	0	88826	0	0	0	65930	-0.21715	-0.282477	-0.366976	0.791592	0.720887	0.241464	0.15464	4	6.55629	0.304837	0.886427	0.525213	Not Significant	Not Significant	0.142133	0.101499
P14905	CBS2	125900	163430	58161	331360	0	66573	-0.96383	-1.02925	-1.42341	0.361527	0.183495	0.134552	0.0579963	4	6.55629	0.304837	1.31538	0.687754	Not Significant	Not Significant	0.736376	0.441859
P15179	MSD1	148170	205890	131050	738470	317080	951780	-1.93359	-3.73746	-4.05267	0.0201656	0.00207226	0.025764	0.00480851	4	6.55629	0.304837	0.401483	0.341458	Significant	Significant	2.68356	1.69539
P15424	MSS116	9885300	4824300	6567300	6703400	3741400	8236000	0.200163	0.440943	0.442842	0.682039	0.666817	0.216233	0.144607	4	6.55629	0.304837	0.309097	0.306451	Not Significant	Not Significant	0.175993	0.166191
P16387	PDA1	1815300	1231100	1319700	1735700	2194600	3418300	-0.71413	-2.13449	-1.73902	0.0997034	0.111062	0.063569	0.0412457	4	6.55629	0.304837	0.167903	0.25295	Not Significant	Not Significant	0.954436	1.00129
P16547	OM45	4701200	2920600	3587200	4684200	5152900	8833100	-0.704652	-2.02817	-1.69927	0.112447	0.118503	0.0650374	0.0429358	4	6.55629	0.304837	0.181065	0.257937	Not Significant	Not Significant	0.926271	0.949051
P16622	HEM15	727600	499280	722080	2891400	960010	2653000	-1.60372	-2.9625	-3.29242	0.0414514	0.00756356	0.037578	0.00714739	4	6.55629	0.304837	0.439571	0.35589	Significant	Significant	2.12127	1.38246
P17505	MDH1	76114000	84597000	56030000	162850000	139610000	249430000	-1.3248	-4.31016	-3.29132	0.0125444	0.00757799	0.0217764	0.00714739	4	6.55629	0.304837	0.141711	0.243025	Not Significant	Not Significant	2.12045	1.90155
P17558	PET123	13645000	8822700	9702100	15761000	13709000	24251000	-0.721831	-2.30791	-1.78633	0.0822211	0.102758	0.0567594	0.039393	4	6.55629	0.304837	0.146732	0.244928	Not Significant	Not Significant	0.988184	1.08502
P18239	PET9	37537000	28765000	38434000	68255000	51262000	76284000	-0.895065	-4.1222	-2.35802	0.0145862	0.0388436	0.0217764	0.0193699	4	6.55629	0.304837	0.0707198	0.216125	Not Significant	Not Significant	1.41068	1.83606
P18496	ATP10	2396700	1665700	1852300	4891900	4366400	7702200	-1.49187	-5.0621	-3.73986	0.00716996	0.00350469	0.0204584	0.00520624	4	6.55629	0.304837	0.130284	0.238695	Not Significant	Not Significant	2.45535	2.14448
P18544	ARG8	0	492980	207760	637090	329670	789590	-1.09295	-1.79345	-2.11539	0.147358	0.059064	0.0764481	0.0258699	4	6.55629	0.304837	0.557082	0.400418	Not Significant	Not Significant	1.22868	0.831625
P18900	COQ1	6357600	3486400	3933300	6124900	5242900	9389600	-0.596718	-1.63472	-1.41952	0.177448	0.184597	0.0839207	0.058036	4	6.55629	0.304837	0.199869	0.265062	Not Significant	Not Significant	0.733775	0.750929
P19262	KGD2	14224000	9214600	8028700	12575000	11897000	17433000	-0.436473	-1.44386	-1.08831	0.222272	0.300681	0.0996155	0.0827154	4	6.55629	0.304837	0.137075	0.241268	Not Significant	Not Significant	0.521894	0.653116
P19414	ACO1	82432000	75240000	61859000	124330000	97116000	169600000	-0.805396	-3.06435	-2.06313	0.0374991	0.0645795	0.035666	0.0271105	4	6.55629	0.304837	0.103618	0.228591	Not Significant	Not Significant	1.18991	1.42598
P19516	COX11	420950	379050	173820	1025700	343190	999860	-1.22188	-1.85705	-2.26795	0.136867	0.0454172	0.0730559	0.0209202	4	6.55629	0.304837	0.649384	0.435393	Not Significant	Not Significant	1.34278	0.8637
P19882	HSP60	60766000	45224000	37723000	37945000	34040000	61521000	0.127859	0.387193	0.312374	0.718332	0.76084	0.224415	0.160084	4	6.55629	0.304837	0.163569	0.251308	Not Significant	Not Significant	0.118707	0.143675
P19955	YMR31	6420900	3172300	6466900	30485000	9502200	16222000	-1.71893	-2.89569	-3.37277	0.044309	0.00657929	0.0387028	0.00664829	4	6.55629	0.304837	0.52857	0.389614	Significant	Significant	2.18182	1.35351
P20084	MRPL33	2035200	4416800	1565800	2108500	1437500	14899000	-0.560617	-0.493011	-0.714184	0.647844	0.490604	0.20848	0.115224	4	6.55629	0.304837	1.93959	0.924279	Not Significant	Not Significant	0.309269	0.18853
P20967	KGD1	11529000	9683900	8597500	25539000	23908000	38750000	-1.54116	-6.15589	-3.97967	0.00353346	0.00234018	0.0163667	0.00480851	4	6.55629	0.304837	0.0940164	0.224953	Significant	Significant	2.63075	2.4518
P21375	OSM1	65864	15727	80321	171460	132320	195460	-1.91202	-2.51809	-3.25671	0.0654902	0.00804821	0.0475084	0.00725349	4	6.55629	0.304837	0.864835	0.517032	Not Significant	Significant	2.0943	1.18382
P21560	CBP3	466450000	318380000	261310000	421540000	499490000	499070000	-0.479044	-1.85312	-1.23059	0.137492	0.245194	0.0730559	0.0713767	4	6.55629	0.304837	0.100239	0.22731	Not Significant	Not Significant	0.61049	0.861723
P21771	MRPS28	9600500	7556700	5936600	8403900	5719700	20875000	-0.406733	-0.690741	-0.801375	0.527721	0.44058	0.178127	0.106556	4	6.55629	0.304837	0.520092	0.386401	Not Significant	Not Significant	0.355975	0.277596
P21801	SDH2	12541000	10283000	8463400	12196000	14097000	18486000	-0.514002	-2.13894	-1.33563	0.0992056	0.209752	0.063569	0.0642449	4	6.55629	0.304837	0.0866209	0.22215	Not Significant	Not Significant	0.678294	1.00346
P21954	IDP1	17386000	16211000	14957000	33802000	26431000	50138000	-1.13651	-4.11435	-2.88551	0.0146799	0.0154099	0.0217764	0.0111666	4	6.55629	0.304837	0.114455	0.232697	Not Significant	Not Significant	1.8122	1.83328
P22353	MRPL8	3753100	2786500	2674400	5881200	4306500	6612000	-0.860654	-3.57985	-2.23626	0.0231708	0.0479764	0.0276237	0.021929	4	6.55629	0.304837	0.0867	0.22218	Not Significant	Not Significant	1.31897	1.63506
P22354	MRPL20	7769400	5266600	4648200	4565900	5565300	11799000	-0.218868	-0.462596	-0.47643	0.667699	0.643477	0.212473	0.14109	4	6.55629	0.304837	0.335778	0.316561	Not Significant	Not Significant	0.191467	0.175419
P23180	AIM17	1165800	1750100	1224800	3961900	3062900	4666900	-1.50075	-5.87004	-3.86225	0.00420637	0.00284955	0.0163667	0.00490869	4	6.55629	0.304837	0.098045	0.226479	Significant	Significant	2.54522	2.37609
P23369	MRPL25	8434200	4326800	6128700	9405500	13013000	18259000	-1.10693	-2.82385	-2.57744	0.0476412	0.0264717	0.0399815	0.0164787	4	6.55629	0.304837	0.230487	0.276664	Not Significant	Not Significant	1.57722	1.32202
P23641	MIR1	12525000	9648300	8921300	14436000	10437000	18350000	-0.452892	-1.62649	-1.14814	0.179173	0.276265	0.0842709	0.0777997	4	6.55629	0.304837	0.116299	0.233396	Not Significant	Not Significant	0.558674	0.746727
P23644	TOM40	5242700	1248200	938280	945530	1170800	1578200	0.604427	0.758017	0.997532	0.490647	0.340823	0.169353	0.0892149	4	6.55629	0.304837	0.95372	0.550712	Not Significant	Not Significant	0.467471	0.309231
P23833	SCO1	0	62910	67065	542020	857270	1167900	-3.1489	-5.27908	-6.16322	0.00617401	8.44604e-05	0.0188749	0.000836442	4	6.55629	0.304837	0.533695	0.391556	Significant	Significant	4.07335	2.20943
P25038	IFM1	1085400	627700	734100	540420	233490	1178300	0.583377	0.817001	1.03222	0.459794	0.32504	0.161969	0.0873935	4	6.55629	0.304837	0.764794	0.479124	Not Significant	Not Significant	0.488063	0.337437
P25039	MEF1	947770	572250	510550	373320	822320	584680	0.208492	0.486016	0.470995	0.65238	0.647227	0.209154	0.141391	4	6.55629	0.304837	0.276037	0.293924	Not Significant	Not Significant	0.188944	0.185499
P25270	MRM1	856140	1238400	1021000	1610200	899880	2854600	-0.644651	-1.27708	-1.36583	0.270669	0.200386	0.110858	0.0616943	4	6.55629	0.304837	0.382214	0.334157	Not Significant	Not Significant	0.698132	0.567561
P25345	SLM5	0	125450	0	0	82620	117230	0.0322117	0.0627068	0.0677269	0.953008	0.947269	0.273752	0.18795	4	6.55629	0.304837	0.395811	0.339309	Not Significant	Not Significant	0.0235268	0.0209033
P25348	MRPL32	0	343580	88693	1266000	1625600	2416000	-3.1691	-4.97205	-5.98735	0.00764034	0.000107678	0.0210973	0.000836653	4	6.55629	0.304837	0.609384	0.420236	Significant	Significant	3.96787	2.11689
P25374	NFS1	759600	544700	411290	914260	958800	1364100	-0.937618	-2.98623	-2.3183	0.0404887	0.0416206	0.037578	0.0201065	4	6.55629	0.304837	0.147876	0.245361	Not Significant	Not Significant	1.38069	1.39267
P25573	MGR1	1120400	1128300	886240	1199400	1153000	738020	0.0448322	0.177815	0.115638	0.86751	0.910109	0.254312	0.183318	4	6.55629	0.304837	0.0953529	0.225459	Not Significant	Not Significant	0.0409064	0.0617256
P25605	ILV6	0	318880	267260	87041	0	267590	0.968013	1.12248	1.51543	0.32448	0.159019	0.125682	0.0527874	4	6.55629	0.304837	1.11558	0.612043	Not Significant	Not Significant	0.798551	0.488812
P25626	IMG1	23351000	17731000	15354000	25572000	25539000	35357000	-0.620297	-2.62449	-1.61574	0.0585231	0.135613	0.0455418	0.0471237	4	6.55629	0.304837	0.0837915	0.221078	Not Significant	Not Significant	0.867699	1.23267
P25642	IMG2	4359500	1400300	1793000	3404800	2818900	6708100	-0.852111	-1.36152	-1.62598	0.244992	0.133403	0.103819	0.0469666	4	6.55629	0.304837	0.587534	0.411957	Not Significant	Not Significant	0.874833	0.610847
P25719	CPR3	4666200	2374500	2728300	4294900	4278200	3931600	-0.418957	-1.39624	-1.0463	0.235142	0.31879	0.101658	0.0864958	4	6.55629	0.304837	0.135054	0.240503	Not Significant	Not Significant	0.496495	0.628669
P27697	COQ8	226370	166830	141320	207370	307530	657880	-0.991577	-1.8787	-2.05965	0.133482	0.0649635	0.0718624	0.0271105	4	6.55629	0.304837	0.41786	0.347664	Not Significant	Not Significant	1.18733	0.874577
P27929	NAM9	4311700	2214700	2023900	3819900	2573800	5357800	-0.48219	-1.04769	-1.06115	0.353911	0.312296	0.133458	0.0851225	4	6.55629	0.304837	0.317732	0.309723	Not Significant	Not Significant	0.505433	0.451106
P28239	PPA2	1269900	357170	966700	878530	518280	879260	0.0437363	0.0715352	0.084506	0.946406	0.934235	0.27277	0.187542	4	6.55629	0.304837	0.560708	0.401792	Not Significant	Not Significant	0.0295437	0.0239226
P28241	IDH2	59768000	56651000	39682000	97454000	82671000	167000000	-1.10797	-3.09415	-2.65003	0.0364272	0.0233059	0.035666	0.0152181	4	6.55629	0.304837	0.192339	0.262209	Not Significant	Not Significant	1.63253	1.43857
P28778	MRP17	2872700	2150800	2843900	6283200	8354000	5873600	-1.37769	-6.64553	-3.64954	0.00266171	0.00408722	0.0142402	0.00555756	4	6.55629	0.304837	0.0644663	0.213755	Not Significant	Not Significant	2.38857	2.57484
P28834	IDH1	90612000	58917000	60058000	131410000	118760000	198120000	-1.08985	-3.59338	-2.71552	0.0228927	0.0207738	0.0276237	0.0138695	4	6.55629	0.304837	0.13798	0.241611	Not Significant	Not Significant	1.68248	1.6403
P30902	ATP7	7025700	10373000	6337600	4815800	6622300	7197000	0.336279	1.20367	0.85197	0.295077	0.413142	0.118586	0.102715	4	6.55629	0.304837	0.117078	0.233691	Not Significant	Not Significant	0.383901	0.530065
P31334	MRPL9	2176300	1235100	1204100	3942700	2490900	3596200	-1.14929	-3.33656	-2.77784	0.0289283	0.0186192	0.0301984	0.0125722	4	6.55629	0.304837	0.177972	0.256765	Not Significant	Not Significant	1.73004	1.53868
P32191	GUT2	3682000	2701900	2334200	3195000	2716700	5240400	-0.323319	-0.93791	-0.781303	0.401392	0.451791	0.146367	0.108248	4	6.55629	0.304837	0.17825	0.256871	Not Significant	Not Significant	0.345062	0.396432
P32266	MGM1	123970	25072	0	589100	314910	659150	-2.67671	-3.02872	-4.11958	0.0388294	0.00185479	0.0365254	0.00480851	4	6.55629	0.304837	1.17159	0.633269	Significant	Significant	2.73171	1.41084
P32316	ACH1	7014700	9141500	4992100	12075000	10511000	20038000	-0.996662	-2.62796	-2.34447	0.0583105	0.0397698	0.0455418	0.0193699	4	6.55629	0.304837	0.215749	0.27108	Not Significant	Not Significant	1.40045	1.23425
P32317	AFG1	474350	240990	238940	232040	261120	234380	0.314546	0.946748	0.767311	0.397376	0.459714	0.14599	0.109704	4	6.55629	0.304837	0.165573	0.252067	Not Significant	Not Significant	0.337512	0.400798
P32335	MSS51	2301500	1731400	1847000	3327400	2678400	4229100	-0.785473	-3.45567	-2.05712	0.02592	0.0652438	0.0288151	0.0271105	4	6.55629	0.304837	0.077498	0.218693	Not Significant	Not Significant	1.18546	1.58637
P32340	NDI1	7494700	8778300	6616900	16811000	14833000	23066000	-1.24127	-5.55977	-3.25854	0.0051241	0.00802257	0.017545	0.00725349	4	6.55629	0.304837	0.0747666	0.217658	Not Significant	Not Significant	2.09569	2.29038
P32387	MRP20	2783900	1847700	2267000	6760900	4431300	7939000	-1.45009	-4.77875	-3.61273	0.00878355	0.00435254	0.0217764	0.00555756	4	6.55629	0.304837	0.138119	0.241664	Not Significant	Not Significant	2.36126	2.05633
P32388	MRP49	296980	578040	600170	1891900	906730	2008400	-1.68784	-3.4115	-3.60694	0.0269901	0.0043959	0.0292451	0.00555756	4	6.55629	0.304837	0.367164	0.328454	Significant	Significant	2.35695	1.5688
P32453	ATP11	133080	144290	170280	324090	156780	489760	-0.976012	-1.98537	-2.09138	0.118074	0.0615403	0.0659984	0.0263075	4	6.55629	0.304837	0.36251	0.326691	Not Significant	Not Significant	1.21084	0.927844
P32473	PDB1	4308600	5294100	2830100	4379000	3571200	7592300	-0.29303	-0.697903	-0.666978	0.523679	0.519099	0.178127	0.120019	4	6.55629	0.304837	0.264439	0.289529	Not Significant	Not Significant	0.28475	0.280935
P32606	PET127	95688	172630	40990	0	47193	61769	0.211184	0.269169	0.352234	0.801114	0.731594	0.241464	0.156372	4	6.55629	0.304837	0.923346	0.539203	Not Significant	Not Significant	0.13573	0.0963058
P32611	RML2	11031000	5392000	6279500	3807000	3663800	4622300	0.844785	2.55404	2.06307	0.0630347	0.0645861	0.0470804	0.0271105	4	6.55629	0.304837	0.164107	0.251512	Not Significant	Not Significant	1.18986	1.20042
P32787	MGM101	5926500	4288500	3915800	10847000	8058400	12660000	-1.15832	-4.39423	-2.96569	0.0117438	0.0133866	0.0217764	0.0103303	4	6.55629	0.304837	0.104228	0.228822	Not Significant	Not Significant	1.87333	1.93019
P32795	YME1	864610	515160	110920	416550	323740	571940	-0.2142	-0.232647	-0.320226	0.827454	0.755046	0.246288	0.160084	4	6.55629	0.304837	1.27155	0.671145	Not Significant	Not Significant	0.122027	0.0822559
P32799	COX13	2202100	489700	1204100	637420	273750	1829800	0.674624	0.666154	0.940215	0.541765	0.368124	0.181154	0.0946927	4	6.55629	0.304837	1.53839	0.772255	Not Significant	Not Significant	0.434006	0.266189
P32860	NFU1	879100	680530	744340	1668600	1342000	1228900	-0.875842	-5.15106	-2.36478	0.00673951	0.0383892	0.0198933	0.0193699	4	6.55629	0.304837	0.043366	0.20576	Not Significant	Not Significant	1.41579	2.17137
P32874	HFA1	24359000	20292000	16968000	26836000	28799000	33129000	-0.5367	-3.06546	-1.44562	0.0374584	0.17731	0.035666	0.0572598	4	6.55629	0.304837	0.0459794	0.20675	Not Significant	Not Significant	0.751267	1.42645
P32875	LIP5	0	869250	641690	521650	456710	2507200	-1.00758	-0.872259	-1.26759	0.432297	0.232191	0.154832	0.0693307	4	6.55629	0.304837	2.00153	0.94775	Not Significant	Not Significant	0.634155	0.364218
P32891	DLD1	1977200	1425400	1288400	1501700	1227500	3142700	-0.224639	-0.496475	-0.497611	0.645604	0.62896	0.20848	0.139451	4	6.55629	0.304837	0.307092	0.305691	Not Significant	Not Significant	0.201377	0.190034
P32898	CYM1	562800	420100	335920	674110	368580	960920	-0.529302	-1.15691	-1.16751	0.311692	0.268697	0.12271	0.0760288	4	6.55629	0.304837	0.313976	0.3083	Not Significant	Not Significant	0.570737	0.506274
P32904	MRPL6	5280700	1745500	3654800	5208900	3915400	6855800	-0.684434	-1.30528	-1.4259	0.261814	0.182793	0.109324	0.0579963	4	6.55629	0.304837	0.412424	0.345604	Not Significant	Not Significant	0.73804	0.582007
P33303	SFC1	9276400	5173400	3978300	9451200	7255900	11099000	-0.66506	-1.65111	-1.53509	0.17406	0.154172	0.0834408	0.0514661	4	6.55629	0.304837	0.243366	0.281544	Not Significant	Not Significant	0.811993	0.759301
P33311	MDL2	287920	292980	149560	297680	306690	398700	-0.509551	-1.47182	-1.22994	0.215043	0.245425	0.096883	0.0713767	4	6.55629	0.304837	0.179786	0.257452	Not Significant	Not Significant	0.610081	0.667475
P33416	HSP78	380160	103330	261390	691190	488680	654580	-1.47616	-2.546	-2.9313	0.0635748	0.0142195	0.0470804	0.0106952	4	6.55629	0.304837	0.504244	0.380396	Not Significant	Not Significant	1.84712	1.19672
P33421	SDH3	612110	817930	433800	1297200	1509400	1824700	-1.34667	-4.48369	-3.36247	0.0109587	0.00669766	0.0217764	0.00664829	4	6.55629	0.304837	0.135315	0.240601	Not Significant	Not Significant	2.17408	1.96024
P33759	MRPS5	384590	223950	813270	309730	520210	1217800	-0.495359	-0.627859	-0.823219	0.564159	0.428589	0.187179	0.104985	4	6.55629	0.304837	0.933701	0.543127	Not Significant	Not Significant	0.367959	0.248598
P34227	PRX1	11022000	10196000	7420300	12024000	10415000	13827000	-0.351376	-1.66736	-0.929039	0.170769	0.373625	0.0830563	0.0956935	4	6.55629	0.304837	0.0666156	0.21457	Not Significant	Not Significant	0.427564	0.767591
P35180	TOM20	2922300	1465700	1450600	1924100	2526800	2583200	-0.338437	-0.936963	-0.807506	0.401824	0.437192	0.146367	0.106467	4	6.55629	0.304837	0.195705	0.263484	Not Significant	Not Significant	0.359328	0.395964
P35191	MDJ1	434280	602890	766780	0	97666	1312200	0.771039	0.694978	1.00159	0.525327	0.338949	0.178127	0.089117	4	6.55629	0.304837	1.84629	0.888928	Not Significant	Not Significant	0.469865	0.27957
P35996	MRPL38	360670	327190	452910	742270	707010	930390	-1.06383	-5.75166	-2.85154	0.00453064	0.0163574	0.016862	0.0116161	4	6.55629	0.304837	0.0513151	0.208772	Not Significant	Not Significant	1.78629	2.34384
P36013	MAE1	171480	158720	142080	420250	221230	310720	-0.967061	-3.46948	-2.45114	0.0255957	0.0330219	0.0288151	0.018338	4	6.55629	0.304837	0.116539	0.233487	Not Significant	Not Significant	1.4812	1.59183
P36056	RSM22	372680	497670	312010	466290	249610	982310	-0.327454	-0.542071	-0.636714	0.616555	0.537873	0.199914	0.1234	4	6.55629	0.304837	0.547369	0.396737	Not Significant	Not Significant	0.26932	0.210028
P36060	MCR1	11733000	7317500	10315000	36472000	29114000	53020000	-1.99677	-6.16418	-4.90118	0.00351602	0.000530939	0.0163667	0.00197178	4	6.55629	0.304837	0.157397	0.248969	Significant	Significant	3.27495	2.45395
P36101	TCD2	472000	334990	262610	312060	713720	1450500	-0.986611	-1.43841	-1.78797	0.223708	0.10248	0.099737	0.039393	4	6.55629	0.304837	0.705699	0.456732	Not Significant	Not Significant	0.989359	0.650319
P36141	FMP46	6066100	6376500	4757400	11381000	15271000	24131000	-1.50346	-4.40384	-3.64233	0.0116563	0.00413778	0.0217764	0.00555756	4	6.55629	0.304837	0.174829	0.255574	Significant	Significant	2.38323	1.93344
P36151	YKR070W	552850	733730	642810	2087200	1495000	2807500	-1.69008	-5.87081	-4.25697	0.00420436	0.00147979	0.0163667	0.00462786	4	6.55629	0.304837	0.124312	0.236432	Significant	Significant	2.8298	2.3763
P36516	MRPL3	2870200	2131800	1239700	2030200	2580900	3719500	-0.453797	-1.04055	-1.01909	0.356844	0.330947	0.133974	0.0873997	4	6.55629	0.304837	0.285293	0.297431	Not Significant	Not Significant	0.480242	0.447521
P36517	MRPL4	3746100	5811500	2050400	8342800	5036300	9068800	-1.0312	-2.02211	-2.17511	0.113226	0.0533101	0.0650481	0.0238173	4	6.55629	0.304837	0.390094	0.337143	Not Significant	Not Significant	1.27319	0.946055
P36519	MRPL7	5264500	1705000	3835500	2405800	2439600	3530300	0.244177	0.4722	0.511888	0.661392	0.619267	0.211252	0.138857	4	6.55629	0.304837	0.401096	0.341311	Not Significant	Not Significant	0.208122	0.179541
P36520	MRPL10	5420500	1959100	2325000	4937700	6190100	7215400	-1.05301	-2.18966	-2.27708	0.0937272	0.0447047	0.0626875	0.0209202	4	6.55629	0.304837	0.346898	0.320775	Not Significant	Not Significant	1.34965	1.02813
P36521	MRPL11	634750	1028100	1110400	2334300	1051700	2781000	-1.07867	-2.15677	-2.29453	0.0972401	0.0433732	0.063569	0.0207843	4	6.55629	0.304837	0.375194	0.331497	Not Significant	Not Significant	1.36278	1.01215
P36523	MRPL15	2275900	2105200	1631400	4077600	2920400	5748700	-1.04354	-3.29013	-2.57419	0.0302118	0.0266232	0.030505	0.0164787	4	6.55629	0.304837	0.150898	0.246506	Not Significant	Not Significant	1.57474	1.51982
P36525	MRPL24	10777000	5624500	6167300	11087000	14886000	15869000	-0.936191	-2.80641	-2.28145	0.0484937	0.0443672	0.0403018	0.0209202	4	6.55629	0.304837	0.166923	0.252579	Not Significant	Not Significant	1.35294	1.31431
P36526	MRPL27	2822500	1843100	1550000	4684600	4303300	7246300	-1.39308	-4.01736	-3.36114	0.0158992	0.00671315	0.0217764	0.00664829	4	6.55629	0.304837	0.180369	0.257673	Not Significant	Not Significant	2.17307	1.79863
P36527	MRPL28	816040	4735100	975760	4727400	6440700	16840000	-2.36246	-2.41854	-3.38264	0.0728783	0.00646773	0.0515572	0.00664829	4	6.55629	0.304837	1.43125	0.731658	Not Significant	Significant	2.18925	1.1374
P36528	MRPL17	0	105680	153800	714400	627730	1097400	-2.50772	-7.97657	-6.1986	0.00133875	8.04735e-05	0.010418	0.000836442	4	6.55629	0.304837	0.148258	0.245506	Significant	Significant	4.09435	2.8733
P36533	MRPL39	27617000	31926000	16939000	69479000	59983000	93965000	-1.57087	-4.67632	-3.82144	0.00947364	0.00305254	0.0217764	0.00490869	4	6.55629	0.304837	0.169264	0.253466	Significant	Significant	2.51534	2.02348
P36534	MRPL40	4806600	4217200	3326800	573370	1350200	3525300	1.54233	1.99633	2.59816	0.116604	0.0255274	0.0659984	0.0162239	4	6.55629	0.304837	0.89532	0.528584	Not Significant	Significant	1.59299	0.933287
P37292	SHM1	5410700	3964600	3866600	11144000	7675600	14650000	-1.30575	-4.18496	-3.23314	0.0138627	0.00838537	0.0217764	0.00732737	4	6.55629	0.304837	0.146025	0.24466	Not Significant	Not Significant	2.07648	1.85815
P37293	NAT2	813990	1036600	642580	1137000	1433100	1898200	-0.837371	-2.86596	-2.10287	0.0456541	0.0603432	0.0392526	0.0260136	4	6.55629	0.304837	0.128052	0.237849	Not Significant	Not Significant	1.21937	1.34052
P37298	SDH4	2381200	1285900	1845100	1909800	2359400	3693200	-0.519516	-1.3635	-1.22036	0.244421	0.24889	0.103819	0.0717918	4	6.55629	0.304837	0.21776	0.271842	Not Significant	Not Significant	0.603992	0.611862
P37299	QCR10	2729700	3958900	1065600	2313600	4895600	7791300	-0.979327	-1.28829	-1.66687	0.267116	0.124897	0.109929	0.0444397	4	6.55629	0.304837	0.866807	0.517779	Not Significant	Not Significant	0.903447	0.573299
P38064	MRPL16	5136200	3358700	2977900	4321500	8847400	6058700	-0.724298	-1.89532	-1.69986	0.130943	0.11839	0.0709418	0.0429358	4	6.55629	0.304837	0.219058	0.272333	Not Significant	Not Significant	0.926684	0.882917
P38071	ETR1	11048000	8536900	8472600	21349000	22354000	44515000	-1.57752	-4.31936	-3.75215	0.0124537	0.00343235	0.0217764	0.00520624	4	6.55629	0.304837	0.200079	0.265142	Significant	Significant	2.46441	1.9047
P38077	ATP3	25727000	17923000	16787000	28397000	25548000	40335000	-0.639514	-2.31479	-1.62363	0.0816019	0.133908	0.0567594	0.0469666	4	6.55629	0.304837	0.11449	0.232711	Not Significant	Not Significant	0.873194	1.0883
P38079	YRO2	22700000	8067100	6025300	5450100	6843300	11704000	0.445933	0.669319	0.821842	0.539942	0.429338	0.181154	0.104985	4	6.55629	0.304837	0.66583	0.441625	Not Significant	Not Significant	0.3672	0.267653
P38120	MRPS9	7489200	7039600	4049800	14156000	14290000	20043000	-1.41572	-4.33358	-3.46787	0.012315	0.00558214	0.0217764	0.0063787	4	6.55629	0.304837	0.160085	0.249987	Not Significant	Not Significant	2.2532	1.90957
P38127	RIM2	964320	719820	386250	1462000	866120	1153600	-0.815275	-1.82677	-1.81535	0.141758	0.0979483	0.0739913	0.0388007	4	6.55629	0.304837	0.298767	0.302537	Not Significant	Not Significant	1.009	0.848452
P38175	MRP21	8118200	5467300	5518100	5482100	5227000	8314400	0.0132787	0.046787	0.0335401	0.964926	0.97387	0.274405	0.191614	4	6.55629	0.304837	0.120823	0.23511	Not Significant	Not Significant	0.0114992	0.0155061
P38323	MCX1	281280	174340	254520	314360	109580	458440	-0.113148	-0.173378	-0.210986	0.870774	0.836916	0.254398	0.170893	4	6.55629	0.304837	0.638851	0.431402	Not Significant	Not Significant	0.0773183	0.0600944
P38744	YHL018W	341350	977470	496760	465800	1156900	1674400	-0.814874	-1.15468	-1.45205	0.312508	0.175554	0.12271	0.0570024	4	6.55629	0.304837	0.747049	0.4724	Not Significant	Not Significant	0.75559	0.505139
P38746	YLF2	181080	299280	317180	219510	261240	511210	-0.256718	-0.568149	-0.568966	0.600309	0.581282	0.196133	0.132337	4	6.55629	0.304837	0.306252	0.305373	Not Significant	Not Significant	0.235613	0.221625
P38771	RRF1	3670400	513720	2669600	4833700	3587200	8060000	-1.59838	-1.69508	-2.34868	0.165306	0.03948	0.0817936	0.0193699	4	6.55629	0.304837	1.33375	0.694714	Not Significant	Significant	1.40362	0.781711
P38783	FYV4	2623300	784730	1719100	4655500	4103800	5913400	-1.66553	-3.12493	-3.4441	0.0353577	0.0058158	0.0351935	0.00652031	4	6.55629	0.304837	0.426101	0.350787	Significant	Significant	2.23539	1.45152
P38797	PTC7	253680	409500	179460	515390	1053000	876490	-1.55777	-3.36277	-3.41948	0.0282321	0.00606841	0.0298356	0.00655611	4	6.55629	0.304837	0.321885	0.311297	Significant	Significant	2.21693	1.54926
P38891	BAT1	15067000	15947000	12176000	1117500	1232000	2994600	3.15695	6.75053	6.904	0.00251069	3.17568e-05	0.0142402	0.000628998	4	6.55629	0.304837	0.328059	0.313636	Significant	Significant	4.49816	2.60021
P38910	HSP10	4683000	2333800	2203200	7593100	7615900	9017300	-1.47889	-4.11872	-3.5345	0.0146277	0.00497725	0.0217764	0.00591498	4	6.55629	0.304837	0.193393	0.262608	Not Significant	Not Significant	2.30301	1.83483
P38988	GGC1	26325000	16416000	19276000	52265000	44934000	66411000	-1.40891	-5.44606	-3.6188	0.00552085	0.00430759	0.0176733	0.00555756	4	6.55629	0.304837	0.100391	0.227368	Not Significant	Not Significant	2.36577	2.25799
P39522	ILV3	11350000	9012700	6656800	3567000	3280300	4874800	1.19251	4.21815	3.01439	0.0134976	0.0122907	0.0217764	0.00998494	4	6.55629	0.304837	0.119886	0.234755	Not Significant	Not Significant	1.91042	1.86974
P39533	ACO2	317260	578340	423530	620250	428320	982480	-0.58264	-1.36357	-1.31807	0.2444	0.215366	0.103819	0.0656262	4	6.55629	0.304837	0.273864	0.293101	Not Significant	Not Significant	0.666823	0.611899
P39676	YHB1	8275500	11888000	6964700	5296600	6966600	8003000	0.40476	1.41111	1.02024	0.231045	0.330427	0.101595	0.0873997	4	6.55629	0.304837	0.123414	0.236092	Not Significant	Not Significant	0.480925	0.636303
P39726	GCV3	2186100	1209800	1413300	1366700	1499600	0	1.24034	1.07553	1.56248	0.342684	0.147634	0.129796	0.0501282	4	6.55629	0.304837	1.99493	0.945248	Not Significant	Not Significant	0.830814	0.465106
P39925	AFG3	153210	180120	75347	369720	225500	441830	-1.38232	-2.8616	-2.9837	0.0458555	0.0129703	0.0392526	0.0101408	4	6.55629	0.304837	0.350019	0.321957	Not Significant	Not Significant	1.88705	1.33861
P39952	OXA1	5120200	9392400	6278500	7448600	9379200	15297000	-0.607832	-1.52042	-1.40644	0.203042	0.188344	0.0933232	0.0589022	4	6.55629	0.304837	0.239734	0.280168	Not Significant	Not Significant	0.725049	0.692415
P40033	RSM18	3516400	3007800	2618900	2576600	4603200	4152800	-0.276807	-0.9691	-0.698302	0.387373	0.500082	0.142928	0.116719	4	6.55629	0.304837	0.122379	0.2357	Not Significant	Not Significant	0.300959	0.411871
P40047	ALD5	1310100	1688800	818760	54280	40563	275990	3.84721	4.21177	5.78425	0.0135669	0.000143289	0.0217764	0.000851429	4	6.55629	0.304837	1.25157	0.663573	Significant	Significant	3.84379	1.86752
P40053	AIM9	2132500	1839700	1198000	3674300	4233600	6936400	-1.50697	-4.03556	-3.5613	0.0156613	0.00475348	0.0217764	0.00576434	4	6.55629	0.304837	0.209165	0.268585	Significant	Significant	2.32299	1.80517
P40086	COX15	14383000	7628200	9840000	27764000	30125000	35808000	-1.59798	-5.56774	-4.02741	0.00509763	0.00216113	0.017545	0.00480851	4	6.55629	0.304837	0.12356	0.236147	Significant	Significant	2.66532	2.29263
P40098	FMP10	1888700	412040	1461200	2262700	1981200	2900800	-1.17182	-1.67928	-2.10218	0.168398	0.060415	0.0826656	0.0260136	4	6.55629	0.304837	0.730416	0.466098	Not Significant	Not Significant	1.21886	0.773664
P40185	MMF1	4588800	4224900	566560	5686900	6635300	11284000	-1.75889	-1.70584	-2.41814	0.163234	0.0349806	0.0812379	0.018896	4	6.55629	0.304837	1.59475	0.793612	Not Significant	Significant	1.45617	0.787189
P40215	NDE1	23693000	16115000	23206000	50787000	53541000	66767000	-1.45229	-6.68361	-3.82567	0.00260568	0.00303082	0.0142402	0.00490869	4	6.55629	0.304837	0.0708234	0.216164	Not Significant	Not Significant	2.51844	2.58408
P40341	YTA12	944110	878190	778400	400190	595870	843620	0.560575	1.74493	1.37868	0.155937	0.196507	0.0792204	0.0608151	4	6.55629	0.304837	0.154811	0.247989	Not Significant	Not Significant	0.706622	0.807051
P40452	COA1	5412600	3255300	3114400	8548400	9333300	7918000	-1.17504	-4.43682	-3.00605	0.0113619	0.0124718	0.0217764	0.00998494	4	6.55629	0.304837	0.105208	0.229193	Not Significant	Not Significant	1.90407	1.94455
P40495	LYS12	8523100	7409900	3524600	8366300	9060300	14802000	-0.777859	-1.64904	-1.69529	0.174484	0.119273	0.0834408	0.0429528	4	6.55629	0.304837	0.333756	0.315795	Not Significant	Not Significant	0.923459	0.758245
P40496	RSM25	2043500	1701000	1221900	3677700	1328500	2585600	-0.524183	-1.08677	-1.13214	0.338243	0.282638	0.129077	0.0788469	4	6.55629	0.304837	0.348963	0.321557	Not Significant	Not Significant	0.54877	0.470771
P40508	YIL077C	375010	451210	309130	598160	981360	2261100	-1.55511	-2.67419	-3.08345	0.0555633	0.0108904	0.0444508	0.00924441	4	6.55629	0.304837	0.507257	0.381538	Not Significant	Significant	1.96296	1.25521
P40858	MRPL49	11163000	4966000	6025100	17338000	15297000	22780000	-1.39234	-3.56044	-3.24445	0.0235767	0.00822181	0.0276462	0.00729167	4	6.55629	0.304837	0.229389	0.276248	Not Significant	Not Significant	2.08503	1.62752
P40961	PHB1	9855900	5497000	5784000	11354000	8358300	15921000	-0.756499	-1.98911	-1.77802	0.117571	0.104175	0.0659984	0.0395297	4	6.55629	0.304837	0.216966	0.271541	Not Significant	Not Significant	0.982237	0.929701
P40990	MSS2	697700	171550	373900	999870	624630	1037600	-1.28534	-2.03663	-2.44156	0.111369	0.0335794	0.0650374	0.0183746	4	6.55629	0.304837	0.597455	0.415716	Not Significant	Not Significant	1.47393	0.953235
P41903	TES1	9113600	363210	423870	260910	5573700	14980000	-1.31888	-0.568299	-0.895925	0.600216	0.390266	0.196133	0.0991012	4	6.55629	0.304837	8.0788	3.25056	Not Significant	Not Significant	0.408639	0.221692
P42834	MDJ2	748790	0	459420	1386600	1790900	2090000	-2.13178	-3.38664	-4.05514	0.0276156	0.00206376	0.0295489	0.00480851	4	6.55629	0.304837	0.594347	0.414538	Significant	Significant	2.68534	1.55885
P42847	MRPS18	4503500	3784200	3366700	6665100	5359700	11433000	-0.943847	-2.72012	-2.27687	0.0529803	0.0447208	0.0431918	0.0209202	4	6.55629	0.304837	0.1806	0.257761	Not Significant	Not Significant	1.34949	1.27589
P42900	SLS1	704590	535990	445330	742890	509290	1010400	-0.394875	-1.14638	-0.954415	0.315554	0.361218	0.12278	0.0933757	4	6.55629	0.304837	0.177974	0.256766	Not Significant	Not Significant	0.44223	0.500926
P42940	CIR1	4619000	3731800	3462200	2120400	1744500	2808200	0.840782	3.57676	2.19176	0.0232348	0.051804	0.0276237	0.0234977	4	6.55629	0.304837	0.0828852	0.220735	Not Significant	Not Significant	1.28564	1.63386
P43617	YFR045W	1387900	3575400	1312400	6742000	9332900	11372000	-2.2599	-4.36214	-4.73367	0.0120419	0.000689257	0.0217764	0.00240917	4	6.55629	0.304837	0.402596	0.34188	Significant	Significant	3.16162	1.91931
P46367	ALD4	99670000	86579000	73264000	115510000	103190000	172540000	-0.567252	-2.18956	-1.45664	0.0937379	0.174307	0.0626875	0.0570024	4	6.55629	0.304837	0.100677	0.227476	Not Significant	Not Significant	0.758686	1.02808
P46655	GUS1	42809	0	16203	0	30391	0	-0.305623	-0.234136	-0.347872	0.826375	0.734774	0.246288	0.156489	4	6.55629	0.304837	2.55581	1.15778	Not Significant	Not Significant	0.133846	0.0828226
P46681	DLD2	464630	248040	177860	239370	123540	351130	0.327057	0.54608	0.63879	0.61404	0.536573	0.199856	0.1234	4	6.55629	0.304837	0.538054	0.393208	Not Significant	Not Significant	0.270371	0.211803
P46998	FMP33	926700	0	683040	1777200	1737600	1559100	-2.05852	-2.09451	-2.93407	0.104298	0.0141504	0.0642301	0.0106952	4	6.55629	0.304837	1.4489	0.738348	Not Significant	Significant	1.84923	0.981723
P47015	AIM23	2180600	1107900	1467700	1786700	850680	2704100	-0.0710081	-0.125826	-0.142906	0.905941	0.889055	0.262878	0.180193	4	6.55629	0.304837	0.477714	0.370344	Not Significant	Not Significant	0.0510712	0.0429003
P47039	BNA3	280420	602170	370070	0	159790	703970	0.458155	0.628334	0.800364	0.563877	0.44114	0.187179	0.106556	4	6.55629	0.304837	0.797509	0.491521	Not Significant	Not Significant	0.355423	0.248815
P47045	TIM54	87036	105930	104220	131760	75989	78913	0.0941059	0.346342	0.239653	0.746537	0.815189	0.22987	0.167608	4	6.55629	0.304837	0.110743	0.231291	Not Significant	Not Significant	0.088742	0.126949
P47051	AIM22	0	26923	0	0	0	61099	-0.0620935	-0.0488257	-0.0722284	0.963399	0.94377	0.274405	0.18795	4	6.55629	0.304837	2.42598	1.10858	Not Significant	Not Significant	0.0251336	0.0161938
P47127	AIM24	2294300	2854700	1859400	3399600	4179000	6529000	-0.976385	-2.95637	-2.38534	0.0417044	0.0370393	0.037578	0.0193699	4	6.55629	0.304837	0.163612	0.251324	Not Significant	Not Significant	1.43134	1.37982
P47140	AIM25	2645900	2554100	1982000	5779600	5416800	5321500	-1.21224	-8.90229	-3.32095	0.000879967	0.00719779	0.010418	0.00701138	4	6.55629	0.304837	0.027814	0.199867	Not Significant	Not Significant	2.1428	3.05553
P47141	RSM26	2018200	803810	1006600	1995300	1472200	2073200	-0.632984	-1.4748	-1.42969	0.214289	0.181728	0.096883	0.0579963	4	6.55629	0.304837	0.276321	0.294032	Not Significant	Not Significant	0.740579	0.669001
P47150	RSM7	1426000	1443000	1504100	855600	963890	2018100	0.298333	0.769091	0.696944	0.484736	0.500898	0.16799	0.116719	4	6.55629	0.304837	0.225704	0.274852	Not Significant	Not Significant	0.300251	0.314495
P48015	GCV1	1442500	1989600	757530	2968300	2326300	5100300	-1.33928	-2.53212	-2.77919	0.0645187	0.0185748	0.0472037	0.0125722	4	6.55629	0.304837	0.419626	0.348333	Not Significant	Not Significant	1.73108	1.19031
P48360	ARH1	396530	107390	251410	547860	391970	587280	-1.18609	-2.04192	-2.3531	0.110702	0.0391775	0.0650374	0.0193699	4	6.55629	0.304837	0.506115	0.381106	Not Significant	Not Significant	1.40696	0.955844
P48525	MSE1	436420	338060	311680	334810	377510	820260	-0.390959	-0.907608	-0.881899	0.41542	0.397468	0.150043	0.100075	4	6.55629	0.304837	0.278328	0.294792	Not Significant	Not Significant	0.400698	0.381513
P48564	MRX6	0	0	28975	70553	91742	74584	0.0387634	0.0517963	0.0666315	0.961174	0.94812	0.274405	0.18795	4	6.55629	0.304837	0.840109	0.507663	Not Significant	Not Significant	0.0231366	0.0171978
P48569	YDL183C	1764000	1676300	1723100	8799600	7626400	5771500	-2.08275	-11.5762	-5.59676	0.000318119	0.000187488	0.00907706	0.00101278	4	6.55629	0.304837	0.0485552	0.207726	Significant	Significant	3.72703	3.49741
P49017	COQ5	1188400	364260	640550	122170	796840	263240	1.14522	1.23542	1.70374	0.284274	0.117645	0.115847	0.0429358	4	6.55629	0.304837	1.28897	0.677744	Not Significant	Not Significant	0.929426	0.546263
P49367	LYS4	39244	266600	32506	94108	100050	168470	-0.740534	-0.736258	-1.03741	0.502419	0.322725	0.17272	0.0871653	4	6.55629	0.304837	1.51748	0.764331	Not Significant	Not Significant	0.491168	0.298934
P50085	PHB2	5639100	6671500	5378900	10636000	9252200	15324000	-0.965871	-4.0818	-2.51546	0.0150761	0.0295083	0.0217764	0.0168595	4	6.55629	0.304837	0.0839897	0.221153	Not Significant	Not Significant	1.53006	1.82171
P50087	MIC26	573530	1099100	389350	94932	113000	774230	1.62838	1.53058	2.18558	0.200621	0.0523587	0.0933232	0.0235694	4	6.55629	0.304837	1.69781	0.832664	Not Significant	Not Significant	1.28101	0.697624
P51998	YML6	0	121890	306210	373030	373220	795320	-1.23595	-2.31246	-2.5525	0.0818108	0.027655	0.0567594	0.0166061	4	6.55629	0.304837	0.428496	0.351694	Not Significant	Not Significant	1.55823	1.08719
P52893	ALT1	917500	1035100	758940	104090	279940	548590	1.83157	2.58524	3.2561	0.0609891	0.00805669	0.0470333	0.00725349	4	6.55629	0.304837	0.752899	0.474617	Not Significant	Significant	2.09384	1.21475
P53166	MRH4	7818400	4397800	3223500	1003300	1510500	1917800	1.75102	3.77902	3.84332	0.0194523	0.00294188	0.0253243	0.00490869	4	6.55629	0.304837	0.322043	0.311357	Significant	Significant	2.53137	1.71103
P53170	PKP2	120760	147430	0	0	327060	383990	-1.28688	-9.26994	-3.5218	0.000753146	0.00508712	0.010418	0.00592702	4	6.55629	0.304837	0.0289079	0.200282	Not Significant	Not Significant	2.29353	3.12312
P53171	GEP7	7357100	8902000	6396000	9614200	10129000	12544000	-0.514692	-2.83804	-1.3821	0.0469608	0.195486	0.0398006	0.0608151	4	6.55629	0.304837	0.0493343	0.208022	Not Significant	Not Significant	0.708885	1.32826
P53212	YGR021W	136500	172320	213480	0	0	213790	0.393361	0.863535	0.869117	0.436548	0.404111	0.155703	0.100892	4	6.55629	0.304837	0.311253	0.307268	Not Significant	Not Significant	0.3935	0.359968
P53220	TIM21	872770	508400	573090	2218400	1427500	2873800	-1.72048	-4.55413	-4.05184	0.010385	0.0020751	0.0217764	0.00480851	4	6.55629	0.304837	0.21408	0.270447	Significant	Significant	2.68296	1.98359
P53230	TAM41	443700	175450	270600	781760	801080	859300	-1.55834	-4.00772	-3.63776	0.0160269	0.0041702	0.0217764	0.00555756	4	6.55629	0.304837	0.226789	0.275263	Significant	Significant	2.37984	1.79515
P53234	YGR053C	388860	217570	280350	1391000	1265500	1442700	-2.24748	-9.02784	-5.80872	0.000833874	0.000138399	0.010418	0.000851429	4	6.55629	0.304837	0.0929637	0.224554	Significant	Significant	3.85887	3.0789
P53292	MRPS35	12035000	7546200	6498700	9372700	6944300	14980000	-0.241398	-0.575653	-0.549694	0.595685	0.593967	0.196133	0.134709	4	6.55629	0.304837	0.263777	0.289278	Not Significant	Not Significant	0.226237	0.224983
P53305	RSM27	16347000	11135000	10910000	8368900	7309600	23614000	0.153054	0.269912	0.307303	0.800581	0.76459	0.241464	0.160084	4	6.55629	0.304837	0.482322	0.37209	Not Significant	Not Significant	0.116571	0.0965946
P53311	MPC3	0	44309	0	204120	60831	0	-0.184224	-0.23103	-0.304033	0.828628	0.767012	0.246288	0.160084	4	6.55629	0.304837	0.953774	0.550733	Not Significant	Not Significant	0.115198	0.0816406
P53312	LSC2	2908900	1665500	1747900	1408500	997960	2870200	0.356562	0.689274	0.747364	0.528551	0.471164	0.178127	0.111098	4	6.55629	0.304837	0.401401	0.341427	Not Significant	Not Significant	0.326828	0.276913
P53598	LSC1	32919000	40707000	22937000	1588900	3458800	3918500	3.49302	7.37466	7.6002	0.00180193	1.34733e-05	0.0118651	0.000400294	4	6.55629	0.304837	0.336519	0.316842	Significant	Significant	4.87053	2.74426
P53733	RSM19	961900	866300	399650	0	1064900	2347800	-0.394237	-0.415337	-0.576517	0.699207	0.576352	0.220046	0.131719	4	6.55629	0.304837	1.35147	0.701426	Not Significant	Not Significant	0.239312	0.155394
P53736	YNR040W	6901000	5908700	4705200	6022600	9993900	9334200	-0.516686	-1.84831	-1.30889	0.138259	0.218349	0.0730559	0.0661957	4	6.55629	0.304837	0.117218	0.233744	Not Significant	Not Significant	0.660849	0.859306
P53875	MRPL19	4149300	6944200	4208900	10467000	6674100	15414000	-1.05013	-2.46541	-2.37829	0.0692875	0.0374969	0.0498407	0.0193699	4	6.55629	0.304837	0.272146	0.29245	Not Significant	Not Significant	1.426	1.15935
P53881	MRPL22	1358500	1648400	1155000	1530700	1595100	3083300	-0.51378	-1.42977	-1.22765	0.226004	0.24625	0.100239	0.0713767	4	6.55629	0.304837	0.193693	0.262722	Not Significant	Not Significant	0.608624	0.645883
P53889	FMP41	345040	190860	255880	887280	529900	1126200	-1.65792	-4.09598	-3.82066	0.014902	0.00305656	0.0217764	0.00490869	4	6.55629	0.304837	0.245755	0.282449	Significant	Significant	2.51477	1.82676
P53937	SWS2	0	1658500	2850300	2168800	3573800	3936100	-1.79272	-1.3616	-2.02586	0.244971	0.0688059	0.103819	0.0281963	4	6.55629	0.304837	2.60027	1.17462	Not Significant	Not Significant	1.16237	0.610885
P81449	TIM11	6098000	4687700	3674200	1191400	1059400	2279100	1.73009	4.28988	3.99176	0.0127474	0.00229343	0.0217764	0.00480851	4	6.55629	0.304837	0.243972	0.281774	Significant	Significant	2.63951	1.89458
Q00711	SDH1	5349600	5932000	3242200	7281100	6538700	7373600	-0.590202	-2.14858	-1.50003	0.0981379	0.162907	0.063569	0.0537777	4	6.55629	0.304837	0.113185	0.232216	Not Significant	Not Significant	0.78806	1.00816
Q01163	RSM23	5568400	4097600	4226000	9149100	7008800	11682000	-0.985893	-3.86448	-2.53813	0.0180782	0.0283602	0.0241797	0.0166061	4	6.55629	0.304837	0.0976268	0.226321	Not Significant	Not Significant	1.54729	1.74284
Q01217	ARG5,6	2261500	2309700	1612600	1284200	654430	1818100	0.820921	1.7686	1.80061	0.151688	0.100366	0.0782201	0.0389788	4	6.55629	0.304837	0.323174	0.311785	Not Significant	Not Significant	0.998415	0.81905
Q01802	AAT1	4020100	1590500	2729900	4937100	5393200	6956000	-1.13583	-2.73502	-2.59508	0.0521725	0.0256654	0.0429422	0.0162239	4	6.55629	0.304837	0.258703	0.287356	Not Significant	Not Significant	1.59065	1.28256
Q01852	TIM44	12356000	9883300	9620700	12567000	10724000	17753000	-0.342019	-1.40593	-0.887111	0.232464	0.394781	0.101595	0.0998212	4	6.55629	0.304837	0.0887691	0.222964	Not Significant	Not Significant	0.403644	0.633643
Q02204	MRPL13	1052500	1517100	1439300	1100800	957380	1444200	0.198172	0.826959	0.515161	0.454738	0.617056	0.16085	0.138857	4	6.55629	0.304837	0.086141	0.221968	Not Significant	Not Significant	0.209676	0.342239
Q02486	ABF2	0	394880	438610	480520	428330	585490	-0.807112	-1.39905	-1.60676	0.234365	0.137578	0.101658	0.0473549	4	6.55629	0.304837	0.499223	0.378494	Not Significant	Not Significant	0.86145	0.630108
Q02608	MRPS16	7535400	5748500	5761500	8431700	3796600	10071000	-0.123117	-0.27251	-0.27288	0.798719	0.79021	0.241464	0.163604	4	6.55629	0.304837	0.306172	0.305343	Not Significant	Not Significant	0.102258	0.0976059
Q02776	TIM50	4235900	3491200	3406100	9782100	9846500	10347000	-1.43546	-13.9797	-3.97798	0.000151877	0.00234679	0.00897199	0.00480851	4	6.55629	0.304837	0.0158154	0.195321	Not Significant	Not Significant	2.62953	3.81851
Q02888	INA17	1381400	1579000	1104500	5526500	6614300	6486500	-2.20695	-12.8784	-5.95504	0.000209625	0.000112642	0.00897199	0.000836653	4	6.55629	0.304837	0.0440507	0.20602	Significant	Significant	3.9483	3.67856
Q02950	MRP51	10944000	6516500	7860900	10270000	12860000	19390000	-0.730521	-2.11007	-1.76331	0.102482	0.106726	0.063569	0.0398846	4	6.55629	0.304837	0.179789	0.257454	Not Significant	Not Significant	0.971731	0.989351
Q03028	ODC1	7782300	5293600	4024500	11808000	10642000	15333000	-1.17957	-3.71702	-2.90938	0.0205279	0.0147773	0.0258411	0.0108404	4	6.55629	0.304837	0.151059	0.246567	Not Significant	Not Significant	1.8304	1.68766
Q03104	MSC1	1152200	1059000	709910	1437800	1630600	3022300	-1.0107	-2.55799	-2.34746	0.0627714	0.0395635	0.0470804	0.0193699	4	6.55629	0.304837	0.234175	0.278062	Not Significant	Not Significant	1.40271	1.20224
Q03201	RSM10	3635800	1726100	2295700	1957500	1157200	2181900	0.514496	1.22001	1.16929	0.289469	0.268012	0.116881	0.0760288	4	6.55629	0.304837	0.266763	0.29041	Not Significant	Not Significant	0.571845	0.538398
Q03218	MMT1	0	131250	0	0	0	153320	-0.561957	-1.11168	-1.18989	0.328586	0.260162	0.126254	0.0743346	4	6.55629	0.304837	0.383298	0.334567	Not Significant	Not Significant	0.584755	0.48335
Q03246	MRPS17	7737300	3513300	3638000	7804700	5926800	12977000	-0.867226	-1.74237	-1.84856	0.156404	0.0926982	0.0792204	0.0369675	4	6.55629	0.304837	0.371599	0.330134	Not Significant	Not Significant	1.03293	0.805753
Q03429	MZM1	517740	1879200	572080	2892500	1176400	3615400	-1.48871	-1.91876	-2.501	0.127453	0.0302652	0.0694909	0.0169657	4	6.55629	0.304837	0.902969	0.531482	Not Significant	Not Significant	1.51906	0.894649
Q03430	RSM28	7763900	6128400	5437900	6768000	5743100	13674000	-0.346194	-0.839359	-0.792808	0.448504	0.445342	0.159304	0.107135	4	6.55629	0.304837	0.255172	0.286018	Not Significant	Not Significant	0.351306	0.348234
Q03558	OYE2	638900	0	116160	615920	970010	0	-1.78867	-2.06279	-2.78961	0.10811	0.0182379	0.0650374	0.0125722	4	6.55629	0.304837	1.12783	0.616684	Not Significant	Significant	1.73903	0.966133
Q03799	MRPS8	0	839920	223680	790990	552550	1342200	-1.65401	-1.70767	-2.38314	0.162884	0.0371811	0.0812379	0.0193699	4	6.55629	0.304837	1.4072	0.722547	Not Significant	Significant	1.42968	0.788121
Q03976	RSM24	438440	227430	0	441200	355790	506310	-0.832721	-1.67623	-1.77645	0.169	0.104445	0.0826656	0.0395297	4	6.55629	0.304837	0.370186	0.329599	Not Significant	Not Significant	0.981111	0.772113
Q04013	YHM2	4772900	4381100	5517800	1566200	1929900	7138500	0.806279	1.16575	1.45404	0.308487	0.175012	0.12271	0.0570024	4	6.55629	0.304837	0.717548	0.461222	Not Significant	Not Significant	0.756931	0.510763
Q04172	SHE9	625670	624640	521270	89441	1374000	959010	0.263198	0.212343	0.312717	0.842221	0.760586	0.248602	0.160084	4	6.55629	0.304837	2.30452	1.06256	Not Significant	Not Significant	0.118851	0.0745738
Q04598	YDR115W	10267000	2998400	2822800	3699700	2973900	4620400	0.257827	0.406615	0.488498	0.705107	0.635186	0.22109	0.140305	4	6.55629	0.304837	0.603089	0.417851	Not Significant	Not Significant	0.197099	0.151745
Q04599	MRPL1	8499900	5203100	4506200	10680000	7368300	14891000	-0.851937	-2.11173	-1.96542	0.102291	0.0762164	0.063569	0.0310192	4	6.55629	0.304837	0.244136	0.281836	Not Significant	Not Significant	1.11795	0.990161
Q04689	AIM32	206540	150610	126430	687650	376240	846660	-1.93318	-4.74408	-4.4451	0.00901009	0.00109052	0.0217764	0.00359995	4	6.55629	0.304837	0.249075	0.283708	Significant	Significant	2.96237	2.04527
Q04728	ARG7	558550	401220	628800	669790	749010	682210	-0.426743	-2.13066	-1.13478	0.100134	0.281577	0.063569	0.0788469	4	6.55629	0.304837	0.0601724	0.212128	Not Significant	Not Significant	0.550403	0.999418
Q05779	COQ9	1639500	2137400	1531500	3626400	2723200	4060000	-0.967088	-4.28556	-2.5352	0.0127911	0.0285058	0.0217764	0.0166061	4	6.55629	0.304837	0.0763848	0.218272	Not Significant	Not Significant	1.54507	1.89309
Q05892	COQ11	1504000	811900	1509400	1652000	1645500	1732900	-0.451258	-1.51272	-1.12836	0.204898	0.284158	0.0933232	0.0789006	4	6.55629	0.304837	0.133482	0.239907	Not Significant	Not Significant	0.54644	0.688463
Q05931	SSQ1	465750	435650	357390	449600	445830	658710	-0.288185	-1.32016	-0.758709	0.257259	0.46463	0.10848	0.109994	4	6.55629	0.304837	0.0714794	0.216413	Not Significant	Not Significant	0.332893	0.58963
Q06005	LIP2	259500	54179	254990	178230	63382	235170	0.144131	0.152567	0.211502	0.886126	0.836524	0.258003	0.170893	4	6.55629	0.304837	1.33869	0.696587	Not Significant	Not Significant	0.0775218	0.0525044
Q06089	YPR098C	1258700	1038800	1591000	1216600	2219100	2305000	-0.526937	-1.51621	-1.27061	0.204054	0.231154	0.0933232	0.0693307	4	6.55629	0.304837	0.181171	0.257977	Not Significant	Not Significant	0.636098	0.690255
Q06090	MRPL51	4459700	1296000	246750	4306000	7194900	6555600	-2.38464	-1.93715	-2.84933	0.124785	0.0164212	0.0684722	0.0116161	4	6.55629	0.304837	2.27305	1.05063	Not Significant	Significant	1.7846	0.903837
Q06405	ATP17	9139200	8274400	3666300	11589000	11395000	28612000	-1.25617	-2.07436	-2.4394	0.106702	0.0337062	0.0650374	0.0183746	4	6.55629	0.304837	0.550074	0.397762	Not Significant	Not Significant	1.47229	0.971827
Q06493	YLH47	240650	436120	108150	269860	131950	641070	-0.335996	-0.381824	-0.518676	0.72201	0.614685	0.224743	0.138857	4	6.55629	0.304837	1.16154	0.62946	Not Significant	Not Significant	0.211347	0.141457
Q06630	MHR1	3937900	3158700	3951300	7096400	7087800	11995000	-1.2059	-4.395	-3.06551	0.0117368	0.0112379	0.0217764	0.00940502	4	6.55629	0.304837	0.112927	0.232118	Not Significant	Not Significant	1.94932	1.93045
Q06668	OMS1	1764800	1024100	1279200	1491600	1387200	2343500	-0.356199	-1.08415	-0.871317	0.339277	0.402962	0.129077	0.100892	4	6.55629	0.304837	0.161921	0.250683	Not Significant	Not Significant	0.394736	0.469446
Q06678	MRPL35	6160100	2306600	3707700	9976400	6612400	11570000	-1.28559	-2.70592	-2.79377	0.053764	0.0181051	0.0434172	0.0125722	4	6.55629	0.304837	0.338584	0.317624	Not Significant	Not Significant	1.7422	1.26951
Q06892	POS5	794920	358110	169320	1139600	667300	1165300	-1.40015	-2.01247	-2.51622	0.114476	0.0294692	0.0653282	0.0168595	4	6.55629	0.304837	0.726079	0.464454	Not Significant	Not Significant	1.53063	0.941284
Q07349	MRX9	4152600	2862600	2774000	7370900	8594100	10772000	-1.45703	-5.93802	-3.77423	0.00403301	0.00330627	0.0163667	0.00516998	4	6.55629	0.304837	0.0903119	0.223549	Not Significant	Not Significant	2.48066	2.39437
Q07500	NDE2	77616	513750	123780	231190	1321100	1747500	-2.25223	-1.83536	-2.69806	0.140352	0.0214206	0.0737069	0.0141424	4	6.55629	0.304837	2.25879	1.04523	Not Significant	Significant	1.66917	0.85278
Q07821	ISA1	193100	94087	88482	0	0	143860	-0.264816	-0.347105	-0.449699	0.746006	0.662021	0.22987	0.144093	4	6.55629	0.304837	0.87309	0.52016	Not Significant	Not Significant	0.179128	0.127258
Q08023	FMP25	5727400	4860700	3794500	12974000	13191000	15485000	-1.54963	-8.11916	-4.14123	0.00125145	0.00178965	0.010418	0.00480851	4	6.55629	0.304837	0.0546415	0.210033	Significant	Significant	2.74723	2.90259
Q08179	MDM38	14580000	20918000	14433000	6176400	6991500	9186800	1.15732	4.73945	3.00008	0.00904086	0.012603	0.0217764	0.00998494	4	6.55629	0.304837	0.0894422	0.223219	Not Significant	Not Significant	1.89953	2.04379
Q08223	AIM39	3684300	1272900	2461800	4012300	4170000	4653300	-0.917836	-2.03305	-2.03488	0.111824	0.0677594	0.0650374	0.0279603	4	6.55629	0.304837	0.30572	0.305172	Not Significant	Not Significant	1.16903	0.951466
Q08230	SDH5	0	209390	0	0	371010	549580	-0.17671	-0.224388	-0.294018	0.833451	0.774444	0.246864	0.160901	4	6.55629	0.304837	0.930277	0.541829	Not Significant	Not Significant	0.11101	0.0791198
Q08822	CIR2	600210	241640	514010	573020	504600	842730	-0.569558	-1.23159	-1.25108	0.285556	0.237923	0.115847	0.0706873	4	6.55629	0.304837	0.320798	0.310885	Not Significant	Not Significant	0.623563	0.544309
Q08968	FMP40	0	45727	69706	446280	256290	716440	-2.55466	-4.22389	-4.96423	0.0134356	0.000481765	0.0217764	0.00190844	4	6.55629	0.304837	0.548695	0.39724	Significant	Significant	3.31716	1.87174
Q12032	AIM41	974390	4072900	631570	2191200	4893800	7153100	-1.6452	-1.72163	-2.39407	0.160244	0.03648	0.0806878	0.0193699	4	6.55629	0.304837	1.36977	0.708363	Not Significant	Significant	1.43795	0.795219
Q12233	ATP20	28930000	10469000	19245000	49217000	24573000	47485000	-1.10018	-2.05126	-2.26843	0.109533	0.0453794	0.0650374	0.0209202	4	6.55629	0.304837	0.431492	0.352829	Not Significant	Not Significant	1.34314	0.960455
Q12298	YDR061W	400830	455760	292160	1444200	1197800	1779500	-1.94996	-7.73577	-5.02984	0.00150397	0.000435682	0.0107284	0.00184917	4	6.55629	0.304837	0.0953098	0.225443	Significant	Significant	3.36083	2.82276
Q12428	PDH1	358410	70866	322680	233520	309650	529150	-0.740994	-0.891692	-1.18977	0.42295	0.260208	0.152121	0.0743346	4	6.55629	0.304837	1.03583	0.581827	Not Significant	Not Significant	0.58468	0.373711
Q12480	AIM45	2302000	1771500	2144900	862430	211000	819100	1.95829	2.90323	3.58359	0.0439751	0.00457522	0.0387028	0.00566376	4	6.55629	0.304837	0.682465	0.447928	Significant	Significant	2.33959	1.35679
Q12486	YOR131C	788350	843120	469750	1519900	1110400	1720400	-1.07237	-3.28734	-2.62775	0.030291	0.0242354	0.030505	0.015653	4	6.55629	0.304837	0.159622	0.249812	Not Significant	Not Significant	1.61555	1.51869
Q12487	MRPL23	4811800	1935400	3284800	6904600	4156700	8114900	-0.976185	-2.03696	-2.11394	0.111328	0.0592107	0.0650374	0.0258699	4	6.55629	0.304837	0.344501	0.319867	Not Significant	Not Significant	1.2276	0.953397
Q12497	FMP16	3189500	2089200	2089800	9829600	15531000	15753000	-2.47737	-8.19855	-6.17768	0.0012059	8.28056e-05	0.010418	0.000836442	4	6.55629	0.304837	0.136962	0.241226	Significant	Significant	4.08194	2.91869
Q3E6R5	YDR381C-A	797670	335590	379100	1188200	757410	1259200	-1.16038	-2.55601	-2.56715	0.0629037	0.0269537	0.0470804	0.0165113	4	6.55629	0.304837	0.30915	0.306471	Not Significant	Not Significant	1.56938	1.20132
Q6Q560	ISD11	4391500	2721600	2979400	4326600	4125900	8587600	-0.702002	-1.74653	-1.62148	0.155646	0.13437	0.0792204	0.0469666	4	6.55629	0.304837	0.242335	0.281154	Not Significant	Not Significant	0.871696	0.807862
Q96VH5	MIC10	3954000	2608500	3025600	2919200	4439500	4484600	-0.299065	-1.11084	-0.762873	0.328907	0.462246	0.126254	0.109867	4	6.55629	0.304837	0.108722	0.230525	Not Significant	Not Significant	0.335127	0.482926

## Sheet: Fig 5G Cbs1 WT vs Cbs1 mrx4D
Uniprot	Symbol	iBAQ.Cbs1W_1	iBAQ.Cbs1W_2	iBAQ.Cbs1W_3	iBAQ.Cbs1D_1	iBAQ.Cbs1D_2	iBAQ.Cbs1D_3	logFC	t.ord	t.mod	p.ord	p.mod	q.ord	q.mod	df.r	df.0	s2.0	s2	s2.post	categ_Ord	categ_Mod	NegLogPvalMod	NegLogPvalOrd
P00044	CYC1	7704200	22346000	17017000	25396000	37677000	35693000	0.106885	0.745562	0.461558	0.497359	0.659598	0.169179	0.197949	4	2.43223	0.162031	0.0308291	0.0804405	Not Significant	Not Significant	0.180721	0.30333
P00128	QCR7	366620	3367400	1233200	2768700	3740800	5570500	-0.46003	-0.861368	-0.984777	0.437609	0.360315	0.160136	0.138077	4	2.43223	0.162031	0.427845	0.327332	Not Significant	Not Significant	0.443317	0.358914
P00175	CYB2	13248000	24448000	19535000	44017000	47689000	87523000	-0.331985	-1.56878	-1.26665	0.191777	0.249215	0.0980567	0.108273	4	2.43223	0.162031	0.0671741	0.103042	Not Significant	Not Significant	0.603426	0.717203
P00359	TDH3	3923800	9306300	6793100	4076300	5232100	4902100	1.70345	11.2903	7.26339	0.000350715	0.000251111	0.00201393	0.00206715	4	2.43223	0.162031	0.0341461	0.0825033	Significant	Significant	3.60013	3.45505
P00360	TDH1	183860	57262	0	181860	401510	0	0.89913	0.719327	0.893584	0.511724	0.403737	0.170538	0.145621	4	2.43223	0.162031	2.3436	1.51868	Not Significant	Not Significant	0.393901	0.290965
P00410	COX2	4262100	7375800	7966000	2353900	2292800	2817300	2.6352	11.3804	9.67482	0.000340009	4.56001e-05	0.00201393	0.000681506	4	2.43223	0.162031	0.0804276	0.111284	Significant	Significant	4.34103	3.46851
P00447	SOD2	581890	1510200	888920	4178700	2266700	2171300	-0.284884	-0.577367	-0.649736	0.594632	0.538362	0.185731	0.174155	4	2.43223	0.162031	0.365194	0.288371	Not Significant	Not Significant	0.268925	0.225752
P00560	PGK1	446470	804450	697590	1021700	2158600	1734500	-0.0228514	-0.0792283	-0.0751031	0.940656	0.942415	0.250788	0.251512	4	2.43223	0.162031	0.124783	0.138868	Not Significant	Not Significant	0.025758	0.026569
P00830	ATP2	51347000	103700000	66365000	91724000	106760000	166130000	0.553693	3.03579	2.23211	0.0385609	0.0641043	0.0442861	0.0474624	4	2.43223	0.162031	0.0498983	0.0922991	Not Significant	Not Significant	1.19311	1.41385
P00890	CIT1	7700300	16169000	16957000	19104000	27472000	34643000	0.252523	1.50451	1.04526	0.206894	0.333584	0.102965	0.131197	4	2.43223	0.162031	0.0422572	0.0875473	Not Significant	Not Significant	0.476795	0.684253
P00924	ENO1	1470100	4630000	2352300	4268100	4232400	9245300	0.16036	0.599268	0.54882	0.581284	0.601648	0.184652	0.188113	4	2.43223	0.162031	0.107409	0.128063	Not Significant	Not Significant	0.220657	0.235612
P00925	ENO2	124390	255730	172020	942070	847480	2402100	-1.52977	-4.26362	-4.39956	0.0130161	0.00387057	0.0255699	0.0103298	4	2.43223	0.162031	0.193101	0.181352	Significant	Significant	2.41222	1.88552
P00927	ILV1	795930	1476400	1269000	2192700	2527000	2990200	0.129995	0.834225	0.549593	0.451077	0.601147	0.161116	0.188113	4	2.43223	0.162031	0.0364233	0.0839194	Not Significant	Not Significant	0.221019	0.345749
P00942	TPI1	0	121630	162820	487340	479880	0	-0.129872	-0.158645	-0.191988	0.881636	0.85367	0.239326	0.233669	4	2.43223	0.162031	1.00524	0.686394	Not Significant	Not Significant	0.0687097	0.0547107
P01097	INH1	820070	1704300	2174900	3313900	4502400	4087400	-0.154196	-0.552768	-0.516181	0.609858	0.622989	0.188125	0.19198	4	2.43223	0.162031	0.116722	0.133855	Not Significant	Not Significant	0.205519	0.214771
P01120	RAS2	336640	1091600	782390	94570	59159	98388	4.29755	14.1599	13.7191	0.000144411	5.2943e-06	0.00153795	0.000197812	4	2.43223	0.162031	0.138169	0.147192	Significant	Significant	5.27619	3.8404
P02381	VAR1	309180	1273300	365980	647050	1321600	1599900	0.205528	0.457314	0.503763	0.671182	0.631216	0.202033	0.19198	4	2.43223	0.162031	0.302973	0.249678	Not Significant	Not Significant	0.199822	0.17316
P02992	TUF1	2607600	5404600	4959300	2899900	3210500	5639700	1.4255	8.26531	5.85168	0.00116917	0.000857159	0.00527366	0.00376779	4	2.43223	0.162031	0.0446177	0.0890153	Not Significant	Not Significant	3.06694	2.93212
P02994	TEF1	1760500	4087900	5533600	1436000	2592200	1943200	2.10826	5.87649	6.06366	0.00418954	0.000703325	0.0130313	0.00328481	4	2.43223	0.162031	0.193064	0.18133	Significant	Significant	3.15284	2.37783
P04037	COX4	5109800	13731000	8866700	11125000	14943000	26016000	0.355481	2.00549	1.44662	0.115392	0.194917	0.0723871	0.0939707	4	2.43223	0.162031	0.0471286	0.0905767	Not Significant	Not Significant	0.71015	0.937825
P04710	AAC1	1033300	5319300	1941700	3393600	2964000	7701100	0.334754	0.75953	0.832618	0.489835	0.43488	0.168386	0.154014	4	2.43223	0.162031	0.291375	0.242466	Not Significant	Not Significant	0.361631	0.30995
P04803	MSW1	160620	441250	129290	441460	473510	1193400	-0.300984	-0.580742	-0.660133	0.592562	0.532084	0.185731	0.173857	4	2.43223	0.162031	0.402914	0.311828	Not Significant	Not Significant	0.27402	0.227266
P04840	POR1	56382000	161740000	155770000	114280000	141960000	237050000	0.809008	3.92529	3.11939	0.0171709	0.018806	0.029294	0.0248415	4	2.43223	0.162031	0.0637166	0.100892	Not Significant	Not Significant	1.7257	1.76521
P05626	ATP4	978160	2499500	3810200	2936200	3060400	5175200	0.514745	1.39484	1.4528	0.235534	0.193256	0.110583	0.093775	4	2.43223	0.162031	0.204281	0.188305	Not Significant	Not Significant	0.713866	0.627947
P06168	ILV5	42839000	92010000	77898000	77871000	117790000	137610000	0.608143	5.07313	2.72564	0.0071148	0.032073	0.0177041	0.0327977	4	2.43223	0.162031	0.0215551	0.0746733	Not Significant	Not Significant	1.49386	2.14784
P06182	CYC3	0	0	256690	278440	0	0	1.62596	1.34159	1.66446	0.250829	0.143742	0.115061	0.0784036	4	2.43223	0.162031	2.20328	1.43142	Not Significant	Not Significant	0.842417	0.600622
P07143	CYT1	398600	526460	1575200	860460	1223300	1000000	0.730953	1.17939	1.38207	0.303601	0.213034	0.129508	0.0987379	4	2.43223	0.162031	0.576179	0.419576	Not Significant	Not Significant	0.671551	0.517697
P07246	ADH3	1664300	2549800	2217400	3958100	4487600	6710500	0.0669561	0.285483	0.244402	0.789447	0.81453	0.220784	0.228369	4	2.43223	0.162031	0.0825111	0.11258	Not Significant	Not Significant	0.0890927	0.102677
P07251	ATP1	129120000	223510000	178590000	286360000	327170000	601190000	0.137961	0.579976	0.500327	0.593031	0.633502	0.185731	0.19198	4	2.43223	0.162031	0.0848761	0.114051	Not Significant	Not Significant	0.198252	0.226922
P07253	CBP6	607540	3016300	1436300	3975400	5040500	7945200	-0.684897	-2.34744	-2.23647	0.0787352	0.0637086	0.0587763	0.0474624	4	2.43223	0.162031	0.127689	0.140674	Not Significant	Not Significant	1.1958	1.10383
P07255	COX9	541860	6979000	2554800	5908000	19204000	8200300	-0.908529	-1.0893	-1.3204	0.337251	0.231739	0.136384	0.10432	4	2.43223	0.162031	1.04345	0.710158	Not Significant	Not Significant	0.635	0.472047
P07256	COR1	14864000	34009000	31242000	28296000	40617000	69789000	0.506472	2.40994	1.93779	0.0735594	0.0975017	0.0578027	0.0597209	4	2.43223	0.162031	0.0662505	0.102468	Not Significant	Not Significant	1.01099	1.13336
P07257	QCR2	72045000	151620000	89305000	118350000	133460000	250460000	0.614689	2.53914	2.21102	0.0640391	0.0660555	0.0557576	0.0474624	4	2.43223	0.162031	0.0879079	0.115936	Not Significant	Not Significant	1.18009	1.19355
P07266	MRS1	58800	122660	75051	220320	264760	237560	-0.271403	-1.10826	-0.970904	0.329899	0.366678	0.135314	0.139089	4	2.43223	0.162031	0.0899581	0.117211	Not Significant	Not Significant	0.435716	0.481619
P07275	PUT2	1483900	7103000	2999200	11201000	13399000	20792000	-0.920431	-3.17089	-3.01426	0.0338289	0.0216444	0.0408376	0.0267322	4	2.43223	0.162031	0.126389	0.139867	Not Significant	Not Significant	1.66465	1.47071
P07342	ILV2	5672800	11220000	9299600	7805000	10877000	17091000	0.856777	4.81993	3.48342	0.00852348	0.0116998	0.0192813	0.0198702	4	2.43223	0.162031	0.0473965	0.0907433	Not Significant	Not Significant	1.93182	2.06938
P08067	RIP1	962210	3734800	3970200	2235700	2570100	4327800	1.02078	2.97234	3.02077	0.0410491	0.0214557	0.0462939	0.0267322	4	2.43223	0.162031	0.176915	0.171286	Not Significant	Not Significant	1.66846	1.3867
P08417	FUM1	3302000	10656000	7935600	13189000	16934000	20929000	-0.0671333	-0.61224	-0.305395	0.573472	0.769709	0.182949	0.222076	4	2.43223	0.162031	0.0180353	0.0724845	Not Significant	Not Significant	0.113673	0.241488
P08525	QCR8	304280	440800	248780	1234400	2272500	1005900	-0.846032	-1.47029	-1.70317	0.215434	0.136093	0.106106	0.0748116	4	2.43223	0.162031	0.496662	0.370127	Not Significant	Not Significant	0.866165	0.666686
P09440	MIS1	437960	1528700	760230	1715800	2447600	2498400	-0.167232	-0.870601	-0.662123	0.433102	0.530888	0.159268	0.173857	4	2.43223	0.162031	0.055347	0.0956874	Not Significant	Not Significant	0.274997	0.363409
P09457	ATP5	26745000	64099000	49727000	103670000	120650000	205720000	-0.350607	-2.71176	-1.54885	0.0534399	0.169087	0.0498665	0.0864598	4	2.43223	0.162031	0.0250743	0.0768618	Not Significant	Not Significant	0.771891	1.27213
P09624	LPD1	1102100	3203300	2254700	1141800	1616700	1001100	1.99022	6.08927	6.07643	0.00367773	0.000695108	0.0119367	0.00328481	4	2.43223	0.162031	0.160238	0.160916	Significant	Significant	3.15795	2.43442
P0CS90	SSC1	20453000	51466000	30753000	10279000	7049800	18926000	2.80827	8.23796	8.34995	0.00118405	0.000110535	0.00527366	0.00117998	4	2.43223	0.162031	0.174313	0.169669	Significant	Significant	3.9565	2.92663
P10174	COX7	851510	5890000	1222700	4043000	4271900	13393000	-0.457802	-0.676475	-0.802232	0.535838	0.451034	0.175441	0.158855	4	2.43223	0.162031	0.686979	0.488479	Not Significant	Not Significant	0.34579	0.270967
P10662	MRP1	560270	1685400	830640	1540500	2075900	3560200	0.00145289	0.00626883	0.00533195	0.995298	0.995907	0.262404	0.262616	4	2.43223	0.162031	0.0805714	0.111374	Not Significant	Not Significant	0.00178108	0.00204669
P10663	MRP2	2675600	7967800	6075900	9556800	22319000	11733000	-0.136071	-0.347869	-0.368983	0.745473	0.723984	0.215698	0.212995	4	2.43223	0.162031	0.229505	0.203991	Not Significant	Not Significant	0.140271	0.127568
P10834	PET54	137210	210920	72438	716060	845750	1225200	-1.53449	-2.85107	-3.26424	0.0463457	0.015534	0.0462939	0.0227607	4	2.43223	0.162031	0.434517	0.331481	Significant	Significant	1.80872	1.33399
P10849	MTF2	381840	502980	1022800	1871800	1445400	1691900	-0.226177	-0.449533	-0.507948	0.67633	0.628437	0.202049	0.19198	4	2.43223	0.162031	0.379721	0.297405	Not Significant	Not Significant	0.201738	0.169841
P11914	MAS2	1367400	4143700	2021000	1697200	1834400	3146200	1.36307	6.58878	5.24799	0.002748	0.00155075	0.00932455	0.00573266	4	2.43223	0.162031	0.0641978	0.101191	Not Significant	Not Significant	2.80946	2.56098
P12686	MRP13	726090	1786300	1480400	2984400	4480100	4983100	-0.417654	-4.168	-1.92465	0.0140539	0.0993458	0.026389	0.0603557	4	2.43223	0.162031	0.0150616	0.0706352	Not Significant	Not Significant	1.00285	1.8522
P12687	MRP7	3314000	7804600	7078800	9921800	17260000	17332000	-0.0516845	-0.298051	-0.211804	0.780505	0.838813	0.220701	0.231297	4	2.43223	0.162031	0.0451056	0.0893187	Not Significant	Not Significant	0.0763348	0.107624
P12695	LAT1	1334900	3297200	4120000	4604400	5300000	8795300	0.0995837	0.367492	0.338574	0.73187	0.745711	0.213416	0.216826	4	2.43223	0.162031	0.110147	0.129766	Not Significant	Not Significant	0.127429	0.135566
P14063	MRPL31	1319900	12565000	4048000	5595700	3095100	7194300	0.990563	1.53333	1.80737	0.199972	0.117398	0.100865	0.0674825	4	2.43223	0.162031	0.626017	0.450569	Not Significant	Not Significant	0.93034	0.699032
P14066	CBS1	13761000	58345000	30303000	56750000	75327000	89756000	-0.0384229	-0.182817	-0.147005	0.863834	0.887629	0.236212	0.241909	4	2.43223	0.162031	0.0662583	0.102473	Not Significant	Not Significant	0.0517687	0.0635698
P14540	FBA1	54325	146460	93483	65729	88571	109900	1.36038	20.1468	6.50898	3.58285e-05	0.000471775	0.00133731	0.00251815	4	2.43223	0.162031	0.00683914	0.0655219	Not Significant	Not Significant	3.32626	4.44577
P14905	CBS2	0	53208	0	372790	320030	202890	-0.517574	-0.616125	-0.747299	0.571146	0.481301	0.182949	0.164228	4	2.43223	0.162031	1.05852	0.719528	Not Significant	Not Significant	0.317583	0.243253
P15179	MSD1	56025	179010	139040	252350	658650	1014000	-1.01779	-2.38897	-2.59593	0.075252	0.0383948	0.0582436	0.0363178	4	2.43223	0.162031	0.272261	0.23058	Not Significant	Not Significant	1.41573	1.12348
P15202	CTA1	27567	0	0	0	111420	0	1.32949	1.72647	2.07729	0.15934	0.0799123	0.0901124	0.0542869	4	2.43223	0.162031	0.889499	0.61442	Not Significant	Not Significant	1.09739	0.797675
P15424	MSS116	2269900	5672500	5783400	7832900	9278100	11043000	0.144656	0.89919	0.606215	0.419389	0.56514	0.157325	0.18203	4	2.43223	0.162031	0.0388204	0.0854101	Not Significant	Not Significant	0.247844	0.377383
P16387	PDA1	358660	1363100	467360	925950	1696000	2600700	-0.0986613	-0.248749	-0.26494	0.815805	0.799343	0.22724	0.226284	4	2.43223	0.162031	0.235973	0.208013	Not Significant	Not Significant	0.0972666	0.0884138
P16547	OM45	832450	4091200	3082900	4193400	7814800	10939000	-0.409873	-1.06967	-1.12749	0.345021	0.29983	0.137733	0.122433	4	2.43223	0.162031	0.220237	0.198227	Not Significant	Not Significant	0.523125	0.462154
P16622	HEM15	125730	914690	401420	1893400	3283700	2172300	-1.4429	-2.83588	-3.21173	0.0470635	0.0166427	0.0462939	0.0238598	4	2.43223	0.162031	0.38832	0.302753	Not Significant	Not Significant	1.77877	1.32732
P17505	MDH1	41497000	76527000	48747000	132860000	168660000	264560000	-0.465081	-2.01523	-1.71005	0.114116	0.134773	0.0721936	0.0748116	4	2.43223	0.162031	0.079891	0.110951	Not Significant	Not Significant	0.870396	0.942653
P17558	PET123	4577400	13900000	10056000	13117000	16678000	24081000	0.274111	2.86182	1.27046	0.0458453	0.247938	0.0462939	0.108273	4	2.43223	0.162031	0.0137614	0.0698267	Not Significant	Not Significant	0.605657	1.33871
P18239	PET9	11220000	39552000	31741000	48096000	51634000	65893000	0.10856	0.582584	0.434451	0.591434	0.67816	0.185731	0.201898	4	2.43223	0.162031	0.052085	0.0936589	Not Significant	Not Significant	0.168668	0.228093
P18496	ATP10	694930	1439200	817230	2906600	4561700	5723900	-0.891003	-3.91071	-3.29489	0.0173835	0.0149239	0.029294	0.0227594	4	2.43223	0.162031	0.0778645	0.10969	Not Significant	Not Significant	1.82612	1.75986
P18544	ARG8	399050	406960	525180	545910	833220	2217100	0.100059	0.17583	0.203303	0.86897	0.845179	0.236749	0.232195	4	2.43223	0.162031	0.485757	0.363346	Not Significant	Not Significant	0.0730514	0.0609953
P18900	COQ1	824050	1826500	2399900	2517700	4430800	4079300	0.0695789	0.229405	0.222202	0.829807	0.831045	0.228704	0.230408	4	2.43223	0.162031	0.137988	0.147079	Not Significant	Not Significant	0.0803753	0.081023
P19262	KGD2	2135400	6649900	6895400	15840000	14949000	24437000	-0.673709	-2.62605	-2.35592	0.0584278	0.0537854	0.0525502	0.0442342	4	2.43223	0.162031	0.098726	0.122663	Not Significant	Not Significant	1.26934	1.23338
P19414	ACO1	40244000	91845000	66425000	105170000	143410000	221950000	0.0315618	0.230203	0.1377	0.829228	0.894688	0.228704	0.242235	4	2.43223	0.162031	0.0281965	0.0788034	Not Significant	Not Significant	0.0483286	0.0813261
P19882	HSP60	23726000	64599000	42207000	40221000	38058000	88480000	0.932612	3.71269	3.29552	0.0206055	0.0149116	0.0334395	0.0227594	4	2.43223	0.162031	0.0946489	0.120128	Not Significant	Not Significant	1.82648	1.68602
P19955	YMR31	2622400	4220300	6692000	8456100	13214000	15849000	-0.238588	-0.69646	-0.707177	0.524492	0.504261	0.173265	0.168976	4	2.43223	0.162031	0.176034	0.170739	Not Significant	Not Significant	0.297345	0.280261
P20084	MRPL33	0	5998500	858310	7834500	8649600	16434000	-2.11087	-1.95733	-2.41483	0.121927	0.0494933	0.0746119	0.0434277	4	2.43223	0.162031	1.74456	1.14615	Not Significant	Significant	1.30545	0.9139
P20967	KGD1	4750700	8177700	6427400	24844000	30128000	36610000	-0.971361	-5.18556	-3.88027	0.00658109	0.00713316	0.0169408	0.0145023	4	2.43223	0.162031	0.0526333	0.0939999	Not Significant	Not Significant	2.14672	2.1817
P21560	CBP3	53819	48265	243910	272380	550430	483150	-0.991064	-1.18463	-1.43634	0.301741	0.197706	0.129455	0.0942673	4	2.43223	0.162031	1.04985	0.71414	Not Significant	Not Significant	0.70398	0.520366
P21771	MRPS28	2954500	7182300	5158100	4665500	9612700	11000000	0.563889	2.49034	2.09092	0.0674597	0.0783745	0.0557576	0.0537307	4	2.43223	0.162031	0.076906	0.109094	Not Significant	Not Significant	1.10583	1.17096
P21801	SDH2	3769200	8000300	5823200	6251400	10852000	13920000	0.478947	2.50912	1.90058	0.0661193	0.102813	0.0557576	0.0619179	4	2.43223	0.162031	0.0546541	0.0952566	Not Significant	Not Significant	0.987952	1.17967
P21954	IDP1	7211300	23635000	12287000	31253000	42406000	49713000	-0.370542	-2.47312	-1.58279	0.0687161	0.16124	0.0557576	0.0836731	4	2.43223	0.162031	0.0336724	0.0822087	Not Significant	Not Significant	0.792526	1.16294
P22353	MRPL8	1094600	2776800	2976900	4778300	6002700	6313500	-0.153013	-0.755992	-0.594158	0.491733	0.572699	0.168386	0.182888	4	2.43223	0.162031	0.0614489	0.099482	Not Significant	Not Significant	0.242074	0.30827
P22354	MRPL20	2705000	12609000	5299400	6567100	11253000	16516000	0.369475	1.10077	1.10945	0.332785	0.306986	0.135752	0.124	4	2.43223	0.162031	0.168993	0.16636	Not Significant	Not Significant	0.512882	0.477836
P23180	AIM17	387760	1066200	877060	4346800	5707800	6476700	-1.6426	-18.045	-7.65878	5.54476e-05	0.00018423	0.00137973	0.00172086	4	2.43223	0.162031	0.0124292	0.0689982	Significant	Significant	3.73464	4.25612
P23369	MRPL25	2730400	13113000	7008500	11214000	17571000	21833000	-0.078592	-0.285174	-0.264816	0.789668	0.799434	0.220784	0.226284	4	2.43223	0.162031	0.113928	0.132117	Not Significant	Not Significant	0.0972172	0.102556
P23641	MIR1	3058300	7999600	4802600	6399900	10709000	11584000	0.369161	2.35704	1.55859	0.0779142	0.166799	0.0587509	0.0859607	4	2.43223	0.162031	0.036795	0.0841506	Not Significant	Not Significant	0.777806	1.10838
P23644	TOM40	1116900	1607100	2199300	1536200	2124300	2368500	0.96485	3.19517	3.08917	0.0330527	0.0195784	0.0408376	0.0252246	4	2.43223	0.162031	0.13678	0.146328	Not Significant	Not Significant	1.70822	1.48079
P25038	IFM1	307760	399670	491120	776910	803290	1214000	0.0717326	0.228792	0.224631	0.830252	0.829234	0.228704	0.230408	4	2.43223	0.162031	0.147449	0.152963	Not Significant	Not Significant	0.081323	0.0807902
P25039	MEF1	127780	464880	104390	462830	576030	704030	-0.351962	-0.696358	-0.787583	0.524549	0.458972	0.173265	0.158855	4	2.43223	0.162031	0.383194	0.299565	Not Significant	Not Significant	0.338213	0.280214
P25270	MRM1	333260	724780	1149800	872420	1631000	2886300	-0.0074942	-0.0163874	-0.0181281	0.98771	0.986086	0.261465	0.2613	4	2.43223	0.162031	0.313703	0.256351	Not Significant	Not Significant	0.00608521	0.0053705
P25345	SLM5	100730	32413	0	68264	102750	93390	1.03498	1.11891	1.36737	0.325831	0.217366	0.134384	0.0996503	4	2.43223	0.162031	1.28341	0.85938	Not Significant	Not Significant	0.662808	0.487008
P25348	MRPL32	0	635430	0	1083800	778360	983630	-1.35685	-1.29314	-1.59298	0.265593	0.158951	0.117318	0.083647	4	2.43223	0.162031	1.65145	1.08825	Not Significant	Not Significant	0.798736	0.575783
P25374	NFS1	113060	270920	229900	777550	1010700	1354500	-1.12536	-15.0506	-5.34537	0.000113569	0.00140497	0.00153795	0.0055257	4	2.43223	0.162031	0.00838617	0.066484	Not Significant	Not Significant	2.85233	3.94474
P25573	MGR1	122330	246710	106540	0	110670	114000	1.55398	3.45601	3.80749	0.0259119	0.00779673	0.03602	0.014939	4	2.43223	0.162031	0.303274	0.249865	Significant	Significant	2.10809	1.5865
P25605	ILV6	304880	1277100	183080	0	0	339250	3.36486	3.23417	3.98219	0.0318492	0.00630632	0.0408376	0.0140992	4	2.43223	0.162031	1.62368	1.07098	Significant	Significant	2.20022	1.4969
P25626	IMG1	5400700	23312000	13488000	23859000	32841000	37073000	-0.0775203	-0.356145	-0.292355	0.739722	0.779218	0.214867	0.223096	4	2.43223	0.162031	0.0710669	0.105463	Not Significant	Not Significant	0.108341	0.130931
P25642	IMG2	806610	958630	1526200	4189700	6222500	6010300	-1.06299	-2.68269	-2.85647	0.0550746	0.0268016	0.0507318	0.0298924	4	2.43223	0.162031	0.23551	0.207725	Not Significant	Not Significant	1.57184	1.25905
P25719	CPR3	1119200	1848600	2138300	2602300	2156800	2801100	0.678188	2.3262	2.21551	0.0805867	0.0656352	0.0588344	0.0474624	4	2.43223	0.162031	0.127496	0.140555	Not Significant	Not Significant	1.18286	1.09374
P27697	COQ8	0	86616	59671	142090	219270	683040	-0.348864	-0.410807	-0.498725	0.702268	0.63457	0.207213	0.19198	4	2.43223	0.162031	1.08175	0.733977	Not Significant	Not Significant	0.197521	0.153497
P27929	NAM9	737660	1643000	1078700	2769500	3763900	6748600	-0.628639	-2.89832	-2.37431	0.0441925	0.0524056	0.0462939	0.0442342	4	2.43223	0.162031	0.070567	0.105152	Not Significant	Not Significant	1.28062	1.35465
P28239	PPA2	125300	625180	412780	469700	392020	685960	0.632704	1.87146	1.89121	0.134603	0.104195	0.0791196	0.0619179	4	2.43223	0.162031	0.171447	0.167886	Not Significant	Not Significant	0.982153	0.870946
P28241	IDH2	23036000	56137000	44646000	97301000	114120000	202850000	-0.47401	-3.16085	-2.0243	0.0341563	0.0861857	0.0408376	0.0564943	4	2.43223	0.162031	0.0337334	0.0822466	Not Significant	Not Significant	1.06456	1.46653
P28778	MRP17	2438500	6517000	3762600	8569700	5390300	12114000	0.21253	0.666807	0.658965	0.541389	0.532787	0.176485	0.173857	4	2.43223	0.162031	0.152381	0.15603	Not Significant	Not Significant	0.273446	0.266491
P28834	IDH1	31791000	51668000	43282000	117770000	166930000	184200000	-0.602248	-2.8089	-2.28555	0.048371	0.0594211	0.0462939	0.0467403	4	2.43223	0.162031	0.0689555	0.10415	Not Significant	Not Significant	1.22606	1.31542
P31334	MRPL9	581370	2000300	1396100	2879700	3909100	3637100	-0.264175	-1.42033	-1.05789	0.22854	0.328206	0.109812	0.130456	4	2.43223	0.162031	0.0518911	0.0935383	Not Significant	Not Significant	0.483853	0.641038
P32191	GUT2	635130	2587700	1646500	2107000	2615700	3391700	0.358558	1.88358	1.42423	0.132732	0.201035	0.078639	0.09508	4	2.43223	0.162031	0.0543555	0.0950709	Not Significant	Not Significant	0.696728	0.877025
P32266	MGM1	0	20511	46157	346870	517870	455600	-2.03956	-2.02584	-2.48955	0.112746	0.0445551	0.0719363	0.0411042	4	2.43223	0.162031	1.5204	1.00676	Not Significant	Significant	1.3511	0.947899
P32316	ACH1	3671600	11254000	8308800	9947800	11995000	26104000	0.22745	0.873644	0.789508	0.431626	0.457924	0.159268	0.158855	4	2.43223	0.162031	0.10167	0.124494	Not Significant	Not Significant	0.339207	0.364893
P32317	AFG1	17355	43189	0	50803	0	90333	0.125359	0.185788	0.220244	0.861652	0.832507	0.236212	0.230408	4	2.43223	0.162031	0.682914	0.485951	Not Significant	Not Significant	0.0796122	0.064668
P32335	MSS51	1212100	1829500	2128700	3548100	4463600	6678600	-0.207332	-0.801709	-0.722115	0.467643	0.495629	0.164928	0.167586	4	2.43223	0.162031	0.100321	0.123655	Not Significant	Not Significant	0.304843	0.330085
P32340	NDI1	2266500	5084400	3775200	7714300	14094000	14862000	-0.450377	-2.54821	-1.83451	0.0634258	0.112954	0.0557576	0.0654316	4	2.43223	0.162031	0.046857	0.0904078	Not Significant	Not Significant	0.947097	1.19773
P32387	MRP20	375550	1605700	1542300	3724200	5964000	6623300	-1.14718	-3.34572	-3.39829	0.0286827	0.0130504	0.0389306	0.0216714	4	2.43223	0.162031	0.176348	0.170934	Not Significant	Not Significant	1.88437	1.54238
P32388	MRP49	154420	854100	542170	837140	1266400	3304900	-0.583594	-1.1241	-1.2782	0.323867	0.245366	0.134316	0.108273	4	2.43223	0.162031	0.404301	0.312691	Not Significant	Not Significant	0.610186	0.489633
P32453	ATP11	0	0	46588	0	50627	0	1.78143	2.0928	2.54118	0.104499	0.0414452	0.068807	0.0387131	4	2.43223	0.162031	1.08686	0.73715	Not Significant	Significant	1.38253	0.980886
P32473	PDB1	1394900	2466100	1925700	1407800	4033400	9021800	0.304265	0.498792	0.583138	0.644109	0.579659	0.196258	0.184323	4	2.43223	0.162031	0.558155	0.408368	Not Significant	Not Significant	0.236827	0.191041
P32606	PET127	105900	152260	0	122800	0	261230	0.55918	0.83635	0.990306	0.450011	0.357803	0.161116	0.137821	4	2.43223	0.162031	0.67053	0.47825	Not Significant	Not Significant	0.446355	0.346777
P32611	RML2	2265900	6194400	3025600	3006100	3762400	6611700	1.01586	4.27217	3.68473	0.0129278	0.00907554	0.0255699	0.016541	4	2.43223	0.162031	0.0848124	0.114011	Not Significant	Not Significant	2.04213	1.88848
P32787	MGM101	1544800	4465700	2358200	5813800	6750000	10579000	-0.269879	-1.68226	-1.13188	0.167809	0.29811	0.0927927	0.122433	4	2.43223	0.162031	0.0386046	0.0852759	Not Significant	Not Significant	0.525624	0.775186
P32799	COX13	0	0	190420	221240	419290	0	0.488831	1.27747	1.34595	0.270545	0.223819	0.118107	0.101365	4	2.43223	0.162031	0.21964	0.197856	Not Significant	Not Significant	0.650103	0.56776
P32860	NFU1	0	182540	430090	0	253540	176240	1.05333	1.65521	1.94699	0.173225	0.0962313	0.094294	0.0594299	4	2.43223	0.162031	0.607454	0.439026	Not Significant	Not Significant	1.01668	0.76139
P32874	HFA1	13499000	31808000	23472000	31457000	39615000	46765000	0.444066	7.47598	2.14048	0.00171149	0.0730308	0.00638818	0.0510031	4	2.43223	0.162031	0.00529237	0.0645601	Not Significant	Not Significant	1.13649	2.76663
P32875	LIP5	80239	827230	0	672000	1067000	2458000	-1.28039	-1.61533	-1.94904	0.181543	0.0959507	0.0953462	0.0594299	4	2.43223	0.162031	0.942448	0.647348	Not Significant	Not Significant	1.01795	0.741021
P32891	DLD1	452460	1656800	1542700	1792900	2892200	3881500	-0.0858284	-0.304638	-0.285765	0.775834	0.78404	0.220604	0.22362	4	2.43223	0.162031	0.119065	0.135312	Not Significant	Not Significant	0.105662	0.110231
P32898	CYM1	144900	242400	166300	364640	432540	718480	-0.138049	-0.538291	-0.482834	0.618933	0.645209	0.189359	0.194412	4	2.43223	0.162031	0.098656	0.12262	Not Significant	Not Significant	0.190299	0.208357
P32904	MRPL6	804700	2945300	3040900	6242800	8945400	6354600	-0.585944	-1.52189	-1.60652	0.20269	0.155959	0.10155	0.083024	4	2.43223	0.162031	0.222349	0.199541	Not Significant	Not Significant	0.806989	0.693168
P33303	SFC1	878970	4437000	1923100	5964400	6558500	10163000	-0.621407	-2.07312	-1.99812	0.106852	0.0894648	0.068807	0.0566883	4	2.43223	0.162031	0.13477	0.145078	Not Significant	Not Significant	1.04835	0.971219
P33416	HSP78	94867	84170	31275	436710	292590	274610	-1.09021	-1.30721	-1.58454	0.26122	0.160847	0.116585	0.0836731	4	2.43223	0.162031	1.04333	0.71008	Not Significant	Not Significant	0.793588	0.582994
P33421	SDH3	280210	800240	307420	0	382790	700720	2.19022	1.94751	2.40789	0.123309	0.0499794	0.0746119	0.0434277	4	2.43223	0.162031	1.89716	1.24105	Not Significant	Significant	1.30121	0.909007
P33759	MRPS5	413180	1229800	384170	707360	1129500	1221200	0.514152	1.30348	1.38605	0.262373	0.211873	0.116585	0.0987379	4	2.43223	0.162031	0.233382	0.206402	Not Significant	Not Significant	0.673925	0.58108
P34227	PRX1	2884800	4759000	5383500	7102000	6654100	12412000	0.291805	1.08164	0.99443	0.340266	0.355939	0.136565	0.137814	4	2.43223	0.162031	0.109172	0.12916	Not Significant	Not Significant	0.448624	0.468182
P35180	TOM20	978310	2355100	2036800	2445900	1688600	2567900	0.895849	3.44994	3.11371	0.0260558	0.0189487	0.03602	0.0248415	4	2.43223	0.162031	0.101143	0.124167	Not Significant	Not Significant	1.72242	1.5841
P35191	MDJ1	558880	409960	456810	153620	551590	545700	1.68081	2.36776	2.82412	0.0770083	0.028013	0.0586604	0.030771	4	2.43223	0.162031	0.755874	0.531323	Not Significant	Significant	1.55264	1.11346
P35996	MRPL38	140550	1000300	471750	786660	122150	917900	1.15087	1.12613	1.38514	0.323101	0.212137	0.134316	0.0987379	4	2.43223	0.162031	1.56663	1.03551	Not Significant	Not Significant	0.673383	0.490662
P36013	MAE1	0	103730	141970	130820	133280	328540	0.728205	1.34022	1.53711	0.251237	0.171884	0.115061	0.0864598	4	2.43223	0.162031	0.44284	0.336657	Not Significant	Not Significant	0.764765	0.599916
P36056	RSM22	212790	736910	330100	465290	642120	761180	0.576161	2.7626	2.21119	0.0507144	0.0660397	0.0479223	0.0474624	4	2.43223	0.162031	0.0652446	0.101842	Not Significant	Not Significant	1.18019	1.29487
P36060	MCR1	3862700	7895000	6245700	28791000	40840000	48957000	-1.45854	-12.316	-6.55117	0.000249705	0.000454754	0.00201393	0.00251815	4	2.43223	0.162031	0.0210373	0.0743514	Not Significant	Not Significant	3.34222	3.60257
P36101	TCD2	136860	345860	167700	1147000	1383100	746860	-1.11927	-2.38374	-2.6533	0.075681	0.0354504	0.0582436	0.0339626	4	2.43223	0.162031	0.33071	0.266927	Not Significant	Not Significant	1.45038	1.12101
P36141	FMP46	246490	1922000	1585100	5363100	6200200	9004900	-1.59181	-2.83678	-3.27216	0.047021	0.0153738	0.0462939	0.0227607	4	2.43223	0.162031	0.472308	0.354982	Significant	Significant	1.81322	1.32771
P36151	YKR070W	410660	317270	439480	1993600	2355000	3529900	-1.43773	-2.81076	-3.18669	0.0482794	0.0172015	0.0462939	0.0238598	4	2.43223	0.162031	0.392462	0.305328	Not Significant	Not Significant	1.76443	1.31624
P36516	MRPL3	10336000	35252000	21131000	31056000	42848000	58087000	0.178767	1.32982	0.783314	0.254341	0.461304	0.115071	0.158855	4	2.43223	0.162031	0.0271069	0.0781258	Not Significant	Not Significant	0.336013	0.594584
P36517	MRPL4	3101300	6548900	3481900	8122100	6791000	12209000	0.204174	0.724001	0.679441	0.509142	0.520548	0.170439	0.172118	4	2.43223	0.162031	0.119293	0.135453	Not Significant	Not Significant	0.283539	0.293161
P36519	MRPL7	627380	3175000	2338800	1993200	2792700	4725800	0.455501	1.25188	1.29786	0.278823	0.238933	0.121014	0.106278	4	2.43223	0.162031	0.198585	0.184763	Not Significant	Not Significant	0.621723	0.554671
P36520	MRPL10	673840	2841700	2284000	5645800	8759300	8463200	-0.90551	-3.15502	-2.98423	0.0343479	0.0225372	0.0408376	0.0267322	4	2.43223	0.162031	0.123559	0.138106	Not Significant	Not Significant	1.6471	1.4641
P36521	MRPL11	251140	857640	779080	1853200	1866700	2618700	-0.630212	-2.84259	-2.35831	0.0467448	0.0536042	0.0462939	0.0442342	4	2.43223	0.162031	0.0737286	0.107118	Not Significant	Not Significant	1.2708	1.33027
P36523	MRPL15	632420	1651500	932660	4234900	4881900	6122200	-1.0526	-8.19546	-4.65622	0.00120763	0.00290378	0.00527366	0.00834575	4	2.43223	0.162031	0.024744	0.0766564	Not Significant	Not Significant	2.53704	2.91806
P36525	MRPL24	3371000	9107200	6858200	9720700	17642000	11674000	0.204886	0.733666	0.685454	0.503835	0.516989	0.170188	0.171743	4	2.43223	0.162031	0.116982	0.134016	Not Significant	Not Significant	0.286519	0.297711
P36526	MRPL27	1611300	1629100	1097100	2698800	5593300	7089800	-0.450632	-0.841719	-0.96275	0.447326	0.370458	0.161116	0.139813	4	2.43223	0.162031	0.429933	0.328631	Not Significant	Not Significant	0.431261	0.349376
P36527	MRPL28	2285600	7832300	2244500	7634800	9592200	21500000	-0.476147	-0.986473	-1.10485	0.379748	0.30883	0.148758	0.124074	4	2.43223	0.162031	0.349465	0.27859	Not Significant	Not Significant	0.51028	0.420505
P36528	MRPL17	116340	0	159970	741260	1249500	1076300	-1.69763	-3.57551	-3.98992	0.0232608	0.00624808	0.0354374	0.0140992	4	2.43223	0.162031	0.338143	0.271549	Significant	Significant	2.20425	1.63338
P36533	MRPL39	19574000	35126000	55464000	71162000	87073000	98054000	-0.0433358	-0.131569	-0.131677	0.901677	0.899263	0.242999	0.242595	4	2.43223	0.162031	0.162733	0.162467	Not Significant	Not Significant	0.0461132	0.0449488
P36534	MRPL40	1106600	3152500	1253200	1042200	1179400	2186500	1.52194	4.82696	4.74984	0.00847999	0.00262101	0.0192813	0.00812071	4	2.43223	0.162031	0.14912	0.154002	Significant	Significant	2.58153	2.0716
P37292	SHM1	1617400	4600500	3610300	7400800	12928000	18526000	-0.72671	-3.47753	-2.78675	0.0254091	0.0294856	0.03602	0.0310331	4	2.43223	0.162031	0.0655048	0.102004	Not Significant	Not Significant	1.53039	1.59501
P37293	NAT2	110990	423640	402180	525810	380190	1029600	0.139903	0.333929	0.361226	0.755206	0.729501	0.216876	0.213776	4	2.43223	0.162031	0.26329	0.225001	Not Significant	Not Significant	0.136974	0.121934
P37298	SDH4	1065600	2860600	1291900	2486000	3269300	1530400	0.734878	1.40872	1.60334	0.231699	0.156656	0.109812	0.083024	4	2.43223	0.162031	0.408198	0.315115	Not Significant	Not Significant	0.805052	0.635076
P37299	QCR10	1817000	4782300	2260300	2232000	3795800	7143100	0.746786	2.09081	2.15417	0.104735	0.0716211	0.068807	0.0504905	4	2.43223	0.162031	0.191362	0.180271	Not Significant	Not Significant	1.14496	0.979909
P38064	MRPL16	1481700	9534500	3670400	4750300	10779000	6166000	0.419238	0.803112	0.914186	0.466919	0.393597	0.164928	0.144177	4	2.43223	0.162031	0.408753	0.31546	Not Significant	Not Significant	0.404949	0.330759
P38071	ETR1	4143300	9400000	7362700	23267000	27098000	52023000	-0.991286	-5.23141	-3.94392	0.00637756	0.0066037	0.0169408	0.0140992	4	2.43223	0.162031	0.0538583	0.0947617	Not Significant	Not Significant	2.18021	2.19535
P38077	ATP3	7817000	17135000	15160000	28348000	33133000	46810000	-0.190853	-1.95396	-0.882416	0.1224	0.409315	0.0746119	0.146348	4	2.43223	0.162031	0.0143106	0.0701682	Not Significant	Not Significant	0.387942	0.912218
P38079	YRO2	4542700	7496300	5248400	6374200	5567800	17303000	0.694392	1.59215	1.7407	0.186567	0.12905	0.0965142	0.0730564	4	2.43223	0.162031	0.285321	0.238701	Not Significant	Not Significant	0.889242	0.729165
P38081	YBR056W	46876	136840	20564	149450	137230	447740	-0.752481	-0.902923	-1.09441	0.417625	0.313056	0.157325	0.125099	4	2.43223	0.162031	1.04179	0.709126	Not Significant	Not Significant	0.504378	0.379214
P38120	MRPS9	4769300	9678700	6080300	12272000	16438000	17870000	0.0602921	0.331447	0.243273	0.756945	0.815368	0.216876	0.228369	4	2.43223	0.162031	0.0496345	0.092135	Not Significant	Not Significant	0.0886463	0.120936
P38127	RIM2	48370	0	0	42705	0	129700	1.68891	2.29308	2.74632	0.0835733	0.0311714	0.0594172	0.0323518	4	2.43223	0.162031	0.813706	0.567287	Not Significant	Significant	1.50624	1.07793
P38175	MRP21	610350	2572600	2541900	3804500	5478600	7845200	-0.497536	-1.43285	-1.46191	0.225183	0.190835	0.109156	0.0932053	4	2.43223	0.162031	0.180859	0.173739	Not Significant	Not Significant	0.719342	0.647464
P38323	MCX1	0	36052	99544	191200	269400	420030	-0.588212	-0.636306	-0.777565	0.559165	0.464457	0.180283	0.159207	4	2.43223	0.162031	1.28182	0.858391	Not Significant	Not Significant	0.333055	0.25246
P38744	YHL018W	76418	0	0	0	420080	609360	-1.07881	-1.33399	-1.61258	0.253093	0.154637	0.115071	0.083024	4	2.43223	0.162031	0.981017	0.671332	Not Significant	Not Significant	0.810688	0.596721
P38746	YLF2	152240	224290	181320	254810	716220	492900	0.0010011	0.00228425	0.00250048	0.998287	0.998081	0.262404	0.262616	4	2.43223	0.162031	0.288109	0.240435	Not Significant	Not Significant	0.000834354	0.000744665
P38771	RRF1	274380	2098300	2102100	3103800	4443700	7060400	-0.822125	-1.31151	-1.53942	0.259898	0.17133	0.116585	0.0864598	4	2.43223	0.162031	0.58942	0.42781	Not Significant	Not Significant	0.766167	0.585196
P38783	FYV4	1335000	745750	1790700	4039200	6031500	4557100	-0.698901	-0.984492	-1.17425	0.380611	0.281931	0.148758	0.117697	4	2.43223	0.162031	0.755959	0.531376	Not Significant	Not Significant	0.549857	0.419519
P38891	BAT1	8551900	22373000	15301000	771500	1911300	2964700	4.41706	11.3619	12.0292	0.000342177	1.19904e-05	0.00201393	0.000298668	4	2.43223	0.162031	0.226704	0.202249	Significant	Significant	4.92116	3.46575
P38910	HSP10	266990	563230	787960	872260	845890	0	1.56303	1.21396	1.5098	0.291533	0.178556	0.125798	0.0887632	4	2.43223	0.162031	2.48665	1.60764	Not Significant	Not Significant	0.748226	0.535312
P38988	GGC1	13368000	49579000	31870000	38851000	60849000	51393000	0.446609	1.9431	1.64513	0.123936	0.147713	0.0746119	0.0799862	4	2.43223	0.162031	0.0792423	0.110547	Not Significant	Not Significant	0.83058	0.906804
P39522	ILV3	4679500	11014000	9234200	3261900	4000200	4813800	2.26184	32.4403	10.799	5.38354e-06	2.33151e-05	0.000401884	0.000435564	4	2.43223	0.162031	0.00729199	0.0658036	Significant	Significant	4.63236	5.26893
P39533	ACO2	289600	609190	736510	788300	647660	1424000	0.459891	1.45821	1.43506	0.218532	0.198055	0.106625	0.0942673	4	2.43223	0.162031	0.149198	0.15405	Not Significant	Not Significant	0.703213	0.660484
P39676	YHB1	6737800	19762000	13239000	5827700	5497600	18011000	1.825	4.51628	4.83638	0.0106887	0.00238678	0.0227976	0.00775459	4	2.43223	0.162031	0.244937	0.213588	Significant	Significant	2.62219	1.97108
P39925	AFG3	0	104100	0	63641	66396	245300	1.62782	2.47777	2.92719	0.0683744	0.0243438	0.0557576	0.0279866	4	2.43223	0.162031	0.647412	0.463874	Not Significant	Significant	1.61361	1.16511
P39952	OXA1	755950	4606100	1214800	1980100	3102800	7009300	0.172028	0.302703	0.34992	0.777205	0.737574	0.220604	0.215298	4	2.43223	0.162031	0.484459	0.362539	Not Significant	Not Significant	0.132194	0.109465
P40008	FMP52	0	200340	0	124890	718320	1357600	-0.711538	-0.634405	-0.78427	0.560286	0.460781	0.180283	0.158855	4	2.43223	0.162031	1.88692	1.23469	Not Significant	Not Significant	0.336505	0.25159
P40033	RSM18	2573500	7284100	2143700	4197600	7054900	8245400	0.420226	0.96073	1.05115	0.391093	0.331069	0.152059	0.130897	4	2.43223	0.162031	0.286982	0.239734	Not Significant	Not Significant	0.480081	0.40772
P40047	ALD5	971920	2350400	1250400	93564	0	507260	4.08906	7.48145	8.58972	0.00170677	9.33608e-05	0.00638818	0.00116275	4	2.43223	0.162031	0.448093	0.339924	Significant	Significant	4.02984	2.76783
P40053	AIM9	727340	1630200	1192900	3719700	5088500	7859500	-0.950923	-6.77931	-4.12738	0.00247115	0.00530563	0.00878442	0.0132157	4	2.43223	0.162031	0.0295128	0.079622	Not Significant	Not Significant	2.27526	2.6071
P40086	COX15	88902	544150	369670	292640	281750	510260	0.876542	2.08168	2.25493	0.105822	0.0620604	0.068807	0.0473219	4	2.43223	0.162031	0.265956	0.226659	Not Significant	Not Significant	1.20719	0.975424
P40098	FMP10	96991	987530	548430	1893600	2420500	3021200	-1.39281	-2.31954	-2.70529	0.0811773	0.0329874	0.0588344	0.0327977	4	2.43223	0.162031	0.540838	0.397599	Not Significant	Not Significant	1.48165	1.09057
P40185	MMF1	1127800	3631600	2933500	4776900	6263500	9103100	-0.21293	-1.38125	-0.902827	0.239346	0.399164	0.111661	0.144796	4	2.43223	0.162031	0.0356465	0.0834364	Not Significant	Not Significant	0.398849	0.620974
P40215	NDE1	127270	835640	936210	693500	502370	1319700	0.552231	0.84443	0.99699	0.445975	0.354786	0.161116	0.137814	4	2.43223	0.162031	0.641513	0.460206	Not Significant	Not Significant	0.450034	0.35069
P40341	YTA12	17786	37605	44122	45553	62218	66462	0.396543	1.85445	1.50655	0.137279	0.179364	0.0800623	0.0887632	4	2.43223	0.162031	0.0685866	0.103921	Not Significant	Not Significant	0.746264	0.862396
P40495	LYS12	2777700	6568800	3973400	7267800	9378100	13469000	0.0671272	0.490146	0.29294	0.6497	0.778791	0.196358	0.223096	4	2.43223	0.162031	0.0281344	0.0787648	Not Significant	Not Significant	0.108579	0.187287
P40496	RSM25	381790	1471000	230750	2859000	3757400	5377600	-1.64543	-2.46238	-2.91545	0.0695132	0.0247346	0.0557979	0.0280049	4	2.43223	0.162031	0.66979	0.47779	Not Significant	Significant	1.6067	1.15793
P40508	YIL077C	154230	277250	0	748410	2757100	2983800	-1.67898	-3.20692	-3.65253	0.0326845	0.00944793	0.0408376	0.0165614	4	2.43223	0.162031	0.411152	0.316952	Significant	Significant	2.02466	1.48566
P40858	MRPL49	2387800	7861500	8612100	14353000	19099000	21394000	-0.439039	-1.58806	-1.47685	0.187467	0.186924	0.0965142	0.091896	4	2.43223	0.162031	0.114647	0.132564	Not Significant	Not Significant	0.728334	0.727074
P40961	PHB1	2965600	5461700	5567600	10055000	10819000	17507000	-0.178865	-0.936195	-0.70955	0.402175	0.502883	0.154048	0.168976	4	2.43223	0.162031	0.0547531	0.0953181	Not Significant	Not Significant	0.298533	0.395585
P40990	MSS2	93005	0	265680	550350	864640	306050	-0.65742	-0.838283	-1.01043	0.449042	0.348776	0.161116	0.136454	4	2.43223	0.162031	0.922562	0.634981	Not Significant	Not Significant	0.457453	0.347713
P41903	TES1	8770900	10319000	10308000	40946000	65245000	45400000	-1.05285	-2.49768	-2.70634	0.0669324	0.0329394	0.0557576	0.0327977	4	2.43223	0.162031	0.266532	0.227017	Not Significant	Not Significant	1.48228	1.17436
P42834	MDJ2	100530	134610	381740	1460100	1882300	877890	-1.66786	-2.25061	-2.69724	0.0875863	0.0333567	0.0605405	0.0327977	4	2.43223	0.162031	0.823782	0.573553	Not Significant	Significant	1.47682	1.05756
P42847	MRPS18	1362600	2622500	1555400	5835600	7575800	9183800	-0.775636	-3.60677	-2.93993	0.0226215	0.0239273	0.0351814	0.0279376	4	2.43223	0.162031	0.0693698	0.104408	Not Significant	Not Significant	1.62111	1.64548
P42900	SLS1	103670	311530	192290	519550	646600	739180	-0.485845	-5.26757	-2.26192	0.00622239	0.0614471	0.0169408	0.0473219	4	2.43223	0.162031	0.0127605	0.0692042	Not Significant	Not Significant	1.2115	2.20604
P42940	CIR1	1908300	5254700	4103300	2266100	3976500	8123600	1.01091	2.93904	2.98858	0.0424298	0.0224055	0.0462939	0.0267322	4	2.43223	0.162031	0.177462	0.171627	Not Significant	Not Significant	1.64965	1.37233
P46367	ALD4	39516000	115620000	71380000	104720000	134160000	197600000	0.258096	2.50183	1.18467	0.0666361	0.278066	0.0557576	0.116735	4	2.43223	0.162031	0.0159639	0.0711964	Not Significant	Not Significant	0.555853	1.17629
P46655	GUS1	0	0	27009	30962	0	24830	1.60532	1.08742	1.35863	0.337989	0.21998	0.136384	0.100234	4	2.43223	0.162031	3.26904	2.09418	Not Significant	Not Significant	0.657617	0.471097
P46681	DLD2	236610	290560	210800	83783	190160	164420	2.11059	4.74149	5.2107	0.0090273	0.00161102	0.0198204	0.00573266	4	2.43223	0.162031	0.297214	0.246097	Significant	Significant	2.7929	2.04444
P47015	AIM23	926250	4781100	3117400	3714700	5788800	7047800	0.135783	0.422606	0.418949	0.694311	0.688886	0.205678	0.204278	4	2.43223	0.162031	0.154849	0.157565	Not Significant	Not Significant	0.161852	0.158446
P47045	TIM54	0	24658	0	0	116890	0	0.94161	0.756915	0.940095	0.491237	0.381119	0.168386	0.14169	4	2.43223	0.162031	2.32134	1.50484	Not Significant	Not Significant	0.41894	0.308709
P47127	AIM24	46731	1323200	238570	1333200	1991100	2561000	-1.66142	-1.65834	-2.03732	0.172588	0.0845993	0.094294	0.0564447	4	2.43223	0.162031	1.50557	0.997537	Not Significant	Not Significant	1.07263	0.762989
P47140	AIM25	1167100	1351100	2440000	1035500	3016000	799280	1.49603	1.92068	2.31358	0.127172	0.0571072	0.075948	0.045398	4	2.43223	0.162031	0.910041	0.627195	Not Significant	Not Significant	1.24331	0.895607
P47141	RSM26	485960	718550	1112600	312910	1975800	503390	1.39462	1.64585	1.99771	0.17514	0.0895162	0.094294	0.0566883	4	2.43223	0.162031	1.07702	0.731037	Not Significant	Not Significant	1.0481	0.756614
P47150	RSM7	320650	1159300	653440	774430	1155200	1518200	0.460204	2.67137	1.88981	0.0557263	0.104403	0.0507318	0.0619179	4	2.43223	0.162031	0.0445168	0.0889525	Not Significant	Not Significant	0.981287	1.25394
P48015	GCV1	627530	1773100	1814600	3099800	3065700	6672100	-0.36966	-1.28295	-1.21561	0.268802	0.26686	0.118037	0.11394	4	2.43223	0.162031	0.124531	0.138711	Not Significant	Not Significant	0.573717	0.570567
P48360	ARH1	115350	110130	290690	656200	690160	482530	-0.674369	-1.02525	-1.2114	0.363197	0.268359	0.144218	0.11394	4	2.43223	0.162031	0.648974	0.464846	Not Significant	Not Significant	0.571283	0.439857
P48525	MSE1	73930	114140	48641	611490	629980	706410	-1.83633	-3.98189	-4.41364	0.0163753	0.00380905	0.029294	0.0103298	4	2.43223	0.162031	0.319017	0.259656	Significant	Significant	2.41918	1.78581
P48564	MRX6	94596	0	0	105380	0	136040	1.07887	2.83876	2.9846	0.0469267	0.022526	0.0462939	0.0267322	4	2.43223	0.162031	0.216659	0.196002	Not Significant	Not Significant	1.64732	1.32858
P48569	YDL183C	32281	318820	103040	326050	387790	728480	-0.858894	-1.46788	-1.70503	0.216048	0.135735	0.106106	0.0748116	4	2.43223	0.162031	0.513559	0.380635	Not Significant	Not Significant	0.867308	0.66545
P49017	COQ5	81384	247180	0	0	0	173030	1.29575	3.49488	3.64562	0.0250118	0.00952997	0.03602	0.0165614	4	2.43223	0.162031	0.206191	0.189493	Not Significant	Not Significant	2.02091	1.60185
P49367	LYS4	165320	187200	49956	235550	295160	765560	-0.413867	-0.493263	-0.598218	0.647681	0.570147	0.196358	0.182854	4	2.43223	0.162031	1.05598	0.717951	Not Significant	Not Significant	0.244013	0.188639
P50085	PHB2	1414500	6683200	3210400	5226200	5247400	9407400	0.258765	0.893332	0.848417	0.422169	0.426647	0.157576	0.151818	4	2.43223	0.162031	0.125857	0.139535	Not Significant	Not Significant	0.369932	0.374513
P50087	MIC26	202060	299180	305920	664160	615590	2203100	-0.580713	-1.16168	-1.31088	0.309958	0.234754	0.130726	0.105044	4	2.43223	0.162031	0.374834	0.294366	Not Significant	Not Significant	0.629386	0.508697
P51998	YML6	0	0	108140	459320	716090	477610	-0.794201	-2.2725	-2.32385	0.0854914	0.0562819	0.0596447	0.0452231	4	2.43223	0.162031	0.183208	0.1752	Not Significant	Not Significant	1.24963	1.06808
P52893	ALT1	477560	985080	834020	73165	107240	456560	3.54633	5.63935	6.62237	0.00486707	0.000427592	0.0145332	0.00251815	4	2.43223	0.162031	0.593188	0.430154	Significant	Significant	3.36897	2.31273
P53166	MRH4	871180	2850400	822450	1206300	2010500	711060	1.3693	1.98047	2.35484	0.118738	0.0538673	0.0738654	0.0442342	4	2.43223	0.162031	0.717052	0.507181	Not Significant	Not Significant	1.26867	0.925411
P53171	GEP7	538110	1160000	644200	835080	637810	1294400	1.02869	3.46332	3.32512	0.0257399	0.0143475	0.03602	0.0227594	4	2.43223	0.162031	0.132336	0.143565	Not Significant	Not Significant	1.84322	1.58939
P53212	YGR021W	0	0	158030	0	0	252240	0.82247	2.43828	2.46196	0.0713406	0.0463155	0.0566555	0.0413999	4	2.43223	0.162031	0.170673	0.167405	Not Significant	Not Significant	1.33427	1.14666
P53220	TIM21	204590	556940	390320	2436300	2779500	2802500	-1.62441	-11.4899	-7.03772	0.000327541	0.000301527	0.00201393	0.00206715	4	2.43223	0.162031	0.0299812	0.0799133	Significant	Significant	3.52067	3.48473
P53292	MRPS35	4445200	8662900	3790200	8996100	12195000	17496000	0.0489246	0.140587	0.14355	0.894992	0.890248	0.242071	0.241909	4	2.43223	0.162031	0.181658	0.174236	Not Significant	Not Significant	0.0504888	0.0481811
P53305	RSM27	5424800	17162000	9212300	8841300	10682000	12296000	1.14222	8.08518	4.94949	0.0012716	0.00211521	0.00527366	0.00718463	4	2.43223	0.162031	0.0299373	0.079886	Not Significant	Not Significant	2.67465	2.89565
P53312	LSC2	1200800	3334300	1571600	1503200	2055200	1807200	1.34547	5.27105	4.71691	0.00620772	0.00271681	0.0169408	0.00812071	4	2.43223	0.162031	0.097734	0.122047	Not Significant	Not Significant	2.56594	2.20707
P53598	LSC1	12162000	41559000	27547000	2957500	2314400	5369400	4.14311	14.6992	13.7912	0.00012465	5.12372e-06	0.00153795	0.000197812	4	2.43223	0.162031	0.119167	0.135375	Significant	Significant	5.29041	3.90431
P53732	MRPS12	1947600	6411500	7285500	4192600	8404400	7275400	0.789748	2.20408	2.27332	0.0922324	0.0604614	0.0625928	0.0470632	4	2.43223	0.162031	0.192581	0.181029	Not Significant	Not Significant	1.21852	1.03512
P53733	RSM19	341900	303890	335970	0	825270	374730	1.79764	1.40609	1.74828	0.23242	0.127671	0.109812	0.0728276	4	2.43223	0.162031	2.4517	1.58591	Not Significant	Not Significant	0.893907	0.633727
P53736	YNR040W	185350	1049000	1104200	1084200	1536600	2561300	-0.149679	-0.29115	-0.330422	0.78541	0.75158	0.220784	0.217686	4	2.43223	0.162031	0.396441	0.307803	Not Significant	Not Significant	0.124025	0.104904
P53875	MRPL19	2504300	6946500	4399700	9304800	8958200	17903000	-0.140448	-0.727245	-0.554997	0.507356	0.597655	0.170439	0.188113	4	2.43223	0.162031	0.0559445	0.096059	Not Significant	Not Significant	0.223549	0.294687
P53881	MRPL22	802360	1074100	667390	2532700	2132000	4256000	-0.485486	-1.16708	-1.26002	0.308009	0.251448	0.130642	0.108612	4	2.43223	0.162031	0.259565	0.222684	Not Significant	Not Significant	0.599552	0.511437
P53889	FMP41	76564	0	244410	509170	524960	1250700	-1.16044	-2.16743	-2.47911	0.0960857	0.0452127	0.0646204	0.0412022	4	2.43223	0.162031	0.429979	0.328659	Not Significant	Not Significant	1.34474	1.01734
P53937	SWS2	1558700	7848300	1944600	3848300	6408700	5912400	0.416024	0.871709	0.97387	0.432564	0.36531	0.159268	0.139089	4	2.43223	0.162031	0.341653	0.273732	Not Significant	Not Significant	0.437339	0.363949
P81449	TIM11	1233100	3625700	4003400	938480	479640	1991100	2.72789	4.87131	5.61696	0.00821194	0.00107362	0.0192813	0.00445712	4	2.43223	0.162031	0.470384	0.353786	Significant	Significant	2.96915	2.08555
Q00711	SDH1	2684000	6327900	5400700	6267400	2461100	8843900	1.09709	2.07256	2.36553	0.10692	0.0530598	0.068807	0.0442342	4	2.43223	0.162031	0.420303	0.322642	Not Significant	Not Significant	1.27523	0.970943
Q01163	RSM23	2716300	5314600	5386800	8785100	11157000	13014000	-0.0573413	-0.368171	-0.242462	0.731402	0.81597	0.213416	0.228369	4	2.43223	0.162031	0.0363854	0.0838959	Not Significant	Not Significant	0.0883257	0.135844
Q01217	ARG5,6	614210	1095300	1025700	858250	736110	1557000	1.11746	4.16045	3.81699	0.01414	0.00770644	0.026389	0.014939	4	2.43223	0.162031	0.108212	0.128562	Not Significant	Not Significant	2.11315	1.84955
Q01802	AAT1	93549	507500	361580	1490200	1794000	1847700	-1.43494	-3.93191	-4.08038	0.0170755	0.00560886	0.029294	0.0135203	4	2.43223	0.162031	0.199779	0.185505	Not Significant	Not Significant	2.25113	1.76763
Q01852	TIM44	2648700	6776200	5059200	5777200	7950300	9059500	0.55591	9.86575	2.68645	0.000592181	0.033858	0.00315762	0.0328583	4	2.43223	0.162031	0.00476256	0.0642306	Not Significant	Not Significant	1.47034	3.22755
Q02204	MRPL13	392450	811190	192490	297050	755660	1197900	0.576775	0.792853	0.948283	0.472237	0.377239	0.164928	0.140948	4	2.43223	0.162031	0.793815	0.554917	Not Significant	Not Significant	0.423384	0.32584
Q02486	ABF2	15573	0	237900	267820	434040	342420	-0.537031	-0.559288	-0.68524	0.605798	0.517115	0.187648	0.171743	4	2.43223	0.162031	1.38299	0.921306	Not Significant	Not Significant	0.286413	0.217672
Q02608	MRPS16	2721300	7201400	2036800	4159900	6582100	9610800	0.380999	0.796587	0.890377	0.470296	0.405333	0.164928	0.145621	4	2.43223	0.162031	0.343141	0.274657	Not Significant	Not Significant	0.392188	0.327629
Q02776	TIM50	0	108440	126310	0	85303	145590	0.879178	1.7939	2.01584	0.147281	0.0872319	0.0845741	0.0566828	4	2.43223	0.162031	0.360289	0.285321	Not Significant	Not Significant	1.05932	0.831853
Q02950	MRP51	5666100	13449000	11743000	18796000	29754000	30553000	-0.130408	-0.951883	-0.56905	0.395059	0.588629	0.152805	0.186382	4	2.43223	0.162031	0.0281534	0.0787766	Not Significant	Not Significant	0.230158	0.403338
Q03028	ODC1	221510	383480	761160	1629800	1460200	1535600	-0.652284	-1.37606	-1.53498	0.240821	0.172396	0.111661	0.0864598	4	2.43223	0.162031	0.337049	0.270869	Not Significant	Not Significant	0.763474	0.618305
Q03104	MSC1	242180	631670	417990	2014400	2754000	3892900	-1.51197	-16.1424	-7.02661	8.61497e-05	0.000304293	0.00153795	0.00206715	4	2.43223	0.162031	0.0131597	0.0694525	Significant	Significant	3.51671	4.06475
Q03153	ATP25	26859	149880	12122	36347	0	136060	0.328213	0.32957	0.404738	0.758261	0.698788	0.216876	0.206395	4	2.43223	0.162031	1.48767	0.986405	Not Significant	Not Significant	0.155654	0.120182
Q03201	RSM10	561950	1357800	469610	268150	238170	2189900	1.74038	1.82172	2.23121	0.142592	0.0641861	0.0825164	0.0474624	4	2.43223	0.162031	1.36905	0.912638	Not Significant	Not Significant	1.19256	0.845904
Q03246	MRPS17	1032600	6332000	1038300	7268000	7970700	19221000	-1.16461	-1.70722	-2.02661	0.162971	0.0859021	0.0914726	0.0564943	4	2.43223	0.162031	0.698032	0.495353	Not Significant	Not Significant	1.066	0.787891
Q03429	MZM1	510640	795100	788210	1862300	2477300	2840400	-0.497279	-2.24151	-1.86033	0.0884734	0.108878	0.0605926	0.0640635	4	2.43223	0.162031	0.073826	0.107179	Not Significant	Not Significant	0.96306	1.05319
Q03430	RSM28	3380200	8446200	5204100	6331300	8603900	12486000	0.5564	4.30853	2.45856	0.0125607	0.0465377	0.0255699	0.0413999	4	2.43223	0.162031	0.0250154	0.0768252	Not Significant	Not Significant	1.3322	1.90099
Q03558	OYE2	0	0	190690	755260	0	0	1.41891	0.743308	0.934201	0.498581	0.38393	0.169179	0.141699	4	2.43223	0.162031	5.46589	3.46033	Not Significant	Not Significant	0.415747	0.302264
Q03799	MRPS8	425920	532580	0	570830	298420	2286700	-0.0258687	-0.0231624	-0.028628	0.98263	0.978029	0.261046	0.260088	4	2.43223	0.162031	1.87099	1.22478	Not Significant	Not Significant	0.00964824	0.00760992
Q03976	RSM24	0	59745	0	211380	0	113160	0.619522	0.791779	0.954168	0.472797	0.374469	0.164928	0.140617	4	2.43223	0.162031	0.918325	0.632346	Not Significant	Not Significant	0.426584	0.325326
Q04013	YHM2	1413800	8293100	1045200	3582800	5280600	5256700	0.281065	0.380306	0.455644	0.723051	0.663626	0.212505	0.198362	4	2.43223	0.162031	0.819289	0.570759	Not Significant	Not Significant	0.178076	0.140831
Q04598	YDR115W	3665300	32023000	8950100	3476500	8713000	2977400	2.46863	3.22205	3.87482	0.0322177	0.00718067	0.0408376	0.0145023	4	2.43223	0.162031	0.880517	0.608835	Significant	Significant	2.14384	1.49191
Q04599	MRPL1	2375500	6093600	3657400	8032700	9595500	18348000	-0.291859	-1.40708	-1.12253	0.232149	0.301784	0.109812	0.122561	4	2.43223	0.162031	0.0645355	0.101401	Not Significant	Not Significant	0.520303	0.634234
Q04689	AIM32	0	57324	0	142320	191740	517620	0.731108	0.641597	0.793775	0.556054	0.455605	0.180283	0.158855	4	2.43223	0.162031	1.94774	1.2725	Not Significant	Not Significant	0.341411	0.254883
Q04728	ARG7	290130	1451900	783380	1111000	1380000	2226200	0.16442	0.561172	0.535622	0.604629	0.610228	0.187648	0.190001	4	2.43223	0.162031	0.128768	0.141346	Not Significant	Not Significant	0.214508	0.218511
Q05779	COQ9	1047000	1917500	1644500	2677400	2825700	6862800	-0.0370764	-0.118484	-0.116239	0.911396	0.911008	0.244735	0.24474	4	2.43223	0.162031	0.14688	0.152609	Not Significant	Not Significant	0.0404778	0.0402931
Q05892	COQ11	44797	501170	618400	1826800	1439500	1622300	-1.46651	-1.64311	-2.00269	0.175704	0.0888832	0.094294	0.0566883	4	2.43223	0.162031	1.19488	0.804328	Not Significant	Not Significant	1.05118	0.755218
Q05931	SSQ1	112430	348230	272220	225950	277380	625040	0.661966	2.30082	2.17863	0.0828647	0.0691703	0.0594172	0.0492271	4	2.43223	0.162031	0.124165	0.138483	Not Significant	Not Significant	1.16008	1.08163
Q06005	LIP2	0	52483	0	123960	208480	196300	0.437322	0.541008	0.653966	0.617223	0.535803	0.189359	0.174081	4	2.43223	0.162031	0.98014	0.670787	Not Significant	Not Significant	0.270995	0.209558
Q06089	YPR098C	131930	1559400	933420	542200	1299500	1996100	0.330423	0.425054	0.511905	0.692666	0.625816	0.205678	0.19198	4	2.43223	0.162031	0.906448	0.62496	Not Significant	Not Significant	0.203554	0.159476
Q06090	MRPL51	1091400	1648100	364990	2108200	6985800	3497900	-0.810047	-0.927523	-1.12859	0.406155	0.299397	0.154692	0.122433	4	2.43223	0.162031	1.1441	0.772746	Not Significant	Not Significant	0.523753	0.391308
Q06405	ATP17	1844800	13547000	3903600	15453000	15315000	37144000	-0.876567	-1.61019	-1.84738	0.182644	0.110904	0.0953462	0.0647455	4	2.43223	0.162031	0.444537	0.337713	Not Significant	Not Significant	0.955055	0.738394
Q06493	YLH47	0	33879	0	26346	33358	45859	2.46866	2.28023	2.81377	0.0847655	0.0284129	0.0596447	0.030771	4	2.43223	0.162031	1.75816	1.15462	Not Significant	Significant	1.54648	1.07178
Q06630	MHR1	1340900	4694600	2135200	6188600	8146800	11962000	-0.541262	-2.52161	-2.05315	0.065245	0.0827112	0.0557576	0.0556821	4	2.43223	0.162031	0.0691117	0.104247	Not Significant	Not Significant	1.08244	1.18545
Q06668	OMS1	760430	1323300	819620	1378900	1630800	2380700	0.388481	1.56001	1.37858	0.193772	0.214055	0.0984026	0.0987379	4	2.43223	0.162031	0.0930197	0.119115	Not Significant	Not Significant	0.669475	0.712709
Q06678	MRPL35	1355900	3849700	2888500	8914900	10435000	13068000	-0.823118	-13.692	-3.96512	0.000164816	0.00643706	0.00153795	0.0140992	4	2.43223	0.162031	0.00542106	0.0646401	Not Significant	Not Significant	2.19131	3.783
Q06892	POS5	97205	132750	427890	738510	997690	1105400	-1.11359	-1.78276	-2.0915	0.149204	0.0783097	0.0850244	0.0537307	4	2.43223	0.162031	0.585276	0.425233	Not Significant	Not Significant	1.10618	0.826219
Q07349	MRX9	0	60816	0	24989	0	73768	1.27266	0.994053	1.23603	0.376462	0.259675	0.148694	0.11152	4	2.43223	0.162031	2.45866	1.59023	Not Significant	Not Significant	0.58557	0.424279
Q07821	ISA1	0	121240	0	0	154440	117300	1.11865	3.03737	3.16153	0.0385015	0.0177833	0.0442861	0.0241615	4	2.43223	0.162031	0.203465	0.187797	Not Significant	Not Significant	1.74999	1.41452
Q08023	FMP25	39924	157190	71713	116240	237160	428300	-0.283191	-0.688026	-0.74064	0.529259	0.485062	0.174051	0.164759	4	2.43223	0.162031	0.254121	0.219299	Not Significant	Not Significant	0.314203	0.276332
Q08179	MDM38	59886	73878	46551	90649	110710	335460	-0.0556752	-0.0973137	-0.112619	0.927158	0.913766	0.248075	0.24474	4	2.43223	0.162031	0.490985	0.366597	Not Significant	Not Significant	0.0391652	0.0328461
Q08223	AIM39	137920	73066	99345	117520	313990	0	0.690564	0.76402	0.932102	0.487435	0.384936	0.168386	0.141699	4	2.43223	0.162031	1.22543	0.823326	Not Significant	Not Significant	0.414612	0.312083
Q08822	CIR2	20368	251920	87852	509440	820200	773560	-1.87401	-2.82618	-3.34286	0.0475289	0.0140208	0.0462939	0.0227594	4	2.43223	0.162031	0.659533	0.471412	Significant	Significant	1.85323	1.32304
Q08968	FMP40	0	0	26959	108080	494700	660540	-0.939347	-0.935705	-1.14969	0.402399	0.291218	0.154048	0.120898	4	2.43223	0.162031	1.5117	1.00135	Not Significant	Not Significant	0.535781	0.395343
Q12032	AIM41	1511400	2925500	949160	2767400	5417000	6631800	-0.234087	-0.449054	-0.511022	0.676648	0.6264	0.202049	0.19198	4	2.43223	0.162031	0.407615	0.314752	Not Significant	Not Significant	0.203148	0.169637
Q12233	ATP20	9564800	23082000	25676000	56493000	74478000	85407000	-0.707458	-3.64603	-2.79083	0.0218479	0.0293208	0.0347012	0.0310331	4	2.43223	0.162031	0.0564743	0.0963885	Not Significant	Not Significant	1.53282	1.66059
Q12298	YDR061W	31943	34176	0	407850	397190	932720	-2.13703	-3.1515	-3.73831	0.0344641	0.00849107	0.0408376	0.0158627	4	2.43223	0.162031	0.689724	0.490187	Significant	Significant	2.07104	1.46263
Q12428	PDH1	37749	233250	138130	364060	487360	314930	-0.552636	-1.13114	-1.27023	0.32122	0.248017	0.134316	0.108273	4	2.43223	0.162031	0.358048	0.283927	Not Significant	Not Significant	0.605518	0.493198
Q12480	AIM45	919590	1279800	704890	497800	530310	1174600	1.7612	3.89214	4.29461	0.0176586	0.00436534	0.029294	0.0112485	4	2.43223	0.162031	0.307138	0.252269	Significant	Significant	2.35998	1.75304
Q12486	YOR131C	330570	628060	574770	689130	954810	1439400	0.291777	1.63764	1.18539	0.176839	0.277801	0.094294	0.116735	4	2.43223	0.162031	0.0476164	0.09088	Not Significant	Not Significant	0.556266	0.752422
Q12487	MRPL23	482560	2310800	554590	3724800	5733300	6981400	-1.34984	-2.85737	-3.18491	0.0460514	0.017242	0.0462939	0.0238598	4	2.43223	0.162031	0.334749	0.269439	Not Significant	Not Significant	1.76341	1.33676
Q12497	FMP16	0	0	253410	807030	1887300	567090	-1.44803	-1.62042	-1.97521	0.180458	0.0924355	0.0953462	0.0580452	4	2.43223	0.162031	1.19781	0.806152	Not Significant	Not Significant	1.03416	0.743624
Q3E6R5	YDR381C-A	192720	396360	587460	781840	1002200	1523600	-0.289901	-0.920576	-0.905426	0.409367	0.397885	0.155124	0.144796	4	2.43223	0.162031	0.148755	0.153775	Not Significant	Not Significant	0.400243	0.387887
Q6Q560	ISD11	1498000	2161900	2355700	5176000	5713900	12256000	-0.568788	-1.6866	-1.70284	0.166957	0.136155	0.0927927	0.0748116	4	2.43223	0.162031	0.170596	0.167357	Not Significant	Not Significant	0.865966	0.777395
Q96VH5	MIC10	1370600	2926600	3907400	2758400	4610300	3700800	0.759195	2.33374	2.32465	0.0799241	0.0562182	0.0588344	0.0452231	4	2.43223	0.162031	0.158743	0.159986	Not Significant	Not Significant	1.25012	1.09732

## Sheet: Fig 5F Cbs2 WT vs Cbs2 mrx4D
Uniprot	Symbol	iBAQ.Cbs2W_1	iBAQ.Cbs2W_2	iBAQ.Cbs2W_3	iBAQ.Cbs2D_1	iBAQ.Cbs2D_2	iBAQ.Cbs2D_3	logFC	t.ord	t.mod	p.ord	p.mod	q.ord	q.mod	df.r	df.0	s2.0	s2	s2.post	categ_Ord	categ_Mod	NegLogPvalMod	NegLogPvalOrd
P00044	CYC1	20414000	36759000	24887000	56206000	38976000	45066000	0.0677215	0.181682	0.185958	0.864668	0.85798	0.330432	0.31953	4	2.70261	0.184913	0.208411	0.198936	Not Significant	Not Significant	0.066523	0.0631508
P00128	QCR7	898440	786120	309920	3212800	5721300	757540	-1.12861	-1.20239	-1.48773	0.29552	0.182285	0.163392	0.110809	4	2.70261	0.184913	1.32155	0.863235	Not Significant	Not Significant	0.739249	0.529413
P00175	CYB2	20847000	20087000	17898000	50826000	60131000	54664000	-0.6243	-5.18113	-2.584	0.0066012	0.0376508	0.0200668	0.0394367	4	2.70261	0.184913	0.0217786	0.0875574	Not Significant	Not Significant	1.42423	2.18038
P00359	TDH3	8586900	15223000	6547100	2541300	9938300	14077000	1.29094	1.91048	2.2743	0.128675	0.0587515	0.0976284	0.0557328	4	2.70261	0.184913	0.684884	0.483287	Not Significant	Not Significant	1.23098	0.890505
P00360	TDH1	436170	0	271890	0	611830	534070	-0.0453216	-0.0728681	-0.085563	0.945409	0.934313	0.354766	0.340394	4	2.70261	0.184913	0.580266	0.420853	Not Significant	Not Significant	0.0295075	0.0243801
P00410	COX2	19458000	19099000	9121100	3912700	10256000	8722200	1.96038	5.33745	5.43267	0.00593546	0.00112445	0.0192799	0.0045227	4	2.70261	0.184913	0.20235	0.195319	Significant	Significant	2.94906	2.22655
P00447	SOD2	866570	4829200	2422300	3425900	4321500	3260300	0.117998	0.163598	0.196618	0.877981	0.849955	0.33429	0.318903	4	2.70261	0.184913	0.780343	0.540255	Not Significant	Not Significant	0.0706041	0.0565151
P00560	PGK1	2103400	2142500	1193700	903090	1967500	6995300	0.465744	0.580819	0.70743	0.592515	0.503146	0.256036	0.2219	4	2.70261	0.184913	0.964505	0.650159	Not Significant	Not Significant	0.298306	0.227301
P00830	ATP2	83073000	72683000	84223000	84541000	113620000	125720000	0.45258	2.05356	1.61334	0.109248	0.152601	0.086949	0.0971175	4	2.70261	0.184913	0.0728564	0.11804	Not Significant	Not Significant	0.816444	0.961586
P00890	CIT1	17791000	20819000	14630000	28573000	33093000	26833000	0.126085	0.994231	0.517751	0.376385	0.621275	0.189747	0.257085	4	2.70261	0.184913	0.0241239	0.088957	Not Significant	Not Significant	0.206716	0.424368
P00924	ENO1	2313900	2878800	2994400	3579700	3280400	8424100	0.0984311	0.200918	0.22409	0.850565	0.829364	0.328668	0.312343	4	2.70261	0.184913	0.360012	0.289409	Not Significant	Not Significant	0.0812547	0.0702923
P00925	ENO2	909090	458240	616500	110750	0	1694800	1.9405	1.53814	1.94094	0.198838	0.0952453	0.126389	0.0720925	4	2.70261	0.184913	2.38739	1.49931	Not Significant	Not Significant	1.02116	0.701502
P00927	ILV1	890240	953470	1019400	2468000	2497000	2414200	-0.499457	-2.12626	-1.73746	0.10063	0.127771	0.0846295	0.0856526	4	2.70261	0.184913	0.0827666	0.123954	Not Significant	Not Significant	0.893566	0.997271
P00942	TPI1	751430	1478700	182250	0	0	433230	2.42399	2.63967	3.25977	0.0576003	0.014741	0.061065	0.0231603	4	2.70261	0.184913	1.26489	0.829424	Not Significant	Significant	1.83147	1.23957
P00950	GPM1	595230	1787600	668530	0	0	278020	2.68731	4.99219	5.69534	0.00753198	0.000861494	0.0206028	0.00376637	4	2.70261	0.184913	0.434655	0.333954	Significant	Significant	3.06475	2.12309
P01097	INH1	3175400	3767000	1757300	5950200	8967000	6582500	-0.485673	-2.32882	-1.76565	0.0803556	0.122695	0.0739162	0.0829269	4	2.70261	0.184913	0.0652388	0.113494	Not Significant	Not Significant	0.911173	1.09498
P01120	RAS2	1150700	1225000	647100	212540	0	239770	3.4248	5.8819	6.82192	0.00417548	0.000301118	0.0155007	0.00216276	4	2.70261	0.184913	0.508541	0.378049	Significant	Significant	3.52126	2.37929
P02381	VAR1	717530	686030	624020	1881700	1467900	1067600	-0.219193	-0.612271	-0.617033	0.573453	0.557581	0.252254	0.241668	4	2.70261	0.184913	0.192245	0.189289	Not Significant	Not Significant	0.253692	0.241502
P02992	TUF1	5580700	4920300	4227700	4202600	5194200	4579900	0.940344	8.01877	3.90747	0.00131215	0.00636359	0.00965787	0.0139105	4	2.70261	0.184913	0.0206276	0.0868705	Not Significant	Not Significant	2.1963	2.88202
P02994	TEF1	9362100	8215700	3733600	5696100	11460000	289360000	-1.14466	-0.664753	-0.848666	0.542573	0.425335	0.24518	0.193525	4	2.70261	0.184913	4.44758	2.7288	Not Significant	Not Significant	0.371269	0.265542
P04037	COX4	12978000	16086000	9370800	26185000	36908000	24728000	-0.335079	-2.03668	-1.30567	0.111364	0.234688	0.0873434	0.129664	4	2.70261	0.184913	0.0406014	0.0987905	Not Significant	Not Significant	0.629508	0.953256
P04710	AAC1	2268600	4131900	1879000	2974900	3602200	3832400	0.461357	1.88906	1.57963	0.131894	0.160092	0.0986309	0.100612	4	2.70261	0.184913	0.0894696	0.127954	Not Significant	Not Significant	0.795629	0.879774
P04803	MSW1	0	479620	336240	906950	559100	715410	-0.550322	-0.77117	-0.92544	0.483632	0.386844	0.22543	0.181668	4	2.70261	0.184913	0.76388	0.53043	Not Significant	Not Significant	0.412464	0.315485
P04840	POR1	163030000	226150000	101090000	134990000	174330000	161490000	0.859135	4.31238	3.17126	0.0125224	0.0166127	0.0250315	0.0239113	4	2.70261	0.184913	0.0595359	0.11009	Not Significant	Not Significant	1.77956	1.90231
P05626	ATP4	2980400	1962600	2152100	2205000	1335300	4070400	0.892123	1.57138	1.81327	0.191191	0.114558	0.124126	0.0800389	4	2.70261	0.184913	0.48348	0.363093	Not Significant	Not Significant	0.940976	0.718533
P06168	ILV5	64829000	58112000	60606000	101650000	158680000	108050000	-0.108938	-0.557497	-0.404601	0.606912	0.69837	0.25961	0.280808	4	2.70261	0.184913	0.0572746	0.108741	Not Significant	Not Significant	0.155915	0.216874
P06182	CYC3	108130	0	202200	0	910380	372660	-0.333711	-0.478549	-0.572384	0.657242	0.585738	0.275471	0.247471	4	2.70261	0.184913	0.729423	0.509867	Not Significant	Not Significant	0.232296	0.182275
P07143	CYT1	1089900	2132600	1220900	417920	2803200	1102800	1.24689	1.78971	2.14036	0.148	0.0713283	0.107579	0.062099	4	2.70261	0.184913	0.728085	0.509069	Not Significant	Not Significant	1.14674	0.829738
P07170	ADK1	102650	0	20238	0	0	526340	-0.359288	-0.316784	-0.397403	0.767252	0.70342	0.308737	0.280808	4	2.70261	0.184913	1.92953	1.22607	Not Significant	Not Significant	0.152785	0.115062
P07246	ADH3	3068900	3568000	3155300	5070500	9380400	6522500	-0.187041	-1.06915	-0.717419	0.345229	0.497348	0.180695	0.220309	4	2.70261	0.184913	0.0459078	0.101957	Not Significant	Not Significant	0.303339	0.461892
P07251	ATP1	260090000	206020000	228560000	394780000	517110000	454770000	-0.105608	-0.546549	-0.393608	0.613746	0.70609	0.261457	0.280808	4	2.70261	0.184913	0.0560048	0.107983	Not Significant	Not Significant	0.15114	0.212011
P07253	CBP6	1986300	1317500	1992600	6225200	9023900	5834600	-1.12283	-3.19392	-3.19556	0.0330922	0.0160747	0.0429969	0.0239113	4	2.70261	0.184913	0.185385	0.185195	Not Significant	Not Significant	1.79386	1.48027
P07255	COX9	4856100	4774500	1253400	28685000	2146600	23534000	-1.0115	-0.715737	-0.907764	0.513713	0.395467	0.233178	0.183404	4	2.70261	0.184913	2.99581	1.86241	Not Significant	Not Significant	0.40289	0.289279
P07256	COR1	26714000	23452000	25754000	36309000	51003000	42622000	0.10502	0.578998	0.398822	0.593631	0.702424	0.256036	0.280808	4	2.70261	0.184913	0.0493497	0.104011	Not Significant	Not Significant	0.153401	0.226483
P07257	QCR2	123710000	100440000	128110000	144700000	209030000	190650000	0.249481	1.03425	0.858589	0.359446	0.420208	0.184963	0.192061	4	2.70261	0.184913	0.0872796	0.126647	Not Significant	Not Significant	0.376535	0.444366
P07266	MRS1	0	151830	190030	309340	276680	335770	-0.000628896	-0.00206115	-0.00193836	0.998454	0.99851	0.366912	0.354983	4	2.70261	0.184913	0.139646	0.157899	Not Significant	Not Significant	0.000647654	0.000671879
P07275	PUT2	3190500	3974900	3404700	13863000	24261000	12313000	-1.32605	-4.87111	-4.32664	0.00821312	0.00382135	0.02189	0.0106455	4	2.70261	0.184913	0.111162	0.1409	Not Significant	Not Significant	2.41778	2.08549
P07342	ILV2	7283900	7921300	7061800	11526000	15240000	11713000	0.0897666	0.647915	0.362972	0.552353	0.727801	0.245359	0.285554	4	2.70261	0.184913	0.0287929	0.0917434	Not Significant	Not Significant	0.137987	0.257784
P08067	RIP1	3512600	4405400	1209100	2376900	452260	3390500	1.65514	1.53055	1.91426	0.200627	0.0989982	0.126389	0.0740315	4	2.70261	0.184913	1.75413	1.12139	Not Significant	Not Significant	1.00437	0.69761
P08417	FUM1	8439200	7437200	7829100	17430000	34127000	16588000	-0.574078	-1.8952	-1.77617	0.130962	0.120849	0.0986309	0.0829269	4	2.70261	0.184913	0.137633	0.156697	Not Significant	Not Significant	0.917756	0.882854
P08525	QCR8	274630	347670	263210	1307000	2438600	0	-0.912526	-1.0501	-1.29004	0.352925	0.239756	0.182511	0.13174	4	2.70261	0.184913	1.13271	0.750539	Not Significant	Not Significant	0.62023	0.452317
P09440	MIS1	695420	640070	933720	2424000	3816600	2111000	-0.98294	-2.62779	-2.69317	0.0583211	0.0322442	0.061065	0.0354143	4	2.70261	0.184913	0.209876	0.199811	Not Significant	Not Significant	1.49155	1.23417
P09457	ATP5	65523000	59829000	51495000	119940000	162530000	143080000	-0.394294	-4.32539	-1.6864	0.0123946	0.137481	0.0250315	0.0909488	4	2.70261	0.184913	0.0124646	0.081999	Not Significant	Not Significant	0.861757	1.90677
P09624	LPD1	2656400	3023900	1616800	818090	1549200	1343600	1.84551	9.66364	6.90315	0.000641511	0.000280603	0.00666815	0.00216276	4	2.70261	0.184913	0.054707	0.107208	Significant	Significant	3.55191	3.1928
P0CS90	SSC1	30112000	30622000	29733000	8161600	15454000	20463000	2.00484	6.33478	6.05913	0.00317916	0.000604043	0.0136594	0.00286574	4	2.70261	0.184913	0.15024	0.164221	Significant	Significant	3.21893	2.49769
P10174	COX7	0	3563300	2409700	5584700	40412000	13600000	-2.8822	-1.76921	-2.25508	0.151579	0.0604077	0.107916	0.0562428	4	2.70261	0.184913	3.98089	2.45028	Not Significant	Not Significant	1.21891	0.819361
P10662	MRP1	812190	638870	739650	494290	554640	1817800	0.742872	1.21492	1.42222	0.291206	0.199788	0.163247	0.118173	4	2.70261	0.184913	0.560821	0.409248	Not Significant	Not Significant	0.699431	0.535799
P10663	MRP2	7849600	9493300	6445100	22397000	27763000	12929000	-0.486556	-1.38316	-1.38421	0.238809	0.210624	0.144319	0.120681	4	2.70261	0.184913	0.185616	0.185332	Not Significant	Not Significant	0.676491	0.62195
P10834	PET54	0	0	174410	894020	2115400	1072800	-1.32247	-3.11087	-3.3317	0.0358417	0.0133873	0.0443518	0.021712	4	2.70261	0.184913	0.271079	0.236336	Not Significant	Not Significant	1.87331	1.44561
P10849	MTF2	1243400	625300	1163100	1653000	2840600	2923800	-0.439592	-0.984083	-1.06998	0.380789	0.321639	0.189747	0.162523	4	2.70261	0.184913	0.299314	0.253186	Not Significant	Not Significant	0.492631	0.419315
P11914	MAS2	3541300	4565600	2100700	2185200	3715100	3015300	1.02598	5.04545	3.76184	0.00725422	0.00764465	0.0203794	0.0145037	4	2.70261	0.184913	0.0620258	0.111576	Not Significant	Not Significant	2.11664	2.13941
P12686	MRP13	2037900	1497500	858700	4483500	9116200	5356000	-1.25963	-3.85839	-3.74201	0.0181722	0.00783989	0.0304785	0.0145987	4	2.70261	0.184913	0.159869	0.169967	Not Significant	Not Significant	2.10569	1.74059
P12687	MRP7	10256000	11173000	8488800	15756000	21423000	12400000	0.166727	0.754779	0.593839	0.492385	0.572106	0.228486	0.24376	4	2.70261	0.184913	0.0731919	0.11824	Not Significant	Not Significant	0.242523	0.307695
P12695	LAT1	3075700	2560900	2337300	5122700	5728800	6491700	-0.255287	-1.53327	-0.991821	0.199984	0.355731	0.126389	0.173641	4	2.70261	0.184913	0.0415823	0.0993759	Not Significant	Not Significant	0.448879	0.699004
P14063	MRPL31	14675000	14489000	9734000	3499500	5109000	3547400	2.54457	18.7359	10.3269	4.77805e-05	2.32736e-05	0.00248326	0.000468049	4	2.70261	0.184913	0.0276677	0.0910719	Significant	Significant	4.63314	4.32075
P14066	CBS1	721420	714940	517980	543170	403040	110400	2.02399	2.62026	3.17731	0.0587836	0.0164769	0.061065	0.0239113	4	2.70261	0.184913	0.894991	0.608675	Not Significant	Significant	1.78312	1.23074
P14540	FBA1	210990	186340	90981	0	0	884890	-0.273505	-0.35183	-0.42696	0.742718	0.682787	0.300395	0.276842	4	2.70261	0.184913	0.906474	0.615528	Not Significant	Not Significant	0.165715	0.129176
P14832	CPR1	129720	0	0	0	230280	562570	0.234131	0.277472	0.33985	0.795168	0.744369	0.31668	0.288993	4	2.70261	0.184913	1.06801	0.711927	Not Significant	Not Significant	0.128212	0.0995411
P14905	CBS2	74344000	84433000	33587000	122890000	151500000	130600000	-0.307411	-1.08069	-0.982008	0.340639	0.360204	0.179734	0.174134	4	2.70261	0.184913	0.121374	0.146994	Not Significant	Not Significant	0.443451	0.467705
P15179	MSD1	52103	157640	288930	1020700	996190	792780	-1.93419	-2.30131	-2.81749	0.0828199	0.0270655	0.0748581	0.031282	4	2.70261	0.184913	1.0596	0.706909	Not Significant	Significant	1.56758	1.08187
P15424	MSS116	7299900	8435300	6607500	13360000	14707000	8905200	0.166986	0.609436	0.543174	0.575154	0.604594	0.252254	0.251215	4	2.70261	0.184913	0.112615	0.141767	Not Significant	Not Significant	0.218536	0.240216
P16387	PDA1	939910	1880900	940400	1754300	2005900	2239100	0.120255	0.44321	0.39298	0.680529	0.706532	0.282825	0.280808	4	2.70261	0.184913	0.110428	0.140462	Not Significant	Not Significant	0.150868	0.167153
P16547	OM45	3524000	4367800	2024100	7426400	9674100	8761100	-0.577012	-3.038	-2.16191	0.0384775	0.0691341	0.0465061	0.0620578	4	2.70261	0.184913	0.0541109	0.106853	Not Significant	Not Significant	1.16031	1.41479
P16622	HEM15	254540	0	1145900	3333100	7915400	2555900	-2.46255	-2.48667	-3.09036	0.0677253	0.0185481	0.063997	0.0239113	4	2.70261	0.184913	1.47104	0.952452	Not Significant	Significant	1.7317	1.16925
P17505	MDH1	63388000	57618000	75642000	201000000	226940000	207510000	-0.83103	-3.00135	-2.68972	0.039889	0.0324018	0.0476579	0.0354143	4	2.70261	0.184913	0.114998	0.143189	Not Significant	Not Significant	1.48943	1.39915
P17558	PET123	13743000	19234000	10793000	22989000	36783000	26371000	-0.120339	-0.797767	-0.478358	0.469684	0.647603	0.22091	0.264711	4	2.70261	0.184913	0.0341315	0.0949294	Not Significant	Not Significant	0.188691	0.328194
P18239	PET9	34007000	47980000	27924000	38484000	80105000	48937000	0.29272	1.33546	1.04557	0.252652	0.331994	0.148372	0.166086	4	2.70261	0.184913	0.0720661	0.117568	Not Significant	Not Significant	0.478869	0.597477
P18496	ATP10	1320100	795210	1331300	6396200	5914900	5634200	-1.54914	-3.7895	-4.00737	0.0192771	0.00562172	0.0308269	0.012728	4	2.70261	0.184913	0.250674	0.224158	Significant	Significant	2.25013	1.71496
P18544	ARG8	254120	150670	299060	907680	865170	984340	-1.15717	-2.53217	-2.77142	0.0645157	0.0288742	0.0626734	0.0322601	4	2.70261	0.184913	0.313259	0.261508	Not Significant	Not Significant	1.53949	1.19033
P18900	COQ1	1971400	980240	1500500	5770600	7522700	4695800	-1.17667	-2.79482	-2.98403	0.0490699	0.0214671	0.0554408	0.0269825	4	2.70261	0.184913	0.265883	0.233235	Not Significant	Not Significant	1.66823	1.30918
P19262	KGD2	7946500	8192500	7952800	16982000	27989000	18334000	-0.489207	-2.60199	-1.83852	0.0599226	0.110457	0.061065	0.0782173	4	2.70261	0.184913	0.0530231	0.106204	Not Significant	Not Significant	0.956807	1.22241
P19414	ACO1	64625000	62274000	70376000	141930000	259280000	187020000	-0.665799	-2.90866	-2.33972	0.0437369	0.0534537	0.0505135	0.0524294	4	2.70261	0.184913	0.0785945	0.121464	Not Significant	Not Significant	1.27202	1.35915
P19882	HSP60	41997000	32938000	40483000	42658000	59128000	58645000	0.401385	1.73376	1.40433	0.157986	0.204824	0.110958	0.119787	4	2.70261	0.184913	0.080396	0.122539	Not Significant	Not Significant	0.688618	0.801382
P19955	YMR31	3565300	3954100	3458900	15970000	24703000	18159000	-1.53112	-11.7987	-6.26348	0.000295322	0.000498183	0.00511619	0.00270097	4	2.70261	0.184913	0.0252605	0.0896353	Significant	Significant	3.30261	3.5297
P20084	MRPL33	1007500	6420500	3149200	8702100	15921000	7279100	-1.00802	-1.22643	-1.49792	0.287295	0.179692	0.162297	0.110671	4	2.70261	0.184913	1.01332	0.679291	Not Significant	Not Significant	0.745471	0.541672
P20967	KGD1	8582900	8802500	9546100	33824000	44496000	37861000	-1.23282	-6.42717	-4.60521	0.00301331	0.00276262	0.0136181	0.008681	4	2.70261	0.184913	0.055189	0.107496	Not Significant	Not Significant	2.55868	2.52096
P21375	OSM1	74281	0	32784	314680	258290	238790	-0.968223	-1.57842	-1.84881	0.189611	0.108827	0.124126	0.0781639	4	2.70261	0.184913	0.564413	0.411392	Not Significant	Not Significant	0.963264	0.722138
P21560	CBP3	123670	462510	185840	387600	812630	852550	-0.684482	-1.21226	-1.39729	0.292117	0.206838	0.163247	0.120221	4	2.70261	0.184913	0.478214	0.35995	Not Significant	Not Significant	0.68437	0.534444
P21771	MRPS28	8400700	6490600	8482100	12760000	15494000	12621000	0.0579332	0.213684	0.189388	0.841244	0.855395	0.327501	0.31953	4	2.70261	0.184913	0.110256	0.140359	Not Significant	Not Significant	0.0678331	0.0750782
P21801	SDH2	11450000	12568000	9988700	13964000	14333000	15074000	0.511941	3.69409	2.06993	0.0209435	0.0789986	0.0320142	0.064696	4	2.70261	0.184913	0.0288081	0.0917525	Not Significant	Not Significant	1.10238	1.67895
P21954	IDP1	13092000	13649000	12186000	46097000	62889000	39517000	-1.03726	-5.10674	-3.80463	0.00694991	0.00724116	0.0200668	0.0145037	4	2.70261	0.184913	0.0618842	0.111492	Not Significant	Not Significant	2.14019	2.15802
P22353	MRPL8	2391600	2257800	3415800	7403900	14191000	6359800	-0.857863	-1.95271	-2.11264	0.122576	0.0742539	0.0943783	0.0622209	4	2.70261	0.184913	0.289503	0.24733	Not Significant	Not Significant	1.12928	0.911596
P22354	MRPL20	8720100	13691000	7420800	13116000	13636000	10881000	0.490066	2.06053	1.69631	0.108387	0.135544	0.086949	0.0902612	4	2.70261	0.184913	0.0848479	0.125196	Not Significant	Not Significant	0.86792	0.965022
P23180	AIM17	1245000	1318200	1260400	4865000	5970000	5423600	-1.21512	-8.39485	-4.87178	0.00110178	0.00204678	0.00880951	0.00735039	4	2.70261	0.184913	0.031427	0.0933154	Not Significant	Not Significant	2.68893	2.95791
P23369	MRPL25	5406400	9455300	7695800	19466000	25620000	17296000	-0.616374	-2.03357	-1.90641	0.111758	0.100128	0.0873434	0.0740315	4	2.70261	0.184913	0.137804	0.1568	Not Significant	Not Significant	0.999442	0.95172
P23641	MIR1	10010000	16110000	6453200	11887000	18510000	10819000	0.470565	1.52267	1.44056	0.202504	0.19474	0.126802	0.115869	4	2.70261	0.184913	0.143258	0.160054	Not Significant	Not Significant	0.710545	0.693567
P23644	TOM40	2314400	2033500	1248500	1282100	793290	1595300	1.48734	3.538	3.77571	0.0240567	0.00751119	0.0357223	0.0145037	4	2.70261	0.184913	0.26509	0.232762	Significant	Significant	2.12429	1.61876
P25038	IFM1	444020	328610	416530	1042000	1555600	880680	-0.649471	-2.02519	-1.94865	0.112829	0.094187	0.087522	0.0720925	4	2.70261	0.184913	0.154269	0.166626	Not Significant	Not Significant	1.02601	0.94758
P25039	MEF1	304570	824290	459080	766340	146070	514550	1.20206	1.2876	1.59241	0.267332	0.157213	0.154336	0.0994238	4	2.70261	0.184913	1.30732	0.854743	Not Significant	Not Significant	0.803511	0.572949
P25270	MRM1	631580	509450	615330	1665500	3156100	1500100	-0.903403	-2.62459	-2.60343	0.0585169	0.0366234	0.061065	0.0391768	4	2.70261	0.184913	0.177718	0.180619	Not Significant	Not Significant	1.43624	1.23272
P25345	SLM5	266980	378700	62819	0	0	76468	1.94881	2.14118	2.64205	0.0989562	0.0346665	0.0846295	0.0374822	4	2.70261	0.184913	1.24258	0.816109	Not Significant	Significant	1.46009	1.00456
P25348	MRPL32	1117800	2690500	0	0	0	950140	1.89596	1.43343	1.81288	0.225028	0.114621	0.138405	0.0800389	4	2.70261	0.184913	2.6242	1.64063	Not Significant	Not Significant	0.940734	0.647764
P25374	NFS1	750080	657640	353780	1423400	1351300	1335600	-0.424767	-1.56323	-1.38714	0.193038	0.209772	0.124126	0.120681	4	2.70261	0.184913	0.110751	0.140655	Not Significant	Not Significant	0.678252	0.714356
P25573	MGR1	186840	119270	53971	0	120410	51038	1.55403	2.91517	3.31849	0.0434527	0.0136254	0.0505135	0.0217473	4	2.70261	0.184913	0.426269	0.32895	Significant	Significant	1.86565	1.36198
P25605	ILV6	219940	977570	258030	271990	916400	457560	0.521941	0.738768	0.885297	0.50105	0.406633	0.228655	0.187451	4	2.70261	0.184913	0.748717	0.521381	Not Significant	Not Significant	0.390797	0.300119
P25626	IMG1	35450000	41047000	24592000	41626000	43654000	43907000	0.482889	3.37171	1.94015	0.0279995	0.0953551	0.0386623	0.0720925	4	2.70261	0.184913	0.0307671	0.0929216	Not Significant	Not Significant	1.02066	1.55285
P25642	IMG2	1797400	1820900	1750100	6991300	9596800	6164000	-1.18951	-5.67872	-4.31787	0.00474576	0.00386129	0.0168517	0.0106455	4	2.70261	0.184913	0.0658147	0.113837	Not Significant	Not Significant	2.41327	2.32369
P25719	CPR3	2415600	4020200	2437900	2573600	5734400	4182800	0.407618	1.56141	1.35588	0.193453	0.219041	0.124126	0.122363	4	2.70261	0.184913	0.102227	0.135568	Not Significant	Not Significant	0.659474	0.713424
P27697	COQ8	37424	0	0	353310	474440	437160	-0.965537	-1.11925	-1.37398	0.325703	0.21363	0.174511	0.120681	4	2.70261	0.184913	1.11629	0.740743	Not Significant	Not Significant	0.670338	0.487178
P27929	NAM9	2612600	2581300	2126500	4621400	6982600	4006200	-0.188933	-0.902607	-0.685988	0.417774	0.515739	0.201978	0.22646	4	2.70261	0.184913	0.0657218	0.113782	Not Significant	Not Significant	0.28757	0.379058
P28239	PPA2	606290	650330	417510	283260	750250	423050	1.15938	4.12297	3.72452	0.0145772	0.00801664	0.0265828	0.0146564	4	2.70261	0.184913	0.11861	0.145345	Not Significant	Not Significant	2.09601	1.83633
P28241	IDH2	40923000	52426000	49283000	135090000	118470000	133770000	-0.578077	-2.17954	-1.9091	0.0947935	0.0997402	0.0844507	0.0740315	4	2.70261	0.184913	0.10552	0.137533	Not Significant	Not Significant	1.00113	1.02322
P28778	MRP17	3111600	3490900	3375500	6206500	5770700	12452000	-0.333003	-0.84438	-0.882067	0.445999	0.408258	0.211947	0.187451	4	2.70261	0.184913	0.233299	0.213789	Not Significant	Not Significant	0.389066	0.350666
P28834	IDH1	55363000	41527000	56544000	203200000	262370000	164900000	-1.15802	-3.48691	-3.407	0.0251933	0.0121125	0.0368832	0.0202993	4	2.70261	0.184913	0.165441	0.173293	Not Significant	Not Significant	1.91677	1.59871
P30902	ATP7	379860	1460300	356650	0	0	2317200	1.51944	0.995236	1.26588	0.375951	0.247776	0.189747	0.131824	4	2.70261	0.184913	3.49629	2.16108	Not Significant	Not Significant	0.605941	0.424869
P31334	MRPL9	1475900	2164700	1401200	3703500	4773600	4016700	-0.460696	-3.34731	-1.86513	0.0286403	0.106291	0.0386623	0.0774488	4	2.70261	0.184913	0.0284136	0.0915171	Not Significant	Not Significant	0.973504	1.54302
P32191	GUT2	3548500	4487900	2444500	3338300	5207200	3710600	0.62566	4.1785	2.49098	0.0139351	0.0430042	0.0258657	0.0445797	4	2.70261	0.184913	0.03363	0.0946301	Not Significant	Not Significant	1.36649	1.85589
P32316	ACH1	6230400	7865900	6488000	18814000	24907000	18298000	-0.715884	-4.39314	-2.79604	0.0117539	0.0278924	0.0250315	0.0318715	4	2.70261	0.184913	0.0398316	0.0983311	Not Significant	Not Significant	1.55451	1.92982
P32317	AFG1	0	0	47712	0	0	118830	0.537036	1.15103	1.26715	0.313843	0.24735	0.169027	0.131824	4	2.70261	0.184913	0.32653	0.269428	Not Significant	Not Significant	0.606688	0.503288
P32335	MSS51	2399600	3122900	2124600	3565200	6412100	3434300	0.10118	0.443924	0.356152	0.680055	0.732672	0.282825	0.285554	4	2.70261	0.184913	0.0779229	0.121063	Not Significant	Not Significant	0.13509	0.167456
P32340	NDI1	5175000	6056000	4449000	17585000	23148000	14209000	-0.922984	-4.52885	-3.38169	0.0105866	0.0125258	0.0250315	0.0206478	4	2.70261	0.184913	0.0623022	0.111741	Not Significant	Not Significant	1.90219	1.97524
P32387	MRP20	2026800	2100000	2320200	6521400	10317000	6990200	-0.989387	-4.31839	-3.47565	0.0124632	0.0110646	0.0250315	0.0188574	4	2.70261	0.184913	0.0787371	0.121549	Not Significant	Not Significant	1.95606	1.90437
P32388	MRP49	578110	1257100	666370	857580	4379400	3239800	-0.681868	-1.05295	-1.24498	0.351764	0.254903	0.182511	0.134196	4	2.70261	0.184913	0.629034	0.449957	Not Significant	Not Significant	0.593626	0.453748
P32453	ATP11	0	131240	40113	0	201360	64748	0.0570278	0.0569052	0.0707853	0.95735	0.945634	0.357954	0.34204	4	2.70261	0.184913	1.50647	0.973597	Not Significant	Not Significant	0.0242769	0.0189293
P32473	PDB1	2595500	2892600	2527200	4534700	5465600	4399300	0.0275745	0.18686	0.11012	0.860865	0.915539	0.330432	0.338459	4	2.70261	0.184913	0.0326643	0.0940538	Not Significant	Not Significant	0.0383233	0.0650649
P32606	PET127	47267	57521	39220	201210	401240	81195	-1.11215	-1.70934	-2.02264	0.162566	0.084608	0.111173	0.0680611	4	2.70261	0.184913	0.634974	0.453501	Not Significant	Not Significant	1.07259	0.788971
P32611	RML2	12881000	13223000	6221200	4316200	5389500	4856300	1.94501	8.58991	6.86362	0.00100912	0.000290383	0.00874104	0.00216276	4	2.70261	0.184913	0.0769058	0.120456	Significant	Significant	3.53703	2.99606
P32787	MGM101	3066300	4510200	4307400	11553000	19435000	9249900	-0.839415	-2.30181	-2.33647	0.0827737	0.0537049	0.0748581	0.0524294	4	2.70261	0.184913	0.199482	0.193608	Not Significant	Not Significant	1.26999	1.08211
P32795	YME1	0	33697	38379	21393	0	0	0.249179	0.236079	0.294776	0.824967	0.777085	0.322372	0.294863	4	2.70261	0.184913	1.67109	1.07184	Not Significant	Not Significant	0.109532	0.0835633
P32860	NFU1	0	195740	0	583930	978210	312450	-0.451157	-0.844663	-0.961949	0.445859	0.369484	0.211947	0.176919	4	2.70261	0.184913	0.427936	0.329945	Not Significant	Not Significant	0.432404	0.350803
P32874	HFA1	28773000	43919000	20018000	37470000	51538000	45406000	0.270689	1.38511	1.00532	0.238257	0.349647	0.144319	0.172344	4	2.70261	0.184913	0.057288	0.108749	Not Significant	Not Significant	0.45637	0.622955
P32875	LIP5	320170	313640	307890	1012900	478170	1436900	-0.629001	-1.1047	-1.27551	0.331269	0.244555	0.176583	0.131824	4	2.70261	0.184913	0.486305	0.364779	Not Significant	Not Significant	0.611624	0.479819
P32891	DLD1	1380100	1518300	1231500	1983200	1702500	1776200	0.462944	2.12982	1.65864	0.100228	0.143052	0.0846295	0.0922075	4	2.70261	0.184913	0.07087	0.116854	Not Significant	Not Significant	0.844507	0.999011
P32898	CYM1	166720	124450	205020	503950	578170	600850	-0.919185	-2.57007	-2.58907	0.0619742	0.0373801	0.0616347	0.0394367	4	2.70261	0.184913	0.19187	0.189065	Not Significant	Not Significant	1.42736	1.20779
P32904	MRPL6	3136800	2207300	2716600	10906000	17890000	9041100	-1.31526	-3.80792	-3.7826	0.0189741	0.00744585	0.0308164	0.0145037	4	2.70261	0.184913	0.178954	0.181357	Not Significant	Not Significant	2.12809	1.72184
P33303	SFC1	4719800	4861400	2989700	9670400	10101000	8977600	-0.356923	-2.09038	-1.37783	0.104786	0.212495	0.085947	0.120681	4	2.70261	0.184913	0.043731	0.100658	Not Significant	Not Significant	0.672651	0.979697
P33416	HSP78	93834	29050	26478	282800	503790	1195300	-2.86626	-3.70585	-4.49442	0.020729	0.00313879	0.0320142	0.00928284	4	2.70261	0.184913	0.897317	0.610063	Significant	Significant	2.50324	1.68342
P33421	SDH3	799200	1584800	442590	192670	0	690790	2.98071	2.48968	3.13307	0.0675074	0.0174979	0.063997	0.0239113	4	2.70261	0.184913	2.15002	1.35765	Not Significant	Significant	1.75701	1.17065
P33759	MRPS5	722390	445790	328290	1491400	1559800	1080900	-0.655489	-1.84699	-1.85495	0.138472	0.107866	0.10281	0.0780312	4	2.70261	0.184913	0.188927	0.187309	Not Significant	Not Significant	0.967115	0.858638
P34227	PRX1	5944300	10656000	4321200	6679200	8425000	11620000	0.449703	1.41865	1.35792	0.228995	0.218426	0.140016	0.122363	4	2.70261	0.184913	0.150727	0.164511	Not Significant	Not Significant	0.660695	0.640174
P35180	TOM20	981880	1515900	1132200	1052400	3337600	2846400	0.0122515	0.0292002	0.0311426	0.978104	0.976063	0.363102	0.350524	4	2.70261	0.184913	0.26406	0.232147	Not Significant	Not Significant	0.0105223	0.00961506
P35191	MDJ1	877830	1109400	1094000	352810	225240	372500	2.59169	6.55155	6.85125	0.00280648	0.000293522	0.0136181	0.00216276	4	2.70261	0.184913	0.23473	0.214643	Significant	Significant	3.53236	2.55184
P35996	MRPL38	669040	976480	546830	1238400	696760	105180	1.52744	1.32871	1.66821	0.254674	0.141108	0.148714	0.0915412	4	2.70261	0.184913	1.98224	1.25752	Not Significant	Not Significant	0.85045	0.594016
P36013	MAE1	74183	127930	51841	100810	311440	251300	-0.465953	-1.06738	-1.15258	0.345938	0.288526	0.180695	0.149548	4	2.70261	0.184913	0.285849	0.24515	Not Significant	Not Significant	0.539815	0.461002
P36056	RSM22	621320	199550	520290	1204500	1980700	1176700	-0.946036	-1.49894	-1.7646	0.208261	0.122881	0.129626	0.0829269	4	2.70261	0.184913	0.5975	0.431138	Not Significant	Not Significant	0.910516	0.681393
P36060	MCR1	8028000	7249300	7523100	43833000	63559000	37669000	-1.76653	-7.15305	-6.02016	0.00202123	0.00062699	0.0116372	0.00286574	4	2.70261	0.184913	0.0914855	0.129157	Significant	Significant	3.20274	2.69438
P36101	TCD2	248600	176540	239920	1586100	1669400	1128900	-1.84789	-5.11317	-5.17205	0.00691888	0.00147749	0.0200668	0.00571414	4	2.70261	0.184913	0.195913	0.191478	Significant	Significant	2.83047	2.15996
P36141	FMP46	1319100	3176800	1221700	5779500	9169600	6161000	-1.12983	-3.08438	-3.1362	0.0367745	0.0174236	0.0449707	0.0239113	4	2.70261	0.184913	0.20127	0.194675	Not Significant	Not Significant	1.75886	1.43445
P36151	YKR070W	310430	660660	430450	1821800	2040200	2287900	-1.32813	-4.18934	-4.01018	0.0138139	0.00560231	0.0258657	0.012728	4	2.70261	0.184913	0.150759	0.164531	Not Significant	Not Significant	2.25163	1.85968
P36516	MRPL3	76912000	94984000	51317000	145190000	182620000	154610000	-0.281803	-2.05088	-1.14123	0.109581	0.292903	0.086949	0.151039	4	2.70261	0.184913	0.0283206	0.0914615	Not Significant	Not Significant	0.533276	0.960266
P36517	MRPL4	3795200	5827600	5880900	9535400	13225000	9482100	-0.198372	-0.652636	-0.612648	0.549598	0.560311	0.245359	0.241808	4	2.70261	0.184913	0.138583	0.157264	Not Significant	Not Significant	0.251571	0.259955
P36519	MRPL7	5103900	2460100	2322700	6642400	7522400	3534800	0.00235296	0.0046042	0.00518963	0.996547	0.99601	0.366912	0.354983	4	2.70261	0.184913	0.391752	0.308351	Not Significant	Not Significant	0.00173615	0.00150227
P36520	MRPL10	3380000	4112800	3895400	7182700	14177000	10231000	-0.5535	-2.51913	-1.97531	0.0654172	0.0906179	0.0629607	0.0717478	4	2.70261	0.184913	0.0724144	0.117776	Not Significant	Not Significant	1.04279	1.18431
P36521	MRPL11	438260	1009300	890100	2567100	3872000	2072800	-1.03469	-2.16944	-2.40264	0.0958702	0.0488207	0.0844507	0.0495869	4	2.70261	0.184913	0.341208	0.278187	Not Significant	Not Significant	1.3114	1.01832
P36523	MRPL15	1058500	1095200	1418200	5412200	5946000	5031900	-1.33883	-4.42058	-4.14264	0.0115058	0.00476459	0.0250315	0.0119828	4	2.70261	0.184913	0.13759	0.156671	Not Significant	Not Significant	2.32197	1.93908
P36525	MRPL24	7132100	9933300	7672800	19665000	16484000	13213000	-0.124207	-0.400509	-0.379529	0.709251	0.716033	0.290683	0.283463	4	2.70261	0.184913	0.144264	0.160655	Not Significant	Not Significant	0.145067	0.1492
P36526	MRPL27	2962500	2222700	2537300	9515900	11315000	7636600	-1.00518	-3.58245	-3.23261	0.0231169	0.01529	0.0348244	0.0236533	4	2.70261	0.184913	0.118092	0.145035	Not Significant	Not Significant	1.81559	1.63607
P36527	MRPL28	5390600	6430300	2113400	9030600	13033000	11191000	-0.520941	-1.46047	-1.46971	0.217949	0.186955	0.134849	0.112569	4	2.70261	0.184913	0.190847	0.188454	Not Significant	Not Significant	0.728263	0.661645
P36528	MRPL17	239120	0	286510	1524300	1988000	1511700	-2.16563	-4.22167	-4.76281	0.0134595	0.00231092	0.0258657	0.00749587	4	2.70261	0.184913	0.394722	0.310123	Significant	Significant	2.63621	1.87097
P36533	MRPL39	31309000	50683000	47930000	18997000	23692000	82265000	1.21467	1.77762	2.11976	0.150101	0.0734909	0.107601	0.062099	4	2.70261	0.184913	0.700382	0.492536	Not Significant	Not Significant	1.13377	0.823617
P36534	MRPL40	3348200	4112500	2161800	1128100	2406400	1822200	1.73155	7.89257	6.18288	0.0013937	0.00053722	0.00965787	0.00270097	4	2.70261	0.184913	0.0721977	0.117647	Significant	Significant	3.26985	2.85583
P37292	SHM1	2736500	2885200	2437200	14928000	13774000	12852000	-1.49868	-7.30621	-5.4791	0.00186638	0.00107204	0.0114118	0.00449157	4	2.70261	0.184913	0.0631142	0.112226	Significant	Significant	2.96979	2.729
P37293	NAT2	263320	350000	300900	291810	0	691670	0.594279	1.17616	1.32204	0.304752	0.229483	0.164986	0.127488	4	2.70261	0.184913	0.382951	0.303098	Not Significant	Not Significant	0.639249	0.516054
P37298	SDH4	2736800	2412000	2490900	1571600	3910200	2334200	0.934149	3.21574	2.95305	0.0324115	0.0224071	0.0426456	0.027477	4	2.70261	0.184913	0.126579	0.150101	Not Significant	Not Significant	1.64961	1.4893
P37299	QCR10	1800500	3126900	2037800	1319300	3325800	6834400	0.40644	0.649807	0.763773	0.551247	0.471027	0.245359	0.210505	4	2.70261	0.184913	0.586833	0.424772	Not Significant	Not Significant	0.326954	0.258653
P38064	MRPL16	5321700	6791500	4730300	7984100	11073000	5836200	0.337294	1.2597	1.10906	0.276268	0.305606	0.156921	0.155201	4	2.70261	0.184913	0.107542	0.138739	Not Significant	Not Significant	0.514838	0.558669
P38071	ETR1	8150700	9144300	10263000	28351000	36893000	26571000	-0.859247	-3.35733	-2.8835	0.0283751	0.0246806	0.0386623	0.0295444	4	2.70261	0.184913	0.0982516	0.133195	Not Significant	Not Significant	1.60764	1.54706
P38077	ATP3	16742000	17363000	12662000	33970000	48340000	37251000	-0.4831	-6.47499	-2.09788	0.00293163	0.0758605	0.0136181	0.0630417	4	2.70261	0.184913	0.00834999	0.0795434	Not Significant	Not Significant	1.11998	2.53289
P38079	YRO2	18913000	23675000	12614000	7400300	7097300	9334400	2.04387	9.28442	7.28895	0.000748633	0.000202448	0.00707421	0.00216276	4	2.70261	0.184913	0.0726922	0.117942	Significant	Significant	3.69369	3.12573
P38081	YBR056W	0	0	43559	287180	407600	148010	-0.88088	-1.72167	-1.94113	0.160237	0.0952192	0.111173	0.0720925	4	2.70261	0.184913	0.392669	0.308898	Not Significant	Not Significant	1.02128	0.795237
P38120	MRPS9	5459700	6561400	6569500	22770000	29474000	19015000	-1.05181	-4.03653	-3.50161	0.0156488	0.0106942	0.0275696	0.0188574	4	2.70261	0.184913	0.101847	0.135341	Not Significant	Not Significant	1.97085	1.80552
P38175	MRP21	3288900	3647600	2813800	4865500	6020500	6670000	0.0241265	0.252736	0.10274	0.812929	0.921175	0.319122	0.339295	4	2.70261	0.184913	0.0136693	0.0827179	Not Significant	Not Significant	0.0356578	0.0899475
P38323	MCX1	37597	72120	45071	259880	190200	260070	-1.37046	-3.74537	-3.80669	0.0200274	0.0072223	0.0315415	0.0145037	4	2.70261	0.184913	0.200831	0.194413	Not Significant	Not Significant	2.14132	1.69838
P38744	YHL018W	898880	1763700	476700	1336400	311610	1212600	1.06239	1.18877	1.46436	0.300281	0.188361	0.164277	0.112741	4	2.70261	0.184913	1.19801	0.789511	Not Significant	Not Significant	0.725008	0.522472
P38746	YLF2	408560	153000	308240	721230	1058100	605800	-0.659702	-1.20398	-1.37894	0.29497	0.212169	0.163392	0.120681	4	2.70261	0.184913	0.450347	0.343319	Not Significant	Not Significant	0.673317	0.530222
P38771	RRF1	2753100	1006700	1584100	9183000	8801600	8539500	-1.56369	-3.12556	-3.50462	0.0353364	0.0106522	0.0443518	0.0188574	4	2.70261	0.184913	0.375436	0.298614	Significant	Significant	1.97256	1.45178
P38783	FYV4	2807600	1079500	1501300	3887300	2058200	4545100	-0.131028	-0.207601	-0.244395	0.845682	0.814237	0.328	0.307799	4	2.70261	0.184913	0.597537	0.43116	Not Significant	Not Significant	0.0892492	0.072793
P38891	BAT1	11883000	11433000	12469000	1842100	2465000	1573700	3.4982	13.9023	11.8265	0.00015523	9.78129e-06	0.00403382	0.000327848	4	2.70261	0.184913	0.0949749	0.13124	Significant	Significant	5.0096	3.80903
P38910	HSP10	1789000	1824800	0	1922700	0	1030200	1.36299	0.921111	1.1703	0.409119	0.281804	0.198718	0.146821	4	2.70261	0.184913	3.2844	2.03463	Not Significant	Not Significant	0.550053	0.388151
P38988	GGC1	28706000	32894000	20377000	64518000	104330000	77670000	-0.719519	-6.98241	-3.03933	0.00221289	0.0198922	0.0116372	0.0253194	4	2.70261	0.184913	0.0159281	0.084066	Not Significant	Not Significant	1.70132	2.65504
P39522	ILV3	7906300	7415800	7166900	3345500	5025300	3539200	1.80852	11.0937	7.06286	0.000375558	0.000244713	0.00534737	0.00216276	4	2.70261	0.184913	0.0398644	0.0983507	Significant	Significant	3.61134	3.42532
P39533	ACO2	388160	537070	437180	690360	1247400	797970	-0.103027	-0.486075	-0.372452	0.652341	0.721053	0.274524	0.284331	4	2.70261	0.184913	0.0673888	0.114777	Not Significant	Not Significant	0.142033	0.185525
P39676	YHB1	17795000	20253000	10045000	4320600	8032200	9079300	2.04258	7.50239	6.66418	0.00168884	0.000345993	0.0109716	0.00224384	4	2.70261	0.184913	0.111186	0.140914	Significant	Significant	3.46093	2.77241
P39952	OXA1	3538700	1795700	1377400	2471600	3329000	724110	1.05345	1.35411	1.64341	0.247149	0.146197	0.146799	0.0936344	4	2.70261	0.184913	0.907855	0.616352	Not Significant	Not Significant	0.835063	0.607042
P40033	RSM18	3029900	5548200	3093600	4250300	25793000	12441000	-0.702487	-1.08195	-1.27982	0.340142	0.243123	0.179734	0.131824	4	2.70261	0.184913	0.632343	0.451931	Not Significant	Not Significant	0.614174	0.46834
P40047	ALD5	974770	774410	727320	18319	162690	100550	4.48159	5.42438	6.6289	0.00560072	0.000357037	0.0187795	0.00224384	4	2.70261	0.184913	1.02389	0.685603	Significant	Significant	3.44729	2.25176
P40053	AIM9	1226300	1411600	1456200	5654900	7021500	5085400	-1.23944	-5.25854	-4.30577	0.00626073	0.00391716	0.0197203	0.0106455	4	2.70261	0.184913	0.0833324	0.124292	Not Significant	Not Significant	2.40703	2.20338
P40086	COX15	227160	364730	146620	399790	253870	442630	0.23955	0.557525	0.599098	0.606895	0.568794	0.25961	0.24338	4	2.70261	0.184913	0.276922	0.239822	Not Significant	Not Significant	0.245045	0.216887
P40098	FMP10	93043	562970	1476800	3989800	5758700	2200900	-2.24901	-1.70486	-2.1559	0.163422	0.0697392	0.111173	0.0620578	4	2.70261	0.184913	2.61035	1.63237	Not Significant	Not Significant	1.15652	0.786689
P40185	MMF1	1799500	6645100	2704900	4016500	6971500	6474000	0.0396207	0.0764676	0.0864754	0.942719	0.933615	0.354766	0.340394	4	2.70261	0.184913	0.4027	0.314884	Not Significant	Not Significant	0.0298322	0.0256177
P40215	NDE1	1514200	1151500	800800	1329300	1943700	1631200	0.337214	1.813	1.27135	0.144044	0.245941	0.105441	0.131824	4	2.70261	0.184913	0.0518928	0.105529	Not Significant	Not Significant	0.609169	0.841506
P40341	YTA12	51814	51853	55729	119100	162690	99128	-0.358595	-1.36686	-1.19016	0.243452	0.274425	0.145434	0.143721	4	2.70261	0.184913	0.103241	0.136172	Not Significant	Not Significant	0.561576	0.613587
P40495	LYS12	3222700	4447400	3431300	4633800	7489400	8250800	0.0212909	0.10856	0.0789847	0.918779	0.939351	0.348548	0.340994	4	2.70261	0.184913	0.0576947	0.108991	Not Significant	Not Significant	0.0271721	0.0367889
P40496	RSM25	1804100	774220	844110	5385900	8978000	3151100	-1.46946	-2.56908	-2.96906	0.0620391	0.021916	0.0616347	0.0272066	4	2.70261	0.184913	0.490739	0.367424	Not Significant	Significant	1.65924	1.20733
P40508	YIL077C	293240	205320	692600	2916500	2800200	0	-0.477105	-0.256919	-0.328628	0.809916	0.752464	0.319122	0.291012	4	2.70261	0.184913	5.17282	3.16161	Not Significant	Not Significant	0.123514	0.0915602
P40858	MRPL49	6290400	9135400	5867100	22736000	27573000	19112000	-0.848588	-4.0944	-3.09157	0.0149212	0.0185174	0.0267411	0.0239113	4	2.70261	0.184913	0.0644325	0.113012	Not Significant	Not Significant	1.73242	1.82619
P40961	PHB1	6108100	5240500	5079000	13438000	13823000	23850000	-0.720908	-2.38157	-2.23127	0.0758596	0.0625255	0.0704035	0.0576805	4	2.70261	0.184913	0.137444	0.156584	Not Significant	Not Significant	1.20394	1.11999
P40990	MSS2	179660	90097	279370	1029400	1761700	224370	-1.29535	-1.19492	-1.49473	0.298122	0.1805	0.163959	0.110671	4	2.70261	0.184913	1.76273	1.12653	Not Significant	Not Significant	0.743522	0.525606
P41903	TES1	891440	834070	520950	22079000	47451000	18939000	-4.34638	-12.0626	-12.1873	0.000270859	8.06074e-06	0.00511619	0.000327848	4	2.70261	0.184913	0.194743	0.190779	Significant	Significant	5.09363	3.56726
P42834	MDJ2	289940	0	297060	1196100	1105300	1942200	-1.61037	-3.42898	-3.78171	0.0265606	0.00745427	0.0378195	0.0145037	4	2.70261	0.184913	0.330837	0.271998	Significant	Significant	2.12759	1.57576
P42847	MRPS18	2439100	2918200	3401100	8588800	12590000	8702400	-0.891727	-3.15175	-2.85612	0.0344559	0.0256417	0.0442161	0.0303337	4	2.70261	0.184913	0.120075	0.146219	Not Significant	Not Significant	1.59105	1.46274
P42900	SLS1	617060	274480	614220	750710	1395600	810380	-0.141112	-0.264342	-0.301009	0.804577	0.77253	0.319122	0.29433	4	2.70261	0.184913	0.427449	0.329654	Not Significant	Not Significant	0.112085	0.0944322
P42940	CIR1	4233200	3506200	3916000	3381800	3028300	3809600	1.06019	3.93577	3.4763	0.0170202	0.0110551	0.029486	0.0188574	4	2.70261	0.184913	0.108842	0.139516	Not Significant	Not Significant	1.95644	1.76903
P46367	ALD4	68758000	62554000	58261000	114740000	169180000	147760000	-0.303781	-2.64771	-1.26616	0.0571185	0.247682	0.061065	0.131824	4	2.70261	0.184913	0.0197457	0.0863442	Not Significant	Not Significant	0.606105	1.24322
P46655	GUS1	0	44197	0	0	0	114170	0.288141	0.288645	0.358942	0.787194	0.730678	0.31471	0.285554	4	2.70261	0.184913	1.49477	0.96661	Not Significant	Not Significant	0.136274	0.103918
P46681	DLD2	353460	370680	188000	124360	531950	259840	1.04149	2.08848	2.33988	0.105011	0.0534413	0.085947	0.0524294	4	2.70261	0.184913	0.373029	0.297177	Not Significant	Not Significant	1.27212	0.978767
P47015	AIM23	2450700	2959200	1952500	4894000	5389700	5131800	-0.217165	-1.92332	-0.907099	0.126787	0.395794	0.0969027	0.183404	4	2.70261	0.184913	0.0191236	0.0859729	Not Significant	Not Significant	0.40253	0.896927
P47045	TIM54	0	44867	61257	192130	205370	0	-0.258177	-0.398945	-0.471647	0.710315	0.652145	0.290683	0.265488	4	2.70261	0.184913	0.628202	0.44946	Not Significant	Not Significant	0.185656	0.148549
P47127	AIM24	851720	1392400	548350	1519300	2483700	1310600	-0.107155	-0.313902	-0.310302	0.769285	0.765757	0.308737	0.293892	4	2.70261	0.184913	0.174796	0.178876	Not Significant	Not Significant	0.115909	0.113913
P47140	AIM25	3338100	3982900	1931200	1720100	2148300	1024200	1.78921	4.74569	4.87802	0.00899939	0.00203271	0.0222723	0.00735039	4	2.70261	0.184913	0.213213	0.201802	Significant	Significant	2.69192	2.04579
P47141	RSM26	1180500	886940	1405600	2382000	3864100	424380	0.399074	0.386634	0.481999	0.718715	0.645146	0.291822	0.264711	4	2.70261	0.184913	1.59808	1.02827	Not Significant	Not Significant	0.190342	0.143443
P47150	RSM7	1385000	679310	978350	1964700	3064200	2044700	-0.378598	-0.982406	-1.0179	0.381521	0.344051	0.189747	0.170422	4	2.70261	0.184913	0.222774	0.207508	Not Significant	Not Significant	0.463377	0.418481
P48015	GCV1	1056800	1053300	1343800	1839800	2343600	3652100	-0.263533	-0.741364	-0.745039	0.499637	0.481549	0.228655	0.214255	4	2.70261	0.184913	0.189539	0.187674	Not Significant	Not Significant	0.317359	0.301345
P48360	ARH1	383400	0	567040	618440	1422900	731970	-0.846133	-0.848039	-1.05453	0.444182	0.328162	0.211947	0.164989	4	2.70261	0.184913	1.49327	0.965715	Not Significant	Not Significant	0.483912	0.352439
P48525	MSE1	230530	107750	233820	402670	368350	782660	-0.571852	-0.950446	-1.10931	0.395706	0.305506	0.195201	0.155201	4	2.70261	0.184913	0.543005	0.398616	Not Significant	Not Significant	0.514981	0.402627
P48564	MRX6	0	0	136640	0	0	185050	1.49849	2.69451	3.09591	0.0544028	0.0184079	0.0601582	0.0239113	4	2.70261	0.184913	0.463916	0.351417	Not Significant	Significant	1.735	1.26438
P48569	YDL183C	149120	92276	85414	773710	875650	365190	-1.70409	-3.46507	-3.86851	0.0256987	0.00668156	0.0371005	0.0142948	4	2.70261	0.184913	0.362789	0.291066	Significant	Significant	2.17512	1.59009
P49017	COQ5	411180	529720	292680	0	0	198640	2.018	14.8676	8.1907	0.000119181	9.93665e-05	0.00403382	0.00166528	4	2.70261	0.184913	0.0276345	0.0910521	Significant	Significant	4.00276	3.92379
P49367	LYS4	0	0	43291	70380	95719	226950	0.595766	0.945102	1.11237	0.398121	0.304278	0.195201	0.155201	4	2.70261	0.184913	0.596053	0.430274	Not Significant	Not Significant	0.516729	0.399984
P50085	PHB2	3792100	4165500	2617100	4950600	9959300	5220400	-0.0109624	-0.0461281	-0.0379569	0.965419	0.970828	0.359678	0.349894	4	2.70261	0.184913	0.0847168	0.125118	Not Significant	Not Significant	0.0128578	0.015284
P50087	MIC26	285060	264010	1196100	551590	0	1023400	0.928741	0.739064	0.932422	0.500889	0.383477	0.228655	0.181668	4	2.70261	0.184913	2.36874	1.48818	Not Significant	Not Significant	0.41626	0.300259
P51998	YML6	333470	504020	212890	545360	721810	667860	-0.0905875	-0.406587	-0.321623	0.705125	0.757535	0.290683	0.29185	4	2.70261	0.184913	0.0744595	0.118996	Not Significant	Not Significant	0.120597	0.151734
P52893	ALT1	524260	386090	497380	186840	212460	260300	1.96329	6.96048	6.29769	0.00223912	0.000482591	0.0116372	0.00270097	4	2.70261	0.184913	0.119339	0.145779	Significant	Significant	3.31642	2.64992
P53166	MRH4	11728000	11900000	5445500	1732100	1549300	1444200	3.40697	10.8359	10.3335	0.000411556	2.31789e-05	0.00534737	0.000468049	4	2.70261	0.184913	0.148285	0.163054	Significant	Significant	4.63491	3.38557
P53171	GEP7	314040	1043500	1074000	659170	802580	735970	0.819917	1.27845	1.50915	0.270232	0.176872	0.154336	0.109785	4	2.70261	0.184913	0.616972	0.442758	Not Significant	Not Significant	0.75234	0.568263
P53220	TIM21	772370	775960	399650	3066300	3995300	2202700	-1.40346	-4.47597	-4.26309	0.011024	0.0041215	0.0250315	0.0109061	4	2.70261	0.184913	0.147475	0.162571	Significant	Significant	2.38495	1.95766
P53292	MRPS35	7654200	11741000	8540900	15577000	22770000	13160000	0.000364281	0.0013921	0.00121043	0.998956	0.999069	0.366912	0.354983	4	2.70261	0.184913	0.102713	0.135858	Not Significant	Not Significant	0.000404321	0.000453671
P53305	RSM27	14268000	28660000	12791000	15528000	18075000	13734000	1.01527	3.35073	3.14072	0.0285494	0.0173166	0.0386623	0.0239113	4	2.70261	0.184913	0.137712	0.156744	Not Significant	Not Significant	1.76154	1.5444
P53312	LSC2	2425900	3168800	1865800	2260200	1744200	2815700	0.991736	3.33219	3.09661	0.0290463	0.0183903	0.0387078	0.0239113	4	2.70261	0.184913	0.132869	0.153854	Not Significant	Not Significant	1.73541	1.53691
P53598	LSC1	24559000	23376000	20529000	2628400	3547700	3691200	3.67501	34.1604	15.4453	4.38111e-06	1.7295e-06	0.000455392	0.000173908	4	2.70261	0.184913	0.0173605	0.0849208	Significant	Significant	5.76208	5.35842
P53732	MRPS12	11018000	0	0	10682000	19746000	9889700	-2.67309	-1.62245	-2.06872	0.180027	0.0791379	0.11919	0.064696	4	2.70261	0.184913	4.0717	2.50448	Not Significant	Not Significant	1.10162	0.744663
P53733	RSM19	568500	2505700	667520	0	0	5781000	1.77134	0.982666	1.25604	0.381408	0.251111	0.189747	0.132896	4	2.70261	0.184913	4.87395	2.98325	Not Significant	Not Significant	0.600134	0.418611
P53736	YNR040W	1031900	1423500	1269100	1330400	2608300	1985900	0.239751	1.0267	0.835979	0.362589	0.431955	0.185661	0.195652	4	2.70261	0.184913	0.0817944	0.123374	Not Significant	Not Significant	0.364561	0.440585
P53875	MRPL19	5390900	5377100	5528500	8876100	13354000	13640000	-0.243063	-1.37071	-0.928884	0.242347	0.385181	0.145434	0.181668	4	2.70261	0.184913	0.0471669	0.102709	Not Significant	Not Significant	0.414336	0.615563
P53881	MRPL22	1959800	2057800	1638600	1945000	2314300	1849500	0.757419	6.03835	3.1157	0.00379288	0.0179173	0.0146018	0.0239113	4	2.70261	0.184913	0.0236008	0.0886449	Not Significant	Not Significant	1.74673	2.42103
P53889	FMP41	0	102020	102190	584520	627210	473750	-1.20371	-2.91362	-3.09188	0.0435203	0.0185095	0.0505135	0.0239113	4	2.70261	0.184913	0.256019	0.227348	Not Significant	Not Significant	1.7326	1.36131
P53937	SWS2	1688100	3613500	1687100	5316600	4941000	3770700	-0.220444	-0.588929	-0.603736	0.58756	0.565882	0.256036	0.243169	4	2.70261	0.184913	0.210165	0.199983	Not Significant	Not Significant	0.247274	0.230947
P81449	TIM11	4480200	6102900	3545900	537110	784420	1947400	3.16338	6.21233	6.99614	0.00341666	0.000259034	0.0136594	0.00216276	4	2.70261	0.184913	0.388942	0.306674	Significant	Significant	3.58664	2.4664
Q00711	SDH1	5891200	8852300	4408600	4784300	7934000	9536900	0.650174	2.5608	2.18954	0.0625848	0.0664208	0.0616347	0.0607169	4	2.70261	0.184913	0.0966937	0.132265	Not Significant	Not Significant	1.1777	1.20353
Q01163	RSM23	8246900	8495400	7007800	14509000	17652000	10633000	0.044616	0.184981	0.153553	0.862244	0.882483	0.330432	0.327442	4	2.70261	0.184913	0.0872602	0.126636	Not Significant	Not Significant	0.0542939	0.0643697
Q01217	ARG5,6	599490	1117400	557910	766310	1186400	847370	0.520623	2.12337	1.77962	0.100958	0.12025	0.0846295	0.0829269	4	2.70261	0.184913	0.090175	0.128375	Not Significant	Not Significant	0.919913	0.995858
Q01802	AAT1	622170	997980	457880	847050	2308400	1732700	-0.323155	-0.923354	-0.922155	0.40808	0.388436	0.198718	0.181668	4	2.70261	0.184913	0.183728	0.184206	Not Significant	Not Significant	0.410681	0.389255
Q01852	TIM44	5409200	5078300	5096400	6091200	8325100	7802100	0.368883	2.60347	1.48521	0.0598291	0.18293	0.061065	0.110809	4	2.70261	0.184913	0.0301135	0.0925315	Not Significant	Not Significant	0.737715	1.22309
Q02204	MRPL13	699210	1011800	438890	575270	2175300	914160	0.241358	0.501958	0.55712	0.642069	0.595549	0.272406	0.250564	4	2.70261	0.184913	0.346801	0.281525	Not Significant	Not Significant	0.225082	0.192418
Q02486	ABF2	525190	1771600	240960	656860	754710	90442	1.6425	1.324	1.6693	0.256096	0.140888	0.148714	0.0915412	4	2.70261	0.184913	2.3085	1.45223	Not Significant	Not Significant	0.851125	0.591598
Q02608	MRPS16	5328500	4861000	4860900	9572300	12689000	9590500	-0.201436	-1.17755	-0.777227	0.304254	0.463568	0.164986	0.208096	4	2.70261	0.184913	0.0438938	0.100755	Not Significant	Not Significant	0.333887	0.516764
Q02776	TIM50	0	109230	100390	0	0	142570	0.460233	1.74401	1.52343	0.156104	0.173347	0.110382	0.108265	4	2.70261	0.184913	0.104459	0.1369	Not Significant	Not Significant	0.761083	0.806586
Q02950	MRP51	10518000	8308200	10249000	25127000	36396000	22142000	-0.631129	-2.17063	-1.99422	0.0957428	0.0881676	0.0844507	0.0703617	4	2.70261	0.184913	0.126811	0.150239	Not Significant	Not Significant	1.05469	1.01889
Q03028	ODC1	2097400	2601200	890640	1682900	1584800	2129900	0.793374	2.08126	2.14797	0.105872	0.0705455	0.0859751	0.062099	4	2.70261	0.184913	0.217969	0.20464	Not Significant	Not Significant	1.15153	0.975219
Q03104	MSC1	480640	383480	573690	2907000	2236000	2399200	-1.53298	-3.82837	-4.02032	0.0186441	0.00553272	0.0307611	0.012728	4	2.70261	0.184913	0.240512	0.218094	Significant	Significant	2.25706	1.72946
Q03153	ATP25	16258	83491	0	25817	29342	123180	0.809468	0.793069	0.987873	0.472125	0.357525	0.221058	0.173674	4	2.70261	0.184913	1.56267	1.00714	Not Significant	Not Significant	0.446693	0.325943
Q03201	RSM10	928490	923060	1605300	1698000	855800	1981600	0.513305	0.823249	0.967097	0.456616	0.367085	0.21574	0.176611	4	2.70261	0.184913	0.583149	0.422573	Not Significant	Not Significant	0.435233	0.340449
Q03246	MRPS17	2959400	3948100	4390700	14402000	23397000	14378000	-1.31862	-4.18865	-3.99673	0.0138215	0.00569604	0.0258657	0.012728	4	2.70261	0.184913	0.148656	0.163276	Not Significant	Not Significant	2.24443	1.85944
Q03429	MZM1	1026400	3351500	1850600	4414100	3973800	5483400	-0.437284	-0.843274	-0.95382	0.44655	0.373297	0.211947	0.177898	4	2.70261	0.184913	0.403349	0.315272	Not Significant	Not Significant	0.427945	0.350129
Q03430	RSM28	8235900	11541000	5545000	9097800	9572000	9710400	0.641135	3.11512	2.34131	0.0356946	0.0533315	0.0443518	0.0524294	4	2.70261	0.184913	0.0635392	0.112479	Not Significant	Not Significant	1.27302	1.4474
Q03558	OYE2	659220	651070	381550	720270	0	0	0.923921	2.13278	2.29762	0.0998955	0.0568039	0.0846295	0.0543985	4	2.70261	0.184913	0.281495	0.242551	Not Significant	Not Significant	1.24562	1.00045
Q03799	MRPS8	494830	715570	591050	0	0	1059000	1.27881	1.34748	1.66881	0.249092	0.140986	0.147112	0.0915412	4	2.70261	0.184913	1.35103	0.880828	Not Significant	Not Significant	0.850824	0.60364
Q04013	YHM2	5447800	8011100	4291100	5890300	7087300	6236100	0.710089	4.41636	2.78231	0.0115435	0.0284355	0.0250315	0.0321269	4	2.70261	0.184913	0.0387782	0.0977025	Not Significant	Not Significant	1.54614	1.93766
Q04598	YDR115W	9020200	21035000	10317000	6586400	16062000	4457900	1.55295	2.66859	3.09473	0.0558882	0.0184376	0.061065	0.0239113	4	2.70261	0.184913	0.507979	0.377713	Not Significant	Significant	1.7343	1.25268
Q04599	MRPL1	4938200	4242000	4942400	13945000	18335000	11589000	-0.744494	-2.7032	-2.41579	0.0539155	0.0479059	0.0601582	0.0491542	4	2.70261	0.184913	0.113778	0.142461	Not Significant	Not Significant	1.31961	1.26829
Q04689	AIM32	105650	71061	158850	358420	504740	513290	-1.2258	-2.55676	-2.83554	0.0628535	0.02639	0.0616347	0.030856	4	2.70261	0.184913	0.344789	0.280324	Not Significant	Not Significant	1.57856	1.20167
Q04728	ARG7	344930	370630	375900	1073800	701130	270740	0.173618	0.251831	0.300703	0.813581	0.772753	0.319122	0.29433	4	2.70261	0.184913	0.712955	0.500039	Not Significant	Not Significant	0.111959	0.0895991
Q05779	COQ9	1770900	1585200	1782600	4128500	6071600	4285500	-0.606187	-2.80222	-2.17561	0.0487013	0.0677749	0.0554408	0.0613965	4	2.70261	0.184913	0.0701941	0.116451	Not Significant	Not Significant	1.16893	1.31246
Q05892	COQ11	1025400	458910	943070	2991800	3491900	1882400	-0.954742	-1.70372	-1.96068	0.163639	0.0925604	0.111173	0.0720925	4	2.70261	0.184913	0.471048	0.355674	Not Significant	Not Significant	1.03357	0.786112
Q05931	SSQ1	272010	211280	215520	345880	317370	472910	0.179367	0.637605	0.576106	0.558401	0.58336	0.24699	0.247471	4	2.70261	0.184913	0.118706	0.145402	Not Significant	Not Significant	0.234063	0.253054
Q06005	LIP2	165000	97842	307030	503290	780450	161350	-0.357018	-0.387328	-0.478479	0.71824	0.647521	0.291822	0.264711	4	2.70261	0.184913	1.27442	0.835112	Not Significant	Not Significant	0.188746	0.143731
Q06089	YPR098C	1029900	1290900	930800	683350	1162700	1953300	0.7596	2.09361	2.12095	0.104404	0.0733646	0.085947	0.062099	4	2.70261	0.184913	0.197457	0.192399	Not Significant	Not Significant	1.13451	0.981281
Q06090	MRPL51	1826700	2024300	1868700	5350300	6581000	5459000	-0.7308	-4.78693	-2.89745	0.00873115	0.0242057	0.0221355	0.029325	4	2.70261	0.184913	0.0349602	0.095424	Not Significant	Not Significant	1.61608	2.05893
Q06405	ATP17	3990700	9422400	3543700	9522400	11374000	16367000	-0.376084	-0.948233	-0.992507	0.396705	0.35542	0.195201	0.173641	4	2.70261	0.184913	0.235956	0.215375	Not Significant	Not Significant	0.449259	0.401533
Q06630	MHR1	2898100	3295500	2727000	9469700	15765000	9827500	-1.07014	-6.21459	-4.12193	0.00341209	0.00488589	0.0136594	0.0119828	4	2.70261	0.184913	0.0444779	0.101104	Not Significant	Not Significant	2.31106	2.46698
Q06668	OMS1	929990	961440	1115500	2026300	2602200	1751900	-0.201929	-0.737853	-0.657212	0.501549	0.532953	0.228655	0.231993	4	2.70261	0.184913	0.112344	0.141605	Not Significant	Not Significant	0.273311	0.299687
Q06678	MRPL35	2338000	2278600	2974900	11974000	22824000	11771000	-1.68658	-4.78859	-4.79464	0.00872054	0.00223004	0.0221355	0.00747849	4	2.70261	0.184913	0.186076	0.185607	Significant	Significant	2.65169	2.05946
Q06892	POS5	253040	264220	324930	0	2011700	973010	-0.42456	-0.439572	-0.545194	0.682952	0.603279	0.282825	0.251215	4	2.70261	0.184913	1.3993	0.909635	Not Significant	Not Significant	0.219482	0.16561
Q07349	MRX9	93644	76175	0	178210	178510	134720	0.36491	0.579582	0.682014	0.593273	0.518095	0.256036	0.226506	4	2.70261	0.184913	0.594613	0.429415	Not Significant	Not Significant	0.285591	0.226745
Q07821	ISA1	434180	326340	203440	0	275430	0	1.97581	4.40358	4.79418	0.0116586	0.00223119	0.0250315	0.00747849	4	2.70261	0.184913	0.301974	0.254773	Significant	Significant	2.65146	1.93335
Q08023	FMP25	66664	93778	33366	89945	255090	418740	-0.97332	-1.56954	-1.84201	0.191606	0.109901	0.124126	0.0782173	4	2.70261	0.184913	0.576842	0.418809	Not Significant	Not Significant	0.958998	0.717591
Q08179	MDM38	69408	0	22272	220020	158550	107930	-0.497774	-0.660775	-0.798743	0.544873	0.451808	0.24518	0.203726	4	2.70261	0.184913	0.851233	0.582561	Not Significant	Not Significant	0.345046	0.263705
Q08223	AIM39	146220	127110	218820	0	0	109500	1.07233	1.83503	2.12981	0.140405	0.0724271	0.103506	0.062099	4	2.70261	0.184913	0.512228	0.380249	Not Significant	Not Significant	1.1401	0.852617
Q08622	GEP3	0	0	39682	306940	454150	257360	-0.925633	-1.72013	-1.96226	0.160525	0.0923481	0.111173	0.0720925	4	2.70261	0.184913	0.434356	0.333776	Not Significant	Not Significant	1.03457	0.794456
Q08822	CIR2	335280	0	65795	463260	1046900	421250	-1.27767	-1.77936	-2.13716	0.149796	0.0716593	0.107601	0.062099	4	2.70261	0.184913	0.773389	0.536105	Not Significant	Not Significant	1.14473	0.8245
Q08968	FMP40	64628	62818	39313	379430	563070	85000	-1.40822	-1.65428	-2.02803	0.173414	0.0839488	0.115953	0.0680611	4	2.70261	0.184913	1.08696	0.723241	Not Significant	Not Significant	1.07599	0.760916
Q12032	AIM41	2356400	1938300	414680	1976800	917180	5414600	0.0772045	0.0750768	0.0935695	0.943758	0.928186	0.354766	0.340394	4	2.70261	0.184913	1.58623	1.02119	Not Significant	Not Significant	0.0323648	0.0251391
Q12233	ATP20	25711000	32264000	18879000	74995000	71542000	38899000	-0.37692	-0.991445	-1.02222	0.37759	0.342149	0.189747	0.170318	4	2.70261	0.184913	0.216796	0.203941	Not Significant	Not Significant	0.465785	0.42298
Q12298	YDR061W	85257	86939	57791	205690	155690	479960	-0.853238	-1.65129	-1.86619	0.174023	0.106129	0.115953	0.0774488	4	2.70261	0.184913	0.400482	0.313561	Not Significant	Not Significant	0.974168	0.759393
Q12428	PDH1	152430	352070	155810	530510	767860	618920	-0.769571	-2.42052	-2.32001	0.0727223	0.0549965	0.0680999	0.0531741	4	2.70261	0.184913	0.151626	0.165048	Not Significant	Not Significant	1.25966	1.13833
Q12467	MRX4	543760	387010	310030	0	210650	0	1.95914	10.0109	7.27289	0.000559644	0.000205161	0.00646355	0.00216276	4	2.70261	0.184913	0.0574482	0.108844	Significant	Significant	3.68791	3.25209
Q12480	AIM45	2200700	2312200	1186800	259910	1441200	771670	2.33012	3.85791	4.50597	0.0181796	0.00309704	0.0304785	0.00928284	4	2.70261	0.184913	0.547196	0.401117	Significant	Significant	2.50905	1.74042
Q12486	YOR131C	364560	323650	591400	914610	1269600	611910	-0.247529	-0.486746	-0.547983	0.651905	0.601466	0.274524	0.251215	4	2.70261	0.184913	0.387917	0.306062	Not Significant	Not Significant	0.220789	0.185815
Q12487	MRPL23	1866300	2085200	1776400	9995600	11297000	6238500	-1.35519	-4.34021	-4.12582	0.0122509	0.00486286	0.0250315	0.0119828	4	2.70261	0.184913	0.146242	0.161835	Not Significant	Not Significant	2.31311	1.91183
Q12497	FMP16	419220	312280	0	1885000	3869800	3021700	-2.63063	-5.64044	-6.20879	0.00486365	0.000524307	0.0168517	0.00270097	4	2.70261	0.184913	0.326275	0.269276	Significant	Significant	3.28041	2.31304
Q3E6R5	YDR381C-A	521630	378280	669100	1542800	1507800	1433700	-0.684452	-1.66968	-1.76729	0.170306	0.122405	0.11495	0.0829269	4	2.70261	0.184913	0.252065	0.224988	Not Significant	Not Significant	0.912202	0.76877
Q6Q560	ISD11	1559000	3124500	2559600	7774500	7432400	4480500	-0.590203	-1.27946	-1.40407	0.269911	0.2049	0.154336	0.119787	4	2.70261	0.184913	0.319185	0.265044	Not Significant	Not Significant	0.688459	0.568779
Q96VH5	MIC10	5685600	6147800	3103100	5638500	6335900	3004800	0.873476	2.13162	2.25595	0.100025	0.0603312	0.0846295	0.0562428	4	2.70261	0.184913	0.251868	0.224871	Not Significant	Not Significant	1.21946	0.99989
