# Supplementary material for: A molecular switch at the yeast mitoribosomal tunnel exit controls cytochrome b synthesis
Source: Nucleic Acids Res. 2025 Jul 10;53(13):gkaf634. doi: 10.1093/nar/gkaf634 (PMC12242767; doi:10.1093/nar/gkaf634)
Supplement: gkaf634_Supplemental_Files [file gkaf634_supplemental_files.zip › Table S4. Raw Data of Mass Spectrometry Experiments Related to ALFA-XLP.xlsx]

## Sheet: Samples
Sample	Description
"cbp3X"	Cbp3-ALFA purified after crosslinking with MBS
"cbp3D"	Cbp3-ALFA purified after treatment with DMSO
"WT_MBS"	Mrx4-GFP-ALFA purified after crosslinking with MBS
"WT_DMSO"	Mrx4-GFP-ALFA purified after treatment with DMSO
"cob_MBS"	cob::ARG8 Mrx4-GFP-ALFA purified after crosslinking with MBS

## Sheet: Fig 4B Cbp3_MBS vs Cbp3_DMSO
Protein IDs	Majority protein IDs	Fasta headers	Peptide counts (all)	Peptide counts (unique)	Number of proteins	Mol. weight [kDa]	Peptides cbp3D_1	Peptides cbp3D_2	Peptides cbp3D_3	Peptides cbp3X_1	Peptides cbp3X_2	Peptides cbp3X_3	Unique peptides cbp3D_1	Unique peptides cbp3D_2	Unique peptides cbp3D_3	Unique peptides cbp3X_1	Unique peptides cbp3X_2	Unique peptides cbp3X_3	Sequence coverage cbp3D_1 [%]	Sequence coverage cbp3D_2 [%]	Sequence coverage cbp3D_3 [%]	Sequence coverage cbp3X_1 [%]	Sequence coverage cbp3X_2 [%]	Sequence coverage cbp3X_3 [%]	iBAQ cbp3D_1	iBAQ cbp3D_2	iBAQ cbp3D_3	iBAQ cbp3X_1	iBAQ cbp3X_2	iBAQ cbp3X_3	LFQ intensity cbp3D_1	LFQ intensity cbp3D_2	LFQ intensity cbp3D_3	LFQ intensity cbp3X_1	LFQ intensity cbp3X_2	LFQ intensity cbp3X_3
A5Z2X5	A5Z2X5	sp|A5Z2X5|YP010_YEAST UPF0495 protein YPR010C-A OS=Saccharomyces cerevisiae (strain ATCC 204508 / S288c) OX=559292 GN=YPR010C-A PE=3 SV=1	1	1	1	7.9021	1	0	0	0	0	0	1	0	0	0	0	0	22.2	0	0	0	0	0	519740	0	0	0	0	0	0	0	0	0	0	0
CON__A2A5Y0;CON__O76015;CON__O76014	CON__A2A5Y0;CON__O76015	;	6;3;2	1;0;0	3	47.117	1	6	1	2	2	2	0	1	0	0	0	0	3	14.9	1.7	3.8	3.8	3.8	0	10546000	0	0	0	0	0	0	0	0	0	0
CON__A3EZ82	CON__A3EZ82		1	1	1	47.082	0	0	0	0	0	0	0	0	0	0	0	0	0	0	0	0	0	0	0	0	0	0	0	0	0	0	0	0	0	0
CON__ENSEMBL:ENSBTAP00000014147	CON__ENSEMBL:ENSBTAP00000014147		1	1	1	11.756	1	1	1	1	1	1	1	1	1	1	1	1	13.3	13.3	13.3	13.3	13.3	13.3	3578500	3353800	2457100	5510200	1332000	4816200	0	0	0	0	0	0
CON__ENSEMBL:ENSBTAP00000024466;CON__ENSEMBL:ENSBTAP00000024462	CON__ENSEMBL:ENSBTAP00000024466;CON__ENSEMBL:ENSBTAP00000024462	;	6;6	6;6	2	43.9	2	3	2	2	3	2	2	3	2	2	3	2	7	11.7	7	7	11.7	7	3936400	3531800	3388300	4144700	2389100	5352900	7505300	7048700	9906300	7746600	7420900	5951900
CON__ENSEMBL:ENSBTAP00000025008	CON__ENSEMBL:ENSBTAP00000025008		2	2	1	59.299	0	0	0	1	0	1	0	0	0	1	0	1	0	0	0	1.9	0	1.9	0	0	0	657540	0	150290	0	0	0	0	0	0
CON__ENSEMBL:ENSBTAP00000038253	CON__ENSEMBL:ENSBTAP00000038253		16	2	1	63.165	12	13	13	13	10	12	1	1	0	1	0	0	14.5	16.2	16	16.5	10.7	14.5	45792	69285	0	58018	0	0	0	0	0	0	0	0
CON__O76009;CON__Q6NTB9;CON__O76011;CON__Q8IUT8	CON__O76009;CON__Q6NTB9	;	9;8;4;4	0;0;0;0	4	45.935	1	8	1	3	3	3	0	0	0	0	0	0	2.7	25.7	2.7	7.4	6.7	6.7	0	0	0	0	0	0	0	0	0	0	0	0
CON__O76013	CON__O76013		7	4	1	52.247	1	6	1	2	1	2	0	3	0	0	0	1	1.5	10.5	1.5	3.4	1.5	4.1	0	24853000	0	0	0	124730	0	102430000	0	0	0	0
CON__O95678	CON__O95678		17	4	1	59.504	12	13	12	13	10	13	0	2	0	2	1	1	15.2	17.1	15.2	19.2	12.3	17.1	0	60922000	0	3386000	21119	103140	0	368520000	0	0	0	0
CON__P00761	CON__P00761		5	5	1	24.409	5	5	5	5	4	5	5	5	5	5	4	5	25.1	25.1	25.1	25.1	25.1	25.1	12098000000	12202000000	7342700000	9503200000	3747800000	9290000000	15057000000	18359000000	20274000000	6765900000	6940900000	9942300000
CON__P01966	CON__P01966		1	1	1	15.184	0	0	0	0	0	0	0	0	0	0	0	0	0	0	0	0	0	0	0	0	0	0	0	0	0	0	0	0	0	0
CON__P02070;CON__Q3SX09	CON__P02070;CON__Q3SX09	;	1;1	1;1	2	15.954	0	0	0	0	0	1	0	0	0	0	0	1	0	0	0	0	0	6.9	0	0	0	0	0	450650	0	0	0	0	0	0
CON__P02533;CON__Q61782;CON__Q9D312;CON__Q8N1A0;CON__A2AB72	CON__P02533		42;4;2;1;1	10;2;0;0;0	5	51.621	40	39	40	38	34	39	9	9	10	10	6	10	69.3	82	82	76.5	78	79.7	191640000	149740000	157280000	294590000	19440000	246320000	372740000	375900000	412760000	265380000	87419000	295990000
223477;223478;223479;223480;223481;223482;223483;223484;223485;223486;223487;223488;223489;223490;223491;223492;223493;223494;223495;223496;223497;223498;223499;223500;223501;223502;223503;223504;223505;223506;223507;223508;223509;223510;223511;223512;223513;223514;223515;223516;223517;223518;223519;223520;223521;223522;223523;223524;223525;223526;223527;223528;223529;223530;223531;223532;223533;…	1097;1098;1099;1100;1101;1102;1103;1104;1105;1106;1107;1108;1109;1110;1111;1112;1113;1114;1115;1116;1117;1118;1119;1120;1121;1122;1123;1124;1125;1126;1127;1128;1129;1130;1131;1132;1133;1134;1135;1136;1137;1138;1139;1140;1141;1142;1143;1144;1145;1146;1147;1148;1149;1150;1151;1152;1153;1154;1155;1156;1157;1158;1159;1160;1161;1162;1163;1164;1165;1166;1167;1168;1169;1170;1171;1172;1173;1174;1175;1176…		1099;1233;5426;10520;12754;14919;14941;23649;25375;31999;39168;49179;49681;63042;63717;66194;67017;70646;72181;73612;73860;76073;80526;88970;89333;92670;101915;104588;107712;108075;111008;111064;126911;130382;132818;135378;143666;145396;148756;148830;150157;154048	212;237;257;272;287;338;351
CON__P02538;CON__H-INV:HIT000292931	CON__P02538		40;4	2;0	2	60.044	38	36	38	36	30	37	2	2	2	2	2	2	50.5	50	51.6	51.2	45.7	49.6	17078000	17256000	15898000	65823000	13466000	17840000	48017000	113470000	59101000	81768000	154820000	44209000
CON__P02662	CON__P02662		15	15	1	22.975	13	13	12	12	13	12	13	13	12	12	13	12	74.4	74.4	67.3	74.4	75.4	74.4	4809200000	4674000000	5989100000	8389600000	1716000000	6094900000	1979400000	2252700000	3263100000	1693200000	583860000	1687700000
CON__P02663	CON__P02663		13	13	1	24.348	11	11	11	11	7	11	11	11	11	11	7	11	49.8	49.8	49.8	49.8	30.9	49.8	1733200000	1677100000	1709100000	2252500000	540430000	1922800000	1928300000	1959200000	2210400000	1115500000	2328900000	1242400000
CON__P02666	CON__P02666		9	9	1	23.583	6	7	7	7	3	7	6	7	7	7	3	7	73.7	77	77	77	20.1	77	2977000000	1844300000	2225000000	2065800000	900190000	3446200000	2176500000	1468900000	2732600000	892710000	383090000	1906100000
CON__P02668	CON__P02668		6	6	1	18.974	5	6	5	5	4	5	5	6	5	5	4	5	49.1	57.4	49.1	49.1	29	49.1	578980000	599510000	784690000	954150000	170730000	861790000	230050000	273800000	411710000	163730000	262200000	216120000
CON__P02676	CON__P02676		1	1	1	56.44	0	1	1	1	1	1	0	1	1	1	1	1	0	1.4	1.4	1.4	1.4	1.4	0	29002	45762	604650	19814	83753	0	0	0	0	0	0
CON__P02754	CON__P02754		11	11	1	18.281	9	9	9	9	8	9	9	9	9	9	8	9	57.4	57.4	57.4	57.4	45.1	57.4	1521400000	1154700000	1507900000	1151500000	300250000	1243600000	785970000	680810000	1009000000	533320000	784930000	618050000
CON__P02768-1	CON__P02768-1		14	12	1	69.366	11	11	10	8	10	9	9	9	8	6	8	7	18.6	18.6	17.2	15.4	16.4	17.2	10337000	5679000	10295000	15336000	4181100	6394600	30824000	19592000	38267000	27304000	35211000	13915000
CON__P02769	CON__P02769		8	6	1	69.293	6	6	7	7	6	6	4	4	5	5	4	4	10.5	10.9	12.7	12.7	10.5	11	3073000	3406000	4250000	4456000	1159000	4498800	10701000	11624000	13746000	9808900	7923300	8934100
CON__P04258	CON__P04258		1	1	1	138.44	0	0	0	0	0	0	0	0	0	0	0	0	0	0	0	0	0	0	0	0	0	0	0	0	0	0	0	0	0	0
CON__P04259	CON__P04259		41	3	1	59.998	38	37	39	37	31	38	2	2	2	2	3	2	52.1	51.6	53.2	52.8	47.3	51.2	3437400	5506800	3408100	7255800	3754100	2186900	13138000	28727000	15741000	14116000	13180000	7652300
CON__P04264;CON__H-INV:HIT000016045	CON__P04264		51;3	37;0	2	66.017	47	46	49	43	41	49	34	33	35	30	28	36	64.8	66	61.2	58.7	56.2	67.4	5577200000	3730100000	4291800000	5176800000	796200000	5529400000	5714700000	4500400000	5477400000	2977400000	2895000000	3790200000
5;178496;178497;178498;178499;178500;178501;178502;178503;178504;178505;178506;178507;178508;178509;178510;178511;178512;178513;178514;178515;178516;178517;178518;178519;178520;178521;178522;178523;178524;178525;178526;178527;178528;178529;178530;178531;178532;178533;178534;178535;178536;178537;178538;178539;178540;178541;178542;178543;181541;181542;181543;181544;181545;181546;181547;181548;18154…	2320;2321;2322;2323;2324;2325;2326;2327;2328;2329;2330;2331;2332;2333;2334;2335;2336;2337;2338;2339;2340;2341;2342;2343;2344;2345;2346;2347;2348;2349;2350;2351;2352;2353;2354;2355;2356;2357;2358;2359;2360;2361;2362;2363;2364;2365;2366;2367;2368;2369;2370;2371;2372;2373;2374;2375;2376;2377;2378;2379;2380;2381;2382;2383;2384;2385;2386;2387;2388;2389;2390;2391;2392;2393;2394;2395;2396;2397;2398;2399…
500;116501;116502;116503;116504;116505;116506;116507;116508;116509;116510;116511;116512;116513;116514;116515;116516;116517;116518;116519;116520;116521;116522;116523;116524;116525;116526;116527;116528;116529;116530;116531;116532;116533;116534;116535;116536;116537;116538;116539;116540;116541;116542;116543;116544;116545;116546;116547;116548;116549;116550;116551;116552;116553;116554;116555;116556;116…	2385;2411;23562;37062;37612;40039;41666;42589;43476;49776;50079;51364;58515;69301;71115;73286;74443;74903;81649;82035;82185;84504;94026;94130;96810;96837;97944;102946;103088;108001;110642;110846;113042;114960;115412;116844;117849;118082;118802;118808;128419;128739;131324;133013;133349;140716;151325;152992;152993;153268;153287		0;21;22;23;24;25	-1;-1
CON__P07477	CON__P07477		1	1	1	26.558	1	1	1	1	1	1	1	1	1	1	1	1	8.1	8.1	8.1	8.1	8.1	8.1	1312500000	829830000	973250000	1588500000	4672800	1033000000	1485000000	1356100000	3122300000	1082000000	0	1089700000
CON__P08727	CON__P08727		15	2	1	44.091	12	13	10	14	10	14	1	1	0	1	0	1	21.8	24.8	15.8	24.8	16	24.8	33280	590140	0	0	0	3082800	0	0	0	0	0	0
CON__P08729;CON__Q3KNV1;CON__Q9DCV7	CON__P08729;CON__Q3KNV1;CON__Q9DCV7	;;	7;7;5	1;1;0	3	51.417	5	6	5	5	5	5	1	1	1	0	1	1	7.7	10	7.7	7.2	7.7	7.7	0	132430	234610	0	10112	206810	0	0	0	0	0	0
CON__P08779;CON__Q9Z2K1;CON__Q3ZAW8	CON__P08779		42;12;12	24;4;4	3	51.267	39	38	37	35	33	38	22	21	21	21	17	22	71.7	71.5	71.5	66	65.3	69.1	811930000	486910000	507700000	438370000	55023000	546820000	755840000	539130000	612380000	211660000	114190000	324580000
CON__P12035	CON__P12035		14	1	1	64.503	12	13	13	13	11	13	1	1	1	1	1	1	11.1	12.7	12.7	13	9.4	13	610230	447860	445690	1532900	295950	382950	0	0	0	0	0	0
CON__P13645;CON__P02535-1;CON__Q148H6;CON__Q2M2I5	CON__P13645		44;11;3;2	35;7;0;0	4	59.51	36	40	38	37	36	37	27	31	29	29	28	28	59.2	66.1	50.1	60.4	65.6	50.1	2096100000	2813600000	3563600000	4621000000	867210000	3341400000	1786400000	2401100000	3528100000	2063800000	1095700000	1967700000
67114;167115;167116;167117;167118;167119;167120;167121;167122;167123;167124;167125;167126;167127;167128;167129;167130;167131;167132;167133;167134;167135;167136;167137;167138;167139;167140;167141;167142;167143;167144;167145;167146;167147;167148;167149;167150;167151;167152;167153;167154;167155;169759;169760;169761;169762;169763;169764;169765;169766;169767;169768;170760;170761;170762;170763;170764;1…	1293;1294;1295;1296;1297;1298;1299;1300;1301;1302;1303;1304;1305;1306;1307;1308;1309;1310;1311;1312;1313;1314;1315;1316;1317;1318;1319;1320;1321;1322;1323;1324;1325;1326;1327;1328;1329;1330;1331;1332;1333;1334;1335;1336;1337;1338;1339;1340;1341;1342;1343;1344;1345;1346;1347;1348;1349;1350;1351;1352;1353;1354;1355;1356;1357;1358;1359;1360;1361;1362;1363;1364;1365;1366;1367;1368;1369;1370;1371;1372…
50;100351;100352;100353;100354;100355;100356;100357;100358;100359;100360;100361;100362;100363;100364;100365;100366;100367;100368;100369;100370;100371;100372;100373;100374;100375;100376;100377;100378;100379;100380;100381;100382;100383;100384;100385;100386;100387;100388;100389;100390;100391;100392;100393;100394;100395;100396;100397;100398;100399;100400;100401;100402;100403;100404;100405;100406;1004…	1432;1526;2875;6667;14848;23647;28197;28777;50564;50979;51399;61675;66214;67008;68916;72181;73612;73860;75947;79531;92212;97773;99245;99937;105017;105750;106005;107816;108097;111082;111161;115829;117549;120800;121058;121654;121657;129167;143740;143760;148756;148830;152770;153917		34;35;36;37	-1;-1;-1;-1
CON__P13646-1	CON__P13646-1		17	2	1	49.586	10	12	10	15	10	16	1	1	1	1	1	2	15.5	20.5	17.5	29	15.5	32.3	828310	1572200	339130	7745700	1577800	23381000	0	0	0	0	0	0
CON__P13647;CON__REFSEQ:XP_932229	CON__P13647		38;1	6;0	2	62.378	35	35	35	34	28	37	6	6	5	5	5	6	44.6	48.6	48.8	49	41	49.2	192390000	162630000	143070000	490020000	42417000	205810000	427400000	427050000	457020000	689910000	266630000	306890000
CON__P19013	CON__P19013		17	11	1	63.91	4	8	9	15	6	13	2	4	5	10	3	8	4.2	15.5	17.3	25.3	11.4	23.4	5904000	816340	3034100	27626000	435810	50703000	0	2109300	6492600	30095000	3569000	68069000
CON__P20930	CON__P20930		23	23	1	435.16	18	18	16	20	11	18	18	18	16	20	11	18	13.8	13.7	12.7	14.5	9.9	13.6	544220	963560	432250	1795200	180020	658180	6832000	12556000	6491600	12345000	6460500	5524800
CON__P35527	CON__P35527		44	43	1	62.129	40	40	41	39	37	40	39	39	40	38	36	39	76.1	76.1	76.1	75.1	75.1	76.1	8646800000	5258400000	6020600000	6695600000	1178800000	8852900000	4420400000	3312400000	4058400000	1982200000	1373900000	3036700000
185;159186;159187;159188;159189;159190;159191;159192;159193;159194;159195;159196;159197;159198;159199;159200;159201;159202;159203;159204;159205;159206;159207;159208;159209;159210;159211;159212;159213;159214;159215;159216;159217;159218;159219;159220;159221;159222;159223;159224;159225;159226;159227;159228;159229;159230;159231;159232;159233;159234;159235;159236;159237;159238;159239;159240;159241;159…	18143;18144;18145;18146;18147;18148;18149;18150;18151;18152;18153;18154;18155;18156;18157;18158;18159;18160;18161;18162;18163;18164;18165;18166;18167;18168;18169;18170;18171;18172;18173;18174;18175;18176;18177;18178;18179;18180;18181;18182;18183;18184;18185;18186;18187;18188;18189;18190;18191;18192;18193;18194;18195;18196;18197;18198;18199;18200;18201;18202;18203;18204;18205;18206;18207;18208;182…
;89561;89562;89563;89564;89565;89566;89567;89568;89569;89570;89571;89572;89573;89574;89575;89576;89577;89578;89579;89580;89581;89582;89583;89584;89585;89586;89587;89588;89589;89590;89591;89592;89593;89594;89595;89596;89597;89598;89599;89600;89601;89602;89603;89604;89605;89606;89607;89608;89609;89610;89611;89612;89613;89614;89615;89616;89617;89618;89619;89620;89621;89622;89623;89624;89625;89626;89…	18168;18637;21436;25436;25441;26365;32581;35007;39403;42879;44131;44251;44649;50880;54325;54878;59723;62476;65892;65909;69072;70058;73612;73703;75646;89873;92859;100649;100666;101717;101895;102377;102447;106765;106846;110042;110339;113332;122176;130992;131112;131896;147110;147380		49;50;51;52;53;54;55;56	-1
CON__P35908	CON__P35908		51	1	1	65.865	46	46	48	46	41	48	1	1	1	1	1	1	75.8	76.7	76.7	76.6	70.7	80.5	1052800	2924900	2229600	1022200	961000	2169400	0	0	9198400	0	6950000	5529000
8;211949;211950;211951;211952;211953;211954;211955;211956;211957;211958;211959;211960;211961;211962;211963;211964;211965;211966;211967;211968;211969;211970;211971;211972;211973;217777;217778;217779;217780;217781;217782;217783;217784;217785;217786;217787;217788;217789;217790;217791;217792;217793;217794;217795;217796;217797;217798;217799;217800;217801;217802;217803;217804;217805;217806;217807;21780…	12027;12028;12029;12030;12031;12032;12033;12034;12035;12036;12037;12038;12039;12040;12041;12042;12043;12044;12045;12046;12047;12048;12049;12050;12051;12052;12053;12054;12055;12056;12057;12058;12059;12060;12061;12062;12063;12064;12065;12066;12067;12068;12069;12070;12071;12072;12073;12074;12075;12076;12077;12078;12079;22664;22665;22666;22667;22668;22669;22670;22671;22672;22673;22674;23573;24982;249…
7;145368;145369;145370;145371;145372;145373;145374;145375;145376;145377;145378;145379;145380;145381;145382;145383;145384;145385;145386;145387;145388;145389;145390;151162;151163;151164;151165;151166;151167;151168;151169;151170;151171;151172;151173;151174;151175;151176;151177;151178;151179;151180;151181;151182;151183;151184;151185;151186;151187;151188;151189;151190;151191;151192;151193;151194;15119…	12073;22664;22671;23573;24991;34164;34343;35877;35963;37062;37555;41967;41991;42269;42586;43513;44822;44899;45027;51072;53645;58515;69442;71703;73343;81822;82443;82522;88764;94101;94333;94620;99483;114952;115626;118785;118787;124348;124449;136013;136365;140579;140733;140742;145261;151208;151240;152992;152993;153736;155264		33;57;58;59;60	-1
CON__P35908v2	CON__P35908v2		51	1	1	65.432	46	46	48	46	41	48	1	1	1	1	1	1	75.6	76.5	76.5	76.4	70.4	80.3	24031000	20045000	28211000	26182000	6618900	35588000	126580000	115310000	198720000	67607000	77373000	126520000
11892;211893;211894;211895;211896;211897;211898;211899;211900;211901;211902;211903;211904;211905;211906;211907;211908;211909;211910;211911;211912;211913;211914;211915;211916;211917;211918;211919;211920;211921;211922;211923;211924;211925;211926;211927;211928;211929;211930;211931;211932;211933;211934;211935;211936;211937;211938;211939;211940;211941;211942;211943;211944;211945;211946;211947;211948;2…	12027;12028;12029;12030;12031;12032;12033;12034;12035;12036;12037;12038;12039;12040;12041;12042;12043;12044;12045;12046;12047;12048;12049;12050;12051;12052;12053;12054;12055;12056;12057;12058;12059;12060;12061;12062;12063;12064;12065;12066;12067;12068;12069;12070;12071;12072;12073;12074;12075;12076;12077;12078;12079;22664;22665;22666;22667;22668;22669;22670;22671;22672;22673;22674;23573;24982;249…
213;145214;145215;145216;145217;145218;145219;145220;145221;145222;145223;145224;145225;145226;145227;145228;145229;145230;145231;145232;145233;145234;145235;145236;145237;145238;145239;145240;145241;145242;145243;145244;145245;145246;145247;145248;145249;145250;145251;145252;145253;145254;145255;145256;145257;145258;145259;145260;145261;145262;145263;145264;145265;145266;145267;145268;145269;145…	12073;22664;22671;23573;24991;34164;34343;35877;35963;37062;37555;41967;41991;42302;42586;43513;44822;44899;45027;51072;53645;58515;69442;71703;73343;81822;82443;82522;88764;94101;94333;94620;99483;114952;115626;118785;118787;124348;124449;136013;136365;140579;140733;140742;145261;151208;151240;152992;152993;153736;155264		33;57;58;59;60	-1
CON__P50448	CON__P50448		1	1	1	51.723	0	0	0	0	0	0	0	0	0	0	0	0	0	0	0	0	0	0	0	0	0	0	0	0	0	0	0	0	0	0
CON__P78386	CON__P78386		14	3	1	55.802	2	12	2	5	3	4	0	2	0	1	0	0	2.8	19.3	2.8	9.5	4.3	6.3	0	6860800	0	427400	0	0	0	31088000	0	0	0	0
CON__Q01546	CON__Q01546		10	1	1	65.87	9	10	9	9	9	9	0	1	0	0	1	0	7.5	9.4	7.5	7.5	7.7	7.5	0	347850	0	0	57373	0	0	0	0	0	0	0
CON__Q04695	CON__Q04695		38	7	1	48.105	33	34	33	35	26	35	6	6	6	6	4	6	64.4	59.5	64.4	64.6	45.6	64.4	40700000	25759000	19463000	448250000	8636900	33539000	104890000	91222000	65786000	618720000	54725000	62463000
CON__Q05B55	CON__Q05B55		1	1	1	26.59	0	0	0	0	1	0	0	0	0	0	1	0	0	0	0	0	7.5	0	0	0	0	0	43866	0	0	0	0	0	0	0
CON__Q29443;CON__Q0IIK2	CON__Q29443;CON__Q0IIK2	;	1;1	1;1	2	75.829	1	0	1	1	0	1	1	0	1	1	0	1	1.3	0	1.3	1.3	0	1.3	137610	0	105780	817460	0	187000	0	0	0	0	0	0
CON__Q14525	CON__Q14525		10	1	1	46.213	2	8	2	6	3	5	0	1	0	1	0	0	4.5	21.3	4.5	17.6	6.7	14.1	0	23775000	0	813980	0	0	0	0	0	0	0	0
CON__Q9UE12;CON__Q15323	CON__Q9UE12;CON__Q15323	;	11;11	1;1	2	47.237	2	9	1	5	2	5	1	1	0	1	0	1	4.3	28.6	1.7	14.4	3.8	13.7	25061	197180	0	666610	0	951310	0	0	0	0	0	0
CON__Q1RMK2	CON__Q1RMK2		5	5	1	65.056	0	2	1	0	2	2	0	2	1	0	2	2	0	4.2	1.7	0	4.4	4.4	0	315850	416850	0	223670	283360	0	1881600	0	0	1930200	1121000
CON__Q1RMN8	CON__Q1RMN8		3	3	1	24.536	0	0	0	0	0	0	0	0	0	0	0	0	0	0	0	0	0	0	0	0	0	0	0	0	0	0	0	0	0	0
CON__Q2UVX4	CON__Q2UVX4		6	6	1	187.37	0	0	0	0	1	0	0	0	0	0	1	0	0	0	0	0	0.6	0	0	0	0	0	18274	0	0	0	0	0	0	0
CON__Q32MB2;CON__Q7RTS7	CON__Q32MB2;CON__Q7RTS7	;	7;5	0;0	2	58.923	3	5	5	6	4	6	0	0	0	0	0	0	3.9	8	8	9.8	6.1	9.8	0	0	0	0	0	0	0	0	0	0	0	0
CON__Q3SX28	CON__Q3SX28		9	9	1	33.012	2	0	1	2	1	1	2	0	1	2	1	1	9.5	0	4.6	8.1	4.9	4.6	2708400	0	198530	2874000	168920	95674	1706300	0	0	2197100	0	0
CON__Q3SY84	CON__Q3SY84		7	0	1	57.249	3	4	4	5	3	5	0	0	0	0	0	0	4	5.9	5.9	7.8	4	7.8	0	0	0	0	0	0	0	0	0	0	0	0
CON__Q3SZR3	CON__Q3SZR3		1	1	1	23.182	0	0	0	0	0	0	0	0	0	0	0	0	0	0	0	0	0	0	0	0	0	0	0	0	0	0	0	0	0	0
CON__Q3TTY5	CON__Q3TTY5		13	2	1	70.922	11	11	12	10	11	10	0	0	1	0	0	0	8.8	8.8	9.2	8.6	8.8	8.6	0	0	150900	0	0	0	0	0	0	0	0	0
CON__Q497I4;CON__Q92764	CON__Q497I4;CON__Q92764	;	6;4	2;2	2	50.529	1	6	1	1	2	3	0	2	0	0	0	0	1.5	11.6	1.5	1.5	3.5	5.1	0	7391500	0	0	0	0	0	20356000	0	0	0	0
CON__Q5D862	CON__Q5D862		19	19	1	248.07	14	15	13	18	10	15	14	15	13	18	10	15	10.2	11.5	9.3	15	8	11.5	10791000	13765000	12667000	23129000	2801300	14546000	32544000	45660000	46784000	47213000	24124000	26084000
CON__Q5XKE5	CON__Q5XKE5		18	6	1	57.809	12	13	13	18	10	12	2	2	2	6	0	2	15.1	17	17	29	12.5	17.2	328290	341690	275870	12748000	0	678430	1845800	1922700	1977600	16358000	0	1701200
CON__Q61726	CON__Q61726		12	1	1	52.809	3	11	3	4	4	5	0	1	0	0	0	0	4.6	14.4	4.6	6.7	6.3	8.4	0	6480100	0	0	0	0	0	0	0	0	0	0
CON__Q6IFZ6	CON__Q6IFZ6		10	1	1	61.358	10	10	9	10	8	9	1	1	0	1	0	1	12.9	12.9	11	12.9	8.9	10.8	715860	404130	0	2143700	0	902520	0	0	0	0	0	0
CON__Q6IME9;CON__Q14CN4-1	CON__Q6IME9;CON__Q14CN4-1	;	7;6	1;0	2	56.75	5	5	5	5	4	6	1	0	1	0	0	1	10.2	9	10.2	6.9	6.9	10.2	864790	0	1417600	0	0	1333100	0	0	0	0	0	0
CON__Q9NSB2;CON__Q6ISB0	CON__Q9NSB2;CON__Q6ISB0	;	11;11	7;7	2	64.895	5	5	5	5	4	5	1	1	1	1	0	1	5.3	5.3	5.3	5.3	4	5.3	2983500	2720200	2386100	1436700	0	8765400	0	0	0	0	0	0
CON__Q6KB66-1;CON__Q0VBK2	CON__Q6KB66-1		9;1	9;1	2	50.525	7	7	7	7	7	8	7	7	7	7	7	8	18.1	18.1	18.1	17.7	18.1	21.5	8318800	6265400	7446300	11408000	2150800	7062700	17600000	14526000	18828000	13365000	12136000	8761900
CON__Q6NT21;CON__P78385	CON__Q6NT21;CON__P78385	;	16;15	0;0	2	54.195	3	15	3	6	4	6	0	0	0	0	0	0	4.5	20.5	4.5	10.3	6.1	9.9	0	0	0	0	0	0	0	0	0	0	0	0
CON__Q8N1N4-2;CON__Q7RTT2	CON__Q8N1N4-2;CON__Q7RTT2	;	14;14	12;12	2	56.964	11	13	14	11	11	12	10	11	12	10	10	11	18	21.7	26.9	18	19.6	19.8	21381000	17749000	19786000	23154000	5879100	22844000	34183000	31427000	34910000	20293000	25240000	23623000
CON__Q7Z3Y7	CON__Q7Z3Y7		6	1	1	53.025	4	4	5	5	4	5	0	0	1	1	0	1	5.3	5.3	20.2	20.2	5.3	20.2	0	0	2557700	1581400	0	3687700	0	0	0	0	0	0
CON__Q7Z794	CON__Q7Z794		13	6	1	61.802	12	11	11	12	11	10	5	4	4	5	5	4	18.3	16.8	16.8	18.7	16.3	14.7	4288600	6583300	3927600	8980800	2818100	4678300	13917000	21769000	20059000	11073000	16257000	10702000
CON__Q86YZ3	CON__Q86YZ3		25	25	1	282.39	24	22	22	24	16	21	24	22	22	24	16	21	28.6	25.3	20.4	25.1	17.5	27.4	54979000	42343000	40080000	86734000	11796000	44488000	227190000	197410000	219150000	204190000	116240000	122620000
CON__Q922U2	CON__Q922U2		25	1	1	61.766	22	22	23	23	20	23	1	1	1	1	1	0	24.7	28.8	29.1	30.9	25.3	29.1	1005000	1343700	588270	124290	75994	0	0	0	0	0	0	0
CON__Q99PS0	CON__Q99PS0		2	1	1	48.026	2	2	2	2	0	2	1	1	1	1	0	1	5	5	5	5	0	5	1643300	2026700	1819200	2577900	0	2354700	0	0	0	0	0	0
CON__Q9C075	CON__Q9C075		6	4	1	48.131	3	3	3	2	0	3	2	1	2	1	0	1	11.4	8.5	11.4	6.9	0	8.5	450420	93064	464440	1667800	0	707080	0	0	0	0	0	0
CON__Q9NSB4	CON__Q9NSB4		3	3	1	56.682	0	1	0	0	0	0	0	1	0	0	0	0	0	1.9	0	0	0	0	0	102740000	0	0	0	0	0	0	0	0	0	0
CON__REFSEQ:XP_986630	CON__REFSEQ:XP_986630		7	2	1	53.728	2	7	2	4	2	4	1	2	1	2	0	2	4	13.4	4	5.9	3.4	5.9	187510	31061000	151730	1413200	0	873530	0	194640000	0	2666800	0	2347000
CON__Streptavidin	CON__Streptavidin		3	3	1	16.622	2	2	0	0	2	2	2	2	0	0	2	2	23.1	23.1	0	0	23.1	23.1	7817700	4294700	0	0	23580000	6431500	10332000	9585300	0	0	62582000	8659000
P05755;O13516	P05755;O13516	sp|P05755|RS9B_YEAST 40S ribosomal protein S9-B OS=Saccharomyces cerevisiae (strain ATCC 204508 / S288c) OX=559292 GN=RPS9B PE=1 SV=4;sp|O13516|RS9A_YEAST 40S ribosomal protein S9-A OS=Saccharomyces cerevisiae (strain ATCC 204508 / S288c) OX=559292 GN=RPS9	4;4	4;4	2	22.298	4	4	4	4	4	4	4	4	4	4	4	4	16.4	16.4	16.4	16.4	16.4	16.4	18340000	22135000	17938000	31265000	7269400	21272000	15335000	17863000	17767000	14817000	18990000	14160000
P0CX76;P0C2I9;P0C2J0;Q99337;Q92393;P47098;Q12414;P0C2I2;P0C2I3;Q12316;P0C2I5;P0C2I6;Q12273;Q12269;Q04706;P0CX74;Q12141;Q12088;Q04711;Q04670;Q03855;Q03619;Q03612;Q03434;P47100;Q12193;Q07793;P0C2I4;P0CX75;Q6Q5H1;Q92392;P0CX73;P0CX72;P47099;P0CX71;P0CX70;P0CX69;P0CX68;P0CX67;Q03856;P0CX66;P0CX65;P0C2J1;Q12085;P0CX60;P0CX59;P0CX58;Q12217;P0CX57;P0C2I8;O74302;Q12470;Q12485;O13535	P0CX76;P0C2I9;P0C2J0;Q99337;Q92393;P47098;Q12414;P0C2I2;P0C2I3;Q12316;P0C2I5;P0C2I6;Q12273;Q12269;Q04706;P0CX74;Q12141;Q12088;Q04711;Q04670;Q03855;Q03619;Q03612;Q03434;P47100;Q12193;Q07793;P0C2I4;P0CX75;Q6Q5H1;Q92392;P0CX73;P0CX72;P47099;P0CX71;P0CX70;P0CX69;P0CX68;P0CX67;Q03856;P0CX66;P0CX65;P0C2J1;Q12085;P0CX60;P0CX59;P0CX58;Q12217;P0CX57;P0C2I8;O74302;Q12470;Q12485;O13535	sp|P0CX76|YM12A_YEAST Transposon Ty1-ML2 Gag polyprotein OS=Saccharomyces cerevisiae (strain ATCC 204508 / S288c) OX=559292 GN=TY1A-ML2 PE=2 SV=1;sp|P0C2I9|YP12B_YEAST Transposon Ty1-PR1 Gag-Pol polyprotein OS=Saccharomyces cerevisiae (strain ATCC 204508 /	1;1;1;1;1;1;1;1;1;1;1;1;1;1;1;1;1;1;1;1;1;1;1;1;1;1;1;1;1;1;1;1;1;1;1;1;1;1;1;1;1;1;1;1;1;1;1;1;1;1;1;1;1;1	1;1;1;1;1;1;1;1;1;1;1;1;1;1;1;1;1;1;1;1;1;1;1;1;1;1;1;1;1;1;1;1;1;1;1;1;1;1;1;1;1;1;1;1;1;1;1;1;1;1;1;1;1;1	54	48.993	1	1	0	1	0	1	1	1	0	1	0	1	4.5	4.5	0	4.5	0	4.5	273530	201590	0	1238000	0	641850	0	0	0	0	0	0
P05745;O14455	P05745;O14455	sp|P05745|RL36A_YEAST 60S ribosomal protein L36-A OS=Saccharomyces cerevisiae (strain ATCC 204508 / S288c) OX=559292 GN=RPL36A PE=1 SV=3;sp|O14455|RL36B_YEAST 60S ribosomal protein L36-B OS=Saccharomyces cerevisiae (strain ATCC 204508 / S288c) OX=559292 GN	3;3	3;3	2	11.124	3	3	3	2	3	3	3	3	3	2	3	3	24	24	24	24	24	24	58110000	50428000	45011000	55235000	18827000	63172000	21562000	24434000	23785000	17373000	23723000	16340000
O14467	O14467	sp|O14467|MBF1_YEAST Multiprotein-bridging factor 1 OS=Saccharomyces cerevisiae (strain ATCC 204508 / S288c) OX=559292 GN=MBF1 PE=1 SV=2	4	4	1	16.403	2	3	4	1	4	3	2	3	4	1	4	3	17.9	24.5	32.5	9.9	32.5	24.5	27425000	39192000	35700000	14517000	35008000	39018000	39376000	61258000	55895000	46346000	67354000	37505000
O74700	O74700	sp|O74700|TIM9_YEAST Mitochondrial import inner membrane translocase subunit TIM9 OS=Saccharomyces cerevisiae (strain ATCC 204508 / S288c) OX=559292 GN=TIM9 PE=1 SV=1	2	2	1	10.202	1	1	1	2	2	2	1	1	1	2	2	2	16.1	16.1	16.1	24.1	24.1	24.1	8629000	8885100	4429400	20023000	11424000	20700000	6795500	10687000	8725600	11655000	25987000	13938000
P00044;P00045	P00044	sp|P00044|CYC1_YEAST Cytochrome c isoform 1 OS=Saccharomyces cerevisiae (strain ATCC 204508 / S288c) OX=559292 GN=CYC1 PE=1 SV=2	5;1	5;1	2	12.182	2	3	1	3	2	4	2	3	1	3	2	4	9.2	19.3	7.3	19.3	22.9	34.9	15980000	15193000	6259700	59199000	11784000	46314000	16039000	14318000	0	17400000	13951000	19275000
P00127	P00127	sp|P00127|QCR6_YEAST Cytochrome b-c1 complex subunit 6, mitochondrial OS=Saccharomyces cerevisiae (strain ATCC 204508 / S288c) OX=559292 GN=QCR6 PE=1 SV=2	1	1	1	17.257	0	1	0	0	0	0	0	1	0	0	0	0	0	9.5	0	0	0	0	0	2059100	0	0	0	0	0	0	0	0	0	0
P00128	P00128	sp|P00128|QCR7_YEAST Cytochrome b-c1 complex subunit 7, mitochondrial OS=Saccharomyces cerevisiae (strain ATCC 204508 / S288c) OX=559292 GN=QCR7 PE=1 SV=2	9	9	1	14.565	8	7	9	7	7	9	8	7	9	7	7	9	68.5	52.8	69.3	60.6	43.3	69.3	173910000	120020000	127370000	198160000	51807000	233750000	82129000	80137000	65797000	56226000	68089000	62414000
P00175	P00175	sp|P00175|CYB2_YEAST Cytochrome b2, mitochondrial OS=Saccharomyces cerevisiae (strain ATCC 204508 / S288c) OX=559292 GN=CYB2 PE=1 SV=1	14	14	1	65.539	10	10	9	10	10	12	10	10	9	10	10	12	26.9	26.7	24.5	26.9	25.5	30.1	30589000	26771000	18696000	78144000	14984000	75768000	44695000	45636000	34020000	59357000	53930000	62838000
P00330;P38113	P00330	sp|P00330|ADH1_YEAST Alcohol dehydrogenase 1 OS=Saccharomyces cerevisiae (strain ATCC 204508 / S288c) OX=559292 GN=ADH1 PE=1 SV=5	9;1	3;0	2	36.849	6	4	4	5	7	6	3	1	1	1	3	3	24.4	14.1	14.1	17.5	26.4	24.4	5773200	5494600	4344300	6123200	3159000	9515300	15382000	0	0	0	15825000	15755000
P00331	P00331	sp|P00331|ADH2_YEAST Alcohol dehydrogenase 2 OS=Saccharomyces cerevisiae (strain ATCC 204508 / S288c) OX=559292 GN=ADH2 PE=1 SV=3	8	2	1	36.731	5	5	4	4	6	5	2	2	1	0	2	2	17	17	14.1	13.8	19	17	2773400	687680	331830	0	1640200	4190500	12683000	10376000	0	0	15471000	12448000
P00358	P00358	sp|P00358|G3P2_YEAST Glyceraldehyde-3-phosphate dehydrogenase 2 OS=Saccharomyces cerevisiae (strain ATCC 204508 / S288c) OX=559292 GN=TDH2 PE=1 SV=3	16	2	1	35.846	10	13	13	9	12	13	1	1	1	0	1	1	31.9	43.4	44.6	33.4	38	45.8	1692800	1114800	1709700	0	201700	1515700	0	0	0	0	0	0
P00359	P00359	sp|P00359|G3P3_YEAST Glyceraldehyde-3-phosphate dehydrogenase 3 OS=Saccharomyces cerevisiae (strain ATCC 204508 / S288c) OX=559292 GN=TDH3 PE=1 SV=3	19	5	1	35.746	13	15	16	12	15	17	4	4	4	4	3	5	54.2	58.4	61.7	50.9	53.9	63	89659000	58483000	66161000	176870000	7985000	175180000	262500000	191110000	179080000	214570000	50593000	272580000
P00360	P00360	sp|P00360|G3P1_YEAST Glyceraldehyde-3-phosphate dehydrogenase 1 OS=Saccharomyces cerevisiae (strain ATCC 204508 / S288c) OX=559292 GN=TDH1 PE=1 SV=3	10	3	1	35.75	6	7	8	6	7	8	2	2	2	2	2	2	19.9	27.1	28	24.7	22	29.2	3577200	3184800	3074400	2131700	1066900	3516700	12011000	14151000	20688000	8987000	13148000	11317000
P00401	P00401	sp|P00401|COX1_YEAST Cytochrome c oxidase subunit 1 OS=Saccharomyces cerevisiae (strain ATCC 204508 / S288c) OX=559292 GN=COX1 PE=1 SV=2	1	1	1	58.797	1	1	1	1	1	1	1	1	1	1	1	1	3.2	3.2	3.2	3.2	3.2	3.2	106240000	87780000	61195000	96209000	22103000	109160000	103590000	92710000	73089000	42571000	57209000	71531000
P00410	P00410	sp|P00410|COX2_YEAST Cytochrome c oxidase subunit 2 OS=Saccharomyces cerevisiae (strain ATCC 204508 / S288c) OX=559292 GN=COX2 PE=1 SV=1	7	7	1	28.567	6	6	6	6	5	6	6	6	6	6	5	6	37.8	37.8	37.8	37.8	29.9	37.8	332370000	267690000	206580000	658230000	118200000	381850000	170270000	164110000	172540000	207980000	128200000	169230000
P00420	P00420	sp|P00420|COX3_YEAST Cytochrome c oxidase subunit 3 OS=Saccharomyces cerevisiae (strain ATCC 204508 / S288c) OX=559292 GN=COX3 PE=1 SV=3	1	1	1	30.359	1	1	1	1	1	1	1	1	1	1	1	1	6.3	6.3	6.3	6.3	6.3	6.3	61703000	56247000	51475000	224680000	56821000	239270000	0	0	0	22740000	22238000	27070000
P00424;P00425	P00424	sp|P00424|COX5A_YEAST Cytochrome c oxidase subunit 5A, mitochondrial OS=Saccharomyces cerevisiae (strain ATCC 204508 / S288c) OX=559292 GN=COX5A PE=1 SV=1	4;1	4;1	2	17.14	3	3	3	3	4	3	3	3	3	3	4	3	26.1	26.1	26.1	26.1	27.5	26.1	115480000	105130000	72783000	206960000	44828000	147660000	94094000	96225000	78357000	87562000	95369000	76797000
P00427	P00427	sp|P00427|COX6_YEAST Cytochrome c oxidase subunit 6, mitochondrial OS=Saccharomyces cerevisiae (strain ATCC 204508 / S288c) OX=559292 GN=COX6 PE=1 SV=1	8	8	1	17.341	8	7	6	7	8	7	8	7	6	7	8	7	41.2	41.2	41.2	41.2	41.2	41.2	120510000	81756000	57821000	272050000	53192000	177250000	49086000	43196000	37884000	57307000	57336000	57383000
P00431	P00431	sp|P00431|CCPR_YEAST Cytochrome c peroxidase, mitochondrial OS=Saccharomyces cerevisiae (strain ATCC 204508 / S288c) OX=559292 GN=CCP1 PE=1 SV=2	6	6	1	40.352	2	4	2	4	3	4	2	4	2	4	3	4	6.6	14.4	6.6	18.6	11.4	18.6	1485500	1786700	925560	3620900	883340	3629300	3116400	3476800	3117300	3051900	3977100	3368600
P00445	P00445	sp|P00445|SODC_YEAST Superoxide dismutase [Cu-Zn] OS=Saccharomyces cerevisiae (strain ATCC 204508 / S288c) OX=559292 GN=SOD1 PE=1 SV=2	2	2	1	15.854	1	2	1	1	2	2	1	2	1	1	2	2	6.5	20.1	6.5	6.5	20.1	20.1	3462600	3300900	2886300	4534100	1308800	3687400	0	0	0	0	0	0
P00447	P00447	sp|P00447|SODM_YEAST Superoxide dismutase [Mn], mitochondrial OS=Saccharomyces cerevisiae (strain ATCC 204508 / S288c) OX=559292 GN=SOD2 PE=1 SV=1	3	3	1	25.774	2	1	1	3	1	3	2	1	1	3	1	3	21.5	6	6	30.5	6	30.5	12733000	14738000	4812500	44977000	4907200	31449000	19071000	28569000	0	58662000	26887000	53318000
P00546;P17157	P00546	sp|P00546|CDK1_YEAST Cyclin-dependent kinase 1 OS=Saccharomyces cerevisiae (strain ATCC 204508 / S288c) OX=559292 GN=CDC28 PE=1 SV=1	3;1	3;1	2	34.061	1	2	2	2	2	2	1	2	2	2	2	2	2.7	7.4	7.4	7.4	6.4	7.4	343790	939020	627900	3801200	992630	2281500	0	2926800	2399300	5033000	0	4495800
P00549;P52489	P00549	sp|P00549|KPYK1_YEAST Pyruvate kinase 1 OS=Saccharomyces cerevisiae (strain ATCC 204508 / S288c) OX=559292 GN=CDC19 PE=1 SV=2	13;1	13;1	2	54.544	11	11	11	11	11	11	11	11	11	11	11	11	30	30	26.8	28.4	30.8	26.8	28400000	30502000	30937000	50349000	16614000	36458000	31959000	38137000	49426000	33959000	46864000	34245000
P00560	P00560	sp|P00560|PGK_YEAST Phosphoglycerate kinase OS=Saccharomyces cerevisiae (strain ATCC 204508 / S288c) OX=559292 GN=PGK1 PE=1 SV=2	19	19	1	44.738	13	15	17	17	14	13	13	15	17	17	14	13	43.3	48.6	54.3	52.6	45.2	43.3	32034000	34304000	40842000	69262000	23404000	49937000	31834000	35826000	45656000	33297000	54554000	33152000
P00817	P00817	sp|P00817|IPYR_YEAST Inorganic pyrophosphatase OS=Saccharomyces cerevisiae (strain ATCC 204508 / S288c) OX=559292 GN=IPP1 PE=1 SV=4	1	1	1	32.299	0	0	1	1	1	1	0	0	1	1	1	1	0	0	8.4	8.4	8.4	8.4	0	0	708670	666170	37203	1507300	0	0	0	0	0	0
P00830	P00830	sp|P00830|ATPB_YEAST ATP synthase subunit beta, mitochondrial OS=Saccharomyces cerevisiae (strain ATCC 204508 / S288c) OX=559292 GN=ATP2 PE=1 SV=2	24	24	1	54.793	24	23	23	24	21	24	24	23	23	24	21	24	68.7	68.7	65.8	68.7	64	68.7	352020000	206840000	177130000	722730000	206970000	506530000	198250000	139220000	142470000	199280000	304640000	193100000
P00854	P00854	sp|P00854|ATP6_YEAST ATP synthase subunit a OS=Saccharomyces cerevisiae (strain ATCC 204508 / S288c) OX=559292 GN=ATP6 PE=1 SV=2	1	1	1	29.099	0	1	0	1	0	1	0	1	0	1	0	1	0	6.6	0	6.6	0	6.6	0	395940	0	21686000	0	3235800	0	0	0	0	0	0
P00890;P08679	P00890	sp|P00890|CISY1_YEAST Citrate synthase, mitochondrial OS=Saccharomyces cerevisiae (strain ATCC 204508 / S288c) OX=559292 GN=CIT1 PE=1 SV=2	17;1	17;1	2	53.359	14	14	14	14	14	15	14	14	14	14	14	15	36.3	36.3	37.6	37.6	34.4	39.9	97620000	74321000	54144000	281100000	52036000	238380000	98060000	87670000	68415000	101740000	131650000	135570000
P00924	P00924	sp|P00924|ENO1_YEAST Enolase 1 OS=Saccharomyces cerevisiae (strain ATCC 204508 / S288c) OX=559292 GN=ENO1 PE=1 SV=3	13	3	1	46.816	13	11	10	10	5	11	3	1	2	1	0	2	48.5	44.2	38	36.6	15.6	38.2	1732600	980150	2025700	1454700	0	1758400	5725500	0	7566900	0	0	5898300
P00925	P00925	sp|P00925|ENO2_YEAST Enolase 2 OS=Saccharomyces cerevisiae (strain ATCC 204508 / S288c) OX=559292 GN=ENO2 PE=1 SV=2	20	10	1	46.914	13	16	14	16	10	16	3	6	6	7	5	7	48.7	59	49.9	52.4	30.7	54.2	11587000	17443000	20374000	18470000	6098200	16578000	17357000	26331000	31423000	11093000	21388000	14035000
P00927	P00927	sp|P00927|THDH_YEAST Threonine dehydratase, mitochondrial OS=Saccharomyces cerevisiae (strain ATCC 204508 / S288c) OX=559292 GN=ILV1 PE=1 SV=2	16	16	1	63.83	13	12	12	14	14	14	13	12	12	14	14	14	26.9	24.7	25.5	31.4	30.4	31.4	15647000	11846000	10848000	51878000	12777000	41051000	26044000	23966000	23516000	37788000	43770000	40650000
P00931	P00931	sp|P00931|TRP_YEAST Tryptophan synthase OS=Saccharomyces cerevisiae (strain ATCC 204508 / S288c) OX=559292 GN=TRP5 PE=1 SV=1	5	5	1	76.625	0	1	0	3	2	2	0	1	0	3	2	2	0	2.8	0	6.9	5.1	5	0	41659	0	521730	26297	770780	0	0	0	1534300	972370	0
P00942	P00942	sp|P00942|TPIS_YEAST Triosephosphate isomerase OS=Saccharomyces cerevisiae (strain ATCC 204508 / S288c) OX=559292 GN=TPI1 PE=1 SV=2	5	5	1	26.795	3	4	4	4	2	4	3	4	4	4	2	4	22.2	22.2	22.2	24.2	11.7	22.2	7247800	5990800	10129000	12610000	1374900	8167800	8994400	7572000	12440000	6584300	8576600	6686100
P00950	P00950	sp|P00950|PMG1_YEAST Phosphoglycerate mutase 1 OS=Saccharomyces cerevisiae (strain ATCC 204508 / S288c) OX=559292 GN=GPM1 PE=1 SV=3	8	8	1	27.608	6	6	6	6	6	7	6	6	6	6	6	7	29.6	30	30	30	28.3	37.2	22194000	17033000	26975000	41142000	10260000	35238000	15863000	13722000	23501000	17126000	16609000	15912000
P01097	P01097	sp|P01097|ATIF_YEAST ATPase inhibitor, mitochondrial OS=Saccharomyces cerevisiae (strain ATCC 204508 / S288c) OX=559292 GN=INH1 PE=1 SV=2	2	2	1	9.87	2	2	2	1	1	1	2	2	2	1	1	1	21.2	21.2	21.2	11.8	11.8	11.8	53844000	81416000	69076000	0	32855000	31012000	48069000	54220000	57014000	0	0	0
P01120	P01120	sp|P01120|RAS2_YEAST Ras-like protein 2 OS=Saccharomyces cerevisiae (strain ATCC 204508 / S288c) OX=559292 GN=RAS2 PE=1 SV=4	2	2	1	34.705	1	1	1	1	1	1	1	1	1	1	1	1	4.3	4.3	4.3	4.3	4.3	4.3	235200	131210	378360	266530	2487900	267140	0	0	0	0	0	0
P01123	P01123	sp|P01123|YPT1_YEAST GTP-binding protein YPT1 OS=Saccharomyces cerevisiae (strain ATCC 204508 / S288c) OX=559292 GN=YPT1 PE=1 SV=2	4	4	1	23.214	2	2	3	2	3	3	2	2	3	2	3	3	11.7	11.7	15.5	11.7	15.5	15.5	3506000	2999300	2010500	3886100	2047400	3790800	8615800	5439800	4445600	3340000	6933300	4053000
P02294;P02293	P02294;P02293	sp|P02294|H2B2_YEAST Histone H2B.2 OS=Saccharomyces cerevisiae (strain ATCC 204508 / S288c) OX=559292 GN=HTB2 PE=1 SV=2;sp|P02293|H2B1_YEAST Histone H2B.1 OS=Saccharomyces cerevisiae (strain ATCC 204508 / S288c) OX=559292 GN=HTB1 PE=1 SV=2	1;1	1;1	2	14.237	1	1	1	1	1	1	1	1	1	1	1	1	8.4	8.4	8.4	8.4	8.4	8.4	259460	275960	258400	610780	961900	331480	0	0	0	0	0	0
P02309	P02309	sp|P02309|H4_YEAST Histone H4 OS=Saccharomyces cerevisiae (strain ATCC 204508 / S288c) OX=559292 GN=HHF2 PE=1 SV=2	5	5	1	11.368	3	4	3	4	3	4	3	4	3	4	3	4	33	40.8	33	40.8	33	40.8	6085600	17198000	11709000	29908000	9878800	21938000	5340900	13399000	12634000	8869100	20530000	11910000
P02381	P02381	sp|P02381|RMAR_YEAST Ribosomal protein VAR1, mitochondrial OS=Saccharomyces cerevisiae (strain ATCC 204508 / S288c) OX=559292 GN=VAR1 PE=1 SV=3	5	5	1	47.123	5	4	4	4	5	5	5	4	4	4	5	5	16.3	11.8	11.8	14.3	16.3	16.3	7900000	5430200	4841200	13653000	4940800	13542000	10987000	11419000	9535300	13199000	15963000	12458000
P02400	P02400	sp|P02400|RLA4_YEAST 60S acidic ribosomal protein P2-beta OS=Saccharomyces cerevisiae (strain ATCC 204508 / S288c) OX=559292 GN=RPP2B PE=1 SV=2	3	3	1	11.05	2	3	3	2	2	2	2	3	3	2	2	2	22.7	33.6	33.6	22.7	23.6	22.7	8582900	4304800	7878700	10341000	2557200	4065600	5880600	6051700	7053700	4078300	0	2862200
P02406	P02406	sp|P02406|RL28_YEAST 60S ribosomal protein L28 OS=Saccharomyces cerevisiae (strain ATCC 204508 / S288c) OX=559292 GN=RPL28 PE=1 SV=3	3	3	1	16.721	3	2	1	1	2	3	3	2	1	1	2	3	22.8	16.8	6	10.1	16.8	22.8	7733200	4400900	1634600	7546800	4446700	8627300	7676600	8121000	0	0	12559000	7089800
P14127;P02407	P14127;P02407	sp|P14127|RS17B_YEAST 40S ribosomal protein S17-B OS=Saccharomyces cerevisiae (strain ATCC 204508 / S288c) OX=559292 GN=RPS17B PE=1 SV=1;sp|P02407|RS17A_YEAST 40S ribosomal protein S17-A OS=Saccharomyces cerevisiae (strain ATCC 204508 / S288c) OX=559292 GN	2;2	2;2	2	15.803	1	2	1	1	2	1	1	2	1	1	2	1	11.8	20.6	11.8	11.8	20.6	8.8	4851200	7979900	5292400	1827200	3574900	2558900	0	0	0	0	0	0
P02557	P02557	sp|P02557|TBB_YEAST Tubulin beta chain OS=Saccharomyces cerevisiae (strain ATCC 204508 / S288c) OX=559292 GN=TUB2 PE=1 SV=2	1	1	1	50.922	0	0	0	1	0	0	0	0	0	1	0	0	0	0	0	2.6	0	0	0	0	0	1103200	0	0	0	0	0	0	0	0
P02829	P02829	sp|P02829|HSP82_YEAST ATP-dependent molecular chaperone HSP82 OS=Saccharomyces cerevisiae (strain ATCC 204508 / S288c) OX=559292 GN=HSP82 PE=1 SV=1	17	2	1	81.405	6	11	8	14	14	13	1	1	1	1	2	2	10.3	19	12.6	22.3	22.8	21.3	29573	8585.6	47740	167090	140500	439030	0	0	0	0	3012700	2039800
P02992	P02992	sp|P02992|EFTU_YEAST Elongation factor Tu, mitochondrial OS=Saccharomyces cerevisiae (strain ATCC 204508 / S288c) OX=559292 GN=TUF1 PE=1 SV=1	18	18	1	47.972	16	16	15	18	17	18	16	16	15	18	17	18	45.3	45.3	41.9	53.8	50.3	53.8	256570000	200750000	176690000	760550000	77676000	548370000	673220000	655480000	588810000	947420000	1095300000	1093300000
P02994	P02994	sp|P02994|EF1A_YEAST Elongation factor 1-alpha OS=Saccharomyces cerevisiae (strain ATCC 204508 / S288c) OX=559292 GN=TEF2 PE=1 SV=1	13	13	1	50.032	12	12	13	11	10	13	12	12	13	11	10	13	35.4	35.4	37.6	35.4	29.7	37.6	323420000	331320000	266900000	573820000	119550000	484670000	243820000	307070000	290760000	250100000	267670000	276420000
P03873;P00163;Q9ZZW7;P03879	P03873;P00163;Q9ZZW7;P03879	sp|P03873|MBI2_YEAST Cytochrome b mRNA maturase bI2 OS=Saccharomyces cerevisiae (strain ATCC 204508 / S288c) OX=559292 GN=BI2 PE=1 SV=2;sp|P00163|CYB_YEAST Cytochrome b OS=Saccharomyces cerevisiae (strain ATCC 204508 / S288c) OX=559292 GN=COB PE=1 SV=3;sp|	2;1;1;1	2;1;1;1	4	49.326	2	2	1	2	2	1	2	2	1	2	2	1	4.7	4.7	1.9	4.7	4.7	1.9	4712600	4372800	3609700	12590000	2864700	140880	0	0	0	21841000	30613000	0
P03874	P03874	sp|P03874|CBP2_YEAST Cytochrome B pre-mRNA-processing protein 2 OS=Saccharomyces cerevisiae (strain ATCC 204508 / S288c) OX=559292 GN=CBP2 PE=1 SV=2	1	1	1	73.86	1	0	0	1	1	1	1	0	0	1	1	1	2.2	0	0	2.2	2.2	2.2	98659	0	0	153030	83475	538010	0	0	0	0	0	0
P03876	P03876	sp|P03876|AI2M_YEAST Putative COX1/OXI3 intron 2 protein OS=Saccharomyces cerevisiae (strain ATCC 204508 / S288c) OX=559292 GN=AI2 PE=4 SV=2	1	1	1	98.007	1	1	1	1	1	1	1	1	1	1	1	1	1.5	1.5	1.5	1.5	1.5	1.5	43703	164300	53008	378010	69242	311800	0	0	0	0	0	0
P03965	P03965	sp|P03965|CARB_YEAST Carbamoyl-phosphate synthase arginine-specific large chain OS=Saccharomyces cerevisiae (strain ATCC 204508 / S288c) OX=559292 GN=CPA2 PE=1 SV=1	1	1	1	123.91	0	1	0	0	1	1	0	1	0	0	1	1	0	0.9	0	0	0.9	0.9	0	97465	0	0	36459	286540	0	0	0	0	0	0
P04037	P04037	sp|P04037|COX4_YEAST Cytochrome c oxidase subunit 4, mitochondrial OS=Saccharomyces cerevisiae (strain ATCC 204508 / S288c) OX=559292 GN=COX4 PE=1 SV=1	6	6	1	17.142	5	3	4	4	6	5	5	3	4	4	6	5	49.7	29	36.8	36.8	52.3	49.7	157510000	106830000	77433000	448810000	94142000	364250000	103200000	94537000	77343000	144490000	228830000	138510000
P04039	P04039	sp|P04039|COX8_YEAST Cytochrome c oxidase subunit 8, mitochondrial OS=Saccharomyces cerevisiae (strain ATCC 204508 / S288c) OX=559292 GN=COX8 PE=1 SV=2	1	1	1	8.9066	1	1	1	1	1	1	1	1	1	1	1	1	12.8	12.8	12.8	12.8	12.8	12.8	76249000	88148000	34942000	76021000	95145000	92177000	0	0	0	0	0	0
P04076	P04076	sp|P04076|ARLY_YEAST Argininosuccinate lyase OS=Saccharomyces cerevisiae (strain ATCC 204508 / S288c) OX=559292 GN=ARG4 PE=1 SV=2	1	1	1	51.989	1	1	1	1	1	1	1	1	1	1	1	1	2.8	2.8	2.8	2.8	2.8	2.8	50171	48731	53954	95405	38169	98029	0	0	0	0	0	0
P24000;P04449	P24000;P04449	sp|P24000|RL24B_YEAST 60S ribosomal protein L24-B OS=Saccharomyces cerevisiae (strain ATCC 204508 / S288c) OX=559292 GN=RPL24B PE=1 SV=1;sp|P04449|RL24A_YEAST 60S ribosomal protein L24-A OS=Saccharomyces cerevisiae (strain ATCC 204508 / S288c) OX=559292 GN	2;2	2;2	2	17.547	2	1	2	2	1	2	2	1	2	2	1	2	14.2	9	14.2	14.2	9	14.2	36895000	14531000	22781000	65718000	7859700	39810000	0	0	0	23544000	0	26783000
P04456	P04456	sp|P04456|RL25_YEAST 60S ribosomal protein L25 OS=Saccharomyces cerevisiae (strain ATCC 204508 / S288c) OX=559292 GN=RPL25 PE=1 SV=4	2	2	1	15.757	1	2	2	1	2	2	1	2	2	1	2	2	9.2	18.3	18.3	9.2	18.3	18.3	30140000	31196000	25927000	39685000	17040000	41371000	0	32680000	38590000	0	52176000	26530000
P04650	P04650	sp|P04650|RL39_YEAST 60S ribosomal protein L39 OS=Saccharomyces cerevisiae (strain ATCC 204508 / S288c) OX=559292 GN=RPL39 PE=1 SV=3	1	1	1	6.3415	1	1	1	0	1	1	1	1	1	0	1	1	19.6	19.6	19.6	0	19.6	19.6	6448700	5280300	8042800	0	6490300	11247000	0	0	0	0	0	0
P04710	P04710	sp|P04710|ADT1_YEAST ADP,ATP carrier protein 1 OS=Saccharomyces cerevisiae (strain ATCC 204508 / S288c) OX=559292 GN=AAC1 PE=1 SV=1	4	3	1	34.12	3	3	2	3	3	3	2	2	1	2	2	2	10.7	10.7	7.1	10.7	10.7	10.7	6885200	5721100	4477100	7550600	2860700	8330500	13433000	15728000	0	12282000	15399000	11016000
P04802	P04802	sp|P04802|SYDC_YEAST Aspartate--tRNA ligase, cytoplasmic OS=Saccharomyces cerevisiae (strain ATCC 204508 / S288c) OX=559292 GN=DPS1 PE=1 SV=3	1	1	1	63.515	1	1	0	1	1	1	1	1	0	1	1	1	2	2	0	2	2	2	55850	44702	0	176700	102750	251950	0	0	0	0	0	0
P04803	P04803	sp|P04803|SYWM_YEAST Tryptophan--tRNA ligase, mitochondrial OS=Saccharomyces cerevisiae (strain ATCC 204508 / S288c) OX=559292 GN=MSW1 PE=1 SV=2	1	1	1	43.015	0	0	0	0	0	1	0	0	0	0	0	1	0	0	0	0	0	3.2	0	0	0	0	0	144120	0	0	0	0	0	0
P04806	P04806	sp|P04806|HXKA_YEAST Hexokinase-1 OS=Saccharomyces cerevisiae (strain ATCC 204508 / S288c) OX=559292 GN=HXK1 PE=1 SV=2	10	9	1	53.738	5	6	6	4	8	7	4	5	5	4	7	6	15.3	19	20.6	13.6	23.1	23.3	4885400	2834200	3234600	7876800	1194200	7602000	14261000	12277000	14264000	10041000	5694500	11917000
P04807	P04807	sp|P04807|HXKB_YEAST Hexokinase-2 OS=Saccharomyces cerevisiae (strain ATCC 204508 / S288c) OX=559292 GN=HXK2 PE=1 SV=4	5	4	1	53.942	5	4	5	4	5	5	4	3	4	4	4	4	15.6	14	15.6	14	15.6	15.6	3442300	631760	2281100	3117200	434720	2778400	7494100	4784700	7720000	5852100	4499200	6774800
P04840	P04840	sp|P04840|VDAC1_YEAST Mitochondrial outer membrane protein porin 1 OS=Saccharomyces cerevisiae (strain ATCC 204508 / S288c) OX=559292 GN=POR1 PE=1 SV=4	15	15	1	30.428	12	12	12	12	15	12	12	12	12	12	15	12	58.3	58.3	58.3	58.3	73.9	58.3	434120000	274550000	216100000	531200000	155380000	408480000	373830000	296820000	255580000	263290000	274120000	274540000
P05030	P05030	sp|P05030|PMA1_YEAST Plasma membrane ATPase 1 OS=Saccharomyces cerevisiae (strain ATCC 204508 / S288c) OX=559292 GN=PMA1 PE=1 SV=2	21	8	1	99.618	20	20	20	20	19	20	7	7	7	7	7	7	28.3	28.3	27.7	28.3	24.8	28.3	53535000	75639000	57606000	163040000	30607000	144930000	119180000	202250000	149030000	196390000	210230000	178340000
P05317	P05317	sp|P05317|RLA0_YEAST 60S acidic ribosomal protein P0 OS=Saccharomyces cerevisiae (strain ATCC 204508 / S288c) OX=559292 GN=RPP0 PE=1 SV=2	7	7	1	33.717	6	5	5	6	5	7	6	5	5	6	5	7	25.3	19.2	19.2	25.3	19.2	28.8	36665000	37898000	38054000	37375000	18976000	57908000	33262000	34991000	43416000	23588000	40342000	27645000
P05319	P05319	sp|P05319|RLA2_YEAST 60S acidic ribosomal protein P2-alpha OS=Saccharomyces cerevisiae (strain ATCC 204508 / S288c) OX=559292 GN=RPP2A PE=1 SV=1	2	2	1	10.746	1	1	1	1	1	1	1	1	1	1	1	1	10.4	10.4	10.4	10.4	11.3	10.4	1325800	3391300	4712500	1690100	3436200	5830300	0	0	0	0	0	0
P05375	P05375	sp|P05375|PLMT_YEAST Phosphatidyl-N-methylethanolamine N-methyltransferase OS=Saccharomyces cerevisiae (strain ATCC 204508 / S288c) OX=559292 GN=OPI3 PE=1 SV=1	1	1	1	23.15	1	1	1	1	1	1	1	1	1	1	1	1	4.4	4.4	4.4	4.4	4.4	4.4	1861200	2777500	1834100	2363400	974270	2693800	0	0	0	0	0	0
P05626	P05626	sp|P05626|ATPF_YEAST ATP synthase subunit 4, mitochondrial OS=Saccharomyces cerevisiae (strain ATCC 204508 / S288c) OX=559292 GN=ATP4 PE=1 SV=2	9	9	1	26.925	9	8	9	7	8	9	9	8	9	7	8	9	38.5	34.8	38.5	31.1	34.8	38.5	133360000	82586000	70026000	185980000	48399000	187990000	156580000	112800000	104250000	120640000	141650000	111500000
P05737;Q12213	P05737;Q12213	sp|P05737|RL7A_YEAST 60S ribosomal protein L7-A OS=Saccharomyces cerevisiae (strain ATCC 204508 / S288c) OX=559292 GN=RPL7A PE=1 SV=3;sp|Q12213|RL7B_YEAST 60S ribosomal protein L7-B OS=Saccharomyces cerevisiae (strain ATCC 204508 / S288c) OX=559292 GN=RPL7	4;3	4;3	2	27.638	3	3	3	2	2	3	3	3	3	2	2	3	14.8	14.8	14.8	11.1	9.8	14.8	7347700	7554700	6163800	5087600	5313400	8988500	10712000	10226000	13091000	0	19928000	9927100
P51401;P05738	P51401;P05738	sp|P51401|RL9B_YEAST 60S ribosomal protein L9-B OS=Saccharomyces cerevisiae (strain ATCC 204508 / S288c) OX=559292 GN=RPL9B PE=1 SV=1;sp|P05738|RL9A_YEAST 60S ribosomal protein L9-A OS=Saccharomyces cerevisiae (strain ATCC 204508 / S288c) OX=559292 GN=RPL9	1;1	1;1	2	21.657	1	1	1	1	1	1	1	1	1	1	1	1	6.3	6.3	6.3	6.3	6.3	6.3	4864500	7618400	5225000	7287200	2930600	8396600	0	0	0	0	0	0
P05739	P05739	sp|P05739|RL6B_YEAST 60S ribosomal protein L6-B OS=Saccharomyces cerevisiae (strain ATCC 204508 / S288c) OX=559292 GN=RPL6B PE=1 SV=4	2	1	1	19.986	2	2	2	2	2	2	1	1	1	1	1	1	11.9	11.9	11.9	11.9	11.9	11.9	2081900	2956500	1431300	1451700	1040200	2473700	0	0	0	0	0	0
P05740	P05740	sp|P05740|RL17A_YEAST 60S ribosomal protein L17-A OS=Saccharomyces cerevisiae (strain ATCC 204508 / S288c) OX=559292 GN=RPL17A PE=1 SV=4	4	1	1	20.549	4	4	4	4	4	4	1	1	1	1	1	1	26.1	26.1	26.1	26.1	26.1	26.1	11411000	13197000	9038700	13139000	4170500	16244000	0	0	0	0	0	0
P41056;P05744	P41056;P05744	sp|P41056|RL33B_YEAST 60S ribosomal protein L33-B OS=Saccharomyces cerevisiae (strain ATCC 204508 / S288c) OX=559292 GN=RPL33B PE=1 SV=2;sp|P05744|RL33A_YEAST 60S ribosomal protein L33-A OS=Saccharomyces cerevisiae (strain ATCC 204508 / S288c) OX=559292 GN	2;2	2;2	2	12.168	2	2	2	2	2	2	2	2	2	2	2	2	16.8	16.8	16.8	16.8	16.8	16.8	17959000	18831000	15715000	29264000	9350400	22488000	9675200	13155000	11477000	8280400	13835000	8387000
P05748;P54780	P05748;P54780	sp|P05748|RL15A_YEAST 60S ribosomal protein L15-A OS=Saccharomyces cerevisiae (strain ATCC 204508 / S288c) OX=559292 GN=RPL15A PE=1 SV=3;sp|P54780|RL15B_YEAST 60S ribosomal protein L15-B OS=Saccharomyces cerevisiae (strain ATCC 204508 / S288c) OX=559292 GN	4;3	4;3	2	24.422	2	3	3	3	2	3	2	3	3	3	2	3	9.3	12.7	12.7	12.7	11.3	12.7	7007100	14731000	18301000	18268000	3172300	18738000	0	23815000	21760000	11941000	0	12459000
P05749;P56628	P05749;P56628	sp|P05749|RL22A_YEAST 60S ribosomal protein L22-A OS=Saccharomyces cerevisiae (strain ATCC 204508 / S288c) OX=559292 GN=RPL22A PE=1 SV=3;sp|P56628|RL22B_YEAST 60S ribosomal protein L22-B OS=Saccharomyces cerevisiae (strain ATCC 204508 / S288c) OX=559292 GN	2;1	2;1	2	13.693	1	2	2	0	2	2	1	2	2	0	2	2	5.8	19.8	19.8	0	19.8	19.8	4309400	2472700	12154000	0	8117400	8201800	0	0	8618600	0	13742000	0
P05750	P05750	sp|P05750|RS3_YEAST 40S ribosomal protein S3 OS=Saccharomyces cerevisiae (strain ATCC 204508 / S288c) OX=559292 GN=RPS3 PE=1 SV=5	10	10	1	26.502	9	8	9	9	7	9	9	8	9	9	7	9	51.2	44.2	51.2	52.5	39.6	52.1	19093000	19238000	16314000	42710000	8366400	29287000	14812000	18001000	17197000	16613000	22937000	16687000
P05756	P05756	sp|P05756|RS13_YEAST 40S ribosomal protein S13 OS=Saccharomyces cerevisiae (strain ATCC 204508 / S288c) OX=559292 GN=RPS13 PE=1 SV=3	5	5	1	17.029	5	5	5	5	5	5	5	5	5	5	5	5	29.8	29.8	29.8	29.8	29.8	29.8	26330000	30031000	22553000	47332000	13444000	39261000	17832000	19679000	19888000	15123000	23501000	16345000
P0CH09;P0CH08;P05759;P0CG63	P0CH09;P0CH08;P05759;P0CG63	sp|P0CH09|RL40B_YEAST Ubiquitin-60S ribosomal protein L40 OS=Saccharomyces cerevisiae (strain ATCC 204508 / S288c) OX=559292 GN=RPL40B PE=1 SV=1;sp|P0CH08|RL40A_YEAST Ubiquitin-60S ribosomal protein L40 OS=Saccharomyces cerevisiae (strain ATCC 204508 / S28	3;3;3;3	3;3;3;3	4	14.554	2	1	1	1	1	1	2	1	1	1	1	1	17.2	7	7	7	7	7	6425800	4797600	6931800	24462000	343770	9344300	4008100	0	0	0	0	0
P06103	P06103	sp|P06103|EIF3B_YEAST Eukaryotic translation initiation factor 3 subunit B OS=Saccharomyces cerevisiae (strain ATCC 204508 / S288c) OX=559292 GN=PRT1 PE=1 SV=1	1	1	1	88.129	1	1	0	1	1	1	1	1	0	1	1	1	1.7	1.7	0	1.7	1.7	1.7	98699	185250	0	941370	159180	217850	0	0	0	0	0	0
P06168	P06168	sp|P06168|ILV5_YEAST Ketol-acid reductoisomerase, mitochondrial OS=Saccharomyces cerevisiae (strain ATCC 204508 / S288c) OX=559292 GN=ILV5 PE=1 SV=1	17	17	1	44.368	16	16	16	17	14	17	16	16	16	17	14	17	56.5	56.5	59	59.2	45.6	59.2	202060000	160000000	116870000	551700000	108470000	413180000	160040000	152880000	123180000	199750000	196740000	206880000
P06169;P16467;P26263	P06169	sp|P06169|PDC1_YEAST Pyruvate decarboxylase isozyme 1 OS=Saccharomyces cerevisiae (strain ATCC 204508 / S288c) OX=559292 GN=PDC1 PE=1 SV=7	15;3;2	15;3;2	3	61.495	12	13	12	12	10	13	12	13	12	12	10	13	29.3	31.3	29.5	29.3	22.6	33.6	18445000	19680000	20005000	52217000	10184000	32758000	22696000	26804000	32415000	30280000	32892000	23782000
P06182	P06182	sp|P06182|CCHL_YEAST Holocytochrome-c synthase OS=Saccharomyces cerevisiae (strain ATCC 204508 / S288c) OX=559292 GN=CYC3 PE=1 SV=1	2	2	1	30.081	2	1	1	1	1	2	2	1	1	1	1	2	7.8	2.6	2.6	2.6	2.6	7.8	1597100	1180900	277680	3324500	2314500	3757600	0	0	0	0	0	3531700
P06208	P06208	sp|P06208|LEU1_YEAST 2-isopropylmalate synthase OS=Saccharomyces cerevisiae (strain ATCC 204508 / S288c) OX=559292 GN=LEU4 PE=1 SV=1	19	13	1	68.408	15	14	14	17	13	17	9	8	8	11	8	11	29.7	30.2	30.2	38	24.4	37	25660000	23259000	13339000	108740000	50899000	69417000	68989000	66155000	46850000	171600000	171570000	107310000
P06367;P39516	P06367;P39516	sp|P06367|RS14A_YEAST 40S ribosomal protein S14-A OS=Saccharomyces cerevisiae (strain ATCC 204508 / S288c) OX=559292 GN=RPS14A PE=1 SV=5;sp|P39516|RS14B_YEAST 40S ribosomal protein S14-B OS=Saccharomyces cerevisiae (strain ATCC 204508 / S288c) OX=559292 GN	4;3	4;3	2	14.536	3	3	3	3	4	3	3	3	3	3	4	3	24.8	24.8	24.8	24.8	29.9	24.8	213540000	330500000	127590000	283690000	66310000	335960000	210360000	318260000	150930000	152720000	224520000	188680000
P06634	P06634	sp|P06634|DED1_YEAST ATP-dependent RNA helicase DED1 OS=Saccharomyces cerevisiae (strain ATCC 204508 / S288c) OX=559292 GN=DED1 PE=1 SV=2	2	2	1	65.552	1	1	1	2	1	2	1	1	1	2	1	2	1.8	1.8	1.8	4.1	1.8	4.1	557220	1004200	484040	1267400	354850	1786000	0	0	0	4932400	0	5880700
P06738	P06738	sp|P06738|PHSG_YEAST Glycogen phosphorylase OS=Saccharomyces cerevisiae (strain ATCC 204508 / S288c) OX=559292 GN=GPH1 PE=1 SV=4	1	1	1	103.27	1	1	1	1	1	1	1	1	1	1	1	1	1.2	1.2	1.2	1.2	1.2	1.2	74044	109700	115420	553540	103940	523290	0	0	0	0	0	0
P06780	P06780	sp|P06780|RHO1_YEAST GTP-binding protein RHO1 OS=Saccharomyces cerevisiae (strain ATCC 204508 / S288c) OX=559292 GN=RHO1 PE=1 SV=3	4	4	1	23.152	2	3	2	2	3	2	2	3	2	2	3	2	16.3	23.9	16.3	16.3	16.3	16.3	17174000	11767000	17658000	41334000	27481000	30404000	25300000	30632000	41151000	35875000	0	32583000
P07143	P07143	sp|P07143|CY1_YEAST Cytochrome c1, heme protein, mitochondrial OS=Saccharomyces cerevisiae (strain ATCC 204508 / S288c) OX=559292 GN=CYT1 PE=1 SV=1	6	6	1	34.054	6	6	6	5	4	6	6	6	6	5	4	6	31.1	31.1	31.1	27.8	22.7	31.1	499870000	271210000	193460000	479100000	61006000	485000000	468320000	356190000	317630000	335290000	391700000	423650000
P07149	P07149	sp|P07149|FAS1_YEAST Fatty acid synthase subunit beta OS=Saccharomyces cerevisiae (strain ATCC 204508 / S288c) OX=559292 GN=FAS1 PE=1 SV=2	9	9	1	228.69	4	3	6	4	7	8	4	3	6	4	7	8	3.2	2.2	4	2.5	6	6.4	339090	174270	312010	301710	235360	996610	5054800	4438000	4182800	3290700	4582200	5273200
P07170	P07170	sp|P07170|KAD2_YEAST Adenylate kinase OS=Saccharomyces cerevisiae (strain ATCC 204508 / S288c) OX=559292 GN=ADK1 PE=1 SV=2	1	1	1	24.254	1	0	0	0	0	0	1	0	0	0	0	0	4.5	0	0	0	0	0	230050	0	0	0	0	0	0	0	0	0	0	0
P07213	P07213	sp|P07213|TOM70_YEAST Mitochondrial import receptor subunit TOM70 OS=Saccharomyces cerevisiae (strain ATCC 204508 / S288c) OX=559292 GN=TOM70 PE=1 SV=2	11	11	1	70.122	6	8	6	8	7	9	6	8	6	8	7	9	15.6	17.3	15.1	16	12.5	18.5	5147600	7102600	4408100	20897000	4352100	24123000	23522000	20922000	17570000	46333000	31199000	44074000
P07236	P07236	sp|P07236|SYTM_YEAST Threonine--tRNA ligase, mitochondrial OS=Saccharomyces cerevisiae (strain ATCC 204508 / S288c) OX=559292 GN=MST1 PE=1 SV=2	3	3	1	54.091	0	1	0	2	2	2	0	1	0	2	2	2	0	2.4	0	4.1	4.1	4.1	0	168060	0	701720	194150	1063600	0	0	0	0	0	0
P07246	P07246	sp|P07246|ADH3_YEAST Alcohol dehydrogenase 3, mitochondrial OS=Saccharomyces cerevisiae (strain ATCC 204508 / S288c) OX=559292 GN=ADH3 PE=1 SV=2	9	8	1	40.369	8	8	8	9	7	8	7	7	7	8	6	7	22.1	22.1	22.1	25.1	18.1	22.1	29184000	18144000	12318000	61126000	23923000	53176000	34349000	24266000	21328000	40665000	76132000	40497000
P07251	P07251	sp|P07251|ATPA_YEAST ATP synthase subunit alpha, mitochondrial OS=Saccharomyces cerevisiae (strain ATCC 204508 / S288c) OX=559292 GN=ATP1 PE=1 SV=5	21	21	1	58.607	20	19	20	21	19	21	20	19	20	21	19	21	47.9	42.2	47.9	48.1	42.2	48.1	424670000	229790000	164800000	660050000	134230000	480800000	342720000	217810000	180080000	276960000	293740000	264990000
P07253	P07253	sp|P07253|CBP6_YEAST Cytochrome B pre-mRNA-processing protein 6 OS=Saccharomyces cerevisiae (strain ATCC 204508 / S288c) OX=559292 GN=CBP6 PE=1 SV=1	6	6	1	18.678	5	4	4	6	5	6	5	4	4	6	5	6	27.2	22.2	22.2	32.1	27.2	32.1	14901000	14494000	16663000	240200000	46445000	137080000	18535000	7897400	7469600	96662000	127410000	84920000
P07255	P07255	sp|P07255|COX9_YEAST Cytochrome c oxidase subunit 9, mitochondrial OS=Saccharomyces cerevisiae (strain ATCC 204508 / S288c) OX=559292 GN=COX9 PE=1 SV=2	4	4	1	6.9631	4	4	4	4	4	4	4	4	4	4	4	4	35.6	35.6	35.6	35.6	35.6	35.6	513590000	429140000	411260000	962090000	223140000	768990000	151130000	163590000	166490000	136070000	158940000	137000000
P07256	P07256	sp|P07256|QCR1_YEAST Cytochrome b-c1 complex subunit 1, mitochondrial OS=Saccharomyces cerevisiae (strain ATCC 204508 / S288c) OX=559292 GN=COR1 PE=1 SV=1	17	17	1	50.227	15	15	14	16	12	15	15	15	14	16	12	15	48.1	48.1	45.5	52.5	31.5	48.1	104890000	68447000	54502000	242560000	56841000	201050000	73889000	58249000	49013000	94983000	105570000	85557000
P07257	P07257	sp|P07257|QCR2_YEAST Cytochrome b-c1 complex subunit 2, mitochondrial OS=Saccharomyces cerevisiae (strain ATCC 204508 / S288c) OX=559292 GN=QCR2 PE=1 SV=1	14	14	1	40.478	12	13	13	13	11	14	12	13	13	13	11	14	43.5	45.9	45.9	46.7	36.7	49.2	138320000	83114000	59012000	245310000	64414000	203520000	89505000	65611000	54269000	91705000	110960000	97804000
P07262	P07262	sp|P07262|DHE4_YEAST NADP-specific glutamate dehydrogenase 1 OS=Saccharomyces cerevisiae (strain ATCC 204508 / S288c) OX=559292 GN=GDH1 PE=1 SV=2	1	1	1	49.569	1	0	1	1	0	1	1	0	1	1	0	1	4	0	4	4	0	4	176260	0	332780	628440	0	460700	0	0	0	0	0	0
P07264	P07264	sp|P07264|LEUC_YEAST 3-isopropylmalate dehydratase OS=Saccharomyces cerevisiae (strain ATCC 204508 / S288c) OX=559292 GN=LEU1 PE=1 SV=3	3	3	1	85.793	1	1	1	2	2	3	1	1	1	2	2	3	1.9	1.9	1.9	4.4	3.1	5.5	398610	196500	225060	1158900	166390	1274900	0	0	0	4275400	4360200	3768800
P07275	P07275	sp|P07275|PUT2_YEAST Delta-1-pyrroline-5-carboxylate dehydrogenase, mitochondrial OS=Saccharomyces cerevisiae (strain ATCC 204508 / S288c) OX=559292 GN=PUT2 PE=1 SV=2	4	4	1	64.434	2	2	2	1	3	3	2	2	2	1	3	3	3.5	3.5	3	2.3	5.2	7.1	2710500	1660800	1062700	1364100	1664200	5622100	8841900	8782100	7504700	0	16120000	10951000
P07281;P07280	P07281;P07280	sp|P07281|RS19B_YEAST 40S ribosomal protein S19-B OS=Saccharomyces cerevisiae (strain ATCC 204508 / S288c) OX=559292 GN=RPS19B PE=1 SV=2;sp|P07280|RS19A_YEAST 40S ribosomal protein S19-A OS=Saccharomyces cerevisiae (strain ATCC 204508 / S288c) OX=559292 GN	4;4	4;4	2	15.891	4	4	4	4	2	4	4	4	4	4	2	4	27.8	27.8	27.8	27.8	14.6	27.8	31219000	36594000	29786000	61355000	6081400	47226000	26110000	37151000	28439000	26106000	22486000	24964000
P07283	P07283	sp|P07283|PMM_YEAST Phosphomannomutase OS=Saccharomyces cerevisiae (strain ATCC 204508 / S288c) OX=559292 GN=SEC53 PE=1 SV=1	1	1	1	29.063	0	0	0	1	0	0	0	0	0	1	0	0	0	0	0	5.5	0	0	0	0	0	441080	0	0	0	0	0	0	0	0
P07342	P07342	sp|P07342|ILVB_YEAST Acetolactate synthase catalytic subunit, mitochondrial OS=Saccharomyces cerevisiae (strain ATCC 204508 / S288c) OX=559292 GN=ILV2 PE=1 SV=1	23	23	1	74.936	20	17	16	20	15	20	20	17	16	20	15	20	42.2	33.2	31	40.9	27.2	39	53621000	39064000	35888000	185670000	43658000	145950000	53133000	41596000	43028000	86197000	90671000	79062000
P07560;Q99260	P07560	sp|P07560|SEC4_YEAST Ras-related protein SEC4 OS=Saccharomyces cerevisiae (strain ATCC 204508 / S288c) OX=559292 GN=SEC4 PE=1 SV=1	8;1	8;1	2	23.505	4	5	4	5	6	5	4	5	4	5	6	5	27.4	32.6	27.4	32.6	38.1	34.4	13735000	16853000	11814000	25370000	10531000	24058000	27374000	35035000	28017000	20850000	22770000	28447000
P07806	P07806	sp|P07806|SYV_YEAST Valine--tRNA ligase, mitochondrial OS=Saccharomyces cerevisiae (strain ATCC 204508 / S288c) OX=559292 GN=VAS1 PE=1 SV=2	5	5	1	125.77	2	3	3	4	4	5	2	3	3	4	4	5	2.7	3.7	3.7	4.8	4.8	6.6	597880	324380	501660	2731100	558420	1875300	4468200	4371200	4403800	10727000	6123800	10396000
P08067	P08067	sp|P08067|UCRI_YEAST Cytochrome b-c1 complex subunit Rieske, mitochondrial OS=Saccharomyces cerevisiae (strain ATCC 204508 / S288c) OX=559292 GN=RIP1 PE=1 SV=1	9	9	1	23.365	7	6	7	7	7	8	7	6	7	7	7	8	40	30.2	40	40	33.5	41.9	116990000	84134000	52476000	163530000	37889000	124450000	56627000	55610000	41517000	44840000	52063000	45385000
P08417	P08417	sp|P08417|FUMH_YEAST Fumarate hydratase, mitochondrial OS=Saccharomyces cerevisiae (strain ATCC 204508 / S288c) OX=559292 GN=FUM1 PE=1 SV=2	15	15	1	53.151	11	10	9	15	11	14	11	10	9	15	11	14	33.6	29.9	32	42.8	32.4	39.8	54957000	41443000	22445000	114680000	27479000	90661000	70506000	60028000	40956000	77675000	64753000	78280000
P08425	P08425	sp|P08425|SYFM_YEAST Phenylalanine--tRNA ligase, mitochondrial OS=Saccharomyces cerevisiae (strain ATCC 204508 / S288c) OX=559292 GN=MSF1 PE=1 SV=3	6	6	1	54.828	2	3	2	6	3	6	2	3	2	6	3	6	6.4	12.4	6.4	17.5	6.8	17.5	785870	442230	193510	13742000	1382100	8132700	4152800	1996500	1855800	16674000	12833000	11476000
P08466	P08466	sp|P08466|NUC1_YEAST Mitochondrial nuclease OS=Saccharomyces cerevisiae (strain ATCC 204508 / S288c) OX=559292 GN=NUC1 PE=1 SV=1	2	2	1	37.209	2	2	2	2	2	2	2	2	2	2	2	2	7.9	7.9	7.9	7.9	7.9	7.9	3265600	3130900	1994600	5946000	1353000	4957300	6461900	5989100	5060600	5312000	6377000	6057900
P08525	P08525	sp|P08525|QCR8_YEAST Cytochrome b-c1 complex subunit 8, mitochondrial OS=Saccharomyces cerevisiae (strain ATCC 204508 / S288c) OX=559292 GN=QCR8 PE=1 SV=2	1	1	1	10.974	1	1	1	1	0	1	1	1	1	1	0	1	29.8	29.8	29.8	29.8	0	29.8	6822000	7816100	2369600	11461000	0	10349000	0	0	0	0	0	0
P09201	P09201	sp|P09201|F16P_YEAST Fructose-1,6-bisphosphatase OS=Saccharomyces cerevisiae (strain ATCC 204508 / S288c) OX=559292 GN=FBP1 PE=1 SV=2	1	1	1	38.262	0	0	0	0	1	0	0	0	0	0	1	0	0	0	0	0	3.2	0	0	0	0	0	172770	0	0	0	0	0	0	0
P09440	P09440	sp|P09440|C1TM_YEAST C-1-tetrahydrofolate synthase, mitochondrial OS=Saccharomyces cerevisiae (strain ATCC 204508 / S288c) OX=559292 GN=MIS1 PE=1 SV=1	12	12	1	106.22	9	8	8	10	7	11	9	8	8	10	7	11	13.5	11.9	12.4	14.3	9.5	15.9	4122200	2452000	2080100	7685400	1119700	6749200	9086500	7391700	7226200	7885100	7334700	9573200
P09457	P09457	sp|P09457|ATPO_YEAST ATP synthase subunit 5, mitochondrial OS=Saccharomyces cerevisiae (strain ATCC 204508 / S288c) OX=559292 GN=ATP5 PE=1 SV=1	8	8	1	22.814	5	5	5	6	7	6	5	5	5	6	7	6	33.5	33.5	33.5	38.2	44.3	38.2	54768000	33891000	21238000	100210000	5141600	63166000	37679000	31978000	33021000	34254000	10915000	33693000
P09624	P09624	sp|P09624|DLDH_YEAST Dihydrolipoyl dehydrogenase, mitochondrial OS=Saccharomyces cerevisiae (strain ATCC 204508 / S288c) OX=559292 GN=LPD1 PE=1 SV=1	21	21	1	54.009	12	10	8	17	17	19	12	10	8	17	17	19	34.1	26.5	21.4	45.7	41.3	47.3	25406000	17915000	11064000	77956000	20850000	65065000	34656000	28972000	19921000	57659000	53417000	51122000
P09938	P09938	sp|P09938|RIR2_YEAST Ribonucleoside-diphosphate reductase small chain 1 OS=Saccharomyces cerevisiae (strain ATCC 204508 / S288c) OX=559292 GN=RNR2 PE=1 SV=2	7	7	1	46.147	1	4	3	4	3	5	1	4	3	4	3	5	2.5	11.5	9.8	12.8	7	15.5	122600	1515300	933020	8550500	1609600	7622500	0	2934600	2139100	9342600	4461300	7574200
P09950	P09950	sp|P09950|HEM1_YEAST 5-aminolevulinate synthase, mitochondrial OS=Saccharomyces cerevisiae (strain ATCC 204508 / S288c) OX=559292 GN=HEM1 PE=1 SV=1	5	5	1	59.362	2	2	3	5	1	4	2	2	3	5	1	4	4.7	4.7	9.9	17.2	1.8	13.7	2793800	2997600	2768400	23788000	1606600	20078000	5146800	5598200	7353000	28645000	0	22120000
Q3E792;P0C0T4	Q3E792;P0C0T4	sp|Q3E792|RS25A_YEAST 40S ribosomal protein S25-A OS=Saccharomyces cerevisiae (strain ATCC 204508 / S288c) OX=559292 GN=RPS25A PE=1 SV=1;sp|P0C0T4|RS25B_YEAST 40S ribosomal protein S25-B OS=Saccharomyces cerevisiae (strain ATCC 204508 / S288c) OX=559292 GN	1;1	1;1	2	12.039	1	1	1	1	1	1	1	1	1	1	1	1	10.2	10.2	10.2	10.2	10.2	10.2	26336000	90252000	18787000	49760000	20256000	35085000	0	89877000	0	0	0	0
Q3E754;P0C0V8	Q3E754;P0C0V8	sp|Q3E754|RS21B_YEAST 40S ribosomal protein S21-B OS=Saccharomyces cerevisiae (strain ATCC 204508 / S288c) OX=559292 GN=RPS21B PE=1 SV=1;sp|P0C0V8|RS21A_YEAST 40S ribosomal protein S21-A OS=Saccharomyces cerevisiae (strain ATCC 204508 / S288c) OX=559292 GN	1;1	1;1	2	9.7597	1	0	1	0	1	0	1	0	1	0	1	0	17.2	0	17.2	0	17.2	0	441130	0	603360	0	381050	0	0	0	0	0	0	0
Q3E7Y3;P0C0W1	Q3E7Y3;P0C0W1	sp|Q3E7Y3|RS22B_YEAST 40S ribosomal protein S22-B OS=Saccharomyces cerevisiae (strain ATCC 204508 / S288c) OX=559292 GN=RPS22B PE=1 SV=3;sp|P0C0W1|RS22A_YEAST 40S ribosomal protein S22-A OS=Saccharomyces cerevisiae (strain ATCC 204508 / S288c) OX=559292 GN	3;3	3;3	2	14.626	3	2	2	2	2	3	3	2	2	2	2	3	38.5	23.1	23.1	23.1	23.1	38.5	35784000	48662000	34980000	60781000	2976400	49780000	27973000	75413000	52801000	27045000	8302800	20717000
Q3E757;P0C0W9	Q3E757;P0C0W9	sp|Q3E757|RL11B_YEAST 60S ribosomal protein L11-B OS=Saccharomyces cerevisiae (strain ATCC 204508 / S288c) OX=559292 GN=RPL11B PE=1 SV=3;sp|P0C0W9|RL11A_YEAST 60S ribosomal protein L11-A OS=Saccharomyces cerevisiae (strain ATCC 204508 / S288c) OX=559292 GN	3;3	3;3	2	19.749	1	1	1	1	2	2	1	1	1	1	2	2	8	8	8	8	12.1	12.6	20670000	20589000	16240000	27548000	13760000	26554000	28483000	29140000	27136000	19444000	32145000	21249000
Q3E7X9;P0C0X0	Q3E7X9;P0C0X0	sp|Q3E7X9|RS28A_YEAST 40S ribosomal protein S28-A OS=Saccharomyces cerevisiae (strain ATCC 204508 / S288c) OX=559292 GN=RPS28A PE=1 SV=1;sp|P0C0X0|RS28B_YEAST 40S ribosomal protein S28-B OS=Saccharomyces cerevisiae (strain ATCC 204508 / S288c) OX=559292 GN	2;2	2;2	2	7.5917	2	2	2	2	2	2	2	2	2	2	2	2	31.3	31.3	31.3	31.3	31.3	31.3	32657000	35178000	27691000	69689000	13424000	47005000	16254000	22619000	19423000	18918000	15575000	17203000
P0C2H7;P0C2H6	P0C2H7;P0C2H6	sp|P0C2H7|RL27B_YEAST 60S ribosomal protein L27-B OS=Saccharomyces cerevisiae (strain ATCC 204508 / S288c) OX=559292 GN=RPL27B PE=1 SV=1;sp|P0C2H6|RL27A_YEAST 60S ribosomal protein L27-A OS=Saccharomyces cerevisiae (strain ATCC 204508 / S288c) OX=559292 GN	5;5	5;5	2	15.505	5	5	5	5	4	5	5	5	5	5	4	5	38.2	38.2	38.2	38.2	27.9	38.2	44841000	41338000	30815000	68847000	14098000	55205000	21296000	22119000	19355000	20476000	19215000	17532000
P0C2H9;P0C2H8	P0C2H9;P0C2H8	sp|P0C2H9|RL31B_YEAST 60S ribosomal protein L31-B OS=Saccharomyces cerevisiae (strain ATCC 204508 / S288c) OX=559292 GN=RPL31B PE=1 SV=1;sp|P0C2H8|RL31A_YEAST 60S ribosomal protein L31-A OS=Saccharomyces cerevisiae (strain ATCC 204508 / S288c) OX=559292 GN	2;2	2;2	2	12.967	0	0	0	0	1	1	0	0	0	0	1	1	0	0	0	0	9.7	14.2	0	0	0	0	4429100	190040	0	0	0	0	0	0
P0C5N3	P0C5N3	sp|P0C5N3|YG41A_YEAST Uncharacterized protein YGL041W-A, mitochondrial OS=Saccharomyces cerevisiae (strain ATCC 204508 / S288c) OX=559292 GN=YGL041W-A PE=1 SV=2	1	1	1	18.103	1	1	1	1	1	0	1	1	1	1	1	0	9.1	9.1	9.1	9.1	9.1	0	8757000	15540000	11063000	7548900	3407300	0	0	24538000	0	4328500	0	0
P0CS90;P39987	P0CS90	sp|P0CS90|HSP77_YEAST Import motor subunit, mitochondrial OS=Saccharomyces cerevisiae (strain ATCC 204508 / S288c) OX=559292 GN=SSC1 PE=1 SV=1	25;6	25;6	2	70.627	23	24	23	24	25	24	23	24	23	24	25	24	39	43	39	44.8	44.8	43	158160000	94039000	86334000	212230000	104110000	244960000	134300000	87203000	95198000	100370000	202740000	139670000
P0CT04	P0CT04	sp|P0CT04|IPB2_YEAST Protease B inhibitor 2 OS=Saccharomyces cerevisiae (strain ATCC 204508 / S288c) OX=559292 GN=PBI2 PE=1 SV=1	1	1	1	8.5897	1	1	1	0	1	1	1	1	1	0	1	1	22.7	22.7	22.7	0	22.7	22.7	998020	4145000	351120	0	2715100	2505100	0	0	0	0	0	0
P0CX24;P0CX23	P0CX24;P0CX23	sp|P0CX24|RL20B_YEAST 60S ribosomal protein L20-B OS=Saccharomyces cerevisiae (strain ATCC 204508 / S288c) OX=559292 GN=RPL20B PE=1 SV=1;sp|P0CX23|RL20A_YEAST 60S ribosomal protein L20-A OS=Saccharomyces cerevisiae (strain ATCC 204508 / S288c) OX=559292 GN	4;4	4;4	2	20.437	3	4	4	3	4	4	3	4	4	3	4	4	24.4	30.2	30.2	24.4	30.2	30.2	43885000	40372000	40532000	48048000	18960000	44091000	28736000	28545000	24851000	17831000	25319000	22001000
P0CX30;P0CX29	P0CX30;P0CX29	sp|P0CX30|RS23B_YEAST 40S ribosomal protein S23-B OS=Saccharomyces cerevisiae (strain ATCC 204508 / S288c) OX=559292 GN=RPS23B PE=1 SV=1;sp|P0CX29|RS23A_YEAST 40S ribosomal protein S23-A OS=Saccharomyces cerevisiae (strain ATCC 204508 / S288c) OX=559292 GN	1;1	1;1	2	16.038	1	1	1	1	0	1	1	1	1	1	0	1	7.6	7.6	7.6	7.6	0	7.6	197700	718790	1567100	1664000	0	2098300	0	0	0	0	0	0
P0CX32;P0CX31	P0CX32;P0CX31	sp|P0CX32|RS24B_YEAST 40S ribosomal protein S24-B OS=Saccharomyces cerevisiae (strain ATCC 204508 / S288c) OX=559292 GN=RPS24B PE=1 SV=1;sp|P0CX31|RS24A_YEAST 40S ribosomal protein S24-A OS=Saccharomyces cerevisiae (strain ATCC 204508 / S288c) OX=559292 GN	4;4	4;4	2	15.329	4	4	4	3	4	4	4	4	4	3	4	4	31.9	31.9	31.9	20.7	31.9	31.9	22227000	23365000	21274000	28884000	13071000	27664000	8602700	11319000	10673000	6496500	13478000	8575600
P0CX36;P0CX35	P0CX36;P0CX35	sp|P0CX36|RS4B_YEAST 40S ribosomal protein S4-B OS=Saccharomyces cerevisiae (strain ATCC 204508 / S288c) OX=559292 GN=RPS4B PE=1 SV=1;sp|P0CX35|RS4A_YEAST 40S ribosomal protein S4-A OS=Saccharomyces cerevisiae (strain ATCC 204508 / S288c) OX=559292 GN=RPS4	6;6	6;6	2	29.41	5	4	4	6	4	6	5	4	4	6	4	6	28	16.1	16.1	32.2	19.2	32.2	10782000	12195000	11508000	36542000	3785800	26516000	16454000	20705000	21115000	22765000	12995000	23140000
P0CX38;P0CX37	P0CX38;P0CX37	sp|P0CX38|RS6B_YEAST 40S ribosomal protein S6-B OS=Saccharomyces cerevisiae (strain ATCC 204508 / S288c) OX=559292 GN=RPS6B PE=1 SV=1;sp|P0CX37|RS6A_YEAST 40S ribosomal protein S6-A OS=Saccharomyces cerevisiae (strain ATCC 204508 / S288c) OX=559292 GN=RPS6	4;4	4;4	2	26.996	3	3	3	3	4	3	3	3	3	3	4	3	16.5	16.5	16.5	16.5	21.6	16.5	50884000	62337000	42324000	106460000	21888000	63658000	41472000	54319000	44676000	47003000	48070000	31937000
P0CX40;P0CX39	P0CX40;P0CX39	sp|P0CX40|RS8B_YEAST 40S ribosomal protein S8-B OS=Saccharomyces cerevisiae (strain ATCC 204508 / S288c) OX=559292 GN=RPS8B PE=1 SV=1;sp|P0CX39|RS8A_YEAST 40S ribosomal protein S8-A OS=Saccharomyces cerevisiae (strain ATCC 204508 / S288c) OX=559292 GN=RPS8	4;4	4;4	2	22.489	4	4	4	4	3	3	4	4	4	4	3	3	27.5	27.5	27.5	27.5	20	20	53674000	40213000	32569000	57536000	12921000	44396000	37879000	37461000	38851000	21743000	48441000	31469000
P0CX42;P0CX41	P0CX42;P0CX41	sp|P0CX42|RL23B_YEAST 60S ribosomal protein L23-B OS=Saccharomyces cerevisiae (strain ATCC 204508 / S288c) OX=559292 GN=RPL23B PE=1 SV=1;sp|P0CX41|RL23A_YEAST 60S ribosomal protein L23-A OS=Saccharomyces cerevisiae (strain ATCC 204508 / S288c) OX=559292 GN	3;3	3;3	2	14.473	3	3	3	2	2	3	3	3	3	2	2	3	22.6	22.6	22.6	16.8	16.8	22.6	28581000	23162000	16495000	21005000	8295700	35485000	31760000	30959000	30429000	17932000	17072000	25645000
P0CX44;P0CX43	P0CX44;P0CX43	sp|P0CX44|RL1B_YEAST 60S ribosomal protein L1-B OS=Saccharomyces cerevisiae (strain ATCC 204508 / S288c) OX=559292 GN=RPL1B PE=1 SV=1;sp|P0CX43|RL1A_YEAST 60S ribosomal protein L1-A OS=Saccharomyces cerevisiae (strain ATCC 204508 / S288c) OX=559292 GN=RPL1	3;3	3;3	2	24.485	1	1	2	2	2	1	1	1	2	2	2	1	6.5	6.5	12.4	10.1	10.1	6.5	16026000	18969000	13951000	36682000	11388000	20287000	0	0	34845000	0	0	0
P0CX46;P0CX45	P0CX46;P0CX45	sp|P0CX46|RL2B_YEAST 60S ribosomal protein L2-B OS=Saccharomyces cerevisiae (strain ATCC 204508 / S288c) OX=559292 GN=RPL2B PE=1 SV=1;sp|P0CX45|RL2A_YEAST 60S ribosomal protein L2-A OS=Saccharomyces cerevisiae (strain ATCC 204508 / S288c) OX=559292 GN=RPL2	5;5	5;5	2	27.408	4	4	4	5	5	5	4	4	4	5	5	5	31.1	31.1	31.1	33.9	33.9	33.9	42660000	31776000	38190000	74998000	6602200	58260000	30300000	27126000	30553000	27158000	14202000	23421000
P0CX48;P0CX47	P0CX48;P0CX47	sp|P0CX48|RS11B_YEAST 40S ribosomal protein S11-B OS=Saccharomyces cerevisiae (strain ATCC 204508 / S288c) OX=559292 GN=RPS11B PE=1 SV=1;sp|P0CX47|RS11A_YEAST 40S ribosomal protein S11-A OS=Saccharomyces cerevisiae (strain ATCC 204508 / S288c) OX=559292 GN	4;4	4;4	2	17.749	4	4	4	4	4	4	4	4	4	4	4	4	26.3	26.3	26.3	26.3	26.3	26.3	33558000	37931000	21669000	57338000	11707000	45372000	31951000	39651000	29505000	30961000	49358000	25085000
P0CX50;P0CX49	P0CX50;P0CX49	sp|P0CX50|RL18B_YEAST 60S ribosomal protein L18-B OS=Saccharomyces cerevisiae (strain ATCC 204508 / S288c) OX=559292 GN=RPL18B PE=1 SV=1;sp|P0CX49|RL18A_YEAST 60S ribosomal protein L18-A OS=Saccharomyces cerevisiae (strain ATCC 204508 / S288c) OX=559292 GN	2;2	2;2	2	20.563	2	2	2	1	2	2	2	2	2	1	2	2	11.3	11.3	11.3	4.3	11.3	11.3	9728400	7686600	5904400	2379300	6599300	11269000	12796000	13561000	9822700	0	28593000	12886000
P0CX52;P0CX51	P0CX52;P0CX51	sp|P0CX52|RS16B_YEAST 40S ribosomal protein S16-B OS=Saccharomyces cerevisiae (strain ATCC 204508 / S288c) OX=559292 GN=RPS16B PE=1 SV=1;sp|P0CX51|RS16A_YEAST 40S ribosomal protein S16-A OS=Saccharomyces cerevisiae (strain ATCC 204508 / S288c) OX=559292 GN	4;4	4;4	2	15.847	3	3	3	3	4	3	3	3	3	3	4	3	23.8	23.8	23.8	23.8	28.7	23.8	5969800	7147800	5265100	13986000	3824300	8657400	7435500	10101000	9167200	10333000	9641600	6866100
P0CX54;P0CX53	P0CX54;P0CX53	sp|P0CX54|RL12B_YEAST 60S ribosomal protein L12-B OS=Saccharomyces cerevisiae (strain ATCC 204508 / S288c) OX=559292 GN=RPL12B PE=1 SV=1;sp|P0CX53|RL12A_YEAST 60S ribosomal protein L12-A OS=Saccharomyces cerevisiae (strain ATCC 204508 / S288c) OX=559292 GN	5;5	5;5	2	17.822	3	4	4	2	4	4	3	4	4	2	4	4	29.7	32.1	32.1	20.6	34.5	32.1	18630000	19750000	18195000	13188000	6740300	22840000	14093000	11676000	13344000	6849200	8524100	9476900
P0CX56;P0CX55	P0CX56;P0CX55	sp|P0CX56|RS18B_YEAST 40S ribosomal protein S18-B OS=Saccharomyces cerevisiae (strain ATCC 204508 / S288c) OX=559292 GN=RPS18B PE=1 SV=1;sp|P0CX55|RS18A_YEAST 40S ribosomal protein S18-A OS=Saccharomyces cerevisiae (strain ATCC 204508 / S288c) OX=559292 GN	5;5	5;5	2	17.037	5	5	5	5	5	5	5	5	5	5	5	5	39	39	39	39	39	39	41848000	53064000	38372000	88992000	19899000	66826000	29745000	42630000	34740000	36203000	38749000	30777000
P0CX83;P0CX82	P0CX83;P0CX82	sp|P0CX83|RL19B_YEAST 60S ribosomal protein L19-B OS=Saccharomyces cerevisiae (strain ATCC 204508 / S288c) OX=559292 GN=RPL19B PE=1 SV=1;sp|P0CX82|RL19A_YEAST 60S ribosomal protein L19-A OS=Saccharomyces cerevisiae (strain ATCC 204508 / S288c) OX=559292 GN	4;4	4;4	2	21.704	3	3	2	3	2	3	3	3	2	3	2	3	15.3	15.3	10.6	15.3	14.8	15.3	8451400	6665800	5517800	41683000	1842600	11615000	6016900	5121000	0	12875000	0	6576500
P0CX85;P0CX84	P0CX85;P0CX84	sp|P0CX85|RL35B_YEAST 60S ribosomal protein L35-B OS=Saccharomyces cerevisiae (strain ATCC 204508 / S288c) OX=559292 GN=RPL35B PE=1 SV=1;sp|P0CX84|RL35A_YEAST 60S ribosomal protein L35-A OS=Saccharomyces cerevisiae (strain ATCC 204508 / S288c) OX=559292 GN	1;1	1;1	2	13.909	0	1	0	0	1	0	0	1	0	0	1	0	0	5.8	0	0	5.8	0	0	0	0	0	7849400	0	0	0	0	0	0	0
P10081	P10081	sp|P10081|IF4A_YEAST ATP-dependent RNA helicase eIF4A OS=Saccharomyces cerevisiae (strain ATCC 204508 / S288c) OX=559292 GN=TIF2 PE=1 SV=3	12	12	1	44.697	4	3	5	7	7	8	4	3	5	7	7	8	12.2	9.1	17.2	24.3	26.1	29.9	2637700	3143600	3548200	22353000	7785900	23140000	9642600	9688500	13832000	21532000	27782000	25222000
P10507	P10507	sp|P10507|MPPB_YEAST Mitochondrial-processing peptidase subunit beta OS=Saccharomyces cerevisiae (strain ATCC 204508 / S288c) OX=559292 GN=MAS1 PE=1 SV=1	7	7	1	51.083	6	5	3	5	6	7	6	5	3	5	6	7	14.7	11.3	6.5	12.1	16.9	20.3	5599100	4078400	2681500	11617000	6467700	16785000	9677700	9053800	10154000	12310000	19069000	18818000
P10591	P10591	sp|P10591|HSP71_YEAST Heat shock protein SSA1 OS=Saccharomyces cerevisiae (strain ATCC 204508 / S288c) OX=559292 GN=SSA1 PE=1 SV=4	12	4	1	69.656	7	6	6	8	9	10	3	2	3	4	4	4	14	12.3	14.3	16	20.1	20.2	1684900	1206600	743600	6591700	2001000	5126000	6809900	4546000	5240400	10571000	13754000	9370600
P10592	P10592	sp|P10592|HSP72_YEAST Heat shock protein SSA2 OS=Saccharomyces cerevisiae (strain ATCC 204508 / S288c) OX=559292 GN=SSA2 PE=1 SV=3	9	1	1	69.469	5	5	4	5	6	7	1	1	1	1	1	1	10	10	10.3	10	14.1	14.2	178370	291070	311520	584320	54863	298200	0	0	0	0	0	0
P10614	P10614	sp|P10614|CP51_YEAST Lanosterol 14-alpha demethylase OS=Saccharomyces cerevisiae (strain ATCC 204508 / S288c) OX=559292 GN=ERG11 PE=1 SV=1	5	5	1	60.719	0	1	0	1	3	1	0	1	0	1	3	1	0	2.3	0	2.3	7.7	2.3	0	128500	0	308250	201730	283240	0	0	0	0	0	0
P10622	P10622	sp|P10622|RLA3_YEAST 60S acidic ribosomal protein P1-beta OS=Saccharomyces cerevisiae (strain ATCC 204508 / S288c) OX=559292 GN=RPP1B PE=1 SV=3	1	1	1	10.667	0	0	0	0	1	0	0	0	0	0	1	0	0	0	0	0	15.1	0	0	0	0	0	3368500	0	0	0	0	0	0	0
P10659	P10659	sp|P10659|METK1_YEAST S-adenosylmethionine synthase 1 OS=Saccharomyces cerevisiae (strain ATCC 204508 / S288c) OX=559292 GN=SAM1 PE=1 SV=2	1	1	1	41.818	1	1	1	1	1	1	1	1	1	1	1	1	3.1	3.1	3.1	3.1	3.1	3.1	6501900	4194700	1506700	808750	11911000	6911900	0	0	0	0	0	0
P10662	P10662	sp|P10662|RT01_YEAST 37S ribosomal protein MRP1, mitochondrial OS=Saccharomyces cerevisiae (strain ATCC 204508 / S288c) OX=559292 GN=MRP1 PE=1 SV=2	4	4	1	36.728	2	2	1	3	3	3	2	2	1	3	3	3	9	9	4.7	13.1	13.1	13.1	1070700	1680100	288050	8668300	5401600	7124200	5151600	8744900	0	10983000	18931000	8539900
P10663	P10663	sp|P10663|RT02_YEAST 37S ribosomal protein MRP2, mitochondrial OS=Saccharomyces cerevisiae (strain ATCC 204508 / S288c) OX=559292 GN=MRP2 PE=1 SV=1	2	2	1	13.538	2	2	2	2	2	2	2	2	2	2	2	2	13.9	13.9	13.9	13.9	13.9	13.9	15851000	18661000	13751000	35455000	6874400	16542000	12150000	14204000	12839000	13679000	13487000	11150000
P49626;P10664	P49626;P10664	sp|P49626|RL4B_YEAST 60S ribosomal protein L4-B OS=Saccharomyces cerevisiae (strain ATCC 204508 / S288c) OX=559292 GN=RPL4B PE=1 SV=2;sp|P10664|RL4A_YEAST 60S ribosomal protein L4-A OS=Saccharomyces cerevisiae (strain ATCC 204508 / S288c) OX=559292 GN=RPL4	7;7	7;7	2	39.062	4	4	5	5	5	5	4	4	5	5	5	5	21.3	21.3	25.1	21	22.7	25.1	12312000	15254000	10309000	21368000	5922300	21357000	19430000	15461000	18893000	18076000	30378000	20126000
P10834	P10834	sp|P10834|PET54_YEAST Protein PET54 OS=Saccharomyces cerevisiae (strain ATCC 204508 / S288c) OX=559292 GN=PET54 PE=1 SV=1	4	4	1	34.637	1	1	1	3	4	2	1	1	1	3	4	2	2.7	2.7	2.7	11.3	15.4	6.8	647140	352430	264640	3491200	777470	1780000	0	0	0	4400400	0	4338900
P10849	P10849	sp|P10849|MTF2_YEAST Mitochondrial transcription factor 2 OS=Saccharomyces cerevisiae (strain ATCC 204508 / S288c) OX=559292 GN=MTF2 PE=1 SV=1	3	3	1	51.192	0	0	0	2	2	3	0	0	0	2	2	3	0	0	0	5.5	5.5	7.7	0	0	0	830990	159420	1274900	0	0	0	0	0	2266000
P10863	P10863	sp|P10863|TIR1_YEAST Cold shock-induced protein TIR1 OS=Saccharomyces cerevisiae (strain ATCC 204508 / S288c) OX=559292 GN=TIR1 PE=1 SV=1	1	1	1	24.906	0	0	0	0	0	0	0	0	0	0	0	0	0	0	0	0	0	0	0	0	0	0	0	0	0	0	0	0	0	0
P10961	P10961	sp|P10961|HSF_YEAST Heat shock transcription factor OS=Saccharomyces cerevisiae (strain ATCC 204508 / S288c) OX=559292 GN=HSF1 PE=1 SV=1	1	1	1	93.281	1	1	1	1	1	1	1	1	1	1	1	1	1.6	1.6	1.6	1.6	1.6	1.6	20187000	16115000	13285000	5940200	47259000	15563000	0	0	0	0	0	0
P10963	P10963	sp|P10963|PCKA_YEAST Phosphoenolpyruvate carboxykinase (ATP) OS=Saccharomyces cerevisiae (strain ATCC 204508 / S288c) OX=559292 GN=PCK1 PE=1 SV=2	1	1	1	60.983	0	0	0	1	1	1	0	0	0	1	1	1	0	0	0	2.9	2.9	2.9	0	0	0	1059300	359210	617290	0	0	0	0	0	0
P11076	P11076	sp|P11076|ARF1_YEAST ADP-ribosylation factor 1 OS=Saccharomyces cerevisiae (strain ATCC 204508 / S288c) OX=559292 GN=ARF1 PE=1 SV=3	5	1	1	20.529	1	2	2	5	2	3	0	0	0	1	1	0	4.4	10.5	10.5	35.4	11.6	22.1	0	0	0	14162000	484850	0	0	0	0	0	0	0
P11154;P32327	P11154;P32327	sp|P11154|PYC1_YEAST Pyruvate carboxylase 1 OS=Saccharomyces cerevisiae (strain ATCC 204508 / S288c) OX=559292 GN=PYC1 PE=1 SV=2;sp|P32327|PYC2_YEAST Pyruvate carboxylase 2 OS=Saccharomyces cerevisiae (strain ATCC 204508 / S288c) OX=559292 GN=PYC2 PE=1 SV=	3;3	3;3	2	130.1	2	3	1	3	3	3	2	3	1	3	3	3	1.8	3	0.8	3	3	3	294490	230900	79886	741030	120340	429650	0	2463100	0	3469000	3628200	2314200
P11325	P11325	sp|P11325|SYLM_YEAST Leucine--tRNA ligase, mitochondrial OS=Saccharomyces cerevisiae (strain ATCC 204508 / S288c) OX=559292 GN=NAM2 PE=1 SV=1	6	6	1	101.92	3	3	1	3	6	5	3	3	1	3	6	5	5.1	5.1	1.1	3.8	8.5	7.4	706730	438410	49080	3014600	897590	3008600	3970300	3639200	0	7586700	4463700	7405300
P11484	P11484	sp|P11484|SSB1_YEAST Ribosome-associated molecular chaperone SSB1 OS=Saccharomyces cerevisiae (strain ATCC 204508 / S288c) OX=559292 GN=SSB1 PE=1 SV=3	22	1	1	66.601	17	19	20	20	17	20	1	1	1	1	1	1	41.3	43.2	47.6	47.6	41.1	47.6	1994600	2050000	986410	3514500	613880	3444000	0	0	0	0	0	0
P11914	P11914	sp|P11914|MPPA_YEAST Mitochondrial-processing peptidase subunit alpha OS=Saccharomyces cerevisiae (strain ATCC 204508 / S288c) OX=559292 GN=MAS2 PE=1 SV=1	8	8	1	53.337	3	3	3	6	7	4	3	3	3	6	7	4	6.8	6.8	6.8	15.8	18	8.7	4172600	3617500	2738700	29234000	6771000	17970000	12054000	7537200	8019000	26927000	27756000	22193000
P11986	P11986	sp|P11986|INO1_YEAST Inositol-3-phosphate synthase OS=Saccharomyces cerevisiae (strain ATCC 204508 / S288c) OX=559292 GN=INO1 PE=1 SV=3	1	1	1	59.641	1	1	1	1	1	1	1	1	1	1	1	1	2.1	2.1	2.1	2.1	2.1	2.1	1813800	1345600	1537700	2168600	657410	969070	0	0	0	0	0	0
P12385	P12385	sp|P12385|ERF1_YEAST Eukaryotic peptide chain release factor subunit 1 OS=Saccharomyces cerevisiae (strain ATCC 204508 / S288c) OX=559292 GN=SUP45 PE=1 SV=2	2	2	1	49.005	1	1	1	1	0	2	1	1	1	1	0	2	3	3	3	3	0	5.5	754050	785090	540130	2019800	0	1721000	0	0	0	0	0	0
P12612	P12612	sp|P12612|TCPA_YEAST T-complex protein 1 subunit alpha OS=Saccharomyces cerevisiae (strain ATCC 204508 / S288c) OX=559292 GN=TCP1 PE=1 SV=2	1	1	1	60.48	0	0	0	0	0	0	0	0	0	0	0	0	0	0	0	0	0	0	0	0	0	0	0	0	0	0	0	0	0	0
P12685	P12685	sp|P12685|TRK1_YEAST High-affinity potassium transport protein OS=Saccharomyces cerevisiae (strain ATCC 204508 / S288c) OX=559292 GN=TRK1 PE=1 SV=1	5	5	1	141.07	2	4	4	4	4	3	2	4	4	4	4	3	2.4	3.9	3.9	4	3.9	3.2	1729800	3936200	2267200	4524700	1024800	1865700	96787000	74785000	78313000	79789000	71534000	49359000
P12686	P12686	sp|P12686|RT13_YEAST 37S ribosomal protein MRP13, mitochondrial OS=Saccharomyces cerevisiae (strain ATCC 204508 / S288c) OX=559292 GN=MRP13 PE=1 SV=2	4	4	1	38.988	3	2	1	4	2	4	3	2	1	4	2	4	16.8	10.9	5.3	26	10.9	26	1918600	1850000	793870	9958900	1477500	9199200	4252200	5641000	0	10371000	11565000	12137000
P12687	P12687	sp|P12687|RM02_YEAST 54S ribosomal protein L2, mitochondrial OS=Saccharomyces cerevisiae (strain ATCC 204508 / S288c) OX=559292 GN=MRP7 PE=1 SV=1	6	6	1	43.226	5	2	1	4	3	5	5	2	1	4	3	5	16.7	6.5	3	13.7	7.5	13.7	4457400	1453500	119340	6425600	1042600	8108800	9971500	8659600	0	11894000	0	12717000
P12688;P18961	P12688;P18961	sp|P12688|YPK1_YEAST Serine/threonine-protein kinase YPK1 OS=Saccharomyces cerevisiae (strain ATCC 204508 / S288c) OX=559292 GN=YPK1 PE=1 SV=2;sp|P18961|YPK2_YEAST Serine/threonine-protein kinase YPK2/YKR2 OS=Saccharomyces cerevisiae (strain ATCC 204508 /	4;2	4;2	2	76.479	1	2	2	3	4	3	1	2	2	3	4	3	1.9	4	3.1	5.7	7.6	6.5	311720	463610	189800	1708600	557090	1120700	0	2895300	0	2914000	4957200	2542000
P12695	P12695	sp|P12695|ODP2_YEAST Dihydrolipoyllysine-residue acetyltransferase component of pyruvate dehydrogenase complex, mitochondrial OS=Saccharomyces cerevisiae (strain ATCC 204508 / S288c) OX=559292 GN=LAT1 PE=1 SV=1	8	8	1	51.817	7	7	5	7	7	7	7	7	5	7	7	7	15.4	15.4	9.8	15.4	16.2	15.4	17130000	12577000	8593000	27151000	11317000	19568000	30976000	24815000	23286000	28417000	52208000	23877000
P12709	P12709	sp|P12709|G6PI_YEAST Glucose-6-phosphate isomerase OS=Saccharomyces cerevisiae (strain ATCC 204508 / S288c) OX=559292 GN=PGI1 PE=1 SV=3	6	6	1	61.298	3	4	3	4	5	5	3	4	3	4	5	5	8.8	11.4	8.8	11.4	13.9	17.5	1267000	1483300	2110300	2996800	586450	3367900	3877300	4532000	6960500	4598700	4422700	3750200
P13099	P13099	sp|P13099|TOP3_YEAST DNA topoisomerase 3 OS=Saccharomyces cerevisiae (strain ATCC 204508 / S288c) OX=559292 GN=TOP3 PE=1 SV=1	1	1	1	74.37	1	1	1	1	1	1	1	1	1	1	1	1	1.1	1.1	1.1	1.1	1.1	1.1	1287200	1252900	1318000	1711900	384890	1410100	0	0	0	0	0	0
P13181	P13181	sp|P13181|GAL2_YEAST Galactose transporter OS=Saccharomyces cerevisiae (strain ATCC 204508 / S288c) OX=559292 GN=GAL2 PE=1 SV=3	8	8	1	63.625	8	8	8	8	5	8	8	8	8	8	5	8	18.3	18.3	18.3	18.3	12.7	18.3	49345000	84489000	71557000	189490000	9532000	127400000	58092000	103210000	98000000	142870000	60497000	86736000
P13587;Q01896;Q12691	P13587;Q01896;Q12691	sp|P13587|ATN1_YEAST Sodium transport ATPase 1 OS=Saccharomyces cerevisiae (strain ATCC 204508 / S288c) OX=559292 GN=ENA1 PE=1 SV=1;sp|Q01896|ATN2_YEAST Sodium transport ATPase 2 OS=Saccharomyces cerevisiae (strain ATCC 204508 / S288c) OX=559292 GN=ENA2 PE	2;2;1	2;2;1	3	120.36	1	1	0	1	1	1	1	1	0	1	1	1	1.3	1.3	0	1.3	1.3	1.3	43042	56042	0	87341	14715	53447	0	0	0	0	0	0
P13711	P13711	sp|P13711|ACOX_YEAST Acyl-coenzyme A oxidase OS=Saccharomyces cerevisiae (strain ATCC 204508 / S288c) OX=559292 GN=POX1 PE=3 SV=2	9	9	1	84.041	0	0	0	0	1	1	0	0	0	0	1	1	0	0	0	0	1.9	1.9	0	0	0	0	73268	149510	0	0	0	0	0	0
P14020	P14020	sp|P14020|DPM1_YEAST Dolichol-phosphate mannosyltransferase OS=Saccharomyces cerevisiae (strain ATCC 204508 / S288c) OX=559292 GN=DPM1 PE=1 SV=3	4	4	1	30.362	3	2	2	2	3	3	3	2	2	2	3	3	21.3	10.5	10.5	10.5	15.7	15.7	8700100	12991000	16276000	11806000	2492700	10721000	59149000	75507000	61590000	61338000	61610000	62723000
P14063	P14063	sp|P14063|RM31_YEAST 54S ribosomal protein L31, mitochondrial OS=Saccharomyces cerevisiae (strain ATCC 204508 / S288c) OX=559292 GN=MRPL31 PE=1 SV=1	2	2	1	15.52	2	2	2	2	2	2	2	2	2	2	2	2	16	16	16	16	16	16	16931000	16716000	9938800	19711000	7303400	20405000	15310000	15573000	12369000	21077000	15301000	15100000
P14066	P14066	sp|P14066|CBS1_YEAST Cytochrome b translational activator protein CBS1, mitochondrial OS=Saccharomyces cerevisiae (strain ATCC 204508 / S288c) OX=559292 GN=CBS1 PE=1 SV=2	6	6	1	26.586	1	1	1	1	1	0	1	1	1	1	1	0	4.4	4.4	4.4	4.4	4.4	0	60937	94412	81601	193770	44849	0	0	0	0	0	0	0
P14120	P14120	sp|P14120|RL30_YEAST 60S ribosomal protein L30 OS=Saccharomyces cerevisiae (strain ATCC 204508 / S288c) OX=559292 GN=RPL30 PE=1 SV=3	2	2	1	11.415	2	2	2	2	2	2	2	2	2	2	2	2	29.5	29.5	29.5	29.5	29.5	29.5	4848000	3835300	7849100	34560000	511910	12577000	5144900	4808600	6292600	21875000	3348000	6785900
P14126	P14126	sp|P14126|RL3_YEAST 60S ribosomal protein L3 OS=Saccharomyces cerevisiae (strain ATCC 204508 / S288c) OX=559292 GN=RPL3 PE=1 SV=4	8	8	1	43.757	5	5	5	4	7	4	5	5	5	4	7	4	19.9	18.1	18.1	16.3	26.1	16	11619000	7223000	7576200	15641000	2013800	18760000	31470000	41099000	38165000	32100000	10026000	33773000
P14540	P14540	sp|P14540|ALF_YEAST Fructose-bisphosphate aldolase OS=Saccharomyces cerevisiae (strain ATCC 204508 / S288c) OX=559292 GN=FBA1 PE=1 SV=3	6	6	1	39.62	5	5	4	5	3	6	5	5	4	5	3	6	25.6	19.5	14.8	25.6	8.6	31.8	28735000	13848000	15740000	78406000	9355800	58523000	54978000	44498000	60519000	64543000	72863000	54386000
P14742	P14742	sp|P14742|GFA1_YEAST Glutamine--fructose-6-phosphate aminotransferase [isomerizing] OS=Saccharomyces cerevisiae (strain ATCC 204508 / S288c) OX=559292 GN=GFA1 PE=1 SV=4	1	1	1	80.046	0	1	1	1	0	1	0	1	1	1	0	1	0	2	2	2	0	2	0	154220	173750	1672300	0	248060	0	0	0	0	0	0
P14772	P14772	sp|P14772|BPT1_YEAST Bile pigment transporter 1 OS=Saccharomyces cerevisiae (strain ATCC 204508 / S288c) OX=559292 GN=BPT1 PE=1 SV=2	1	1	1	176.87	1	1	1	1	0	1	1	1	1	1	0	1	0.8	0.8	0.8	0.8	0	0.8	1243200	892370	505420	983530	0	415310	0	0	0	0	0	0
P14906	P14906	sp|P14906|SEC63_YEAST Protein translocation protein SEC63 OS=Saccharomyces cerevisiae (strain ATCC 204508 / S288c) OX=559292 GN=SEC63 PE=1 SV=2	2	2	1	75.344	1	1	1	1	1	1	1	1	1	1	1	1	1.2	1.2	1.2	1.2	1.2	1.2	88875	209900	150650	908410	51442	560200	0	0	0	0	0	0
P14908	P14908	sp|P14908|MTF1_YEAST Mitochondrial transcription factor 1 OS=Saccharomyces cerevisiae (strain ATCC 204508 / S288c) OX=559292 GN=MTF1 PE=1 SV=4	1	1	1	39.726	0	0	0	1	1	1	0	0	0	1	1	1	0	0	0	4.4	4.4	4.4	0	0	0	3574600	407080	980300	0	0	0	0	0	0
P15019	P15019	sp|P15019|TAL1_YEAST Transaldolase OS=Saccharomyces cerevisiae (strain ATCC 204508 / S288c) OX=559292 GN=TAL1 PE=1 SV=4	5	5	1	37.036	2	5	3	3	4	4	2	5	3	3	4	4	6.6	18.5	9.9	11.6	15.5	15.2	1053700	2658800	2224600	7989300	1900200	6173700	4608500	5226800	6743900	10247000	6397400	7297800
P15108	P15108	sp|P15108|HSC82_YEAST ATP-dependent molecular chaperone HSC82 OS=Saccharomyces cerevisiae (strain ATCC 204508 / S288c) OX=559292 GN=HSC82 PE=1 SV=4	21	6	1	80.899	7	14	10	18	16	14	2	4	3	5	4	3	12.5	23.3	16	26.8	24.7	22.7	350100	1806800	1143400	4914600	1306200	3646900	3441900	6575500	5315500	6722700	7212900	10085000
P15179	P15179	sp|P15179|SYDM_YEAST Aspartate--tRNA ligase, mitochondrial OS=Saccharomyces cerevisiae (strain ATCC 204508 / S288c) OX=559292 GN=MSD1 PE=1 SV=1	3	3	1	75.46	1	2	1	1	3	3	1	2	1	1	3	3	2.7	4.4	2.7	2.7	5.6	5.6	463690	206230	394620	678040	200820	1496200	0	3142100	0	0	2660200	4364200
P15202	P15202	sp|P15202|CATA_YEAST Peroxisomal catalase A OS=Saccharomyces cerevisiae (strain ATCC 204508 / S288c) OX=559292 GN=CTA1 PE=1 SV=1	4	4	1	58.555	0	0	0	2	1	1	0	0	0	2	1	1	0	0	0	3.5	2.1	2.1	0	0	0	309890	37673	62532	0	0	0	1743400	0	0
P15365	P15365	sp|P15365|DAL5_YEAST Allantoate permease OS=Saccharomyces cerevisiae (strain ATCC 204508 / S288c) OX=559292 GN=DAL5 PE=1 SV=1	1	1	1	60.849	0	1	1	0	0	0	0	1	1	0	0	0	0	2.9	2.9	0	0	0	0	461530	833180	0	0	0	0	0	0	0	0	0
P15424	P15424	sp|P15424|MS116_YEAST ATP-dependent RNA helicase MSS116, mitochondrial OS=Saccharomyces cerevisiae (strain ATCC 204508 / S288c) OX=559292 GN=MSS116 PE=1 SV=1	21	21	1	76.268	14	16	17	16	14	19	14	16	17	16	14	19	23.5	27.3	27.4	24.8	24.1	33	22501000	20500000	16011000	44815000	10857000	46169000	36242000	33267000	28350000	30929000	36302000	35240000
P15992	P15992	sp|P15992|HSP26_YEAST Heat shock protein 26 OS=Saccharomyces cerevisiae (strain ATCC 204508 / S288c) OX=559292 GN=HSP26 PE=1 SV=3	6	6	1	23.879	4	3	3	4	4	3	4	3	3	4	4	3	30.4	19.6	26.6	30.4	30.4	26.6	9282200	7707400	7001200	18985000	6480700	9253400	10319000	8741100	8507200	9752100	12665000	7529200
P16140	P16140	sp|P16140|VATB_YEAST V-type proton ATPase subunit B OS=Saccharomyces cerevisiae (strain ATCC 204508 / S288c) OX=559292 GN=VMA2 PE=1 SV=2	7	7	1	57.749	3	3	3	5	4	5	3	3	3	5	4	5	5	5	5	12	7.7	12	1192000	631640	650440	4070100	1372000	2576000	4614600	4300700	3642200	6247700	7064200	4942100
P16387	P16387	sp|P16387|ODPA_YEAST Pyruvate dehydrogenase E1 component subunit alpha, mitochondrial OS=Saccharomyces cerevisiae (strain ATCC 204508 / S288c) OX=559292 GN=PDA1 PE=1 SV=2	18	18	1	46.343	16	18	15	16	15	18	16	18	15	16	15	18	36.7	45.5	39.3	43.3	34.8	45.5	78010000	56629000	40584000	126190000	29808000	91367000	76749000	62515000	62732000	76677000	86141000	68978000
P16451	P16451	sp|P16451|ODPX_YEAST Pyruvate dehydrogenase complex protein X component, mitochondrial OS=Saccharomyces cerevisiae (strain ATCC 204508 / S288c) OX=559292 GN=PDX1 PE=1 SV=1	5	5	1	45.361	2	3	2	2	1	3	2	3	2	2	1	3	9	16.8	9	9	3.7	16.8	4018000	2166600	1803100	6983400	1190700	6162600	12303000	7636200	6378700	9813700	13651000	8038200
P16474	P16474	sp|P16474|BIP_YEAST Endoplasmic reticulum chaperone BiP OS=Saccharomyces cerevisiae (strain ATCC 204508 / S288c) OX=559292 GN=KAR2 PE=1 SV=1	3	2	1	74.467	2	2	2	3	1	2	1	1	1	2	0	1	3.2	3.2	3.2	4.4	1.8	3.2	162030	135150	142210	606780	0	208230	0	0	0	0	0	0
P16521;P53978	P16521	sp|P16521|EF3A_YEAST Elongation factor 3A OS=Saccharomyces cerevisiae (strain ATCC 204508 / S288c) OX=559292 GN=YEF3 PE=1 SV=4	13;1	13;1	2	115.94	9	8	10	11	7	12	9	8	10	11	7	12	12.6	11	15.6	15.8	7.8	16.9	4321800	4349200	3671900	13064000	2671100	14274000	9427900	10362000	9525000	14044000	15397000	16085000
P16547	P16547	sp|P16547|OM45_YEAST Mitochondrial outer membrane protein OM45 OS=Saccharomyces cerevisiae (strain ATCC 204508 / S288c) OX=559292 GN=OM45 PE=1 SV=2	16	16	1	44.58	13	14	13	11	14	12	13	14	13	11	14	12	35.4	38.2	34.6	31.8	37.2	34.6	75140000	66717000	42755000	93462000	37445000	100990000	94291000	97582000	74986000	69103000	102160000	83709000
P16622	P16622	sp|P16622|HEMH_YEAST Ferrochelatase, mitochondrial OS=Saccharomyces cerevisiae (strain ATCC 204508 / S288c) OX=559292 GN=HEM15 PE=1 SV=1	5	5	1	44.596	0	3	2	5	2	5	0	3	2	5	2	5	0	13.5	8.1	19.6	7.6	19.6	0	1499700	651880	12615000	964880	8784200	0	7581900	0	15816000	8037700	12468000
P16861	P16861	sp|P16861|PFKA1_YEAST ATP-dependent 6-phosphofructokinase subunit alpha OS=Saccharomyces cerevisiae (strain ATCC 204508 / S288c) OX=559292 GN=PFK1 PE=1 SV=1	2	2	1	107.97	1	1	1	1	1	2	1	1	1	1	1	2	2	1.6	2	2	1.6	3.6	60694	50958	175810	478880	13984	383840	0	0	0	0	0	0
P16862	P16862	sp|P16862|PFKA2_YEAST ATP-dependent 6-phosphofructokinase subunit beta OS=Saccharomyces cerevisiae (strain ATCC 204508 / S288c) OX=559292 GN=PFK2 PE=1 SV=4	2	2	1	104.62	0	1	0	1	1	1	0	1	0	1	1	1	0	2.5	0	1.1	2.5	2.5	0	114530	0	0	325420	88973	0	0	0	0	0	0
P29453;P17076	P29453;P17076	sp|P29453|RL8B_YEAST 60S ribosomal protein L8-B OS=Saccharomyces cerevisiae (strain ATCC 204508 / S288c) OX=559292 GN=RPL8B PE=1 SV=3;sp|P17076|RL8A_YEAST 60S ribosomal protein L8-A OS=Saccharomyces cerevisiae (strain ATCC 204508 / S288c) OX=559292 GN=RPL8	5;5	5;5	2	28.111	4	5	4	3	3	4	4	5	4	3	3	4	17.6	20.7	17.6	13.3	11.7	17.6	15945000	16545000	14191000	14571000	5399200	21025000	22578000	22756000	27386000	20901000	21847000	20263000
P17255	P17255	sp|P17255|VATA_YEAST V-type proton ATPase catalytic subunit A OS=Saccharomyces cerevisiae (strain ATCC 204508 / S288c) OX=559292 GN=VMA1 PE=1 SV=3	6	6	1	118.64	2	4	3	4	5	4	2	4	3	4	5	4	2.1	5.1	3.8	5.1	5.8	4.8	686120	549220	387850	1054700	185990	775600	0	3585500	2906300	4768000	2294400	4041400
P17442	P17442	sp|P17442|PHO81_YEAST Phosphate system positive regulatory protein PHO81 OS=Saccharomyces cerevisiae (strain ATCC 204508 / S288c) OX=559292 GN=PHO81 PE=1 SV=2	1	1	1	134.03	1	1	1	1	0	1	1	1	1	1	0	1	1	1	1	1	0	1	913600	1224200	856600	1529800	0	1528700	0	0	0	0	0	0
P17505	P17505	sp|P17505|MDHM_YEAST Malate dehydrogenase, mitochondrial OS=Saccharomyces cerevisiae (strain ATCC 204508 / S288c) OX=559292 GN=MDH1 PE=1 SV=2	15	15	1	35.65	10	11	9	15	10	13	10	11	9	15	10	13	42.5	47.6	38.6	68.3	41.9	63.5	87597000	62884000	32393000	144940000	32504000	118040000	56530000	49415000	33212000	53527000	56035000	50577000
P17536	P17536	sp|P17536|TPM1_YEAST Tropomyosin-1 OS=Saccharomyces cerevisiae (strain ATCC 204508 / S288c) OX=559292 GN=TPM1 PE=1 SV=1	1	1	1	23.54	0	0	0	0	0	0	0	0	0	0	0	0	0	0	0	0	0	0	0	0	0	0	0	0	0	0	0	0	0	0
P17558	P17558	sp|P17558|RTPT_YEAST 37S ribosomal protein PET123, mitochondrial OS=Saccharomyces cerevisiae (strain ATCC 204508 / S288c) OX=559292 GN=PET123 PE=1 SV=1	5	5	1	35.998	3	2	2	3	2	3	3	2	2	3	2	3	13.8	6	6	13.8	7.2	13.8	6233400	7073700	3265200	11269000	1753100	9777900	17784000	15592000	10205000	16938000	0	18256000
P17695	P17695	sp|P17695|GLRX2_YEAST Glutaredoxin-2 OS=Saccharomyces cerevisiae (strain ATCC 204508 / S288c) OX=559292 GN=GRX2 PE=1 SV=3	4	4	1	15.861	2	2	3	3	3	3	2	2	3	3	3	3	14.7	14.7	24.5	24.5	24.5	24.5	5419200	4443200	3193000	35694000	2774200	12250000	6518300	6202800	5441300	12804000	10087000	6213700
P17709	P17709	sp|P17709|HXKG_YEAST Glucokinase-1 OS=Saccharomyces cerevisiae (strain ATCC 204508 / S288c) OX=559292 GN=GLK1 PE=1 SV=1	5	5	1	55.377	4	4	4	4	4	5	4	4	4	4	4	5	11.6	11.6	11.6	11.6	10	14.4	6345500	5099300	4581700	16320000	2566100	13466000	12966000	13995000	12736000	20739000	19606000	15268000
P17967	P17967	sp|P17967|PDI_YEAST Protein disulfide-isomerase OS=Saccharomyces cerevisiae (strain ATCC 204508 / S288c) OX=559292 GN=PDI1 PE=1 SV=2	6	6	1	58.226	5	5	5	5	6	6	5	5	5	5	6	6	12.3	12.3	12.3	12.1	15.5	15.5	1939100	1749500	1987200	5713400	1077300	4914900	5515100	5481000	6197500	5808200	7191700	6070200
P18239;P18238	P18239	sp|P18239|ADT2_YEAST ADP,ATP carrier protein 2 OS=Saccharomyces cerevisiae (strain ATCC 204508 / S288c) OX=559292 GN=PET9 PE=1 SV=2	13;3	12;2	2	34.426	12	13	11	13	8	13	11	12	10	12	7	12	39.6	43.7	36.8	43.7	26.4	43.7	947820000	864680000	705810000	1989500000	637720000	1263700000	1105000000	1251900000	1241400000	1835500000	1937500000	1243900000
P18409	P18409	sp|P18409|MDM10_YEAST Mitochondrial distribution and morphology protein 10 OS=Saccharomyces cerevisiae (strain ATCC 204508 / S288c) OX=559292 GN=MDM10 PE=1 SV=5	1	1	1	56.236	1	1	1	1	0	1	1	1	1	1	0	1	5.3	5.3	5.3	5.3	0	5.3	493620	857530	273550	939520	0	1477600	0	0	0	0	0	0
P18411	P18411	sp|P18411|FUN14_YEAST Protein FUN14 OS=Saccharomyces cerevisiae (strain ATCC 204508 / S288c) OX=559292 GN=FUN14 PE=1 SV=3	2	2	1	22.063	1	2	2	2	1	2	1	2	2	2	1	2	9.6	17.2	17.2	17.2	9.6	17.2	9791100	6759300	5780200	15736000	3224400	11217000	8211900	7936700	7435300	7021700	7947700	6050900
P18496	P18496	sp|P18496|ATP10_YEAST Mitochondrial ATPase complex subunit ATP10 OS=Saccharomyces cerevisiae (strain ATCC 204508 / S288c) OX=559292 GN=ATP10 PE=1 SV=2	3	3	1	32.094	3	3	2	3	1	3	3	3	2	3	1	3	12.2	12.2	8.6	12.2	2.9	12.2	1450300	1595500	257220	4853000	413240	3255000	2791600	2767900	0	7802600	0	3957800
P18544	P18544	sp|P18544|ARGD_YEAST Acetylornithine aminotransferase, mitochondrial OS=Saccharomyces cerevisiae (strain ATCC 204508 / S288c) OX=559292 GN=ARG8 PE=1 SV=1	3	3	1	46.681	0	0	0	0	0	0	0	0	0	0	0	0	0	0	0	0	0	0	0	0	0	0	0	0	0	0	0	0	0	0
P18900	P18900	sp|P18900|COQ1_YEAST Hexaprenyl pyrophosphate synthase, mitochondrial OS=Saccharomyces cerevisiae (strain ATCC 204508 / S288c) OX=559292 GN=COQ1 PE=1 SV=1	7	7	1	52.559	3	3	2	5	4	6	3	3	2	5	4	6	7.8	7.2	4.7	15.6	9.7	18	3327500	2753400	966440	10620000	2256800	11419000	9624100	8216500	8070500	16488000	14827000	16060000
P19073	P19073	sp|P19073|CDC42_YEAST Cell division control protein 42 OS=Saccharomyces cerevisiae (strain ATCC 204508 / S288c) OX=559292 GN=CDC42 PE=1 SV=2	2	2	1	21.322	2	2	2	2	2	2	2	2	2	2	2	2	14.7	14.7	14.7	14.7	14.7	14.7	23577000	26445000	13527000	62336000	3594800	43429000	14701000	21734000	20409000	28167000	11169000	25529000
P19097	P19097	sp|P19097|FAS2_YEAST Fatty acid synthase subunit alpha OS=Saccharomyces cerevisiae (strain ATCC 204508 / S288c) OX=559292 GN=FAS2 PE=1 SV=2	11	11	1	206.94	7	9	9	7	7	10	7	9	9	7	7	10	5.7	7	7.3	5.2	4.6	7.9	1007100	990790	1262200	1609100	505770	1533400	5391100	7175600	7710000	7206300	7391200	5088700
P19146	P19146	sp|P19146|ARF2_YEAST ADP-ribosylation factor 2 OS=Saccharomyces cerevisiae (strain ATCC 204508 / S288c) OX=559292 GN=ARF2 PE=1 SV=3	6	2	1	20.657	1	3	2	5	3	4	0	1	0	1	2	1	4.4	16	10.5	35.4	19.3	27.6	0	133230	0	851740	862420	999890	0	0	0	0	2894200	0
P19262	P19262	sp|P19262|ODO2_YEAST Dihydrolipoyllysine-residue succinyltransferase component of 2-oxoglutarate dehydrogenase complex, mitochondrial OS=Saccharomyces cerevisiae (strain ATCC 204508 / S288c) OX=559292 GN=KGD2 PE=1 SV=2	7	7	1	50.43	6	5	7	7	7	7	6	5	7	7	7	7	24.6	21.2	29.8	29.8	29.8	29.8	45898000	23211000	25648000	44732000	19033000	53763000	43720000	31083000	35460000	29295000	47171000	38099000
P19414	P19414	sp|P19414|ACON_YEAST Aconitate hydratase, mitochondrial OS=Saccharomyces cerevisiae (strain ATCC 204508 / S288c) OX=559292 GN=ACO1 PE=1 SV=2	31	31	1	85.367	27	24	26	29	23	28	27	24	26	29	23	28	47.3	40.2	44.5	48.5	34.7	47.4	229960000	182730000	138170000	467720000	132640000	391730000	292410000	252660000	231030000	294700000	358000000	298760000
P19516	P19516	sp|P19516|COX11_YEAST Cytochrome c oxidase assembly protein COX11, mitochondrial OS=Saccharomyces cerevisiae (strain ATCC 204508 / S288c) OX=559292 GN=COX11 PE=1 SV=2	2	2	1	34.044	1	1	1	2	1	1	1	1	1	2	1	1	4.3	4.3	4.3	8.7	4.3	4.3	477400	851080	511240	1964400	1211600	916690	2192500	2639400	2476100	2233500	5443900	2248600
P19657	P19657	sp|P19657|PMA2_YEAST Plasma membrane ATPase 2 OS=Saccharomyces cerevisiae (strain ATCC 204508 / S288c) OX=559292 GN=PMA2 PE=1 SV=3	17	4	1	102.17	13	13	13	14	12	13	0	0	0	1	0	0	17	17	17	18.4	13.6	17	0	0	0	70742	0	0	0	0	0	0	0	0
P19882	P19882	sp|P19882|HSP60_YEAST Heat shock protein 60, mitochondrial OS=Saccharomyces cerevisiae (strain ATCC 204508 / S288c) OX=559292 GN=HSP60 PE=1 SV=1	22	22	1	60.751	22	20	21	21	19	22	22	20	21	21	19	22	46.2	42	46	44.1	40.9	46.2	117790000	108650000	56174000	294790000	103810000	269500000	104550000	74598000	67479000	128290000	207800000	160610000
P19955	P19955	sp|P19955|RT31_YEAST 37S ribosomal protein YMR-31, mitochondrial OS=Saccharomyces cerevisiae (strain ATCC 204508 / S288c) OX=559292 GN=YMR31 PE=1 SV=1	5	5	1	13.689	2	2	2	3	4	2	2	2	2	3	4	2	17.1	17.1	17.1	26	40.7	17.1	17120000	16781000	12694000	36866000	8527800	20806000	17334000	17954000	16909000	14297000	12641000	14525000
P19956	P19956	sp|P19956|RM44_YEAST 54S ribosomal protein L44, mitochondrial OS=Saccharomyces cerevisiae (strain ATCC 204508 / S288c) OX=559292 GN=MRPL44 PE=1 SV=1	1	1	1	11.476	1	1	0	1	1	1	1	1	0	1	1	1	20.4	20.4	0	20.4	20.4	20.4	3603000	2597700	0	5327700	1385200	5329500	0	0	0	0	0	0
P20081	P20081	sp|P20081|FKBP_YEAST FK506-binding protein 1 OS=Saccharomyces cerevisiae (strain ATCC 204508 / S288c) OX=559292 GN=FPR1 PE=1 SV=2	1	1	1	12.158	1	1	0	0	1	1	1	1	0	0	1	1	7.9	7.9	0	0	7.9	7.9	361450	382230	0	0	249120	219870	0	0	0	0	0	0
P20424	P20424	sp|P20424|SRP54_YEAST Signal recognition particle subunit SRP54 OS=Saccharomyces cerevisiae (strain ATCC 204508 / S288c) OX=559292 GN=SRP54 PE=1 SV=2	2	2	1	59.624	1	1	1	2	1	1	1	1	1	2	1	1	2	2	2	5.4	2	2	1826500	1559600	408000	1256300	305020	1810200	0	0	0	0	0	0
P20448	P20448	sp|P20448|DBP4_YEAST ATP-dependent RNA helicase HCA4 OS=Saccharomyces cerevisiae (strain ATCC 204508 / S288c) OX=559292 GN=HCA4 PE=1 SV=2	1	1	1	87.192	0	1	0	0	0	0	0	1	0	0	0	0	0	1.7	0	0	0	0	0	0	0	0	0	0	0	0	0	0	0	0
P20449	P20449	sp|P20449|DBP5_YEAST ATP-dependent RNA helicase DBP5 OS=Saccharomyces cerevisiae (strain ATCC 204508 / S288c) OX=559292 GN=DBP5 PE=1 SV=2	1	1	1	53.873	0	0	0	0	1	0	0	0	0	0	1	0	0	0	0	0	2.7	0	0	0	0	0	75187	0	0	0	0	0	0	0
P20606	P20606	sp|P20606|SAR1_YEAST Small COPII coat GTPase SAR1 OS=Saccharomyces cerevisiae (strain ATCC 204508 / S288c) OX=559292 GN=SAR1 PE=1 SV=1	6	6	1	21.45	4	4	4	5	5	5	4	4	4	5	5	5	28.9	24.7	26.3	35.8	35.8	35.8	5614000	8421400	8070100	42067000	10729000	26054000	8399800	14952000	8738000	24452000	22802000	19549000
P20967	P20967	sp|P20967|ODO1_YEAST 2-oxoglutarate dehydrogenase, mitochondrial OS=Saccharomyces cerevisiae (strain ATCC 204508 / S288c) OX=559292 GN=KGD1 PE=1 SV=2	34	34	1	114.41	34	32	30	32	26	33	34	32	30	32	26	33	46.9	46.3	44	45	34.6	45.9	184680000	136690000	113410000	360890000	52325000	260410000	148720000	132160000	128680000	158750000	112950000	146800000
P21147	P21147	sp|P21147|ACO1_YEAST Acyl-CoA desaturase 1 OS=Saccharomyces cerevisiae (strain ATCC 204508 / S288c) OX=559292 GN=OLE1 PE=1 SV=2	1	1	1	58.402	0	1	0	0	1	0	0	1	0	0	1	0	0	3.1	0	0	3.1	0	0	153390	0	0	249910	0	0	0	0	0	0	0
P21264	P21264	sp|P21264|PUR6_YEAST Phosphoribosylaminoimidazole carboxylase OS=Saccharomyces cerevisiae (strain ATCC 204508 / S288c) OX=559292 GN=ADE2 PE=1 SV=1	1	1	1	62.339	1	1	1	1	1	1	1	1	1	1	1	1	2.1	2.1	2.1	2.1	2.1	2.1	4577900	3787900	3648300	6852100	989900	4527300	0	0	0	0	0	0
P21306	P21306	sp|P21306|ATP5E_YEAST ATP synthase subunit epsilon, mitochondrial OS=Saccharomyces cerevisiae (strain ATCC 204508 / S288c) OX=559292 GN=ATP15 PE=1 SV=2	3	3	1	6.7425	3	3	3	3	3	3	3	3	3	3	3	3	56.5	56.5	56.5	56.5	56.5	56.5	153970000	111780000	85865000	138090000	28476000	125840000	62092000	44564000	43324000	33795000	32355000	32936000
P21560	P21560	sp|P21560|CBP3_YEAST Protein CBP3, mitochondrial OS=Saccharomyces cerevisiae (strain ATCC 204508 / S288c) OX=559292 GN=CBP3 PE=1 SV=1	18	18	1	39.083	16	16	16	18	16	17	16	16	16	18	16	17	50.1	50.1	50.1	53.7	47.5	50.7	10429000000	8988400000	10222000000	11588000000	4434300000	11065000000	5659800000	5338000000	6975700000	3387400000	5659800000	4198400000
P21576	P21576	sp|P21576|VPS1_YEAST Vacuolar protein sorting-associated protein 1 OS=Saccharomyces cerevisiae (strain ATCC 204508 / S288c) OX=559292 GN=VPS1 PE=1 SV=2	3	3	1	78.736	1	2	2	2	3	2	1	2	2	2	3	2	2.1	3.8	3.3	3.8	5	3.8	434860	272150	231650	1868000	700370	661490	0	2716700	0	4640000	9776900	0
P21592	P21592	sp|P21592|COX10_YEAST Protoheme IX farnesyltransferase, mitochondrial OS=Saccharomyces cerevisiae (strain ATCC 204508 / S288c) OX=559292 GN=COX10 PE=3 SV=1	1	1	1	52.147	1	1	1	1	0	1	1	1	1	1	0	1	1.5	1.5	1.5	1.5	0	1.5	1229700	1701900	737930	3229700	0	1404800	0	0	0	0	0	0
P21734	P21734	sp|P21734|UBC1_YEAST Ubiquitin-conjugating enzyme E2 1 OS=Saccharomyces cerevisiae (strain ATCC 204508 / S288c) OX=559292 GN=UBC1 PE=1 SV=1	1	1	1	24.178	0	0	0	0	1	1	0	0	0	0	1	1	0	0	0	0	5.6	5.6	0	0	0	0	154240	137310	0	0	0	0	0	0
P21771	P21771	sp|P21771|RT28_YEAST 37S ribosomal protein S28, mitochondrial OS=Saccharomyces cerevisiae (strain ATCC 204508 / S288c) OX=559292 GN=MRPS28 PE=1 SV=1	3	3	1	33.057	3	3	2	1	2	3	3	3	2	1	2	3	14.7	14.7	8.4	5.6	11.9	14.7	6536800	6974100	2774600	9232600	2037700	9908900	13276000	15457000	13158000	0	12535000	13358000
P21801	P21801	sp|P21801|SDHB_YEAST Succinate dehydrogenase [ubiquinone] iron-sulfur subunit, mitochondrial OS=Saccharomyces cerevisiae (strain ATCC 204508 / S288c) OX=559292 GN=SDH2 PE=1 SV=1	8	8	1	30.231	8	8	8	8	7	8	8	8	8	8	7	8	30.1	30.1	30.1	30.1	25.9	30.1	154260000	133360000	112460000	294290000	85485000	240290000	109330000	122350000	106130000	110220000	139050000	126310000
P21954	P21954	sp|P21954|IDHP_YEAST Isocitrate dehydrogenase [NADP], mitochondrial OS=Saccharomyces cerevisiae (strain ATCC 204508 / S288c) OX=559292 GN=IDP1 PE=1 SV=1	17	15	1	48.19	15	16	14	16	10	17	13	14	12	14	8	15	47.4	47.9	45.6	49.3	34.8	49.8	48446000	43681000	31998000	120730000	17886000	124200000	84001000	69052000	62023000	89985000	79596000	111430000
P22035	P22035	sp|P22035|BAS1_YEAST Myb-like DNA-binding protein BAS1 OS=Saccharomyces cerevisiae (strain ATCC 204508 / S288c) OX=559292 GN=BAS1 PE=1 SV=1	1	1	1	89.603	1	1	1	1	0	1	1	1	1	1	0	1	1.7	1.7	1.7	1.7	0	1.7	2910900	3281400	3055400	2171700	0	2810600	0	0	0	0	0	0
P22108	P22108	sp|P22108|APA2_YEAST Diadenosine 5,5-P1,P4-tetraphosphate phosphorylase 2 OS=Saccharomyces cerevisiae (strain ATCC 204508 / S288c) OX=559292 GN=APA2 PE=1 SV=1	1	1	1	36.84	1	1	1	1	1	1	1	1	1	1	1	1	2.2	2.2	2.2	2.2	2.2	2.2	9712700	22876000	13599000	37425000	15050000	60556000	0	0	0	0	0	0
P22133	P22133	sp|P22133|MDHC_YEAST Malate dehydrogenase, cytoplasmic OS=Saccharomyces cerevisiae (strain ATCC 204508 / S288c) OX=559292 GN=MDH2 PE=1 SV=2	2	2	1	40.73	1	2	1	1	2	2	1	2	1	1	2	2	2.1	5.8	2.1	2.1	5.8	5.8	278230	666870	166530	218370	574060	165090	0	2746000	0	0	3294800	0
P22135	P22135	sp|P22135|ATP12_YEAST Protein ATP12, mitochondrial OS=Saccharomyces cerevisiae (strain ATCC 204508 / S288c) OX=559292 GN=ATP12 PE=1 SV=2	3	3	1	36.554	0	0	0	1	2	1	0	0	0	1	2	1	0	0	0	3.7	7.4	3.7	0	0	0	1516000	1010000	1411000	0	0	0	0	5563100	0
P22136	P22136	sp|P22136|AEP2_YEAST ATPase expression protein 2, mitochondrial OS=Saccharomyces cerevisiae (strain ATCC 204508 / S288c) OX=559292 GN=AEP2 PE=1 SV=3	4	4	1	67.523	3	3	3	3	1	4	3	3	3	3	1	4	6.4	6.4	6.4	6.4	2.4	8.8	1046200	918820	634040	2526500	264760	2524800	3861900	3872500	3705000	3997500	0	6238000
P22137	P22137	sp|P22137|CLH_YEAST Clathrin heavy chain OS=Saccharomyces cerevisiae (strain ATCC 204508 / S288c) OX=559292 GN=CHC1 PE=1 SV=1	2	2	1	187.23	1	1	2	2	1	1	1	1	2	2	1	1	0.7	0.7	1.7	1.7	0.7	0.7	30996	49630	102110	477050	17053	132530	0	0	3264800	3320000	0	0
P22202;P09435	P22202;P09435	sp|P22202|HSP74_YEAST Heat shock protein SSA4 OS=Saccharomyces cerevisiae (strain ATCC 204508 / S288c) OX=559292 GN=SSA4 PE=1 SV=3;sp|P09435|HSP73_YEAST Heat shock protein SSA3 OS=Saccharomyces cerevisiae (strain ATCC 204508 / S288c) OX=559292 GN=SSA3 PE=1	5;3	2;1	2	69.65	4	3	3	3	4	5	2	1	1	1	2	2	8.7	6.4	6.4	6.4	8.7	8.9	1499700	606990	145530	2262900	307130	1349400	0	0	0	0	0	0
P22217	P22217	sp|P22217|TRX1_YEAST Thioredoxin-1 OS=Saccharomyces cerevisiae (strain ATCC 204508 / S288c) OX=559292 GN=TRX1 PE=1 SV=3	1	1	1	11.235	0	0	0	0	1	1	0	0	0	0	1	1	0	0	0	0	12.6	12.6	0	0	0	0	109480	253350	0	0	0	0	0	0
P22289	P22289	sp|P22289|QCR9_YEAST Cytochrome b-c1 complex subunit 9, mitochondrial OS=Saccharomyces cerevisiae (strain ATCC 204508 / S288c) OX=559292 GN=QCR9 PE=1 SV=2	1	1	1	7.4763	1	1	1	1	0	1	1	1	1	1	0	1	10.6	10.6	10.6	10.6	0	10.6	236960000	132920000	183640000	2118300000	0	261770000	0	0	0	0	0	0
P22353	P22353	sp|P22353|RM08_YEAST 54S ribosomal protein L8, mitochondrial OS=Saccharomyces cerevisiae (strain ATCC 204508 / S288c) OX=559292 GN=MRPL8 PE=1 SV=4	3	3	1	26.945	3	2	2	2	3	3	3	2	2	2	3	3	20.2	9.2	9.2	9.2	20.2	20.2	5414100	3080500	2164100	6594800	2713500	5956500	7336100	7111600	6855400	7815900	7718200	6428600
P22354	P22354	sp|P22354|RM20_YEAST 54S ribosomal protein L20, mitochondrial OS=Saccharomyces cerevisiae (strain ATCC 204508 / S288c) OX=559292 GN=MRPL20 PE=1 SV=2	2	2	1	22.392	1	2	1	1	1	1	1	2	1	1	1	1	5.1	11.8	5.1	6.7	6.7	5.1	3419700	2133100	3557200	5836700	1299300	5197600	0	0	0	0	0	0
P22438	P22438	sp|P22438|SYMM_YEAST Methionine--tRNA ligase, mitochondrial OS=Saccharomyces cerevisiae (strain ATCC 204508 / S288c) OX=559292 GN=MSM1 PE=1 SV=2	1	1	1	66.734	0	1	0	1	1	1	0	1	0	1	1	1	0	1.6	0	1.6	1.6	1.6	0	187120	0	692250	136840	1294100	0	0	0	0	0	0
P22803	P22803	sp|P22803|TRX2_YEAST Thioredoxin-2 OS=Saccharomyces cerevisiae (strain ATCC 204508 / S288c) OX=559292 GN=TRX2 PE=1 SV=3	1	1	1	11.204	1	1	1	1	1	1	1	1	1	1	1	1	11.5	11.5	11.5	11.5	11.5	11.5	1382200	661360	743820	5421700	961800	3405800	0	0	0	0	0	0
P22943	P22943	sp|P22943|HSP12_YEAST 12 kDa heat shock protein OS=Saccharomyces cerevisiae (strain ATCC 204508 / S288c) OX=559292 GN=HSP12 PE=1 SV=1	2	2	1	11.693	2	2	2	2	2	1	2	2	2	2	2	1	25.7	25.7	25.7	25.7	25.7	10.1	33573000	28440000	25612000	29014000	9114300	28794000	117610000	87699000	106580000	65741000	101180000	0
P23180	P23180	sp|P23180|AIM17_YEAST Probable oxidoreductase AIM17 OS=Saccharomyces cerevisiae (strain ATCC 204508 / S288c) OX=559292 GN=AIM17 PE=1 SV=2	9	9	1	53.134	8	5	6	8	7	8	8	5	6	8	7	8	25.8	15.3	17.8	25.8	20	25.8	20686000	16591000	11236000	86102000	20627000	68328000	33458000	37778000	32329000	75257000	59518000	78210000
P23248	P23248	sp|P23248|RS3A2_YEAST 40S ribosomal protein S1-B OS=Saccharomyces cerevisiae (strain ATCC 204508 / S288c) OX=559292 GN=RPS1B PE=1 SV=3	9	3	1	28.812	6	7	5	6	7	8	1	1	0	1	1	2	24.3	31.4	19.2	22.4	31	34.5	486410	497800	0	2539100	904900	8044500	0	0	0	0	0	0
P23254	P23254	sp|P23254|TKT1_YEAST Transketolase 1 OS=Saccharomyces cerevisiae (strain ATCC 204508 / S288c) OX=559292 GN=TKL1 PE=1 SV=4	4	4	1	73.805	0	1	0	0	1	2	0	1	0	0	1	2	0	1.8	0	0	1.8	3.4	0	40228	0	0	62136	525440	0	0	0	0	0	0
P23291	P23291	sp|P23291|KC11_YEAST Casein kinase I homolog 1 OS=Saccharomyces cerevisiae (strain ATCC 204508 / S288c) OX=559292 GN=YCK1 PE=1 SV=1	1	1	1	61.714	1	1	1	1	1	1	1	1	1	1	1	1	4.1	4.1	4.1	4.1	4.1	4.1	328420	711100	387540	583860	288000	961010	0	0	0	0	0	0
P23301;P19211	P23301	sp|P23301|IF5A1_YEAST Eukaryotic translation initiation factor 5A-1 OS=Saccharomyces cerevisiae (strain ATCC 204508 / S288c) OX=559292 GN=HYP2 PE=1 SV=3	4;1	4;1	2	17.114	3	3	4	4	4	4	3	3	4	4	4	4	16.6	22.9	28	28	28	28	37602000	34741000	31817000	81630000	51045000	113620000	27014000	31515000	27990000	41817000	36590000	53341000
P23500	P23500	sp|P23500|MRS4_YEAST Mitochondrial RNA-splicing protein MRS4 OS=Saccharomyces cerevisiae (strain ATCC 204508 / S288c) OX=559292 GN=MRS4 PE=1 SV=1	1	1	1	33.307	1	1	1	1	1	1	1	1	1	1	1	1	4.6	4.6	4.6	4.6	4.6	4.6	1838200	1360600	1210700	1298100	233350	1174200	0	0	0	0	0	0
P23542	P23542	sp|P23542|AATC_YEAST Aspartate aminotransferase, cytoplasmic OS=Saccharomyces cerevisiae (strain ATCC 204508 / S288c) OX=559292 GN=AAT2 PE=1 SV=3	1	1	1	46.057	0	1	0	1	1	1	0	1	0	1	1	1	0	2.9	0	2.9	2.9	2.9	0	117960	0	1752700	299090	403060	0	0	0	0	0	0
P23641	P23641	sp|P23641|MPCP_YEAST Mitochondrial phosphate carrier protein OS=Saccharomyces cerevisiae (strain ATCC 204508 / S288c) OX=559292 GN=MIR1 PE=1 SV=1	14	14	1	32.812	12	13	14	12	11	13	12	13	14	12	11	13	42.8	43.7	46.3	43.7	42.8	43.7	479470000	479730000	373320000	746890000	132920000	454820000	516450000	591360000	460760000	317080000	386380000	335270000
P23644	P23644	sp|P23644|TOM40_YEAST Mitochondrial import receptor subunit TOM40 OS=Saccharomyces cerevisiae (strain ATCC 204508 / S288c) OX=559292 GN=TOM40 PE=1 SV=1	4	4	1	42.038	4	4	3	3	3	4	4	4	3	3	3	4	19.1	19.1	15	15	14.5	19.1	21135000	9797900	12186000	34957000	6512100	28503000	23973000	14016000	21379000	25521000	12297000	23322000
P23833	P23833	sp|P23833|SCO1_YEAST Protein SCO1, mitochondrial OS=Saccharomyces cerevisiae (strain ATCC 204508 / S288c) OX=559292 GN=SCO1 PE=1 SV=1	2	2	1	33.166	2	1	0	2	0	1	2	1	0	2	0	1	11.5	8.1	0	11.5	0	3.4	618610	467460	0	6579200	0	447210	0	0	0	9515200	0	0
P24280;P33324	P24280;P33324	sp|P24280|SEC14_YEAST SEC14 cytosolic factor OS=Saccharomyces cerevisiae (strain ATCC 204508 / S288c) OX=559292 GN=SEC14 PE=1 SV=3;sp|P33324|YKJ1_YEAST CRAL-TRIO domain-containing protein YKL091C OS=Saccharomyces cerevisiae (strain ATCC 204508 / S288c) OX=	2;1	2;1	2	34.9	2	1	2	2	2	2	2	1	2	2	2	2	6.9	2.6	6.9	6.9	6.9	6.9	529150	586330	340640	2377000	664750	1555800	2294400	0	2594400	3265300	3493100	2993100
P24814	P24814	sp|P24814|GRR1_YEAST SCF E3 ubiquitin ligase complex F-box protein GRR1 OS=Saccharomyces cerevisiae (strain ATCC 204508 / S288c) OX=559292 GN=GRR1 PE=1 SV=1	1	1	1	132.73	1	1	1	1	1	1	1	1	1	1	1	1	1.3	1.3	1.3	1.3	1.3	1.3	8263100	10019000	9434100	7772800	2254600	8783700	0	0	0	0	0	0
P25038	P25038	sp|P25038|IF2M_YEAST Translation initiation factor IF-2, mitochondrial OS=Saccharomyces cerevisiae (strain ATCC 204508 / S288c) OX=559292 GN=IFM1 PE=1 SV=2	1	1	1	75.656	1	1	1	1	1	1	1	1	1	1	1	1	2.7	2.7	2.7	2.7	2.7	2.7	741390	443260	85945	1623400	265260	1085000	3950800	0	0	5387100	0	3971700
P25039	P25039	sp|P25039|EFGM_YEAST Elongation factor G, mitochondrial OS=Saccharomyces cerevisiae (strain ATCC 204508 / S288c) OX=559292 GN=MEF1 PE=1 SV=2	12	12	1	84.573	5	6	4	9	6	11	5	6	4	9	6	11	13.8	12.6	7	21.4	8.3	24.7	2608000	2345800	1659800	19852000	6283400	11530000	9577100	8766400	7576800	21845000	29809000	23866000
P25045	P25045	sp|P25045|LCB1_YEAST Serine palmitoyltransferase 1 OS=Saccharomyces cerevisiae (strain ATCC 204508 / S288c) OX=559292 GN=LCB1 PE=1 SV=2	1	1	1	62.206	0	1	0	1	1	1	0	1	0	1	1	1	0	2.5	0	2.5	2.5	2.5	0	215420	0	242140	153550	590910	0	0	0	0	0	0
P25087	P25087	sp|P25087|ERG6_YEAST Sterol 24-C-methyltransferase OS=Saccharomyces cerevisiae (strain ATCC 204508 / S288c) OX=559292 GN=ERG6 PE=1 SV=4	7	7	1	43.43	5	6	3	5	6	6	5	6	3	5	6	6	15.7	18.5	10.7	15.7	18.5	20.6	6003500	6493700	3706600	11346000	4472600	9634100	7046800	10429000	7532200	6505000	19273000	11255000
P25294	P25294	sp|P25294|SIS1_YEAST Protein SIS1 OS=Saccharomyces cerevisiae (strain ATCC 204508 / S288c) OX=559292 GN=SIS1 PE=1 SV=1	5	5	1	37.59	3	2	2	2	2	3	3	2	2	2	2	3	9.4	9.1	9.4	9.9	9.9	13.1	2288300	1910200	2051500	3082200	292300	6423800	4176900	5195500	5131300	5324900	3181700	6527900
P25345	P25345	sp|P25345|SYNM_YEAST Asparagine--tRNA ligase, mitochondrial OS=Saccharomyces cerevisiae (strain ATCC 204508 / S288c) OX=559292 GN=SLM5 PE=1 SV=1	4	4	1	56.784	3	2	2	2	3	2	3	2	2	2	3	2	8.7	5.7	5.7	5.7	7.9	5.7	1265800	724160	330070	5754000	1293000	3231500	3631000	4646200	0	10877000	8174700	8084300
P25348	P25348	sp|P25348|RM32_YEAST 54S ribosomal protein L32, mitochondrial OS=Saccharomyces cerevisiae (strain ATCC 204508 / S288c) OX=559292 GN=MRPL32 PE=1 SV=1	1	1	1	21.437	1	1	1	1	1	1	1	1	1	1	1	1	6	6	6	6	6	6	7694800	10601000	6718700	16912000	4700800	13689000	0	0	0	0	0	0
P25349	P25349	sp|P25349|YCP4_YEAST Flavoprotein-like protein YCP4 OS=Saccharomyces cerevisiae (strain ATCC 204508 / S288c) OX=559292 GN=YCP4 PE=1 SV=1	2	2	1	26.35	0	0	1	2	0	2	0	0	1	2	0	2	0	0	6.5	12.6	0	12.6	0	0	195270	2773000	0	767040	0	0	0	0	0	0
P25369	P25369	sp|P25369|LSB5_YEAST LAS seventeen-binding protein 5 OS=Saccharomyces cerevisiae (strain ATCC 204508 / S288c) OX=559292 GN=LSB5 PE=1 SV=3	1	1	1	39.872	0	0	0	0	0	0	0	0	0	0	0	0	0	0	0	0	0	0	0	0	0	0	0	0	0	0	0	0	0	0
P25372	P25372	sp|P25372|TRX3_YEAST Thioredoxin-3, mitochondrial OS=Saccharomyces cerevisiae (strain ATCC 204508 / S288c) OX=559292 GN=TRX3 PE=1 SV=1	2	2	1	14.432	2	2	2	2	2	2	2	2	2	2	2	2	15	15	15	15	15	15	8610900	6320100	5082200	16081000	3037000	10899000	10570000	8670800	8662700	10525000	9883800	8572200
P25374	P25374	sp|P25374|NFS1_YEAST Cysteine desulfurase, mitochondrial OS=Saccharomyces cerevisiae (strain ATCC 204508 / S288c) OX=559292 GN=NFS1 PE=1 SV=2	8	8	1	54.466	7	6	7	8	5	8	7	6	7	8	5	8	15.7	13.1	15.7	19.5	12.3	19.5	12526000	10419000	7623300	29159000	5125100	20083000	13489000	13743000	11664000	16806000	22666000	16265000
P25379	P25379	sp|P25379|STDH_YEAST Catabolic L-serine/threonine dehydratase OS=Saccharomyces cerevisiae (strain ATCC 204508 / S288c) OX=559292 GN=CHA1 PE=1 SV=2	4	4	1	39.301	4	4	4	4	2	4	4	4	4	4	2	4	19.2	19.2	19.2	19.2	7.2	19.2	21240000	18229000	10291000	71930000	2742100	28739000	50619000	61436000	72270000	120040000	25679000	108430000
P25443	P25443	sp|P25443|RS2_YEAST 40S ribosomal protein S2 OS=Saccharomyces cerevisiae (strain ATCC 204508 / S288c) OX=559292 GN=RPS2 PE=1 SV=3	4	4	1	27.449	4	3	3	4	1	4	4	3	3	4	1	4	25.2	18.9	18.9	25.2	3.5	25.2	8276300	12211000	11027000	34981000	2004000	27790000	12907000	27516000	23930000	18701000	0	21110000
P25491	P25491	sp|P25491|MAS5_YEAST Mitochondrial protein import protein MAS5 OS=Saccharomyces cerevisiae (strain ATCC 204508 / S288c) OX=559292 GN=YDJ1 PE=1 SV=1	4	4	1	44.67	3	2	3	4	4	4	3	2	3	4	4	4	10	6.8	10	15.9	15.9	15.9	2095200	1973900	1213400	10620000	1992800	9396100	4381900	4665700	3445200	5070200	5776600	4857600
P25573	P25573	sp|P25573|MGR1_YEAST Mitochondrial inner membrane i-AAA protease supercomplex subunit MGR1 OS=Saccharomyces cerevisiae (strain ATCC 204508 / S288c) OX=559292 GN=MGR1 PE=1 SV=1	2	2	1	47.156	1	1	1	1	1	2	1	1	1	1	1	2	3.6	3.6	3.6	3.6	3.6	6.2	705840	251050	481880	1707400	372010	1950000	0	0	0	0	0	4713000
P25605	P25605	sp|P25605|ILV6_YEAST Acetolactate synthase small subunit, mitochondrial OS=Saccharomyces cerevisiae (strain ATCC 204508 / S288c) OX=559292 GN=ILV6 PE=1 SV=2	10	10	1	33.986	9	6	9	9	6	10	9	6	9	9	6	10	38.8	21.4	38.8	28.5	20.7	39.2	62381000	45110000	42371000	208630000	33050000	150450000	125030000	104560000	102290000	221160000	197880000	176190000
P25613	P25613	sp|P25613|ADY2_YEAST Accumulation of dyads protein 2 OS=Saccharomyces cerevisiae (strain ATCC 204508 / S288c) OX=559292 GN=ADY2 PE=1 SV=1	1	1	1	30.726	1	1	1	0	1	1	1	1	1	0	1	1	7.8	7.8	7.8	0	7.8	7.8	4697100	5514100	1286100	0	514160	2272700	0	0	0	0	0	0
P25619	P25619	sp|P25619|HSP30_YEAST 30 kDa heat shock protein OS=Saccharomyces cerevisiae (strain ATCC 204508 / S288c) OX=559292 GN=HSP30 PE=1 SV=1	4	4	1	37.044	4	4	4	4	1	4	4	4	4	4	1	4	18.1	18.1	18.1	18.1	3	18.1	28515000	41774000	40799000	75736000	10156000	61037000	32438000	41807000	45642000	42024000	0	32261000
P25626	P25626	sp|P25626|IMG1_YEAST 54S ribosomal protein IMG1, mitochondrial OS=Saccharomyces cerevisiae (strain ATCC 204508 / S288c) OX=559292 GN=IMG1 PE=1 SV=1	4	4	1	19.393	3	2	2	4	4	4	3	2	2	4	4	4	18.3	11.8	12.4	24.9	24.9	24.9	5399900	3638900	1516000	18984000	5481100	15478000	5764800	6215200	3532400	14368000	10089000	9652500
P25642	P25642	sp|P25642|IMG2_YEAST 54S ribosomal protein IMG2, mitochondrial OS=Saccharomyces cerevisiae (strain ATCC 204508 / S288c) OX=559292 GN=IMG2 PE=1 SV=2	1	1	1	16.38	0	0	1	1	1	1	0	0	1	1	1	1	0	0	7.5	7.5	7.5	7.5	0	0	727340	1321600	691500	1025500	0	0	0	0	0	0
P25655	P25655	sp|P25655|NOT1_YEAST General negative regulator of transcription subunit 1 OS=Saccharomyces cerevisiae (strain ATCC 204508 / S288c) OX=559292 GN=CDC39 PE=1 SV=3	1	1	1	240.28	0	0	0	0	0	0	0	0	0	0	0	0	0	0	0	0	0	0	0	0	0	0	0	0	0	0	0	0	0	0
P25694	P25694	sp|P25694|CDC48_YEAST Cell division control protein 48 OS=Saccharomyces cerevisiae (strain ATCC 204508 / S288c) OX=559292 GN=CDC48 PE=1 SV=3	3	3	1	91.995	1	1	1	1	0	2	1	1	1	1	0	2	2	2	2	2	0	3.2	58995	69037	176710	802830	0	826410	0	0	0	0	0	3480500
P25719	P25719	sp|P25719|CYPC_YEAST Peptidyl-prolyl cis-trans isomerase C, mitochondrial OS=Saccharomyces cerevisiae (strain ATCC 204508 / S288c) OX=559292 GN=CPR3 PE=1 SV=1	3	3	1	19.919	3	3	3	2	3	3	3	3	3	2	3	3	18.1	18.1	18.1	11.5	18.1	18.1	17738000	18784000	8668400	59258000	19171000	48989000	18182000	20056000	10391000	39605000	52977000	33942000
P26321	P26321	sp|P26321|RL5_YEAST 60S ribosomal protein L5 OS=Saccharomyces cerevisiae (strain ATCC 204508 / S288c) OX=559292 GN=RPL5 PE=1 SV=4	6	6	1	33.714	5	5	4	4	4	5	5	5	4	4	4	5	26.6	26.6	20.9	19.2	21.5	26.6	8037300	7556800	4387500	11986000	3016900	13812000	8305200	8683100	6591500	8071400	11267000	8605200
P26783	P26783	sp|P26783|RS5_YEAST 40S ribosomal protein S5 OS=Saccharomyces cerevisiae (strain ATCC 204508 / S288c) OX=559292 GN=RPS5 PE=1 SV=3	3	3	1	25.038	2	2	2	2	2	2	2	2	2	2	2	2	12.4	12.4	12.4	12.4	12.4	12.4	11415000	12244000	16651000	35264000	593300	24266000	17496000	19001000	29543000	28125000	1383800	30634000
P26784	P26784	sp|P26784|RL16A_YEAST 60S ribosomal protein L16-A OS=Saccharomyces cerevisiae (strain ATCC 204508 / S288c) OX=559292 GN=RPL16A PE=1 SV=3	3	2	1	22.201	1	2	1	2	1	1	0	1	0	1	0	0	4	11.6	4	11.6	4	4	0	1421500	0	0	0	0	0	0	0	0	0	0
P26785	P26785	sp|P26785|RL16B_YEAST 60S ribosomal protein L16-B OS=Saccharomyces cerevisiae (strain ATCC 204508 / S288c) OX=559292 GN=RPL16B PE=1 SV=3	4	3	1	22.249	3	4	4	3	3	3	2	3	3	2	2	2	18.2	18.2	18.2	18.2	17.7	18.2	7682200	6097000	6214100	3248500	232390	8580500	11292000	12115000	12998000	7786500	0	10016000
P26786	P26786	sp|P26786|RS7A_YEAST 40S ribosomal protein S7-A OS=Saccharomyces cerevisiae (strain ATCC 204508 / S288c) OX=559292 GN=RPS7A PE=1 SV=4	6	3	1	21.622	5	4	3	4	4	5	3	2	2	2	2	3	37.4	22.6	18.4	22.6	21.6	37.4	4806300	4632600	5799200	12749000	2654400	11102000	8245700	11705000	13275000	9495900	11867000	9272500
P27680	P27680	sp|P27680|COQ3_YEAST Ubiquinone biosynthesis O-methyltransferase, mitochondrial OS=Saccharomyces cerevisiae (strain ATCC 204508 / S288c) OX=559292 GN=COQ3 PE=1 SV=2	1	1	1	36.33	0	1	1	1	1	1	0	1	1	1	1	1	0	3.8	3.8	3.8	3.8	3.8	0	450680	149670	591870	210750	790770	0	0	0	0	0	0
P27697	P27697	sp|P27697|COQ8_YEAST Atypical kinase COQ8, mitochondrial OS=Saccharomyces cerevisiae (strain ATCC 204508 / S288c) OX=559292 GN=COQ8 PE=1 SV=1	3	3	1	56.741	3	2	1	1	2	3	3	2	1	1	2	3	10	5.2	2.2	2.2	5.2	10	1491500	750700	415730	1290900	512820	2247300	6033800	4511300	0	0	6055300	6634900
P27796	P27796	sp|P27796|THIK_YEAST 3-ketoacyl-CoA thiolase, peroxisomal OS=Saccharomyces cerevisiae (strain ATCC 204508 / S288c) OX=559292 GN=POT1 PE=1 SV=1	6	6	1	44.73	1	0	0	1	0	1	1	0	0	1	0	1	2.4	0	0	2.4	0	3.1	4399500	0	0	739930	0	87271	0	0	0	0	0	0
P27882	P27882	sp|P27882|ERV1_YEAST Mitochondrial FAD-linked sulfhydryl oxidase ERV1 OS=Saccharomyces cerevisiae (strain ATCC 204508 / S288c) OX=559292 GN=ERV1 PE=1 SV=2	2	2	1	21.639	1	2	1	1	0	2	1	2	1	1	0	2	6.3	11.1	4.8	6.3	0	11.1	475430	601020	398900	2097500	0	1720000	0	0	0	0	0	0
P27929	P27929	sp|P27929|NAM9_YEAST 37S ribosomal protein NAM9, mitochondrial OS=Saccharomyces cerevisiae (strain ATCC 204508 / S288c) OX=559292 GN=NAM9 PE=1 SV=2	6	6	1	56.355	3	1	2	5	4	4	3	1	2	5	4	4	8.8	2.9	6.6	11.7	8.2	10.3	756290	391220	668780	9120500	484630	5771000	6864800	0	9150600	40900000	7673000	25914000
P28239	P28239	sp|P28239|IPYR2_YEAST Inorganic pyrophosphatase, mitochondrial OS=Saccharomyces cerevisiae (strain ATCC 204508 / S288c) OX=559292 GN=PPA2 PE=1 SV=1	5	5	1	35.572	3	4	1	5	4	5	3	4	1	5	4	5	11.6	16.8	4.2	18.7	16.8	18.7	2235900	3114600	196520	20579000	5986900	21752000	10664000	12169000	0	16047000	20700000	27059000
P28241	P28241	sp|P28241|IDH2_YEAST Isocitrate dehydrogenase [NAD] subunit 2, mitochondrial OS=Saccharomyces cerevisiae (strain ATCC 204508 / S288c) OX=559292 GN=IDH2 PE=1 SV=1	10	10	1	39.739	10	9	8	8	9	10	10	9	8	8	9	10	43.4	38.2	27.1	27.1	32.2	43.4	91496000	60589000	42198000	201880000	34673000	148780000	40046000	31323000	25575000	53370000	49569000	40893000
P28737	P28737	sp|P28737|MSP1_YEAST Outer mitochondrial transmembrane helix translocase OS=Saccharomyces cerevisiae (strain ATCC 204508 / S288c) OX=559292 GN=MSP1 PE=1 SV=2	4	4	1	40.343	1	1	1	3	2	2	1	1	1	3	2	2	3.6	3.6	3.6	9.9	6.4	6.6	1759700	1258800	973600	8312800	1558900	3947000	0	0	0	15217000	15131000	7468700
P28777	P28777	sp|P28777|AROC_YEAST Chorismate synthase OS=Saccharomyces cerevisiae (strain ATCC 204508 / S288c) OX=559292 GN=ARO2 PE=1 SV=1	4	4	1	40.838	2	1	1	1	2	3	2	1	1	1	2	3	6.4	2.9	4.3	4.3	5.6	9.8	171260	798750	249980	602690	904170	1227600	0	0	0	0	8445400	4768800
P28778	P28778	sp|P28778|RT06_YEAST 37S ribosomal protein MRP17, mitochondrial OS=Saccharomyces cerevisiae (strain ATCC 204508 / S288c) OX=559292 GN=MRP17 PE=1 SV=1	2	2	1	15.02	2	1	1	1	1	2	2	1	1	1	1	2	17.6	7.6	9.9	7.6	9.9	17.6	1398900	1854800	1476200	4049700	539650	9082800	3923800	0	0	0	0	10911000
P28795	P28795	sp|P28795|PEX3_YEAST Peroxisomal biogenesis factor 3 OS=Saccharomyces cerevisiae (strain ATCC 204508 / S288c) OX=559292 GN=PEX3 PE=1 SV=1	1	1	1	50.675	0	0	0	0	0	0	0	0	0	0	0	0	0	0	0	0	0	0	0	0	0	0	0	0	0	0	0	0	0	0
P28834	P28834	sp|P28834|IDH1_YEAST Isocitrate dehydrogenase [NAD] subunit 1, mitochondrial OS=Saccharomyces cerevisiae (strain ATCC 204508 / S288c) OX=559292 GN=IDH1 PE=1 SV=2	14	14	1	39.324	13	13	12	13	11	13	13	13	12	13	11	13	43.6	43.6	43.6	43.6	33.1	43.6	68618000	39009000	27711000	131300000	30835000	117400000	137210000	88953000	77945000	199910000	195780000	147450000
P29311;P34730	P29311;P34730	sp|P29311|BMH1_YEAST Protein BMH1 OS=Saccharomyces cerevisiae (strain ATCC 204508 / S288c) OX=559292 GN=BMH1 PE=1 SV=4;sp|P34730|BMH2_YEAST Protein BMH2 OS=Saccharomyces cerevisiae (strain ATCC 204508 / S288c) OX=559292 GN=BMH2 PE=1 SV=3	4;3	4;3	2	30.091	1	3	3	3	4	3	1	3	3	3	4	3	3	15.4	15.4	15.4	20.6	15.4	3841700	6572300	7514400	9036700	3358000	12380000	0	12430000	14926000	17001000	4932200	22362000
P29547	P29547	sp|P29547|EF1G1_YEAST Elongation factor 1-gamma 1 OS=Saccharomyces cerevisiae (strain ATCC 204508 / S288c) OX=559292 GN=CAM1 PE=1 SV=2	2	2	1	47.087	0	2	1	1	1	1	0	2	1	1	1	1	0	5.1	1.9	3.1	3.1	1.9	0	482630	142710	1957400	277270	964400	0	0	0	0	0	0
P29704	P29704	sp|P29704|FDFT_YEAST Squalene synthase OS=Saccharomyces cerevisiae (strain ATCC 204508 / S288c) OX=559292 GN=ERG9 PE=1 SV=2	4	4	1	51.719	1	2	2	3	3	4	1	2	2	3	3	4	2.3	5.6	5.6	9.2	8.1	11.5	1257500	1367000	373360	3813700	718820	3497700	0	0	0	9986800	8741000	4165500
P30605	P30605	sp|P30605|ITR1_YEAST Myo-inositol transporter 1 OS=Saccharomyces cerevisiae (strain ATCC 204508 / S288c) OX=559292 GN=ITR1 PE=1 SV=2	1	1	1	63.569	1	1	1	1	1	1	1	1	1	1	1	1	2.1	2.1	2.1	2.1	2.1	2.1	1345000	1610600	1234700	2759100	531330	1973800	0	0	0	0	0	0
P30624	P30624	sp|P30624|LCF1_YEAST Long-chain-fatty-acid--CoA ligase 1 OS=Saccharomyces cerevisiae (strain ATCC 204508 / S288c) OX=559292 GN=FAA1 PE=1 SV=1	10	10	1	77.865	9	7	6	8	9	9	9	7	6	8	9	9	18	14.3	12.3	16	18.9	18	6613400	6044000	4455400	15750000	4307600	11949000	18373000	21265000	18396000	20324000	19699000	22595000
P30665	P30665	sp|P30665|MCM4_YEAST DNA replication licensing factor MCM4 OS=Saccharomyces cerevisiae (strain ATCC 204508 / S288c) OX=559292 GN=MCM4 PE=1 SV=2	1	1	1	105	1	0	0	1	1	0	1	0	0	1	1	0	1.1	0	0	1.1	1.1	0	166940	0	0	113080	32682	0	0	0	0	0	0	0
P30902	P30902	sp|P30902|ATP7_YEAST ATP synthase subunit d, mitochondrial OS=Saccharomyces cerevisiae (strain ATCC 204508 / S288c) OX=559292 GN=ATP7 PE=1 SV=2	5	5	1	19.809	5	5	5	5	3	5	5	5	5	5	3	5	45.4	45.4	45.4	45.4	23.6	45.4	57030000	36206000	32148000	77403000	20107000	67055000	72977000	44098000	71922000	62870000	61396000	52162000
P31334	P31334	sp|P31334|RM09_YEAST 54S ribosomal protein L9, mitochondrial OS=Saccharomyces cerevisiae (strain ATCC 204508 / S288c) OX=559292 GN=MRPL9 PE=1 SV=3	3	3	1	29.79	2	2	2	1	2	2	2	2	2	1	2	2	7.8	11.2	7.8	4.8	7.8	7.8	10406000	651130	3371400	1660600	6773700	7953600	22941000	16847000	9941000	20517000	158920000	16832000
P31382	P31382	sp|P31382|PMT2_YEAST Dolichyl-phosphate-mannose--protein mannosyltransferase 2 OS=Saccharomyces cerevisiae (strain ATCC 204508 / S288c) OX=559292 GN=PMT2 PE=1 SV=2	1	1	1	86.869	1	1	0	1	0	1	1	1	0	1	0	1	1.7	1.7	0	1.7	0	1.7	259150	71307	0	189480	0	726610	0	0	0	0	0	0
P31412	P31412	sp|P31412|VATC_YEAST V-type proton ATPase subunit C OS=Saccharomyces cerevisiae (strain ATCC 204508 / S288c) OX=559292 GN=VMA5 PE=1 SV=4	5	5	1	44.188	1	3	1	4	4	3	1	3	1	4	4	3	2.6	9.2	2.6	12.5	12.5	9.2	1456900	1257200	242210	5233300	706070	2845700	0	4121700	0	4764000	4047600	8298800
P31539	P31539	sp|P31539|HS104_YEAST Heat shock protein 104 OS=Saccharomyces cerevisiae (strain ATCC 204508 / S288c) OX=559292 GN=HSP104 PE=1 SV=2	11	11	1	102.03	3	4	4	5	6	8	3	4	4	5	6	8	3.6	4.3	4.3	5.8	6.8	9.5	327570	402330	466080	2708600	699060	3460800	3523000	4092500	3967600	5291200	5898300	6923400
P31688	P31688	sp|P31688|TPS2_YEAST Trehalose-phosphatase OS=Saccharomyces cerevisiae (strain ATCC 204508 / S288c) OX=559292 GN=TPS2 PE=1 SV=3	2	2	1	102.98	1	0	0	1	1	1	1	0	0	1	1	1	1.1	0	0	1.1	1.2	1.1	17718	0	0	34754	40337	76170	0	0	0	0	0	0
P32190	P32190	sp|P32190|GLPK_YEAST Glycerol kinase OS=Saccharomyces cerevisiae (strain ATCC 204508 / S288c) OX=559292 GN=GUT1 PE=3 SV=1	6	6	1	79.823	1	2	1	3	3	3	1	2	1	3	3	3	1.6	3.1	1.6	4.9	4.9	4.5	259230	330830	82031	1529700	531170	803030	0	0	0	4085600	0	0
P32191	P32191	sp|P32191|GPDM_YEAST Glycerol-3-phosphate dehydrogenase, mitochondrial OS=Saccharomyces cerevisiae (strain ATCC 204508 / S288c) OX=559292 GN=GUT2 PE=1 SV=2	26	26	1	72.388	26	25	26	25	23	26	26	25	26	25	23	26	46.7	44.4	46.7	45.3	39	46.7	371230000	345090000	287100000	480900000	102850000	401230000	790420000	814840000	793160000	611750000	671150000	597740000
P32266	P32266	sp|P32266|MGM1_YEAST Dynamin-like GTPase MGM1, mitochondrial OS=Saccharomyces cerevisiae (strain ATCC 204508 / S288c) OX=559292 GN=MGM1 PE=1 SV=3	8	8	1	99.177	6	3	3	4	6	6	6	3	3	4	6	6	7.4	3.5	3.1	4.3	6.9	6.7	1810100	1417800	975730	2583400	1092600	3256500	5248300	0	5797800	6042600	6734500	5947000
P32316	P32316	sp|P32316|ACH1_YEAST Acetyl-CoA hydrolase OS=Saccharomyces cerevisiae (strain ATCC 204508 / S288c) OX=559292 GN=ACH1 PE=1 SV=2	9	9	1	58.711	6	4	4	8	5	9	6	4	4	8	5	9	17.7	8.9	8.9	24.9	13.3	29.3	13026000	4687700	4002500	52289000	5522300	35540000	23035000	11510000	10155000	40660000	28530000	31437000
P32317	P32317	sp|P32317|AFG1_YEAST Protein AFG1 OS=Saccharomyces cerevisiae (strain ATCC 204508 / S288c) OX=559292 GN=AFG1 PE=1 SV=1	7	7	1	58.264	3	4	1	7	4	6	3	4	1	7	4	6	9.2	12	1.4	19.8	8.3	17.5	1488900	877250	90323	13150000	1992500	8536300	3370100	3123000	0	12149000	11890000	11186000
P53751;P40890;P40438;P32319	P53751;P40890;P40438;P32319	sp|P53751|YN94_YEAST Uncharacterized membrane glycoprotein YNR065C OS=Saccharomyces cerevisiae (strain ATCC 204508 / S288c) OX=559292 GN=YNR065C PE=4 SV=1;sp|P40890|VTH2_YEAST VPS10 homolog 2 OS=Saccharomyces cerevisiae (strain ATCC 204508 / S288c) OX=5592	1;1;1;1	1;1;1;1	4	125.2	1	1	1	1	0	1	1	1	1	1	0	1	1	1	1	1	0	1	320850000	384440000	410360000	496560000	0	428980000	0	0	0	0	0	0
P32324	P32324	sp|P32324|EF2_YEAST Elongation factor 2 OS=Saccharomyces cerevisiae (strain ATCC 204508 / S288c) OX=559292 GN=EFT2 PE=1 SV=1	23	23	1	93.288	14	15	15	17	17	20	14	15	15	17	17	20	20.7	22.6	22.6	26.7	24	34.8	24748000	28818000	26264000	73068000	16549000	57779000	80498000	98825000	114030000	130670000	148930000	121040000
P32331	P32331	sp|P32331|YMC1_YEAST Mitochondrial glycine transporter YMC1 OS=Saccharomyces cerevisiae (strain ATCC 204508 / S288c) OX=559292 GN=YMC1 PE=1 SV=2	8	8	1	33.375	6	6	6	7	7	8	6	6	6	7	7	8	29.6	26.1	26.1	31.6	28.7	36.2	24684000	25380000	22347000	33727000	5792700	38979000	47825000	32093000	32378000	30582000	27333000	40007000
P32332	P32332	sp|P32332|OAC1_YEAST Mitochondrial oxaloacetate transport protein OS=Saccharomyces cerevisiae (strain ATCC 204508 / S288c) OX=559292 GN=OAC1 PE=1 SV=1	4	4	1	35.153	3	4	3	4	3	3	3	4	3	4	3	3	10.5	13	10.5	13	10.5	10.5	8939400	7658600	3638400	8579200	2701000	7440300	15633000	14117000	10625000	11325000	14458000	8226100
P32335	P32335	sp|P32335|MSS51_YEAST Protein MSS51, mitochondrial OS=Saccharomyces cerevisiae (strain ATCC 204508 / S288c) OX=559292 GN=MSS51 PE=1 SV=2	5	5	1	50.88	3	2	2	4	2	4	3	2	2	4	2	4	9.9	5.5	7.6	14	8.5	12.2	1777400	495550	1092700	8403700	2042200	4153600	8873800	6754200	0	14769000	20123000	12957000
P32340	P32340	sp|P32340|NDI1_YEAST Rotenone-insensitive NADH-ubiquinone oxidoreductase, mitochondrial OS=Saccharomyces cerevisiae (strain ATCC 204508 / S288c) OX=559292 GN=NDI1 PE=1 SV=1	21	21	1	57.249	16	15	14	19	15	19	16	15	14	19	15	19	41.3	38.6	41.1	53.6	36.8	52.6	66184000	55902000	37495000	183370000	23880000	151940000	48151000	44761000	38309000	58294000	43240000	67281000
P32352	P32352	sp|P32352|ERG2_YEAST C-8 sterol isomerase OS=Saccharomyces cerevisiae (strain ATCC 204508 / S288c) OX=559292 GN=ERG2 PE=1 SV=1	1	1	1	24.895	1	1	1	1	1	1	1	1	1	1	1	1	6.3	6.3	6.3	6.3	6.3	6.3	3150000	1866000	763160	7405700	1168300	5755600	0	0	0	0	0	0
P32366	P32366	sp|P32366|VA0D_YEAST V-type proton ATPase subunit d OS=Saccharomyces cerevisiae (strain ATCC 204508 / S288c) OX=559292 GN=VMA6 PE=1 SV=2	1	1	1	39.79	0	1	0	1	0	1	0	1	0	1	0	1	0	2.6	0	2.6	0	2.6	0	101670	0	496570	0	810220	0	0	0	0	0	0
P32378	P32378	sp|P32378|COQ2_YEAST 4-hydroxybenzoate polyprenyltransferase, mitochondrial OS=Saccharomyces cerevisiae (strain ATCC 204508 / S288c) OX=559292 GN=COQ2 PE=1 SV=1	1	1	1	41.001	0	0	0	1	0	1	0	0	0	1	0	1	0	0	0	2.7	0	2.7	0	0	0	559640	0	742930	0	0	0	0	0	0
P32387	P32387	sp|P32387|RM41_YEAST 54S ribosomal protein L41, mitochondrial OS=Saccharomyces cerevisiae (strain ATCC 204508 / S288c) OX=559292 GN=MRP20 PE=1 SV=1	2	2	1	30.566	2	1	1	2	1	0	2	1	1	2	1	0	7.6	3	3	7.6	3	0	3315300	1047300	768250	24713000	731600	0	7881400	0	0	28202000	0	0
P32419	P32419	sp|P32419|MDHP_YEAST Malate dehydrogenase, peroxisomal OS=Saccharomyces cerevisiae (strain ATCC 204508 / S288c) OX=559292 GN=MDH3 PE=1 SV=3	9	9	1	37.186	0	2	1	3	2	5	0	2	1	3	2	5	0	9	2	11.4	7.9	24.5	0	226530	207130	2341800	198770	1567000	0	1463800	0	2265300	2195900	2298900
P32445	P32445	sp|P32445|RIM1_YEAST Single-stranded DNA-binding protein RIM1, mitochondrial OS=Saccharomyces cerevisiae (strain ATCC 204508 / S288c) OX=559292 GN=RIM1 PE=1 SV=1	6	6	1	15.386	2	2	2	3	2	4	2	2	2	3	2	4	22.2	22.2	22.2	40.7	22.2	46.7	29736000	24075000	17485000	56174000	14883000	80349000	29352000	25419000	25383000	28061000	44233000	37730000
P32449	P32449	sp|P32449|AROG_YEAST Phospho-2-dehydro-3-deoxyheptonate aldolase, tyrosine-inhibited OS=Saccharomyces cerevisiae (strain ATCC 204508 / S288c) OX=559292 GN=ARO4 PE=1 SV=2	3	3	1	39.749	0	1	0	2	2	1	0	1	0	2	2	1	0	3.5	0	6.2	6.2	3.5	0	121420	0	2676000	1060800	446010	0	0	0	4374800	6052100	0
P32453	P32453	sp|P32453|ATP11_YEAST Protein ATP11, mitochondrial OS=Saccharomyces cerevisiae (strain ATCC 204508 / S288c) OX=559292 GN=ATP11 PE=1 SV=1	4	4	1	36.851	2	2	2	3	4	3	2	2	2	3	4	3	6.3	6.3	6.3	10.4	13.5	10.4	1548600	2317500	763960	13706000	2605000	9670700	5589900	6391200	5060700	16066000	11814000	9144700
P32454	P32454	sp|P32454|APE2_YEAST Aminopeptidase 2, mitochondrial OS=Saccharomyces cerevisiae (strain ATCC 204508 / S288c) OX=559292 GN=APE2 PE=1 SV=4	9	9	1	107.75	3	6	2	6	9	8	3	6	2	6	9	8	4.2	8.4	2.5	9.2	12.7	11.8	1247700	1726000	404170	4011500	1402700	3804800	5965000	6311200	4422600	6894700	6401900	8067000
P32468	P32468	sp|P32468|CDC12_YEAST Cell division control protein 12 OS=Saccharomyces cerevisiae (strain ATCC 204508 / S288c) OX=559292 GN=CDC12 PE=1 SV=1	1	1	1	46.667	1	1	1	1	0	1	1	1	1	1	0	1	3.4	3.4	3.4	3.4	0	3.4	187380	562090	711580	1459400	0	1270100	0	0	0	0	0	0
P32473	P32473	sp|P32473|ODPB_YEAST Pyruvate dehydrogenase E1 component subunit beta, mitochondrial OS=Saccharomyces cerevisiae (strain ATCC 204508 / S288c) OX=559292 GN=PDB1 PE=1 SV=2	10	10	1	40.053	8	7	5	9	7	8	8	7	5	9	7	8	36.9	26.5	19.4	36.9	22.7	26.5	61736000	37215000	26650000	104870000	16202000	85964000	73433000	52490000	46022000	71501000	50383000	67208000
P32493	P32493	sp|P32493|AEP1_YEAST ATPase expression protein 1, mitochondrial OS=Saccharomyces cerevisiae (strain ATCC 204508 / S288c) OX=559292 GN=AEP1 PE=1 SV=2	1	1	1	59.747	0	0	0	0	0	0	0	0	0	0	0	0	0	0	0	0	0	0	0	0	0	0	0	0	0	0	0	0	0	0
P32527	P32527	sp|P32527|ZUO1_YEAST Zuotin OS=Saccharomyces cerevisiae (strain ATCC 204508 / S288c) OX=559292 GN=ZUO1 PE=1 SV=1	1	1	1	49.019	0	0	0	0	0	0	0	0	0	0	0	0	0	0	0	0	0	0	0	0	0	0	0	0	0	0	0	0	0	0
P32528	P32528	sp|P32528|DUR1_YEAST Urea amidolyase OS=Saccharomyces cerevisiae (strain ATCC 204508 / S288c) OX=559292 GN=DUR1,2 PE=1 SV=2	1	1	1	201.83	0	0	0	1	0	0	0	0	0	1	0	0	0	0	0	0.8	0	0	0	0	0	8569800	0	0	0	0	0	0	0	0
P32568	P32568	sp|P32568|SNQ2_YEAST Protein SNQ2 OS=Saccharomyces cerevisiae (strain ATCC 204508 / S288c) OX=559292 GN=SNQ2 PE=1 SV=2	2	2	1	168.76	1	2	2	2	1	2	1	2	2	2	1	2	0.7	1.9	1.9	1.9	0.7	1.9	38774	219770	68031	447270	18973	150720	0	2661600	2171600	3983900	0	2062900
P32579	P32579	sp|P32579|SUA5_YEAST Threonylcarbamoyl-AMP synthase OS=Saccharomyces cerevisiae (strain ATCC 204508 / S288c) OX=559292 GN=SUA5 PE=1 SV=1	1	1	1	46.538	0	0	0	0	0	0	0	0	0	0	0	0	0	0	0	0	0	0	0	0	0	0	0	0	0	0	0	0	0	0
P32582	P32582	sp|P32582|CBS_YEAST Cystathionine beta-synthase OS=Saccharomyces cerevisiae (strain ATCC 204508 / S288c) OX=559292 GN=CYS4 PE=1 SV=1	2	2	1	56.021	0	0	0	2	1	1	0	0	0	2	1	1	0	0	0	5.7	3.4	3.4	0	0	0	247530	121260	387150	0	0	0	0	0	0
P32589;P32590	P32589	sp|P32589|HSP7F_YEAST Heat shock protein homolog SSE1 OS=Saccharomyces cerevisiae (strain ATCC 204508 / S288c) OX=559292 GN=SSE1 PE=1 SV=4	4;1	4;1	2	77.365	2	3	1	3	1	4	2	3	1	3	1	4	3.9	5.3	2.3	5.8	2.3	6.9	733000	681120	235560	3647200	42612	2252200	0	7417400	0	7057100	0	6417100
P32591	P32591	sp|P32591|SWI3_YEAST SWI/SNF complex subunit SWI3 OS=Saccharomyces cerevisiae (strain ATCC 204508 / S288c) OX=559292 GN=SWI3 PE=1 SV=1	1	1	1	92.925	0	0	0	0	0	0	0	0	0	0	0	0	0	0	0	0	0	0	0	0	0	0	0	0	0	0	0	0	0	0
P32598	P32598	sp|P32598|PP12_YEAST Serine/threonine-protein phosphatase PP1-2 OS=Saccharomyces cerevisiae (strain ATCC 204508 / S288c) OX=559292 GN=GLC7 PE=1 SV=1	1	1	1	35.907	0	1	0	1	1	1	0	1	0	1	1	1	0	5.1	0	5.1	5.1	5.1	0	316210	0	1158000	557410	1295500	0	0	0	0	0	0
P32599	P32599	sp|P32599|FIMB_YEAST Fimbrin OS=Saccharomyces cerevisiae (strain ATCC 204508 / S288c) OX=559292 GN=SAC6 PE=1 SV=1	7	7	1	71.772	3	4	2	7	5	5	3	4	2	7	5	5	5.8	7.8	3.7	14.5	10.7	10.3	448480	1255000	248010	6857300	1991700	4030700	1900100	4076900	2639100	11586000	14380000	9217900
P32602	P32602	sp|P32602|SEC17_YEAST Alpha-soluble NSF attachment protein OS=Saccharomyces cerevisiae (strain ATCC 204508 / S288c) OX=559292 GN=SEC17 PE=1 SV=4	1	1	1	32.802	0	1	1	0	1	1	0	1	1	0	1	1	0	5.5	5.5	0	5.5	5.5	0	89026	378710	0	200060	332520	0	0	0	0	0	0
P32610	P32610	sp|P32610|VATD_YEAST V-type proton ATPase subunit D OS=Saccharomyces cerevisiae (strain ATCC 204508 / S288c) OX=559292 GN=VMA8 PE=1 SV=1	1	1	1	29.194	0	0	0	1	0	1	0	0	0	1	0	1	0	0	0	4.3	0	4.3	0	0	0	4450000	0	1931000	0	0	0	0	0	0
P32611	P32611	sp|P32611|RML2_YEAST 54S ribosomal protein RML2, mitochondrial OS=Saccharomyces cerevisiae (strain ATCC 204508 / S288c) OX=559292 GN=RML2 PE=1 SV=1	6	6	1	43.785	6	6	6	6	5	6	6	6	6	6	5	6	16.3	16.3	16.3	16.3	13.7	16.3	25702000	24212000	18685000	25110000	6756600	22593000	45773000	54691000	39929000	22196000	56035000	35545000
P32629	P32629	sp|P32629|ANP1_YEAST Mannan polymerase II complex ANP1 subunit OS=Saccharomyces cerevisiae (strain ATCC 204508 / S288c) OX=559292 GN=ANP1 PE=1 SV=3	1	1	1	58.181	1	1	1	1	1	1	1	1	1	1	1	1	1.4	1.4	1.4	1.4	1.4	1.4	37126000	38256000	52158000	99236000	10284000	38415000	0	0	0	0	0	0
P32787	P32787	sp|P32787|MG101_YEAST Mitochondrial genome maintenance protein MGM101 OS=Saccharomyces cerevisiae (strain ATCC 204508 / S288c) OX=559292 GN=MGM101 PE=1 SV=1	5	5	1	30.09	4	4	4	4	3	5	4	4	4	4	3	5	20.4	20.4	20.4	20.4	16	25.7	5486800	3275400	4530200	28632000	1810200	16382000	8366800	7104100	8873600	19171000	6528900	16560000
P32791	P32791	sp|P32791|FRE1_YEAST Ferric/cupric reductase transmembrane component 1 OS=Saccharomyces cerevisiae (strain ATCC 204508 / S288c) OX=559292 GN=FRE1 PE=1 SV=1	2	2	1	78.853	1	2	1	1	2	2	1	2	1	1	2	2	1.7	3.8	1.7	1.7	3.8	3.8	134170	554660	365240	1464100	553420	1844000	0	5613900	0	0	6090900	5340700
P32792	P32792	sp|P32792|YHH7_YEAST UPF0744 protein YSC83 OS=Saccharomyces cerevisiae (strain ATCC 204508 / S288c) OX=559292 GN=YSC83 PE=1 SV=1	2	2	1	44.235	2	2	2	2	1	2	2	2	2	2	1	2	10.6	10.6	10.6	10.6	4.2	10.6	1747100	1480400	898350	6456500	245700	2884000	5063500	4372300	4155300	18022000	0	5849900
P32795	P32795	sp|P32795|YME1_YEAST Mitochondrial inner membrane i-AAA protease supercomplex subunit YME1 OS=Saccharomyces cerevisiae (strain ATCC 204508 / S288c) OX=559292 GN=YME1 PE=1 SV=1	12	12	1	81.771	9	9	8	10	6	10	9	9	8	10	6	10	15.3	13.4	12.4	16.3	9.5	16.7	9015500	11649000	8287800	22760000	2855000	17347000	22053000	30612000	30276000	24582000	29541000	30110000
P32796	P32796	sp|P32796|CACP_YEAST Carnitine O-acetyltransferase, mitochondrial OS=Saccharomyces cerevisiae (strain ATCC 204508 / S288c) OX=559292 GN=CAT2 PE=1 SV=2	11	11	1	77.241	2	3	1	7	6	4	2	3	1	7	6	4	3	4.9	1.5	12.4	9.9	6.9	578310	773900	224090	3261300	1010700	1590800	2910600	3935700	0	3625900	5690900	3680700
P32799	P32799	sp|P32799|COX13_YEAST Cytochrome c oxidase subunit 13, mitochondrial OS=Saccharomyces cerevisiae (strain ATCC 204508 / S288c) OX=559292 GN=COX13 PE=1 SV=1	6	6	1	15.021	4	4	4	4	4	4	4	4	4	4	4	4	28.7	28.7	28.7	28.7	29.5	28.7	66727000	37906000	23234000	93565000	48338000	62666000	42059000	35444000	21673000	27320000	46065000	29923000
P32832	P32832	sp|P32832|RSC7_YEAST Chromatin structure-remodeling complex subunit RSC7 OS=Saccharomyces cerevisiae (strain ATCC 204508 / S288c) OX=559292 GN=NPL6 PE=1 SV=1	1	1	1	49.65	1	1	1	0	0	1	1	1	1	0	0	1	3.7	3.7	3.7	0	0	3.7	177680	89985	69853	0	0	1127800	0	0	0	0	0	0
P32835;P32836	P32835;P32836	sp|P32835|GSP1_YEAST GTP-binding nuclear protein GSP1/CNR1 OS=Saccharomyces cerevisiae (strain ATCC 204508 / S288c) OX=559292 GN=GSP1 PE=1 SV=1;sp|P32836|GSP2_YEAST GTP-binding nuclear protein GSP2/CNR2 OS=Saccharomyces cerevisiae (strain ATCC 204508 / S28	3;3	3;3	2	24.81	3	2	1	3	1	3	3	2	1	3	1	3	13.2	9.6	3.7	13.2	4.6	13.2	2927000	1656300	2326300	8190700	0	8209700	11915000	13991000	0	9581700	0	9024200
P32839	P32839	sp|P32839|BCS1_YEAST Mitochondrial chaperone BCS1 OS=Saccharomyces cerevisiae (strain ATCC 204508 / S288c) OX=559292 GN=BCS1 PE=1 SV=2	5	5	1	51.107	2	2	4	4	3	4	2	2	4	4	3	4	5.3	5.3	11	11	7.7	11	1784800	1749000	1260500	13088000	1679000	10047000	3807600	3757100	3118200	11388000	8111200	10219000
P32843	P32843	sp|P32843|YME2_YEAST Mitochondrial escape protein 2 OS=Saccharomyces cerevisiae (strain ATCC 204508 / S288c) OX=559292 GN=YME2 PE=1 SV=1	20	20	1	96.687	16	14	15	17	15	16	16	14	15	17	15	16	23.5	22.2	23.4	25.1	22.4	24.7	9788300	7443100	4875300	14509000	2963100	11145000	16383000	16704000	14107000	12880000	16031000	13038000
P32860	P32860	sp|P32860|NFU1_YEAST NifU-like protein, mitochondrial OS=Saccharomyces cerevisiae (strain ATCC 204508 / S288c) OX=559292 GN=NFU1 PE=1 SV=2	5	5	1	29.174	3	4	4	5	5	5	3	4	4	5	5	5	16.4	20.7	20.7	25	25	25	4206300	5161900	4670900	50417000	10063000	38704000	7271800	7243700	8369700	29385000	28057000	22851000
P32873	P32873	sp|P32873|BEM3_YEAST GTPase-activating protein BEM3 OS=Saccharomyces cerevisiae (strain ATCC 204508 / S288c) OX=559292 GN=BEM3 PE=1 SV=3	1	1	1	124.91	1	1	1	1	1	1	1	1	1	1	1	1	1.2	1.2	1.2	1.2	1.2	1.2	631250	403840	1048400	528540	229190	1274600	0	0	0	0	0	0
P32875	P32875	sp|P32875|LIPA_YEAST Lipoyl synthase, mitochondrial OS=Saccharomyces cerevisiae (strain ATCC 204508 / S288c) OX=559292 GN=LIP5 PE=1 SV=1	7	7	1	46.247	5	5	5	7	7	7	5	5	5	7	7	7	17.6	17.6	17.6	22.5	22.5	22.5	5739900	5861500	3494300	21076000	3854300	14081000	8315100	9194800	6541400	13186000	13589000	11935000
P32891	P32891	sp|P32891|DLD1_YEAST D-lactate dehydrogenase [cytochrome] 1, mitochondrial OS=Saccharomyces cerevisiae (strain ATCC 204508 / S288c) OX=559292 GN=DLD1 PE=1 SV=2	16	16	1	65.292	13	12	11	14	11	14	13	12	11	14	11	14	27.3	27.1	24.9	30	24.2	30.2	99987000	116060000	85809000	135980000	37617000	114200000	186430000	168240000	153710000	123090000	131730000	119310000
P32897	P32897	sp|P32897|TIM23_YEAST Mitochondrial import inner membrane translocase subunit TIM23 OS=Saccharomyces cerevisiae (strain ATCC 204508 / S288c) OX=559292 GN=TIM23 PE=1 SV=1	5	5	1	23.243	3	4	3	4	3	5	3	4	3	4	3	5	27.9	31.1	27.9	33.3	19.8	36.5	85088000	14388000	22764000	80402000	2924400	86239000	78308000	39205000	70058000	73671000	32748000	83143000
P32898	P32898	sp|P32898|CYM1_YEAST Mitochondrial presequence protease OS=Saccharomyces cerevisiae (strain ATCC 204508 / S288c) OX=559292 GN=CYM1 PE=1 SV=2	11	11	1	112.18	10	9	5	8	9	10	10	9	5	8	9	10	12.2	10.7	6.7	10.2	10.8	12.2	4068600	2818100	1204400	8006800	1725900	9094200	10929000	7940000	4833500	13127000	14121000	16931000
P32902	P32902	sp|P32902|RT04_YEAST 37S ribosomal protein MRP4, mitochondrial OS=Saccharomyces cerevisiae (strain ATCC 204508 / S288c) OX=559292 GN=MRP4 PE=1 SV=1	4	4	1	44.151	3	4	3	4	3	4	3	4	3	4	3	4	9.1	16.2	13.2	16.2	11.9	16.2	1635200	1852200	1050400	7916500	1177000	5701200	4130500	3531300	4024800	8747700	3720500	6128800
P32904	P32904	sp|P32904|RM06_YEAST 54S ribosomal protein L6, mitochondrial OS=Saccharomyces cerevisiae (strain ATCC 204508 / S288c) OX=559292 GN=MRPL6 PE=1 SV=2	4	4	1	23.889	0	0	0	1	3	3	0	0	0	1	3	3	0	0	0	4.7	13.6	19.2	0	0	0	2981600	1299700	5161900	0	0	0	0	11840000	10250000
P46654;P32905	P46654;P32905	sp|P46654|RSSA2_YEAST 40S ribosomal protein S0-B OS=Saccharomyces cerevisiae (strain ATCC 204508 / S288c) OX=559292 GN=RPS0B PE=1 SV=2;sp|P32905|RSSA1_YEAST 40S ribosomal protein S0-A OS=Saccharomyces cerevisiae (strain ATCC 204508 / S288c) OX=559292 GN=RP	7;7	7;7	2	27.962	5	5	5	6	5	7	5	5	5	6	5	7	35.3	35.3	35.3	40.1	29.8	45.6	29754000	34734000	32391000	149440000	21757000	85438000	22208000	28822000	30986000	50475000	39510000	39731000
P32907	P32907	sp|P32907|ATO2_YEAST Ammonia transport outward protein 2 OS=Saccharomyces cerevisiae (strain ATCC 204508 / S288c) OX=559292 GN=ATO2 PE=1 SV=1	3	3	1	30.701	3	3	3	3	1	3	3	3	3	3	1	3	13.5	13.5	13.5	13.5	7.8	13.5	25667000	20511000	14527000	32286000	1376600	21194000	30804000	43371000	52849000	32357000	0	27095000
P32911	P32911	sp|P32911|SUI1_YEAST Eukaryotic translation initiation factor eIF-1 OS=Saccharomyces cerevisiae (strain ATCC 204508 / S288c) OX=559292 GN=SUI1 PE=1 SV=1	1	1	1	12.312	0	0	0	1	0	1	0	0	0	1	0	1	0	0	0	20.4	0	20.4	0	0	0	2022500	0	2287200	0	0	0	0	0	0
P32913	P32913	sp|P32913|VPS17_YEAST Vacuolar protein sorting-associated protein 17 OS=Saccharomyces cerevisiae (strain ATCC 204508 / S288c) OX=559292 GN=VPS17 PE=1 SV=2	1	1	1	63.203	1	1	1	1	1	1	1	1	1	1	1	1	3.1	3.1	3.1	3.1	3.1	3.1	43507	46243	33545	102320	22717	87763	0	0	0	0	0	0
P32939	P32939	sp|P32939|YPT7_YEAST Ypt/Rab-type GTPase YPT7 OS=Saccharomyces cerevisiae (strain ATCC 204508 / S288c) OX=559292 GN=YPT7 PE=1 SV=1	2	2	1	23.042	1	2	1	2	2	2	1	2	1	2	2	2	5.3	11.5	5.3	11.5	11.5	11.5	2671400	2744400	1952400	8066600	2135600	5545100	0	5424100	0	7652300	10150000	5498500
P33302;Q04182	P33302	sp|P33302|PDR5_YEAST Pleiotropic ABC efflux transporter of multiple drugs OS=Saccharomyces cerevisiae (strain ATCC 204508 / S288c) OX=559292 GN=PDR5 PE=1 SV=1	5;1	5;1	2	170.44	2	4	4	4	3	3	2	4	4	4	3	3	1.7	3.4	3.4	3.5	2.7	2.4	519040	1201700	1000900	3319000	342400	1007300	9122900	13980000	7811500	12084000	4842400	8249600
P33303	P33303	sp|P33303|SFC1_YEAST Succinate/fumarate mitochondrial transporter OS=Saccharomyces cerevisiae (strain ATCC 204508 / S288c) OX=559292 GN=SFC1 PE=1 SV=2	12	12	1	35.34	11	11	11	12	10	11	11	11	11	12	10	11	46.3	46.3	46.3	50.6	37.9	46.3	166980000	142950000	113140000	317530000	35624000	228740000	186540000	167770000	150630000	213490000	89888000	157860000
P33310	P33310	sp|P33310|MDL1_YEAST ATP-dependent permease MDL1, mitochondrial OS=Saccharomyces cerevisiae (strain ATCC 204508 / S288c) OX=559292 GN=MDL1 PE=1 SV=2	2	2	1	75.949	2	2	2	2	2	2	2	2	2	2	2	2	4	4	4	4	4	4	703450	805010	240950	1399700	712630	1462100	0	4333600	2454000	4736900	9728400	4105700
P33311	P33311	sp|P33311|MDL2_YEAST ATP-dependent permease MDL2, mitochondrial OS=Saccharomyces cerevisiae (strain ATCC 204508 / S288c) OX=559292 GN=MDL2 PE=1 SV=3	5	5	1	85.136	1	1	0	3	1	5	1	1	0	3	1	5	1.8	1.8	0	5.7	1.8	9.8	208590	382870	0	984000	353560	1708900	0	0	0	3224300	0	3994100
P33327	P33327	sp|P33327|DHE2_YEAST NAD-specific glutamate dehydrogenase OS=Saccharomyces cerevisiae (strain ATCC 204508 / S288c) OX=559292 GN=GDH2 PE=1 SV=1	3	3	1	124.33	1	2	1	3	3	3	1	2	1	3	3	3	0.6	1.8	1.2	2.9	2.9	2.9	50862	98085	39143	1572500	241420	735610	0	0	0	3398500	2450500	2531100
P33330	P33330	sp|P33330|SERC_YEAST Phosphoserine aminotransferase OS=Saccharomyces cerevisiae (strain ATCC 204508 / S288c) OX=559292 GN=SER1 PE=1 SV=1	1	1	1	43.415	0	0	0	1	0	0	0	0	0	1	0	0	0	0	0	3.3	0	0	0	0	0	136510	0	0	0	0	0	0	0	0
P33339	P33339	sp|P33339|TFC4_YEAST Transcription factor tau 131 kDa subunit OS=Saccharomyces cerevisiae (strain ATCC 204508 / S288c) OX=559292 GN=TFC4 PE=1 SV=1	1	1	1	120.23	1	1	0	1	1	1	1	1	0	1	1	1	1.4	1.4	0	1.4	1.4	1.4	983420	430290	0	1009800	186850	772570	0	0	0	0	0	0
P33416	P33416	sp|P33416|HSP78_YEAST Heat shock protein 78, mitochondrial OS=Saccharomyces cerevisiae (strain ATCC 204508 / S288c) OX=559292 GN=HSP78 PE=1 SV=2	20	20	1	91.335	15	16	15	17	15	19	15	16	15	17	15	19	26.3	27.1	25.5	29.2	25	32.9	19154000	14178000	8515900	53252000	10635000	41576000	28564000	26765000	23199000	46876000	48424000	43704000
P33421	P33421	sp|P33421|SDH3_YEAST Succinate dehydrogenase [ubiquinone] cytochrome b subunit, mitochondrial OS=Saccharomyces cerevisiae (strain ATCC 204508 / S288c) OX=559292 GN=SDH3 PE=1 SV=1	5	5	1	22.068	4	5	3	4	4	3	4	5	3	4	4	3	17.2	25.3	13.1	17.2	17.2	13.1	235180000	200440000	126820000	241160000	63735000	206690000	348650000	328530000	254710000	197680000	247000000	209070000
P33442	P33442	sp|P33442|RS3A1_YEAST 40S ribosomal protein S1-A OS=Saccharomyces cerevisiae (strain ATCC 204508 / S288c) OX=559292 GN=RPS1A PE=1 SV=2	8	2	1	28.743	7	8	7	7	8	8	2	2	2	2	2	2	27.5	34.5	27.5	27.5	34.5	34.5	3388200	3472300	2502300	9615100	1868300	5117700	5860100	7185400	5995200	8430800	10758000	5736100
P33448	P33448	sp|P33448|TOM6_YEAST Mitochondrial import receptor subunit TOM6 OS=Saccharomyces cerevisiae (strain ATCC 204508 / S288c) OX=559292 GN=TOM6 PE=1 SV=1	1	1	1	6.4074	1	1	1	1	1	1	1	1	1	1	1	1	34.4	34.4	34.4	34.4	34.4	34.4	50688000	33291000	25003000	5387900	14803000	43856000	6973900	5921200	4987400	0	4575400	4474200
P33759	P33759	sp|P33759|RT05_YEAST 37S ribosomal protein S5, mitochondrial OS=Saccharomyces cerevisiae (strain ATCC 204508 / S288c) OX=559292 GN=MRPS5 PE=1 SV=1	6	6	1	34.883	6	6	6	5	4	6	6	6	6	5	4	6	26.1	26.1	26.1	23.5	19.9	26.1	24087000	20351000	12533000	38598000	6068800	32203000	56222000	55987000	42161000	41355000	57154000	40918000
P33893	P33893	sp|P33893|GATB_YEAST Glutamyl-tRNA(Gln) amidotransferase subunit B, mitochondrial OS=Saccharomyces cerevisiae (strain ATCC 204508 / S288c) OX=559292 GN=PET112 PE=1 SV=3	4	4	1	61.868	2	2	1	4	4	4	2	2	1	4	4	4	6.1	5.5	3.3	11.6	11.6	11.6	640570	148630	51939	3192200	491580	3569000	2637000	0	0	5014300	2781400	6068800
P34163	P34163	sp|P34163|TGL1_YEAST Sterol esterase TGL1 OS=Saccharomyces cerevisiae (strain ATCC 204508 / S288c) OX=559292 GN=TGL1 PE=1 SV=1	1	1	1	62.978	0	0	0	1	0	0	0	0	0	1	0	0	0	0	0	2.4	0	0	0	0	0	0	0	0	0	0	0	0	0	0
P34167	P34167	sp|P34167|IF4B_YEAST Eukaryotic translation initiation factor 4B OS=Saccharomyces cerevisiae (strain ATCC 204508 / S288c) OX=559292 GN=TIF3 PE=1 SV=1	2	2	1	48.521	2	2	2	2	2	2	2	2	2	2	2	2	11	11	11	11	11	11	282330	623690	853130	1366700	1216500	2135100	0	3122900	6084700	2972800	7391800	5341300
P34222	P34222	sp|P34222|PTH2_YEAST Peptidyl-tRNA hydrolase 2 OS=Saccharomyces cerevisiae (strain ATCC 204508 / S288c) OX=559292 GN=PTH2 PE=1 SV=2	3	3	1	22.435	2	2	1	1	2	2	2	2	1	1	2	2	10.1	10.1	5.3	4.8	10.1	10.1	2772100	3988900	779810	540530	2263500	6835200	5720900	8239500	0	0	15347000	8304100
P34224	P34224	sp|P34224|YBF9_YEAST Uncharacterized protein YBL059W OS=Saccharomyces cerevisiae (strain ATCC 204508 / S288c) OX=559292 GN=YBL059W PE=1 SV=1	2	2	1	22.278	1	1	1	2	0	2	1	1	1	2	0	2	5.2	5.2	5.2	11.9	0	11.9	1098600	686970	808710	1693000	0	2290700	0	0	0	0	0	0
P34227	P34227	sp|P34227|PRX1_YEAST Peroxiredoxin PRX1, mitochondrial OS=Saccharomyces cerevisiae (strain ATCC 204508 / S288c) OX=559292 GN=PRX1 PE=1 SV=1	9	9	1	29.495	8	7	7	8	7	8	8	7	7	8	7	8	43.3	37.9	39.5	43.3	37.9	43.3	57107000	24014000	19321000	170760000	24557000	113870000	56087000	44923000	37457000	88880000	67210000	78611000
P34760;Q04120	P34760	sp|P34760|TSA1_YEAST Peroxiredoxin TSA1 OS=Saccharomyces cerevisiae (strain ATCC 204508 / S288c) OX=559292 GN=TSA1 PE=1 SV=3	6;1	6;1	2	21.589	6	5	5	5	3	6	6	5	5	5	3	6	33.7	33.2	33.2	33.2	16.8	33.7	401340000	451690000	405050000	69844000	180450000	87220000	592010000	732910000	832630000	633780000	1107200000	648610000
P35180	P35180	sp|P35180|TOM20_YEAST Mitochondrial import receptor subunit TOM20 OS=Saccharomyces cerevisiae (strain ATCC 204508 / S288c) OX=559292 GN=TOM20 PE=1 SV=1	6	6	1	20.317	6	5	3	4	5	5	6	5	3	4	5	5	39.9	32.2	20.8	27.3	34.4	32.8	13734000	17879000	8056900	16683000	3376400	16375000	16335000	16615000	14448000	14570000	10650000	16383000
P35191	P35191	sp|P35191|MDJ1_YEAST DnaJ homolog 1, mitochondrial OS=Saccharomyces cerevisiae (strain ATCC 204508 / S288c) OX=559292 GN=MDJ1 PE=1 SV=1	8	8	1	55.56	5	3	5	8	8	8	5	3	5	8	8	8	16.2	8.4	16	24.3	24.3	24.3	7161000	2793800	2781100	37665000	7777700	36819000	16514000	10295000	9234100	30473000	23530000	37315000
P35691	P35691	sp|P35691|TCTP_YEAST Translationally-controlled tumor protein homolog OS=Saccharomyces cerevisiae (strain ATCC 204508 / S288c) OX=559292 GN=TMA19 PE=1 SV=1	2	2	1	18.741	0	0	0	0	2	0	0	0	0	0	2	0	0	0	0	0	16.2	0	0	0	0	0	3556900	0	0	0	0	0	0	0
P35844	P35844	sp|P35844|KES1_YEAST Oxysterol-binding protein homolog 4 OS=Saccharomyces cerevisiae (strain ATCC 204508 / S288c) OX=559292 GN=KES1 PE=1 SV=1	2	2	1	49.491	0	0	0	1	1	1	0	0	0	1	1	1	0	0	0	3.2	5.3	3.2	0	0	0	1140700	288810	710420	0	0	0	0	0	0
P35996	P35996	sp|P35996|RM38_YEAST 54S ribosomal protein L38, mitochondrial OS=Saccharomyces cerevisiae (strain ATCC 204508 / S288c) OX=559292 GN=MRPL38 PE=1 SV=1	2	2	1	14.904	1	1	1	1	1	1	1	1	1	1	1	1	11.6	11.6	11.6	11.6	11.6	11.6	36271000	21229000	26256000	54601000	10879000	33453000	47099000	50685000	35373000	139050000	0	55543000
P38711;P35997	P38711;P35997	sp|P38711|RS27B_YEAST 40S ribosomal protein S27-B OS=Saccharomyces cerevisiae (strain ATCC 204508 / S288c) OX=559292 GN=RPS27B PE=1 SV=1;sp|P35997|RS27A_YEAST 40S ribosomal protein S27-A OS=Saccharomyces cerevisiae (strain ATCC 204508 / S288c) OX=559292 GN	2;2	2;2	2	8.8653	1	1	1	1	1	1	1	1	1	1	1	1	19.5	19.5	19.5	19.5	19.5	19.5	6006800	3081800	8817300	6431800	11267000	8619100	0	0	0	0	0	0
P35999	P35999	sp|P35999|PMIP_YEAST Mitochondrial intermediate peptidase OS=Saccharomyces cerevisiae (strain ATCC 204508 / S288c) OX=559292 GN=OCT1 PE=1 SV=2	2	2	1	88.182	1	0	0	2	1	2	1	0	0	2	1	2	1.6	0	0	3	1.4	3	92958	0	0	1342600	36125	597490	0	0	0	4348300	0	3014200
P36008	P36008	sp|P36008|EF1G2_YEAST Elongation factor 1-gamma 2 OS=Saccharomyces cerevisiae (strain ATCC 204508 / S288c) OX=559292 GN=TEF4 PE=1 SV=1	2	2	1	46.52	1	1	1	1	2	1	1	1	1	1	2	1	2.7	2.7	2.7	2.7	5.6	2.7	575770	720710	337860	1560300	386710	1449000	0	0	0	0	2855200	0
P36013	P36013	sp|P36013|MAOM_YEAST NAD-dependent malic enzyme, mitochondrial OS=Saccharomyces cerevisiae (strain ATCC 204508 / S288c) OX=559292 GN=MAE1 PE=1 SV=1	14	14	1	74.375	10	8	6	12	10	14	10	8	6	12	10	14	22.1	19	13.2	28.6	20.9	33.2	5641700	2570900	1004000	22714000	2609000	15857000	10047000	7099700	5119100	16876000	14549000	17675000
P36015	P36015	sp|P36015|YKT6_YEAST Synaptobrevin homolog YKT6 OS=Saccharomyces cerevisiae (strain ATCC 204508 / S288c) OX=559292 GN=YKT6 PE=1 SV=1	4	4	1	22.707	2	4	3	4	3	4	2	4	3	4	3	4	10.5	24	18	24	18.5	24	551690	1180200	1060500	7042500	1077400	5490000	2340300	3116900	2780500	4045400	4986400	4129200
P36035	P36035	sp|P36035|JEN1_YEAST Carboxylic acid transporter protein homolog OS=Saccharomyces cerevisiae (strain ATCC 204508 / S288c) OX=559292 GN=JEN1 PE=1 SV=1	7	7	1	69.375	7	7	7	6	5	7	7	7	7	6	5	7	16.9	16.9	16.9	15.6	12	16.9	24666000	34886000	21841000	49226000	12759000	42015000	39067000	58995000	46256000	47952000	58174000	43425000
P36038	P36038	sp|P36038|CBT1_YEAST Cytochrome b termination protein 1 OS=Saccharomyces cerevisiae (strain ATCC 204508 / S288c) OX=559292 GN=CBT1 PE=1 SV=1	1	1	1	31.156	1	1	1	1	1	1	1	1	1	1	1	1	4.4	4.4	4.4	4.4	4.4	4.4	755620	788240	649460	1759000	521130	677210	0	1525100	0	2289600	2452000	0
P36046	P36046	sp|P36046|MIA40_YEAST Mitochondrial intermembrane space import and assembly protein 40 OS=Saccharomyces cerevisiae (strain ATCC 204508 / S288c) OX=559292 GN=MIA40 PE=1 SV=2	5	5	1	44.536	4	5	5	4	5	5	4	5	5	4	5	5	12.2	17.9	17.9	12.2	17.9	17.9	4208700	3198200	2193100	3638900	1648200	5263000	6360000	5257000	4249800	3695400	4926500	4848600
P36048	P36048	sp|P36048|SN114_YEAST Pre-mRNA-splicing factor SNU114 OS=Saccharomyces cerevisiae (strain ATCC 204508 / S288c) OX=559292 GN=SNU114 PE=1 SV=1	1	1	1	114.04	1	1	1	1	1	1	1	1	1	1	1	1	0.7	0.7	0.7	0.7	0.7	0.7	0	0	0	0	0	0	0	0	0	0	0	0
P36056	P36056	sp|P36056|RT22_YEAST Probable S-adenosyl-L-methionine-dependent RNA methyltransferase RSM22, mitochondrial OS=Saccharomyces cerevisiae (strain ATCC 204508 / S288c) OX=559292 GN=RSM22 PE=1 SV=1	1	1	1	72.189	1	1	1	0	1	1	1	1	1	0	1	1	2.1	2.1	2.1	0	2.1	2.1	29439	23977	20787	0	83308	45387	0	0	0	0	0	0
P36060	P36060	sp|P36060|MCR1_YEAST NADH-cytochrome b5 reductase 2 OS=Saccharomyces cerevisiae (strain ATCC 204508 / S288c) OX=559292 GN=MCR1 PE=1 SV=1	11	11	1	34.137	9	9	9	8	10	9	9	9	9	8	10	9	34.4	34.4	34.4	32.1	38.4	34.4	100820000	82937000	70978000	197430000	45201000	173700000	68872000	66275000	64194000	76801000	76322000	72718000
P36064	P36064	sp|P36064|COXM1_YEAST COX assembly mitochondrial protein OS=Saccharomyces cerevisiae (strain ATCC 204508 / S288c) OX=559292 GN=CMC1 PE=1 SV=2	1	1	1	13.007	1	1	0	0	1	1	1	1	0	0	1	1	10.8	10.8	0	0	10.8	10.8	2159300	918980	0	0	739010	760500	0	0	0	0	0	0
P36101	P36101	sp|P36101|TCD2_YEAST tRNA threonylcarbamoyladenosine dehydratase 2 OS=Saccharomyces cerevisiae (strain ATCC 204508 / S288c) OX=559292 GN=TCD2 PE=1 SV=1	8	8	1	50.265	3	3	3	5	5	5	3	3	3	5	5	5	9.4	8.5	8.5	14.1	12.8	13.6	998010	1195800	1271800	5593900	2110600	4783800	4278600	3269000	4450000	4650000	1541900	9721600
P38754;P36105	P38754;P36105	sp|P38754|RL14B_YEAST 60S ribosomal protein L14-B OS=Saccharomyces cerevisiae (strain ATCC 204508 / S288c) OX=559292 GN=RPL14B PE=1 SV=1;sp|P36105|RL14A_YEAST 60S ribosomal protein L14-A OS=Saccharomyces cerevisiae (strain ATCC 204508 / S288c) OX=559292 GN	2;2	2;2	2	15.153	2	2	2	1	2	2	2	2	2	1	2	2	13.8	13.8	13.8	5.8	13.8	13.8	15361000	16070000	8226500	11421000	5244300	9424900	18151000	22150000	16379000	0	11053000	8836500
P36112	P36112	sp|P36112|MIC60_YEAST MICOS complex subunit MIC60 OS=Saccharomyces cerevisiae (strain ATCC 204508 / S288c) OX=559292 GN=MIC60 PE=1 SV=1	14	14	1	61.081	11	11	10	13	13	10	11	11	10	13	13	10	31.7	31.7	28.1	37.4	34.6	28.3	38146000	38268000	23571000	79990000	17713000	60348000	35301000	35805000	29653000	32367000	33672000	37013000
P36114	P36114	sp|P36114|YKR18_YEAST IML2-like protein YKR018C OS=Saccharomyces cerevisiae (strain ATCC 204508 / S288c) OX=559292 GN=YKR018C PE=1 SV=1	1	1	1	81.753	0	0	0	0	0	1	0	0	0	0	0	1	0	0	0	0	0	1.8	0	0	0	0	0	154350	0	0	0	0	0	0
P36115	P36115	sp|P36115|IRS4_YEAST Increased rDNA silencing protein 4 OS=Saccharomyces cerevisiae (strain ATCC 204508 / S288c) OX=559292 GN=IRS4 PE=1 SV=1	1	1	1	68.879	1	1	1	0	1	0	1	1	1	0	1	0	2.1	2.1	2.1	0	2.1	0	770180	311850	81991	0	83327	0	0	0	0	0	0	0
P36141	P36141	sp|P36141|FMP46_YEAST Putative redox protein FMP46, mitochondrial OS=Saccharomyces cerevisiae (strain ATCC 204508 / S288c) OX=559292 GN=FMP46 PE=1 SV=1	4	4	1	15.65	3	2	2	2	4	4	3	2	2	2	4	4	27.8	19.5	19.5	19.5	35.3	35.3	5348000	5590900	1721700	29642000	3771700	27397000	4632600	5076800	3541500	16107000	13250000	16787000
P36147	P36147	sp|P36147|PAM17_YEAST Presequence translocated-associated motor subunit PAM17, mitochondrial OS=Saccharomyces cerevisiae (strain ATCC 204508 / S288c) OX=559292 GN=PAM17 PE=1 SV=1	1	1	1	21.968	1	1	1	0	1	1	1	1	1	0	1	1	6.6	6.6	6.6	0	6.6	6.6	17361000	15946000	25348000	0	7662000	16836000	0	0	0	0	0	0
P36148	P36148	sp|P36148|GPT2_YEAST Glycerol-3-phosphate O-acyltransferase 2 OS=Saccharomyces cerevisiae (strain ATCC 204508 / S288c) OX=559292 GN=GPT2 PE=1 SV=1	1	1	1	83.644	0	1	0	1	1	1	0	1	0	1	1	1	0	1.5	0	1.5	1.5	1.5	0	51497	0	95992	60211	93004	0	0	0	0	0	0
P36151	P36151	sp|P36151|YK50_YEAST Uncharacterized protein YKR070W OS=Saccharomyces cerevisiae (strain ATCC 204508 / S288c) OX=559292 GN=YKR070W PE=1 SV=1	4	4	1	39.406	3	3	2	4	4	4	3	3	2	4	4	4	10.5	10.5	5.1	15.6	15.6	15.6	3159800	2185900	1012300	12727000	2241800	11050000	5511600	4729300	5765600	10406000	12350000	11929000
P36516	P36516	sp|P36516|RM03_YEAST 54S ribosomal protein L3, mitochondrial OS=Saccharomyces cerevisiae (strain ATCC 204508 / S288c) OX=559292 GN=MRPL3 PE=1 SV=2	7	7	1	43.999	4	3	3	5	4	7	4	3	3	5	4	7	15.4	9	9	15.6	12.6	25.1	2539500	2508000	898470	8590900	1675900	6164500	6731700	7580200	5506700	9525800	7023100	7423900
P36517	P36517	sp|P36517|RM04_YEAST 54S ribosomal protein L4, mitochondrial OS=Saccharomyces cerevisiae (strain ATCC 204508 / S288c) OX=559292 GN=MRPL4 PE=1 SV=2	11	11	1	36.964	5	3	1	10	9	10	5	3	1	10	9	10	16.9	7.2	2.5	40.1	31.3	40.1	3710300	915090	246000	171330000	43389000	140060000	1772900	1069900	0	112170000	89175000	78535000
P36519	P36519	sp|P36519|RM07_YEAST 54S ribosomal protein L7, mitochondrial OS=Saccharomyces cerevisiae (strain ATCC 204508 / S288c) OX=559292 GN=MRPL7 PE=1 SV=2	4	4	1	33.099	3	2	2	3	2	3	3	2	2	3	2	3	15.8	10.3	10.3	15.4	9.9	15.8	1192400	1442700	1073500	8398700	448060	4665600	2349500	3921100	3811900	13538000	4081400	6884600
P36521	P36521	sp|P36521|RM11_YEAST 54S ribosomal protein L11, mitochondrial OS=Saccharomyces cerevisiae (strain ATCC 204508 / S288c) OX=559292 GN=MRPL11 PE=1 SV=2	3	3	1	28.515	3	3	3	2	2	3	3	3	3	2	2	3	16.1	16.1	16.1	12	12	16.1	9785200	5696000	6046700	9157700	2107500	10015000	13557000	9013900	8567300	8913800	10132000	9650800
P36523	P36523	sp|P36523|RM15_YEAST 54S ribosomal protein L15, mitochondrial OS=Saccharomyces cerevisiae (strain ATCC 204508 / S288c) OX=559292 GN=MRPL15 PE=1 SV=3	2	2	1	28.167	2	2	2	2	2	2	2	2	2	2	2	2	8.7	8.7	8.7	8.7	8.7	8.7	1436500	1334200	870040	4785400	773790	2521100	3634800	2388900	1880300	7033200	5482600	4807600
P36527	P36527	sp|P36527|RM28_YEAST 54S ribosomal protein L28, mitochondrial OS=Saccharomyces cerevisiae (strain ATCC 204508 / S288c) OX=559292 GN=MRPL28 PE=1 SV=2	1	1	1	17.342	1	1	1	1	1	1	1	1	1	1	1	1	7.5	7.5	7.5	7.5	7.5	7.5	2198100	1902400	1372400	3322800	595800	3405200	0	0	0	0	0	0
P36528	P36528	sp|P36528|RM17_YEAST 54S ribosomal protein L17, mitochondrial OS=Saccharomyces cerevisiae (strain ATCC 204508 / S288c) OX=559292 GN=MRPL17 PE=1 SV=2	2	2	1	32.212	2	2	1	2	1	2	2	2	1	2	1	2	8.5	8.5	3.6	8.5	3.6	8.5	2521100	1647700	928630	3276000	181020	2743900	5257100	5166200	0	2989200	0	3985500
P36532	P36532	sp|P36532|RM37_YEAST 54S ribosomal protein L37, mitochondrial OS=Saccharomyces cerevisiae (strain ATCC 204508 / S288c) OX=559292 GN=MRPL37 PE=1 SV=2	1	1	1	11.949	0	1	0	0	0	1	0	1	0	0	0	1	0	28.6	0	0	0	28.6	0	3142300	0	0	0	4263800	0	0	0	0	0	0
P36533	P36533	sp|P36533|RM39_YEAST 54S ribosomal protein L39, mitochondrial OS=Saccharomyces cerevisiae (strain ATCC 204508 / S288c) OX=559292 GN=MRPL39 PE=1 SV=3	2	2	1	7.9725	1	1	1	1	1	1	1	1	1	1	1	1	12.9	12.9	12.9	12.9	15.7	12.9	15097000	44695000	14935000	0	0	22369000	0	0	0	0	0	0
P36534	P36534	sp|P36534|RM40_YEAST 54S ribosomal protein L40, mitochondrial OS=Saccharomyces cerevisiae (strain ATCC 204508 / S288c) OX=559292 GN=MRPL40 PE=1 SV=2	7	7	1	33.751	6	4	3	5	6	6	6	4	3	5	6	6	22.9	16.8	18.2	18.5	22.9	29	6133600	1884400	1133300	20272000	8394500	22056000	7931600	3407800	3852400	12884000	19625000	13039000
P36775	P36775	sp|P36775|LONM_YEAST Lon protease homolog, mitochondrial OS=Saccharomyces cerevisiae (strain ATCC 204508 / S288c) OX=559292 GN=PIM1 PE=1 SV=2	19	19	1	127.11	9	11	7	14	11	15	9	11	7	14	11	15	11.4	15.3	7.9	21.7	14.3	22.9	3637200	3107300	1534700	18257000	3115700	12633000	12453000	16029000	12301000	30294000	32440000	29905000
P37012;P33401	P37012;P33401	sp|P37012|PGM2_YEAST Phosphoglucomutase 2 OS=Saccharomyces cerevisiae (strain ATCC 204508 / S288c) OX=559292 GN=PGM2 PE=1 SV=1;sp|P33401|PGM1_YEAST Phosphoglucomutase 1 OS=Saccharomyces cerevisiae (strain ATCC 204508 / S288c) OX=559292 GN=PGM1 PE=1 SV=1	2;1	2;1	2	63.088	0	0	0	0	0	1	0	0	0	0	0	1	0	0	0	0	0	2.1	0	0	0	0	0	0	0	0	0	0	0	0
P37267	P37267	sp|P37267|CBP4_YEAST Assembly factor CBP4 OS=Saccharomyces cerevisiae (strain ATCC 204508 / S288c) OX=559292 GN=CBP4 PE=1 SV=3	3	3	1	17.532	3	3	3	3	2	3	3	3	3	3	2	3	27.2	27.2	27.2	27.2	19.7	27.2	17998000	15484000	8297000	28172000	3562300	22594000	11350000	10893000	6478600	8031800	10025000	9305800
P37292	P37292	sp|P37292|GLYM_YEAST Serine hydroxymethyltransferase, mitochondrial OS=Saccharomyces cerevisiae (strain ATCC 204508 / S288c) OX=559292 GN=SHM1 PE=1 SV=2	8	7	1	53.686	7	7	4	6	5	7	7	7	4	6	4	7	20.4	20.4	11.6	15.5	10.8	20.4	10004000	3403000	1866400	8846100	1970300	11509000	15532000	7721700	8714200	8614700	14625000	12070000
P37293	P37293	sp|P37293|NAT2_YEAST Putative N-terminal acetyltransferase 2 OS=Saccharomyces cerevisiae (strain ATCC 204508 / S288c) OX=559292 GN=NAT2 PE=1 SV=2	3	3	1	32.804	2	3	1	3	2	3	2	3	1	3	2	3	8.7	14.2	4.5	14.2	10.1	14.2	2112400	3129900	896270	6671100	1187600	3372400	4957400	5868400	0	5535900	8530200	4474300
P37298	P37298	sp|P37298|DHSD_YEAST Succinate dehydrogenase [ubiquinone] cytochrome b small subunit, mitochondrial OS=Saccharomyces cerevisiae (strain ATCC 204508 / S288c) OX=559292 GN=SDH4 PE=1 SV=1	3	3	1	20.248	3	3	3	2	3	3	3	3	3	2	3	3	17.7	17.7	17.7	13.3	17.7	17.7	70841000	65814000	47933000	101950000	19945000	81395000	73513000	99208000	91078000	98129000	77483000	62028000
P37299	P37299	sp|P37299|QCR10_YEAST Cytochrome b-c1 complex subunit 10, mitochondrial OS=Saccharomyces cerevisiae (strain ATCC 204508 / S288c) OX=559292 GN=QCR10 PE=1 SV=2	3	3	1	8.5928	3	3	3	3	3	3	3	3	3	3	3	3	35.1	35.1	35.1	35.1	35.1	35.1	333910000	317610000	301790000	485430000	127660000	384720000	98554000	104780000	113490000	76919000	102870000	79302000
P38011	P38011	sp|P38011|GBLP_YEAST Guanine nucleotide-binding protein subunit beta-like protein OS=Saccharomyces cerevisiae (strain ATCC 204508 / S288c) OX=559292 GN=ASC1 PE=1 SV=4	8	8	1	34.805	4	5	6	6	6	6	4	5	6	6	6	6	13.5	21.3	23.2	23.2	16.6	23.2	3522600	4039800	5558900	7909100	5077300	8713800	8864700	6290500	11387000	5170200	17215000	6195100
P38013	P38013	sp|P38013|AHP1_YEAST Peroxiredoxin AHP1 OS=Saccharomyces cerevisiae (strain ATCC 204508 / S288c) OX=559292 GN=AHP1 PE=1 SV=4	1	1	1	19.114	1	1	1	1	1	1	1	1	1	1	1	1	11.4	11.4	11.4	11.4	11.4	11.4	5777400	5509800	6630600	5239300	122720	4760600	7531900	15700000	11806000	5731700	0	3964100
P38061	P38061	sp|P38061|RL32_YEAST 60S ribosomal protein L32 OS=Saccharomyces cerevisiae (strain ATCC 204508 / S288c) OX=559292 GN=RPL32 PE=1 SV=1	2	2	1	14.771	1	1	1	2	1	1	1	1	1	2	1	1	10	10	10	17.7	10	10	13381000	13455000	10158000	21931000	3797500	15279000	13964000	17782000	14795000	12303000	9963800	12886000
P38064	P38064	sp|P38064|RM16_YEAST 54S ribosomal protein L16, mitochondrial OS=Saccharomyces cerevisiae (strain ATCC 204508 / S288c) OX=559292 GN=MRPL16 PE=1 SV=1	2	2	1	26.518	1	1	1	2	0	2	1	1	1	2	0	2	6.5	6.5	6.5	9.9	0	9.9	789020	530080	2581100	15303000	0	8123800	0	0	0	21792000	0	15363000
P38071	P38071	sp|P38071|ETR1_YEAST Enoyl-[acyl-carrier-protein] reductase, mitochondrial OS=Saccharomyces cerevisiae (strain ATCC 204508 / S288c) OX=559292 GN=ETR1 PE=1 SV=3	7	7	1	42.066	4	4	5	7	6	6	4	4	5	7	6	6	19.5	19.5	25.5	31.1	25	28.4	11018000	7791600	6005700	45882000	10149000	36816000	15457000	13392000	10361000	33098000	24194000	25996000
P38072	P38072	sp|P38072|SCO2_YEAST Protein SCO2, mitochondrial OS=Saccharomyces cerevisiae (strain ATCC 204508 / S288c) OX=559292 GN=SCO2 PE=1 SV=1	2	2	1	34.888	1	1	1	1	2	1	1	1	1	1	2	1	7	7	7	7	9.3	7	880180	379590	633270	1017500	163790	1437000	0	0	0	0	0	0
P38077	P38077	sp|P38077|ATPG_YEAST ATP synthase subunit gamma, mitochondrial OS=Saccharomyces cerevisiae (strain ATCC 204508 / S288c) OX=559292 GN=ATP3 PE=1 SV=1	9	9	1	34.35	8	8	8	9	7	9	8	8	8	9	7	9	31.2	31.5	31.5	31.5	23.5	31.5	66007000	46854000	28208000	104290000	27074000	90309000	68897000	53077000	44662000	54434000	66030000	53613000
P38079	P38079	sp|P38079|YRO2_YEAST Protein YRO2 OS=Saccharomyces cerevisiae (strain ATCC 204508 / S288c) OX=559292 GN=YRO2 PE=1 SV=1	3	1	1	38.719	3	3	3	3	3	3	1	1	1	1	1	1	12.5	12.5	12.5	12.5	12.5	12.5	47801000	48541000	46445000	42955000	15255000	47154000	100770000	101170000	128620000	57461000	64926000	99016000
P38081	P38081	sp|P38081|YBQ6_YEAST Uncharacterized glycosyl hydrolase YBR056W OS=Saccharomyces cerevisiae (strain ATCC 204508 / S288c) OX=559292 GN=YBR056W PE=1 SV=1	2	2	1	57.821	1	1	1	1	0	1	1	1	1	1	0	1	2.2	2.2	2.2	2.2	0	2.2	95166	265990	293800	864520	0	503390	0	0	0	0	0	0
P38085	P38085	sp|P38085|TAT1_YEAST Valine/tyrosine/tryptophan amino-acid permease 1 OS=Saccharomyces cerevisiae (strain ATCC 204508 / S288c) OX=559292 GN=TAT1 PE=1 SV=1	3	3	1	68.757	2	3	2	2	3	2	2	3	2	2	3	2	4	5.3	4	4	5.3	4	2092500	3597200	1451500	4216400	1013300	3217900	5462600	7987800	5891200	12875000	3837900	6616500
P38088	P38088	sp|P38088|SYG_YEAST Glycine--tRNA ligase 1, mitochondrial OS=Saccharomyces cerevisiae (strain ATCC 204508 / S288c) OX=559292 GN=GRS1 PE=1 SV=3	2	2	1	78.183	1	1	1	1	2	1	1	1	1	1	2	1	2.2	2.2	2.2	2.2	4.1	2.2	161050	60145	87028	728910	360770	629330	0	0	0	0	0	0
P38110	P38110	sp|P38110|ATM_YEAST Serine/threonine-protein kinase TEL1 OS=Saccharomyces cerevisiae (strain ATCC 204508 / S288c) OX=559292 GN=TEL1 PE=1 SV=3	2	2	1	321.52	1	1	1	1	2	1	1	1	1	1	2	1	0.5	0.5	0.5	0.5	0.8	0.5	222240	199110	176620	144110	43237	177590	0	0	0	0	0	0
P38120	P38120	sp|P38120|RT09_YEAST 37S ribosomal protein S9, mitochondrial OS=Saccharomyces cerevisiae (strain ATCC 204508 / S288c) OX=559292 GN=MRPS9 PE=1 SV=1	5	5	1	31.925	4	4	5	3	4	4	4	4	5	3	4	4	18.7	18.7	21.2	13.7	15.8	18.7	9265000	8206900	5530900	9536300	3184000	12549000	10370000	10083000	8054100	6452000	8814200	7906100
P38127	P38127	sp|P38127|RIM2_YEAST Mitochondrial carrier protein RIM2 OS=Saccharomyces cerevisiae (strain ATCC 204508 / S288c) OX=559292 GN=RIM2 PE=1 SV=1	2	2	1	42.101	2	2	2	2	2	2	2	2	2	2	2	2	7.2	7.2	7.2	7.2	7.2	7.2	2938700	2916800	1817200	9288200	1127500	4148500	0	0	0	11770000	0	6965900
P38137	P38137	sp|P38137|FAT2_YEAST Oxalate--CoA ligase OS=Saccharomyces cerevisiae (strain ATCC 204508 / S288c) OX=559292 GN=PCS60 PE=1 SV=1	9	9	1	60.488	0	1	0	1	6	3	0	1	0	1	6	3	0	1.5	0	2.6	14.7	7.4	0	49957	0	3143400	1069700	1734100	0	0	0	0	6377700	5091200
P38152	P38152	sp|P38152|TXTP_YEAST Tricarboxylate transport protein OS=Saccharomyces cerevisiae (strain ATCC 204508 / S288c) OX=559292 GN=CTP1 PE=2 SV=3	1	1	1	32.173	1	1	1	0	1	1	1	1	1	0	1	1	3.7	3.7	3.7	0	3.7	3.7	1083600	485520	307850	0	116390	883000	0	0	0	0	0	0
P38157	P38157	sp|P38157|MAL33_YEAST Maltose fermentation regulatory protein MAL33 OS=Saccharomyces cerevisiae (strain ATCC 204508 / S288c) OX=559292 GN=MAL33 PE=3 SV=1	1	1	1	54.193	1	0	1	0	0	1	1	0	1	0	0	1	2.4	0	2.4	0	0	2.4	1010900	0	788690	0	0	1603100	0	0	0	0	0	0
P38169	P38169	sp|P38169|KMO_YEAST Kynurenine 3-monooxygenase OS=Saccharomyces cerevisiae (strain ATCC 204508 / S288c) OX=559292 GN=BNA4 PE=1 SV=1	5	5	1	52.429	3	4	3	5	3	3	3	4	3	5	3	3	8.9	10.4	8.9	10.9	8.9	8.9	5431300	4064700	4722100	7339700	1149900	7114600	13842000	10506000	12079000	8616800	8918900	11285000
P38172	P38172	sp|P38172|MRX3_YEAST MIOREX complex component 3 OS=Saccharomyces cerevisiae (strain ATCC 204508 / S288c) OX=559292 GN=MRX3 PE=1 SV=1	2	2	1	30.545	1	1	2	1	1	1	1	1	2	1	1	1	3.3	9.3	12.6	9.3	9.3	9.3	629020	745520	637210	733860	102830	1222600	0	0	4902100	0	0	0
P38175	P38175	sp|P38175|RT21_YEAST 37S ribosomal protein MRP21, mitochondrial OS=Saccharomyces cerevisiae (strain ATCC 204508 / S288c) OX=559292 GN=MRP21 PE=1 SV=1	6	6	1	20.394	4	6	5	5	5	6	4	6	5	5	5	6	16.9	33.9	28.8	22	29.4	33.9	14400000	30814000	11314000	24134000	8401900	16808000	15117000	27836000	16561000	13950000	31053000	11205000
P38219	P38219	sp|P38219|OLA1_YEAST Obg-like ATPase 1 OS=Saccharomyces cerevisiae (strain ATCC 204508 / S288c) OX=559292 GN=OLA1 PE=1 SV=1	9	9	1	44.174	5	6	6	9	8	8	5	6	6	9	8	8	15.7	15.2	17.5	24.9	22.6	22.3	4472300	5609000	4459700	34774000	7194900	16959000	6295300	8062900	7524300	22961000	20011000	14018000
P38228	P38228	sp|P38228|TCM62_YEAST Mitochondrial chaperone TCM62 OS=Saccharomyces cerevisiae (strain ATCC 204508 / S288c) OX=559292 GN=TCM62 PE=1 SV=2	2	2	1	64.251	1	1	1	2	1	2	1	1	1	2	1	2	2.3	2.3	2.3	4.5	2.3	4.5	75289	121180	62954	1170500	58259	743270	0	0	0	0	0	0
P38230	P38230	sp|P38230|QOR_YEAST Probable quinone oxidoreductase OS=Saccharomyces cerevisiae (strain ATCC 204508 / S288c) OX=559292 GN=ZTA1 PE=1 SV=1	3	3	1	37.018	0	0	0	1	2	2	0	0	0	1	2	2	0	0	0	2.7	6.6	6.6	0	0	0	409640	2879300	1821300	0	0	0	0	22344000	9524600
P38264	P38264	sp|P38264|PHO88_YEAST SRP-independent targeting protein 3 OS=Saccharomyces cerevisiae (strain ATCC 204508 / S288c) OX=559292 GN=PHO88 PE=1 SV=1	1	1	1	21.137	1	1	0	1	1	1	1	1	0	1	1	1	7.4	7.4	0	7.4	7.4	7.4	631340	199980	0	1034900	179020	367700	0	0	0	0	0	0
P38295	P38295	sp|P38295|MCFS2_YEAST Medium-chain fatty acid ethyl ester synthase/esterase 2 OS=Saccharomyces cerevisiae (strain ATCC 204508 / S288c) OX=559292 GN=EHT1 PE=1 SV=1	1	1	1	51.255	0	0	1	1	0	1	0	0	1	1	0	1	0	0	5.1	5.1	0	5.1	0	0	538750	4227800	0	2979600	0	0	0	21209000	0	8018900
P38297	P38297	sp|P38297|FZO1_YEAST Mitofusin FZO1 OS=Saccharomyces cerevisiae (strain ATCC 204508 / S288c) OX=559292 GN=FZO1 PE=1 SV=1	3	3	1	97.807	1	1	0	3	3	2	1	1	0	3	3	2	1.9	1.9	0	5.5	5.5	4.2	173550	214300	0	1112500	214030	689250	0	0	0	0	3025300	0
P38300	P38300	sp|P38300|MBA1_YEAST Inner membrane mitoribosome receptor MBA1, mitochondrial OS=Saccharomyces cerevisiae (strain ATCC 204508 / S288c) OX=559292 GN=MBA1 PE=1 SV=1	4	4	1	31.811	3	4	4	4	2	4	3	4	4	4	2	4	15.5	20.5	20.5	20.5	7.6	20.5	5858300	6531300	3561500	19855000	4231700	20281000	9782400	10800000	5091200	14768000	17446000	15568000
P38314	P38314	sp|P38314|SDS24_YEAST Protein SDS24 OS=Saccharomyces cerevisiae (strain ATCC 204508 / S288c) OX=559292 GN=SDS24 PE=1 SV=1	1	1	1	57.187	0	1	1	1	0	1	0	1	1	1	0	1	0	3.8	3.8	3.8	0	3.8	0	73446	200980	1458400	0	449240	0	0	0	0	0	0
P38323	P38323	sp|P38323|CLPX_YEAST ATP-dependent clpX-like chaperone, mitochondrial OS=Saccharomyces cerevisiae (strain ATCC 204508 / S288c) OX=559292 GN=MCX1 PE=1 SV=1	8	8	1	57.945	4	3	3	8	7	7	4	3	3	8	7	7	8.8	7.7	6.3	19.2	16.7	16.7	2064700	1474200	1044500	12186000	2780500	7070400	5450700	3602000	3115900	9795500	11045000	7453900
P38325	P38325	sp|P38325|OM14_YEAST Mitochondrial outer membrane protein OM14 OS=Saccharomyces cerevisiae (strain ATCC 204508 / S288c) OX=559292 GN=OM14 PE=1 SV=1	1	1	1	14.609	1	1	1	1	0	1	1	1	1	1	0	1	19.4	19.4	19.4	19.4	0	19.4	5945500	1519800	4570600	17710000	0	6668900	0	0	0	0	0	0
P38341	P38341	sp|P38341|MIC12_YEAST MICOS complex subunit MIC12 OS=Saccharomyces cerevisiae (strain ATCC 204508 / S288c) OX=559292 GN=MIC12 PE=1 SV=1	2	2	1	12.388	2	2	1	2	1	2	2	2	1	2	1	2	21.7	21.7	11.3	21.7	11.3	21.7	10192000	10542000	5765100	14753000	2833000	10672000	13836000	15817000	0	11916000	0	11057000
P38353	P38353	sp|P38353|SSH1_YEAST Sec sixty-one protein homolog OS=Saccharomyces cerevisiae (strain ATCC 204508 / S288c) OX=559292 GN=SSH1 PE=1 SV=1	3	3	1	53.311	3	2	2	3	1	2	3	2	2	3	1	2	11.4	7.1	7.1	11.4	2.9	7.1	691010	1663000	1898500	5114700	250930	2910100	0	0	0	0	0	0
P38427	P38427	sp|P38427|TSL1_YEAST Trehalose synthase complex regulatory subunit TSL1 OS=Saccharomyces cerevisiae (strain ATCC 204508 / S288c) OX=559292 GN=TSL1 PE=1 SV=1	1	1	1	123.02	1	1	1	1	1	1	1	1	1	1	1	1	1	1	1	1	1	1	48315	80195	100040	88314	60002	81337	0	0	0	0	0	0
P38523	P38523	sp|P38523|GRPE_YEAST GrpE protein homolog, mitochondrial OS=Saccharomyces cerevisiae (strain ATCC 204508 / S288c) OX=559292 GN=MGE1 PE=1 SV=1	5	5	1	26.066	4	5	4	4	3	5	4	5	4	4	3	5	21.5	24.1	21.5	18	14	24.1	10182000	6301100	5006700	16601000	2081700	13534000	10492000	10386000	7998100	9508400	9555400	9627400
P51996;P38555	P51996;P38555	sp|P51996|YPT32_YEAST GTP-binding protein YPT32/YPT11 OS=Saccharomyces cerevisiae (strain ATCC 204508 / S288c) OX=559292 GN=YPT32 PE=1 SV=3;sp|P38555|YPT31_YEAST GTP-binding protein YPT31/YPT8 OS=Saccharomyces cerevisiae (strain ATCC 204508 / S288c) OX=559	3;3	3;3	2	24.52	2	2	3	2	3	2	2	2	3	2	3	2	9.9	9.9	15.8	9.9	15.8	9.9	4451200	4620100	3252800	9397600	1806000	5801300	7814900	9433900	8070600	8704200	9020000	6787400
P38623	P38623	sp|P38623|RCK2_YEAST Serine/threonine-protein kinase RCK2 OS=Saccharomyces cerevisiae (strain ATCC 204508 / S288c) OX=559292 GN=RCK2 PE=1 SV=3	1	1	1	68.061	1	1	1	1	0	1	1	1	1	1	0	1	2.1	2.1	2.1	2.1	0	2.1	161630	70896	92205	273510	0	247490	0	0	0	0	0	0
P38626	P38626	sp|P38626|NCB5R_YEAST NADH-cytochrome b5 reductase 1 OS=Saccharomyces cerevisiae (strain ATCC 204508 / S288c) OX=559292 GN=CBR1 PE=1 SV=2	3	3	1	31.493	1	2	1	1	2	1	1	2	1	1	2	1	7.4	11.6	7.4	7.4	7	7.4	76234	242200	312060	1690300	770230	134340	0	0	0	0	9294100	0
P38631	P38631	sp|P38631|FKS1_YEAST 1,3-beta-glucan synthase component FKS1 OS=Saccharomyces cerevisiae (strain ATCC 204508 / S288c) OX=559292 GN=FKS1 PE=1 SV=2	9	4	1	214.85	4	6	5	6	9	8	1	2	1	2	4	3	2.6	4.2	3.2	4.1	6.1	5.6	59863	306540	71558	448500	188400	506800	0	0	0	0	4657800	3407400
P38695;P32465;P32466;P23585	P38695;P32465	sp|P38695|HXT5_YEAST Probable glucose transporter HXT5 OS=Saccharomyces cerevisiae (strain ATCC 204508 / S288c) OX=559292 GN=HXT5 PE=1 SV=1;sp|P32465|HXT1_YEAST Low-affinity glucose transporter HXT1 OS=Saccharomyces cerevisiae (strain ATCC 204508 / S288c)	5;3;2;1	1;0;0;0	4	66.251	3	4	2	2	3	5	0	0	0	0	0	1	3.9	5.9	3.2	2.7	4.4	9.1	0	0	0	0	0	201290	0	0	0	0	0	0
P38701	P38701	sp|P38701|RS20_YEAST 40S ribosomal protein S20 OS=Saccharomyces cerevisiae (strain ATCC 204508 / S288c) OX=559292 GN=RPS20 PE=1 SV=3	3	3	1	13.907	2	2	2	2	3	2	2	2	2	2	3	2	19	19	19	19	29.8	19	7946700	9634300	5550400	15813000	7565300	10602000	10370000	11156000	12500000	11207000	16517000	10173000
P38705	P38705	sp|P38705|SYSM_YEAST Serine--tRNA ligase, mitochondrial OS=Saccharomyces cerevisiae (strain ATCC 204508 / S288c) OX=559292 GN=DIA4 PE=1 SV=1	2	2	1	50.389	1	2	1	1	1	1	1	2	1	1	1	1	5.6	9	5.6	5.6	3.4	5.6	125650	413440	240130	781500	103120	685610	0	0	0	0	0	0
P38714	P38714	sp|P38714|SYRM_YEAST Arginine--tRNA ligase, mitochondrial OS=Saccharomyces cerevisiae (strain ATCC 204508 / S288c) OX=559292 GN=MSR1 PE=3 SV=3	1	1	1	73.693	0	0	0	1	1	1	0	0	0	1	1	1	0	0	0	2.5	2.5	2.5	0	0	0	173600	58245	226310	0	0	0	0	0	0
P38720;P53319	P38720	sp|P38720|6PGD1_YEAST 6-phosphogluconate dehydrogenase, decarboxylating 1 OS=Saccharomyces cerevisiae (strain ATCC 204508 / S288c) OX=559292 GN=GND1 PE=1 SV=1	9;3	9;3	2	53.543	6	7	7	8	6	7	6	7	7	8	6	7	18	20.4	20	22.3	15.5	20.2	3274200	4206000	3665800	16063000	2803800	10118000	6711400	8733800	10260000	13017000	14773000	11046000
P38746	P38746	sp|P38746|YLF2_YEAST Obg-like ATPase homolog OS=Saccharomyces cerevisiae (strain ATCC 204508 / S288c) OX=559292 GN=YLF2 PE=1 SV=1	2	2	1	45.714	1	1	0	1	2	2	1	1	0	1	2	2	3.5	3.5	0	3	6.4	6.4	862950	199080	0	812850	803230	1030900	0	0	0	0	7574600	4859200
P38755	P38755	sp|P38755|OSH7_YEAST Oxysterol-binding protein homolog 7 OS=Saccharomyces cerevisiae (strain ATCC 204508 / S288c) OX=559292 GN=OSH7 PE=1 SV=1	1	1	1	49.804	1	1	0	1	0	1	1	1	0	1	0	1	3.2	3.2	0	3.2	0	3.2	80577	223070	0	912600	0	77135	0	0	0	0	0	0
P38756	P38756	sp|P38756|TCD1_YEAST tRNA threonylcarbamoyladenosine dehydratase 1 OS=Saccharomyces cerevisiae (strain ATCC 204508 / S288c) OX=559292 GN=TCD1 PE=1 SV=1	1	1	1	48.883	1	0	0	1	1	1	1	0	0	1	1	1	2.6	0	0	2.6	2.6	2.6	218350	0	0	695610	101200	299250	0	0	0	0	0	0
P38763	P38763	sp|P38763|YHI2_YEAST Uncharacterized protein YHR022C OS=Saccharomyces cerevisiae (strain ATCC 204508 / S288c) OX=559292 GN=YHR022C PE=4 SV=1	1	1	1	28.996	0	1	1	1	0	1	0	1	1	1	0	1	0	4.7	4.7	4.7	0	4.7	0	337900	116940	48580000	0	191520	0	0	0	0	0	0
P38771	P38771	sp|P38771|RRF1_YEAST Ribosome-recycling factor, mitochondrial OS=Saccharomyces cerevisiae (strain ATCC 204508 / S288c) OX=559292 GN=RRF1 PE=1 SV=1	3	3	1	26.406	2	2	1	3	3	3	2	2	1	3	3	3	9.1	9.1	4.3	14.8	14.8	14.8	1920500	1164300	240020	5738500	1773800	6477900	4459600	4739400	0	7035900	4466500	5481900
P38783	P38783	sp|P38783|FYV4_YEAST Protein FYV4, mitochondrial OS=Saccharomyces cerevisiae (strain ATCC 204508 / S288c) OX=559292 GN=FYV4 PE=1 SV=1	1	1	1	15.291	0	0	0	0	1	0	0	0	0	0	1	0	0	0	0	0	5.4	0	0	0	0	0	10047000	0	0	0	0	0	0	0
P38788	P38788	sp|P38788|SSZ1_YEAST Ribosome-associated complex subunit SSZ1 OS=Saccharomyces cerevisiae (strain ATCC 204508 / S288c) OX=559292 GN=SSZ1 PE=1 SV=2	2	2	1	58.237	0	0	1	0	0	1	0	0	1	0	0	1	0	0	4.6	0	0	4.6	0	0	116350	0	0	780830	0	0	0	0	0	0
P38797	P38797	sp|P38797|PP2C7_YEAST Protein phosphatase 2C homolog 7, mitochondrial OS=Saccharomyces cerevisiae (strain ATCC 204508 / S288c) OX=559292 GN=PTC7 PE=1 SV=2	2	2	1	37.782	2	1	0	2	2	2	2	1	0	2	2	2	7	4.1	0	7	7	7	650130	97527	0	1925900	487480	1925300	2632800	0	0	3508100	3425400	3832800
P38810	P38810	sp|P38810|SFB3_YEAST SED5-binding protein 3 OS=Saccharomyces cerevisiae (strain ATCC 204508 / S288c) OX=559292 GN=SFB3 PE=1 SV=1	1	1	1	103.95	1	1	0	1	1	1	1	1	0	1	1	1	1.4	1.4	0	1.4	1.4	1.4	445630	61393	0	570090	81343	203290	0	0	0	0	0	0
P38812	P38812	sp|P38812|GEP4_YEAST Phosphatidylglycerophosphatase GEP4, mitochondrial OS=Saccharomyces cerevisiae (strain ATCC 204508 / S288c) OX=559292 GN=GEP4 PE=1 SV=1	1	1	1	20.945	1	1	1	1	1	1	1	1	1	1	1	1	11.4	11.4	11.4	11.4	11.4	11.4	671140	365360	518000	1068100	476650	1351700	0	0	0	0	0	0
P38825	P38825	sp|P38825|TOM71_YEAST Protein TOM71 OS=Saccharomyces cerevisiae (strain ATCC 204508 / S288c) OX=559292 GN=TOM71 PE=1 SV=1	4	4	1	71.855	1	1	1	2	1	4	1	1	1	2	1	4	1.3	1.3	1.3	2.3	1.3	8.6	2359500	2133900	2503300	1963900	1442800	1923600	0	0	0	8000600	0	8183600
P38827	P38827	sp|P38827|SET1_YEAST Histone-lysine N-methyltransferase, H3 lysine-4 specific OS=Saccharomyces cerevisiae (strain ATCC 204508 / S288c) OX=559292 GN=SET1 PE=1 SV=1	1	1	1	123.91	1	1	1	1	1	1	1	1	1	1	1	1	0.6	0.6	0.6	0.6	0.6	0.6	126160000	204210000	188710000	22733000	54076000	107800000	0	0	0	0	0	0
P38845	P38845	sp|P38845|CRP1_YEAST Cruciform DNA-recognizing protein 1 OS=Saccharomyces cerevisiae (strain ATCC 204508 / S288c) OX=559292 GN=CRP1 PE=1 SV=1	1	1	1	51.115	1	1	1	0	1	1	1	1	1	0	1	1	2.6	2.6	2.6	0	2.6	2.6	246000	490530	441890	0	282530	1130300	0	0	0	0	0	0
P38879	P38879	sp|P38879|NACA_YEAST Nascent polypeptide-associated complex subunit alpha OS=Saccharomyces cerevisiae (strain ATCC 204508 / S288c) OX=559292 GN=EGD2 PE=1 SV=3	1	1	1	18.709	1	1	1	1	1	1	1	1	1	1	1	1	7.5	7.5	7.5	7.5	7.5	7.5	3125200	3166900	3147600	3441700	1616600	3913500	0	0	0	0	0	0
P38885	P38885	sp|P38885|AIM46_YEAST Altered inheritance of mitochondria protein 46, mitochondrial OS=Saccharomyces cerevisiae (strain ATCC 204508 / S288c) OX=559292 GN=AIM46 PE=1 SV=1	1	1	1	34.113	0	1	0	1	1	1	0	1	0	1	1	1	0	4.5	0	4.5	4.5	4.5	0	64927	0	258270	38929	126210	0	0	0	0	0	0
P38886	P38886	sp|P38886|RPN10_YEAST 26S proteasome regulatory subunit RPN10 OS=Saccharomyces cerevisiae (strain ATCC 204508 / S288c) OX=559292 GN=RPN10 PE=1 SV=3	1	1	1	29.747	1	1	1	1	1	1	1	1	1	1	1	1	4.9	4.9	4.9	4.9	4.9	4.9	25897000	17160000	8215600	11518000	448550	7347200	0	0	0	0	0	0
P38891;P47176	P38891	sp|P38891|BCA1_YEAST Branched-chain-amino-acid aminotransferase, mitochondrial OS=Saccharomyces cerevisiae (strain ATCC 204508 / S288c) OX=559292 GN=BAT1 PE=1 SV=1	12;3	12;3	2	43.596	11	11	10	10	10	11	11	11	10	10	10	11	35.6	35.6	35.4	33.6	29.5	35.6	74683000	58943000	46363000	188360000	35202000	128500000	54440000	52708000	46556000	76160000	65158000	63838000
P38909	P38909	sp|P38909|CYC2_YEAST Cytochrome c mitochondrial import factor CYC2 OS=Saccharomyces cerevisiae (strain ATCC 204508 / S288c) OX=559292 GN=CYC2 PE=1 SV=3	2	2	1	42.367	1	1	2	2	0	2	1	1	2	2	0	2	4.4	4.4	8.7	8.7	0	8.7	577790	732680	727190	1420400	0	1541100	0	0	0	0	0	0
P38910	P38910	sp|P38910|CH10_YEAST 10 kDa heat shock protein, mitochondrial OS=Saccharomyces cerevisiae (strain ATCC 204508 / S288c) OX=559292 GN=HSP10 PE=1 SV=1	4	4	1	11.372	4	4	4	4	4	4	4	4	4	4	4	4	42.5	42.5	42.5	42.5	42.5	42.5	128640000	88618000	53110000	112620000	51810000	127960000	52986000	41640000	28556000	22896000	59047000	33395000
P38934	P38934	sp|P38934|BFR1_YEAST Nuclear segregation protein BFR1 OS=Saccharomyces cerevisiae (strain ATCC 204508 / S288c) OX=559292 GN=BFR1 PE=1 SV=1	1	1	1	54.639	0	0	1	0	1	0	0	0	1	0	1	0	0	0	1.5	0	1.5	0	0	0	50442	0	13299	0	0	0	0	0	0	0
P38958	P38958	sp|P38958|PT100_YEAST Protein PET100, mitochondrial OS=Saccharomyces cerevisiae (strain ATCC 204508 / S288c) OX=559292 GN=PET100 PE=1 SV=1	2	2	1	13.187	0	1	1	1	0	1	0	1	1	1	0	1	0	16.2	16.2	16.2	0	16.2	0	779170	1189900	7526500	0	5171300	0	1641100	2384100	4574900	0	3372300
P38988	P38988	sp|P38988|GGC1_YEAST Mitochondrial GTP/GDP carrier protein 1 OS=Saccharomyces cerevisiae (strain ATCC 204508 / S288c) OX=559292 GN=GGC1 PE=1 SV=1	11	11	1	33.215	9	10	8	10	8	10	9	10	8	10	8	10	34.3	35	29.3	37.3	27	37.3	22281000	48203000	12487000	35562000	12426000	33525000	36903000	38867000	26089000	28614000	49478000	29725000
P38993	P38993	sp|P38993|FET3_YEAST Iron transport multicopper oxidase FET3 OS=Saccharomyces cerevisiae (strain ATCC 204508 / S288c) OX=559292 GN=FET3 PE=1 SV=2	1	1	1	72.359	0	1	0	1	1	1	0	1	0	1	1	1	0	3	0	3	3	3	0	0	0	6310700	1263500	2323900	0	0	0	0	0	0
P38998	P38998	sp|P38998|LYS1_YEAST Saccharopine dehydrogenase [NAD(+), L-lysine-forming] OS=Saccharomyces cerevisiae (strain ATCC 204508 / S288c) OX=559292 GN=LYS1 PE=1 SV=3	2	2	1	41.464	1	0	1	1	0	2	1	0	1	1	0	2	5.1	0	5.1	5.1	0	10.5	260700	0	102550	566090	0	897300	0	0	0	0	0	3797100
P39003;P53631;P39924;P54854;P47185	P39003	sp|P39003|HXT6_YEAST High-affinity hexose transporter HXT6 OS=Saccharomyces cerevisiae (strain ATCC 204508 / S288c) OX=559292 GN=HXT6 PE=1 SV=2	12;1;1;1;1	1;0;0;0;0	5	62.704	11	12	11	10	8	11	1	1	1	1	1	1	27.9	30	28.4	26.5	16.8	28.4	46085000	74007000	23670000	68526000	11976000	90511000	161810000	89934000	146830000	131010000	181340000	252410000
P39004	P39004	sp|P39004|HXT7_YEAST High-affinity hexose transporter HXT7 OS=Saccharomyces cerevisiae (strain ATCC 204508 / S288c) OX=559292 GN=HXT7 PE=1 SV=1	12	1	1	62.734	11	12	11	10	8	11	1	1	1	1	1	1	27.9	30	28.4	26.5	16.8	28.4	53450000	76473000	53522000	49441000	26439000	98634000	140290000	204800000	187950000	73781000	156500000	152230000
P39006	P39006	sp|P39006|PSD1_YEAST Phosphatidylserine decarboxylase proenzyme 1, mitochondrial OS=Saccharomyces cerevisiae (strain ATCC 204508 / S288c) OX=559292 GN=PSD1 PE=1 SV=1	4	4	1	56.594	3	2	2	0	4	3	3	2	2	0	4	3	10.6	7.2	7.2	0	13	10.6	2235000	1147800	569350	0	1125400	1730400	3881200	4525000	4098700	0	12707000	3446500
P39015	P39015	sp|P39015|STM1_YEAST Suppressor protein STM1 OS=Saccharomyces cerevisiae (strain ATCC 204508 / S288c) OX=559292 GN=STM1 PE=1 SV=3	4	4	1	29.995	3	3	2	3	3	3	3	3	2	3	3	3	14.7	15	10.6	15	14.7	15	1640100	1798500	1314600	2354200	1998900	1590700	2750100	2814200	2988100	1240300	5698800	1386200
P39101	P39101	sp|P39101|CAJ1_YEAST Protein CAJ1 OS=Saccharomyces cerevisiae (strain ATCC 204508 / S288c) OX=559292 GN=CAJ1 PE=1 SV=1	3	3	1	44.854	1	1	2	2	3	2	1	1	2	2	3	2	4.6	4.6	7.9	7.9	11.5	7.9	124160	160070	119730	765290	274710	813950	0	0	1027300	1419300	1596500	1523200
P39103	P39103	sp|P39103|COX14_YEAST Cytochrome c oxidase assembly protein COX14 OS=Saccharomyces cerevisiae (strain ATCC 204508 / S288c) OX=559292 GN=COX14 PE=1 SV=1	3	3	1	7.9589	3	3	3	3	3	3	3	3	3	3	3	3	40	40	40	40	40	40	53285000	42025000	45309000	61224000	38795000	56527000	15627000	15546000	18420000	10407000	36888000	11896000
P39112	P39112	sp|P39112|DSS1_YEAST Exoribonuclease II, mitochondrial OS=Saccharomyces cerevisiae (strain ATCC 204508 / S288c) OX=559292 GN=DSS1 PE=1 SV=2	1	1	1	110.82	1	0	0	0	0	0	1	0	0	0	0	0	1.4	0	0	0	0	0	0	0	0	0	0	0	0	0	0	0	0	0
P39518	P39518	sp|P39518|LCF2_YEAST Long-chain-fatty-acid--CoA ligase 2 OS=Saccharomyces cerevisiae (strain ATCC 204508 / S288c) OX=559292 GN=FAA2 PE=1 SV=1	14	14	1	83.437	1	2	1	5	3	4	1	2	1	5	3	4	2.4	2.4	1.1	7	5.9	6.5	41820	341940	114400	1626300	100470	970640	0	1614200	0	3677900	1064300	2345800
P39522	P39522	sp|P39522|ILV3_YEAST Dihydroxy-acid dehydratase, mitochondrial OS=Saccharomyces cerevisiae (strain ATCC 204508 / S288c) OX=559292 GN=ILV3 PE=1 SV=2	17	17	1	62.86	13	14	14	15	11	16	13	14	14	15	11	16	30.1	32.8	33.2	35.7	23.1	37.3	62088000	48006000	35432000	166190000	21469000	139900000	64126000	53289000	46015000	79446000	76601000	85885000
P39525	P39525	sp|P39525|CEM1_YEAST 3-oxoacyl-[acyl-carrier-protein] synthase homolog OS=Saccharomyces cerevisiae (strain ATCC 204508 / S288c) OX=559292 GN=CEM1 PE=1 SV=1	1	1	1	47.555	0	0	0	1	0	1	0	0	0	1	0	1	0	0	0	3.2	0	3.2	0	0	0	1021800	0	731940	0	0	0	0	0	0
P39533	P39533	sp|P39533|ACON2_YEAST Homocitrate dehydratase, mitochondrial OS=Saccharomyces cerevisiae (strain ATCC 204508 / S288c) OX=559292 GN=ACO2 PE=1 SV=1	11	11	1	86.582	6	5	2	7	8	9	6	5	2	7	8	9	10.8	9.4	3.9	11.7	11.2	15.2	1820500	1098500	183910	10890000	1958900	6584300	4312700	3840700	2482300	11656000	9068800	7740600
P39676	P39676	sp|P39676|FHP_YEAST Flavohemoprotein OS=Saccharomyces cerevisiae (strain ATCC 204508 / S288c) OX=559292 GN=YHB1 PE=1 SV=2	13	13	1	44.646	12	12	11	12	11	12	12	12	11	12	11	12	48.1	48.1	43.9	48.1	39.3	48.1	101330000	71556000	56621000	431710000	67515000	327400000	75241000	66273000	63154000	142220000	114630000	137640000
P39677	P39677	sp|P39677|RRF2M_YEAST Ribosome-releasing factor 2, mitochondrial OS=Saccharomyces cerevisiae (strain ATCC 204508 / S288c) OX=559292 GN=MEF2 PE=1 SV=1	1	1	1	91.282	1	1	1	1	0	1	1	1	1	1	0	1	2.3	2.3	2.3	2.3	0	2.3	1156700	1110600	756370	849910	0	1882300	0	0	0	0	0	0
P39722	P39722	sp|P39722|GEM1_YEAST Mitochondrial Rho GTPase 1 OS=Saccharomyces cerevisiae (strain ATCC 204508 / S288c) OX=559292 GN=GEM1 PE=1 SV=1	4	4	1	75.149	3	4	4	4	3	4	3	4	4	4	3	4	6	7.6	7.6	7.6	6	7.6	2193700	1889500	1312600	2352100	442530	1544500	5145900	5289600	6412200	5617200	4507100	3915000
P39726	P39726	sp|P39726|GCSH_YEAST Glycine cleavage system H protein, mitochondrial OS=Saccharomyces cerevisiae (strain ATCC 204508 / S288c) OX=559292 GN=GCV3 PE=1 SV=3	1	1	1	18.793	1	1	1	1	1	1	1	1	1	1	1	1	12.4	12.4	12.4	12.4	12.4	12.4	2120500	1650300	2274800	14914000	949680	17743000	0	0	0	5305300	0	10050000
P39925	P39925	sp|P39925|AFG3_YEAST Mitochondrial respiratory chain complexes assembly protein AFG3 OS=Saccharomyces cerevisiae (strain ATCC 204508 / S288c) OX=559292 GN=AFG3 PE=1 SV=1	12	10	1	84.543	8	8	6	12	10	12	6	6	4	10	8	10	10.5	10.5	7.8	17.1	13.4	17.1	2382600	1368200	706880	15415000	3514700	10732000	7973200	5830900	3468200	17385000	22226000	18958000
P39929	P39929	sp|P39929|SNF7_YEAST Vacuolar-sorting protein SNF7 OS=Saccharomyces cerevisiae (strain ATCC 204508 / S288c) OX=559292 GN=SNF7 PE=1 SV=1	1	1	1	26.987	1	1	1	1	1	1	1	1	1	1	1	1	4.6	4.6	4.6	4.6	4.6	4.6	1164600	1483000	915950	1377900	575380	2198500	0	0	0	0	0	0
P39932	P39932	sp|P39932|STL1_YEAST Sugar transporter STL1 OS=Saccharomyces cerevisiae (strain ATCC 204508 / S288c) OX=559292 GN=STL1 PE=1 SV=2	4	4	1	63.531	3	4	4	3	3	4	3	4	4	3	3	4	7.7	12.8	12.8	11.1	7.7	12.8	2453700	3909600	3396900	4872100	1037200	8040000	7371500	12479000	9178400	8186900	4479300	7841000
P39935	P39935	sp|P39935|IF4F1_YEAST Eukaryotic initiation factor 4F subunit p150 OS=Saccharomyces cerevisiae (strain ATCC 204508 / S288c) OX=559292 GN=TIF4631 PE=1 SV=2	1	1	1	107.1	0	0	0	1	0	1	0	0	0	1	0	1	0	0	0	1.2	0	1.2	0	0	0	275530	0	90968	0	0	0	0	0	0
P39939;P39938	P39939;P39938	sp|P39939|RS26B_YEAST 40S ribosomal protein S26-B OS=Saccharomyces cerevisiae (strain ATCC 204508 / S288c) OX=559292 GN=RPS26B PE=1 SV=1;sp|P39938|RS26A_YEAST 40S ribosomal protein S26-A OS=Saccharomyces cerevisiae (strain ATCC 204508 / S288c) OX=559292 GN	1;1	1;1	2	13.447	1	1	1	1	1	1	1	1	1	1	1	1	12.6	12.6	12.6	12.6	12.6	12.6	9954300	11611000	10015000	12736000	7050100	11530000	0	0	0	0	0	0
P39940	P39940	sp|P39940|RSP5_YEAST E3 ubiquitin-protein ligase RSP5 OS=Saccharomyces cerevisiae (strain ATCC 204508 / S288c) OX=559292 GN=RSP5 PE=1 SV=1	4	4	1	91.815	2	4	2	3	1	3	2	4	2	3	1	3	4	10.5	4	5.6	1.5	5.6	1034000	2174100	1382100	3827400	69738	4522300	0	9779800	0	0	0	18622000
P39952	P39952	sp|P39952|OXA1_YEAST Mitochondrial inner membrane protein OXA1 OS=Saccharomyces cerevisiae (strain ATCC 204508 / S288c) OX=559292 GN=OXA1 PE=1 SV=1	4	4	1	44.815	1	2	2	2	4	2	1	2	2	2	4	2	4.7	8.5	8.5	8.5	14.7	8.5	6657900	9408700	5416600	28028000	6504500	19621000	8738700	12785000	8035900	13281000	9549700	11638000
P39954	P39954	sp|P39954|SAHH_YEAST Adenosylhomocysteinase OS=Saccharomyces cerevisiae (strain ATCC 204508 / S288c) OX=559292 GN=SAH1 PE=1 SV=1	5	5	1	49.125	2	2	2	2	2	4	2	2	2	2	2	4	6.2	6.2	6.2	6.2	6.9	12	2035800	1572900	1912500	3579700	660390	3558900	6295200	4979200	6563200	5768800	0	5063200
P39965	P39965	sp|P39965|SYPM_YEAST Probable proline--tRNA ligase, mitochondrial OS=Saccharomyces cerevisiae (strain ATCC 204508 / S288c) OX=559292 GN=AIM10 PE=1 SV=1	3	3	1	65.88	1	1	1	1	3	2	1	1	1	1	3	2	2.6	2.6	2.6	2.6	6.9	5.7	534150	369790	142570	1134300	766550	742220	0	0	0	0	7105800	5864700
P39986	P39986	sp|P39986|SPF1_YEAST Endoplasmic reticulum transmembrane helix translocase OS=Saccharomyces cerevisiae (strain ATCC 204508 / S288c) OX=559292 GN=SPF1 PE=1 SV=1	1	1	1	135.27	0	0	0	1	0	0	0	0	0	1	0	0	0	0	0	1	0	0	0	0	0	48909	0	0	0	0	0	0	0	0
P40008	P40008	sp|P40008|FMP52_YEAST Protein FMP52, mitochondrial OS=Saccharomyces cerevisiae (strain ATCC 204508 / S288c) OX=559292 GN=FMP52 PE=1 SV=1	2	2	1	25.086	2	2	2	2	1	1	2	2	2	2	1	1	10.4	10.4	10.4	10.4	4.3	4.3	6982200	4868800	2572000	5414200	1632600	2805900	0	0	0	0	0	0
P40012	P40012	sp|P40012|PPOX_YEAST Protoporphyrinogen oxidase OS=Saccharomyces cerevisiae (strain ATCC 204508 / S288c) OX=559292 GN=HEM14 PE=1 SV=1	3	3	1	59.702	1	1	0	2	2	2	1	1	0	2	2	2	2.6	2.6	0	6.3	4.1	6.3	72437	105710	0	1657600	317110	2574700	0	0	0	3598800	0	8930500
P40015	P40015	sp|P40015|ISC1_YEAST Inositol phosphosphingolipids phospholipase C OS=Saccharomyces cerevisiae (strain ATCC 204508 / S288c) OX=559292 GN=ISC1 PE=1 SV=1	1	1	1	53.94	0	0	0	1	0	1	0	0	0	1	0	1	0	0	0	4.8	0	4.8	0	0	0	1321200	0	175500	0	0	0	0	0	0
P40024	P40024	sp|P40024|ARB1_YEAST ABC transporter ATP-binding protein ARB1 OS=Saccharomyces cerevisiae (strain ATCC 204508 / S288c) OX=559292 GN=ARB1 PE=1 SV=1	4	4	1	68.376	2	3	2	4	3	4	2	3	2	4	3	4	3	4.9	3	7.9	5.9	7.9	11853000	14492000	9424000	25174000	2252900	17796000	53747000	61911000	54377000	80881000	47839000	74452000
P40029	P40029	sp|P40029|MSRA_YEAST Peptide methionine sulfoxide reductase OS=Saccharomyces cerevisiae (strain ATCC 204508 / S288c) OX=559292 GN=MXR1 PE=1 SV=1	1	1	1	21.141	1	1	1	1	0	1	1	1	1	1	0	1	7.6	7.6	7.6	7.6	0	7.6	112670	99070	31165	365100	0	271860	0	0	0	0	0	0
P40030	P40030	sp|P40030|ERG28_YEAST Ergosterol biosynthetic protein 28 OS=Saccharomyces cerevisiae (strain ATCC 204508 / S288c) OX=559292 GN=ERG28 PE=1 SV=1	2	2	1	17.135	1	2	2	2	1	2	1	2	2	2	1	2	7.4	15.5	15.5	15.5	8.1	15.5	1516200	4193800	2440900	8124800	520150	4330300	0	4447700	3424600	3993600	0	3125200
P40033	P40033	sp|P40033|RSM18_YEAST 37S ribosomal protein RSM18, mitochondrial OS=Saccharomyces cerevisiae (strain ATCC 204508 / S288c) OX=559292 GN=RSM18 PE=1 SV=2	1	1	1	15.835	1	1	1	1	1	1	1	1	1	1	1	1	9.4	9.4	9.4	9.4	9.4	9.4	3706800	2363800	2527100	6861000	701330	5169700	0	0	0	0	0	0
P40035	P40035	sp|P40035|PIC2_YEAST Mitochondrial phosphate carrier protein 2 OS=Saccharomyces cerevisiae (strain ATCC 204508 / S288c) OX=559292 GN=PIC2 PE=1 SV=1	5	5	1	33.528	5	5	5	5	4	5	5	5	5	5	4	5	12	12	12	12	11.7	12	25951000	27099000	23851000	56527000	11909000	36802000	28919000	32950000	32454000	36598000	33788000	25194000
P40040	P40040	sp|P40040|THO1_YEAST Protein THO1 OS=Saccharomyces cerevisiae (strain ATCC 204508 / S288c) OX=559292 GN=THO1 PE=1 SV=1	1	1	1	24.137	0	0	0	0	0	0	0	0	0	0	0	0	0	0	0	0	0	0	0	0	0	0	0	0	0	0	0	0	0	0
P40043	P40043	sp|P40043|RGI1_YEAST Respiratory growth induced protein 1 OS=Saccharomyces cerevisiae (strain ATCC 204508 / S288c) OX=559292 GN=RGI1 PE=1 SV=1	1	1	1	18.989	0	0	0	0	1	0	0	0	0	0	1	0	0	0	0	0	8.1	0	0	0	0	0	0	0	0	0	0	0	0	0
P40047	P40047	sp|P40047|ALDH5_YEAST Aldehyde dehydrogenase 5, mitochondrial OS=Saccharomyces cerevisiae (strain ATCC 204508 / S288c) OX=559292 GN=ALD5 PE=1 SV=4	10	9	1	56.692	6	4	4	5	8	5	5	3	3	4	7	4	14.6	9	9	11	20.6	11.7	2795800	1724300	1696900	8313000	2029400	6308700	6833600	6907300	6259600	9248400	9821500	8582400
P40050	P40050	sp|P40050|MRX1_YEAST MIOREX complex component 1 OS=Saccharomyces cerevisiae (strain ATCC 204508 / S288c) OX=559292 GN=MRX1 PE=1 SV=1	3	3	1	79.547	2	2	2	1	2	3	2	2	2	1	2	3	3.9	3.9	3.9	2.5	3.9	5.5	1614200	1293000	929220	852860	662250	1358300	0	0	0	0	7560700	5294200
P40053	P40053	sp|P40053|AIM9_YEAST Altered inheritance of mitochondria protein 9, mitochondrial OS=Saccharomyces cerevisiae (strain ATCC 204508 / S288c) OX=559292 GN=AIM9 PE=1 SV=1	21	21	1	72.413	19	18	18	18	16	19	19	18	18	18	16	19	34.3	33.3	33.3	33.3	27.9	34.3	40215000	29472000	24087000	54792000	11939000	51899000	36725000	31350000	31900000	30794000	34404000	31684000
P40086	P40086	sp|P40086|COX15_YEAST Cytochrome c oxidase assembly protein COX15 OS=Saccharomyces cerevisiae (strain ATCC 204508 / S288c) OX=559292 GN=COX15 PE=3 SV=1	9	9	1	54.658	7	7	7	7	7	7	7	7	7	7	7	7	13.4	13.4	13.4	13.6	13.4	13.4	30698000	37567000	22225000	51748000	18231000	38927000	31339000	40722000	34222000	29556000	34209000	26947000
P40098	P40098	sp|P40098|FMP10_YEAST Uncharacterized mitochondrial membrane protein FMP10 OS=Saccharomyces cerevisiae (strain ATCC 204508 / S288c) OX=559292 GN=FMP10 PE=1 SV=1	7	7	1	27.698	7	6	4	6	3	6	7	6	4	6	3	6	35.2	29.9	20.5	32.4	13.9	26.2	13627000	8701400	5539900	16697000	2940600	17973000	14911000	13514000	12257000	9884000	11758000	13189000
P40099	P40099	sp|P40099|FTHC_YEAST 5-formyltetrahydrofolate cyclo-ligase OS=Saccharomyces cerevisiae (strain ATCC 204508 / S288c) OX=559292 GN=FAU1 PE=1 SV=1	1	1	1	24.058	1	1	1	1	0	1	1	1	1	1	0	1	10.4	10.4	10.4	10.4	0	10.4	1884800	1181500	964760	4020600	0	3311300	0	0	0	0	0	0
P40150	P40150	sp|P40150|SSB2_YEAST Ribosome-associated molecular chaperone SSB2 OS=Saccharomyces cerevisiae (strain ATCC 204508 / S288c) OX=559292 GN=SSB2 PE=1 SV=2	22	1	1	66.594	16	19	20	19	17	20	0	1	1	0	1	1	39.2	44.5	48.9	45.5	42.4	48.9	0	1087600	726350	0	685700	370480	0	0	0	0	0	0
P40165	P40165	sp|P40165|NNRE_YEAST NAD(P)H-hydrate epimerase OS=Saccharomyces cerevisiae (strain ATCC 204508 / S288c) OX=559292 GN=NNR1 PE=1 SV=1	2	2	1	27.521	1	1	1	1	2	1	1	1	1	1	2	1	4.5	4.5	4.5	4.5	11	6.5	168550	206750	191480	157660	483290	776460	0	0	0	0	1932400	0
P40185	P40185	sp|P40185|MMF1_YEAST Protein MMF1, mitochondrial OS=Saccharomyces cerevisiae (strain ATCC 204508 / S288c) OX=559292 GN=MMF1 PE=1 SV=1	4	4	1	15.908	3	3	2	4	3	4	3	3	2	4	3	4	27.6	27.6	20	46.2	38.6	46.2	20975000	12566000	7325200	84396000	19165000	46795000	19276000	13157000	11518000	33385000	45190000	24882000
Q12690;P40212	Q12690;P40212	sp|Q12690|RL13A_YEAST 60S ribosomal protein L13-A OS=Saccharomyces cerevisiae (strain ATCC 204508 / S288c) OX=559292 GN=RPL13A PE=1 SV=1;sp|P40212|RL13B_YEAST 60S ribosomal protein L13-B OS=Saccharomyces cerevisiae (strain ATCC 204508 / S288c) OX=559292 GN	3;3	3;3	2	22.554	1	2	2	1	3	1	1	2	2	1	3	1	4	9.5	9.5	4	15.1	4	11435000	12727000	8659500	16638000	9759100	11109000	0	21495000	0	0	24074000	0
P40215	P40215	sp|P40215|NDH1_YEAST External NADH-ubiquinone oxidoreductase 1, mitochondrial OS=Saccharomyces cerevisiae (strain ATCC 204508 / S288c) OX=559292 GN=NDE1 PE=1 SV=1	22	21	1	62.773	18	19	18	19	12	20	17	18	17	18	12	19	35.5	38.4	35.5	38.9	21.1	41.8	97124000	87832000	81840000	181030000	35748000	156390000	189600000	179560000	174430000	258240000	255000000	222690000
P40319	P40319	sp|P40319|ELO3_YEAST Elongation of fatty acids protein 3 OS=Saccharomyces cerevisiae (strain ATCC 204508 / S288c) OX=559292 GN=ELO3 PE=1 SV=1	2	2	1	39.465	1	1	2	1	0	2	1	1	2	1	0	2	5.5	5.5	10.4	5.5	0	10.4	194910	218730	470040	2402700	0	1362100	0	0	0	0	0	0
P40341	P40341	sp|P40341|YTA12_YEAST Mitochondrial respiratory chain complexes assembly protein YTA12 OS=Saccharomyces cerevisiae (strain ATCC 204508 / S288c) OX=559292 GN=YTA12 PE=1 SV=2	13	11	1	93.275	7	7	7	8	9	11	5	5	5	6	7	9	11.8	11.8	11.8	14.7	15.8	21.3	1732100	1452600	1623900	11788000	3861800	12387000	6519200	9529300	8632400	25004000	19168000	25367000
P40364	P40364	sp|P40364|MPM1_YEAST Mitochondrial peculiar membrane protein 1 OS=Saccharomyces cerevisiae (strain ATCC 204508 / S288c) OX=559292 GN=MPM1 PE=1 SV=1	6	6	1	28.47	3	3	3	5	4	5	3	3	3	5	4	5	24.6	24.6	24.6	37.3	27.4	37.3	9228500	10775000	6751400	22633000	2365000	17971000	10826000	13005000	9313200	11888000	7044300	11211000
P40416	P40416	sp|P40416|ATM1_YEAST Iron-sulfur clusters transporter ATM1, mitochondrial OS=Saccharomyces cerevisiae (strain ATCC 204508 / S288c) OX=559292 GN=ATM1 PE=1 SV=2	4	4	1	77.521	2	3	4	4	1	4	2	3	4	4	1	4	4.2	7.2	9.6	9.6	1.2	9.6	3807500	2816600	5389900	6814100	572500	6219500	22134000	18206000	22525000	36708000	0	29996000
P40452	P40452	sp|P40452|COA1_YEAST Cytochrome c oxidase assembly factor 1 OS=Saccharomyces cerevisiae (strain ATCC 204508 / S288c) OX=559292 GN=COA1 PE=1 SV=1	2	2	1	22.044	0	0	0	0	0	1	0	0	0	0	0	1	0	0	0	0	0	7.1	0	0	0	0	0	124850	0	0	0	0	0	0
P40460	P40460	sp|P40460|NDC80_YEAST Kinetochore protein NDC80 OS=Saccharomyces cerevisiae (strain ATCC 204508 / S288c) OX=559292 GN=NDC80 PE=1 SV=1	1	1	1	80.486	1	1	1	1	0	1	1	1	1	1	0	1	1	1	1	1	0	1	404640	1010600	1036100	1505900	0	698450	0	0	0	0	0	0
P40467	P40467	sp|P40467|ASG1_YEAST Activator of stress genes 1 OS=Saccharomyces cerevisiae (strain ATCC 204508 / S288c) OX=559292 GN=ASG1 PE=1 SV=1	1	1	1	108.78	1	1	1	1	0	1	1	1	1	1	0	1	1.6	1.6	1.6	1.6	0	1.6	295470	138830	256050	368820	0	205110	0	0	0	0	0	0
P40471	P40471	sp|P40471|AYR1_YEAST NADPH-dependent 1-acyldihydroxyacetone phosphate reductase OS=Saccharomyces cerevisiae (strain ATCC 204508 / S288c) OX=559292 GN=AYR1 PE=1 SV=1	6	6	1	32.814	4	5	4	5	4	5	4	5	4	5	4	5	16.8	19.5	15.2	19.5	16.5	19.5	6784800	4593700	2166300	15335000	3073100	11079000	13515000	13898000	14757000	20095000	17154000	20826000
P40477	P40477	sp|P40477|NU159_YEAST Nucleoporin NUP159 OS=Saccharomyces cerevisiae (strain ATCC 204508 / S288c) OX=559292 GN=NUP159 PE=1 SV=1	2	2	1	158.91	0	0	0	0	0	0	0	0	0	0	0	0	0	0	0	0	0	0	0	0	0	0	0	0	0	0	0	0	0	0
P40483	P40483	sp|P40483|YIK8_YEAST Putative zinc metalloproteinase YIL108W OS=Saccharomyces cerevisiae (strain ATCC 204508 / S288c) OX=559292 GN=YIL108W PE=1 SV=1	2	2	1	77.413	0	1	1	2	1	1	0	1	1	2	1	1	0	1.6	1.6	3.2	1.6	1.6	0	179670	104190	1255800	167910	432950	0	0	0	0	0	0
P40485	P40485	sp|P40485|SLM1_YEAST Phosphatidylinositol 4,5-bisphosphate-binding protein SLM1 OS=Saccharomyces cerevisiae (strain ATCC 204508 / S288c) OX=559292 GN=SLM1 PE=1 SV=1	3	3	1	77.994	2	2	2	2	3	2	2	2	2	2	3	2	3.5	3.5	3.5	3.5	5.1	3.5	1054100	1536800	1105100	1782100	1329300	1736500	3122800	5476000	4560700	2827700	4352000	3517200
P40495	P40495	sp|P40495|LYS12_YEAST Homoisocitrate dehydrogenase, mitochondrial OS=Saccharomyces cerevisiae (strain ATCC 204508 / S288c) OX=559292 GN=LYS12 PE=1 SV=1	5	5	1	40.068	2	1	0	4	4	4	2	1	0	4	4	4	9.2	5.4	0	15.4	13.2	15.4	1116300	409360	0	4601800	2284800	4482800	0	0	0	5542100	10338000	4646200
P40496	P40496	sp|P40496|RT25_YEAST 37S ribosomal protein S25, mitochondrial OS=Saccharomyces cerevisiae (strain ATCC 204508 / S288c) OX=559292 GN=RSM25 PE=1 SV=1	5	5	1	30.513	5	4	2	5	2	5	5	4	2	5	2	5	28	23.1	8.3	28	8.3	28	10508000	5126300	2739500	12379000	1831000	13515000	10240000	6826100	6147700	7151000	8440400	8677200
P40498	P40498	sp|P40498|UTP25_YEAST U3 small nucleolar RNA-associated protein 25 OS=Saccharomyces cerevisiae (strain ATCC 204508 / S288c) OX=559292 GN=UTP25 PE=1 SV=1	1	1	1	83.99	1	0	0	1	0	1	1	0	0	1	0	1	1.7	0	0	1.7	0	1.7	981820	0	0	7393600	0	638070	0	0	0	0	0	0
P40502	P40502	sp|P40502|AIM19_YEAST Altered inheritance of mitochondria protein 19, mitochondrial OS=Saccharomyces cerevisiae (strain ATCC 204508 / S288c) OX=559292 GN=AIM19 PE=1 SV=1	2	2	1	16.923	0	0	0	2	0	0	0	0	0	2	0	0	0	0	0	14.6	0	0	0	0	0	766350	0	0	0	0	0	0	0	0
P40506	P40506	sp|P40506|PPCS_YEAST Phosphopantothenate--cysteine ligase CAB2 OS=Saccharomyces cerevisiae (strain ATCC 204508 / S288c) OX=559292 GN=CAB2 PE=1 SV=2	1	1	1	41.866	0	0	0	0	1	0	0	0	0	0	1	0	0	0	0	0	3.3	0	0	0	0	0	115500	0	0	0	0	0	0	0
P40508	P40508	sp|P40508|PUP1_YEAST PUP1 protein homolog OS=Saccharomyces cerevisiae (strain ATCC 204508 / S288c) OX=559292 GN=YIL077C PE=1 SV=1	3	3	1	36.946	2	3	3	3	3	2	2	3	3	3	3	2	6.9	9.7	9.7	9.7	9.7	6.9	3739400	10969000	10215000	7049600	2489800	4927700	15677000	19171000	17540000	18850000	17568000	15277000
P40513	P40513	sp|P40513|MAM33_YEAST Mitochondrial acidic protein MAM33 OS=Saccharomyces cerevisiae (strain ATCC 204508 / S288c) OX=559292 GN=MAM33 PE=1 SV=1	5	5	1	30.132	2	3	2	4	3	5	2	3	2	4	3	5	10.9	21.1	13.2	21.1	14.7	31.2	4976000	3958400	2018100	27176000	5383700	36446000	8815100	5359400	6102800	8567500	12973000	20582000
P40515	P40515	sp|P40515|FIS1_YEAST Mitochondrial fission 1 protein OS=Saccharomyces cerevisiae (strain ATCC 204508 / S288c) OX=559292 GN=FIS1 PE=1 SV=1	4	4	1	17.733	4	4	4	4	4	4	4	4	4	4	4	4	31	31	31	31	31	31	16346000	13179000	8905600	20202000	5347600	18474000	7297100	7899100	8411900	7131600	6972300	7009500
P40530	P40530	sp|P40530|PDK1_YEAST [Pyruvate dehydrogenase (acetyl-transferring)] kinase 1, mitochondrial OS=Saccharomyces cerevisiae (strain ATCC 204508 / S288c) OX=559292 GN=PKP1 PE=1 SV=1	3	3	1	45.443	1	2	1	3	1	3	1	2	1	3	1	3	3.3	8.4	4.6	12.9	3.3	12.9	1918700	1321400	266130	18704000	1263500	10795000	0	4636500	0	19585000	0	10257000
P40531	P40531	sp|P40531|GVP36_YEAST Protein GVP36 OS=Saccharomyces cerevisiae (strain ATCC 204508 / S288c) OX=559292 GN=GVP36 PE=1 SV=1	1	1	1	36.67	0	1	1	1	1	0	0	1	1	1	1	0	0	3.4	3.4	3.4	3.4	0	0	356430	504640	885840	196800	0	0	0	0	0	0	0
P40553	P40553	sp|P40553|DOT5_YEAST Peroxiredoxin DOT5 OS=Saccharomyces cerevisiae (strain ATCC 204508 / S288c) OX=559292 GN=DOT5 PE=1 SV=1	1	1	1	24.119	1	1	1	1	1	1	1	1	1	1	1	1	6	6	6	6	6	6	6213900	4472200	5351600	2035000	406240	2590400	0	0	0	0	0	0
P40567	P40567	sp|P40567|MSL1_YEAST U2 small nuclear ribonucleoprotein B OS=Saccharomyces cerevisiae (strain ATCC 204508 / S288c) OX=559292 GN=MSL1 PE=1 SV=1	1	1	1	12.83	1	0	0	1	0	1	1	0	0	1	0	1	14.4	0	0	14.4	0	14.4	2037700	0	0	1087800	0	1942900	0	0	0	0	0	0
P40581	P40581	sp|P40581|GPX3_YEAST Glutathione peroxidase-like peroxiredoxin HYR1 OS=Saccharomyces cerevisiae (strain ATCC 204508 / S288c) OX=559292 GN=HYR1 PE=1 SV=1	2	2	1	18.641	0	0	1	0	1	2	0	0	1	0	1	2	0	0	8	0	8	19.6	0	0	443620	0	404150	3621200	0	0	0	0	0	3414500
P40582	P40582	sp|P40582|GST1_YEAST Glutathione S-transferase 1 OS=Saccharomyces cerevisiae (strain ATCC 204508 / S288c) OX=559292 GN=GTT1 PE=1 SV=1	3	3	1	26.794	0	0	1	1	1	1	0	0	1	1	1	1	0	0	4.7	4.7	5.1	4.7	0	0	1299300	1348000	815590	498990	0	0	0	0	0	0
P40961	P40961	sp|P40961|PHB1_YEAST Prohibitin-1 OS=Saccharomyces cerevisiae (strain ATCC 204508 / S288c) OX=559292 GN=PHB1 PE=1 SV=2	10	10	1	31.427	9	10	10	9	7	9	9	10	10	9	7	9	44.3	48.8	48.8	44.3	30.3	44.3	30328000	26068000	20437000	57367000	13428000	40328000	17704000	18394000	14668000	16316000	17382000	16967000
P40989	P40989	sp|P40989|FKS2_YEAST 1,3-beta-glucan synthase component GSC2 OS=Saccharomyces cerevisiae (strain ATCC 204508 / S288c) OX=559292 GN=GSC2 PE=1 SV=2	6	1	1	216.99	3	4	4	4	5	6	0	0	0	0	0	1	1.7	2.3	2.3	2.4	3	4.2	0	0	0	0	0	139110	0	0	0	0	0	0
P40990	P40990	sp|P40990|MSS2_YEAST Protein MSS2, mitochondrial OS=Saccharomyces cerevisiae (strain ATCC 204508 / S288c) OX=559292 GN=MSS2 PE=1 SV=2	2	2	1	41.476	1	1	0	2	1	1	1	1	0	2	1	1	2.8	2.8	0	4.8	2.8	2.8	392250	54822	0	1793400	194500	1546700	0	0	0	0	0	0
P40991	P40991	sp|P40991|NOP2_YEAST 25S rRNA (cytosine(2870)-C(5))-methyltransferase OS=Saccharomyces cerevisiae (strain ATCC 204508 / S288c) OX=559292 GN=NOP2 PE=1 SV=1	1	1	1	69.811	1	0	0	1	1	1	1	0	0	1	1	1	2.1	0	0	2.1	2.1	2.1	14430	0	0	11569	32715	33298	0	0	0	0	0	0
P41277	P41277	sp|P41277|GPP1_YEAST Glycerol-1-phosphate phosphohydrolase 1 OS=Saccharomyces cerevisiae (strain ATCC 204508 / S288c) OX=559292 GN=GPP1 PE=1 SV=3	1	1	1	27.947	0	0	0	0	0	0	0	0	0	0	0	0	0	0	0	0	0	0	0	0	0	0	0	0	0	0	0	0	0	0
P41735	P41735	sp|P41735|COQ7_YEAST 5-demethoxyubiquinone hydroxylase, mitochondrial OS=Saccharomyces cerevisiae (strain ATCC 204508 / S288c) OX=559292 GN=CAT5 PE=1 SV=2	2	2	1	26.059	1	1	1	2	2	2	1	1	1	2	2	2	3.4	3.4	3.4	10.7	10.7	10.7	1215000	1386100	856170	1380200	693780	2703800	0	0	0	0	0	0
P41805	P41805	sp|P41805|RL10_YEAST 60S ribosomal protein L10 OS=Saccharomyces cerevisiae (strain ATCC 204508 / S288c) OX=559292 GN=RPL10 PE=1 SV=1	5	5	1	25.361	3	3	3	3	4	4	3	3	3	3	4	4	14.5	14.5	14.5	14.5	19.9	19.9	4835900	17320000	16131000	12677000	9291800	10825000	17055000	29638000	32558000	27693000	11682000	20222000
P41807	P41807	sp|P41807|VATH_YEAST V-type proton ATPase subunit H OS=Saccharomyces cerevisiae (strain ATCC 204508 / S288c) OX=559292 GN=VMA13 PE=1 SV=1	8	8	1	54.415	2	3	4	5	4	5	2	3	4	5	4	5	4.4	7.9	9.8	13.6	10.5	14.6	521740	1278500	1148500	10182000	1533600	4903600	0	5751500	4565100	8451000	38515000	4840600
P41903	P41903	sp|P41903|PTE1_YEAST Peroxisomal acyl-coenzyme A thioester hydrolase 1 OS=Saccharomyces cerevisiae (strain ATCC 204508 / S288c) OX=559292 GN=TES1 PE=1 SV=1	6	6	1	40.259	4	4	2	2	3	4	4	4	2	2	3	4	20.9	19.8	7.2	7.2	10	15.5	6150700	3164800	915290	3060900	954810	3518400	6688100	4860700	5045400	5040900	5419200	5499800
P41911	P41911	sp|P41911|GPD2_YEAST Glycerol-3-phosphate dehydrogenase [NAD(+)] 2, mitochondrial OS=Saccharomyces cerevisiae (strain ATCC 204508 / S288c) OX=559292 GN=GPD2 PE=1 SV=2	2	2	1	49.421	0	0	0	2	1	2	0	0	0	2	1	2	0	0	0	8	3	8	0	0	0	2343900	527110	2480900	0	0	0	0	0	0
P41921	P41921	sp|P41921|GSHR_YEAST Glutathione reductase OS=Saccharomyces cerevisiae (strain ATCC 204508 / S288c) OX=559292 GN=GLR1 PE=1 SV=2	1	1	1	53.44	0	0	0	1	0	0	0	0	0	1	0	0	0	0	0	2.9	0	0	0	0	0	563070	0	0	0	0	0	0	0	0
P41940	P41940	sp|P41940|MPG1_YEAST Mannose-1-phosphate guanyltransferase OS=Saccharomyces cerevisiae (strain ATCC 204508 / S288c) OX=559292 GN=PSA1 PE=1 SV=2	1	1	1	39.565	1	0	0	1	1	1	1	0	0	1	1	1	5	0	0	5	5	5	606160	0	0	1297900	199580	643520	0	0	0	0	0	0
P42844	P42844	sp|P42844|ZIM17_YEAST Mitochondrial protein import protein ZIM17 OS=Saccharomyces cerevisiae (strain ATCC 204508 / S288c) OX=559292 GN=ZIM17 PE=1 SV=2	1	1	1	19.855	1	1	1	1	1	1	1	1	1	1	1	1	7.5	7.5	7.5	7.5	7.5	7.5	12187000	21551000	5313700	8382400	6304800	14464000	0	0	0	0	0	0
P42847	P42847	sp|P42847|RT18_YEAST 37S ribosomal protein S18, mitochondrial OS=Saccharomyces cerevisiae (strain ATCC 204508 / S288c) OX=559292 GN=MRPS18 PE=1 SV=2	5	5	1	24.563	5	5	3	4	4	5	5	5	3	4	4	5	29.5	29.5	17.5	24	21.7	29.5	4772400	4723300	1377300	5133400	3071500	10273000	5468700	4554400	3946800	3909700	9285300	6075800
P42940	P42940	sp|P42940|ETFB_YEAST Probable electron transfer flavoprotein subunit beta OS=Saccharomyces cerevisiae (strain ATCC 204508 / S288c) OX=559292 GN=CIR1 PE=1 SV=1	3	3	1	28.758	2	3	3	3	2	3	2	3	3	3	2	3	10.3	16.5	16.5	16.5	10.3	16.5	23239000	25442000	20687000	43147000	6996300	33332000	39727000	45629000	37995000	45435000	69569000	46274000
P42949	P42949	sp|P42949|TIM16_YEAST Mitochondrial import inner membrane translocase subunit TIM16 OS=Saccharomyces cerevisiae (strain ATCC 204508 / S288c) OX=559292 GN=PAM16 PE=1 SV=1	2	2	1	16.216	2	2	1	1	1	2	2	2	1	1	1	2	23.5	23.5	5.4	18.1	5.4	23.5	3424300	2653300	1825900	1893100	814420	5752200	6980300	5639400	0	0	0	6508500
P43122	P43122	sp|P43122|QRI7_YEAST tRNA N6-adenosine threonylcarbamoyltransferase, mitochondrial OS=Saccharomyces cerevisiae (strain ATCC 204508 / S288c) OX=559292 GN=QRI7 PE=1 SV=1	2	2	1	45.543	0	0	0	1	1	2	0	0	0	1	1	2	0	0	0	3.4	3.9	7.4	0	0	0	1402500	165890	923480	0	0	0	0	0	0
P43567	P43567	sp|P43567|AGX1_YEAST Alanine--glyoxylate aminotransferase 1 OS=Saccharomyces cerevisiae (strain ATCC 204508 / S288c) OX=559292 GN=AGX1 PE=1 SV=1	5	5	1	41.907	1	2	2	4	3	5	1	2	2	4	3	5	3.4	8.6	8.6	16.9	11.2	19.5	966740	1405800	501100	6636300	1110500	7085000	0	3830400	3731500	9494200	3561400	7129300
P43594	P43594	sp|P43594|MIC19_YEAST MICOS complex subunit MIC19 OS=Saccharomyces cerevisiae (strain ATCC 204508 / S288c) OX=559292 GN=MIC19 PE=1 SV=1	4	4	1	18.855	2	2	3	2	2	2	2	2	3	2	2	2	12.4	12.4	26.5	12.4	12.4	12.4	17449000	13228000	9765400	29358000	4788400	21334000	24513000	21618000	16699000	25386000	15831000	21425000
P43603	P43603	sp|P43603|LSB3_YEAST LAS seventeen-binding protein 3 OS=Saccharomyces cerevisiae (strain ATCC 204508 / S288c) OX=559292 GN=LSB3 PE=1 SV=3	2	2	1	49.343	1	0	0	0	1	1	1	0	0	0	1	1	2.8	0	0	0	2.8	2.8	67010	0	0	0	184470	147590	0	0	0	0	0	0
P43609	P43609	sp|P43609|RSC8_YEAST Chromatin structure-remodeling complex protein RSC8 OS=Saccharomyces cerevisiae (strain ATCC 204508 / S288c) OX=559292 GN=RSC8 PE=1 SV=1	1	1	1	63.167	1	1	1	1	1	1	1	1	1	1	1	1	3.2	3.2	3.2	3.2	3.2	3.2	1977300	1764800	1063200	1775000	406520	1260000	0	0	0	0	0	0
P43616	P43616	sp|P43616|DUG1_YEAST Cys-Gly metallodipeptidase DUG1 OS=Saccharomyces cerevisiae (strain ATCC 204508 / S288c) OX=559292 GN=DUG1 PE=1 SV=1	3	3	1	52.871	1	1	1	2	3	2	1	1	1	2	3	2	4.8	3.3	4.8	8.1	11	8.1	120650	191470	581950	2808300	475620	2273300	0	0	0	6844400	2842400	5331700
P43617	P43617	sp|P43617|YFL5_YEAST Uncharacterized mitochondrial carrier YFR045W OS=Saccharomyces cerevisiae (strain ATCC 204508 / S288c) OX=559292 GN=YFR045W PE=3 SV=3	1	1	1	34.391	1	1	1	1	1	1	1	1	1	1	1	1	3.9	3.9	3.9	3.9	3.9	3.9	2370600	1903000	1485600	1597900	870180	3333600	0	0	0	0	0	0
P43635	P43635	sp|P43635|CISY3_YEAST Citrate synthase 3, mitochondrial OS=Saccharomyces cerevisiae (strain ATCC 204508 / S288c) OX=559292 GN=CIT3 PE=1 SV=1	7	7	1	53.811	2	4	2	2	4	3	2	4	2	2	4	3	4.5	10.5	4.9	6.4	10.9	7	774590	1365400	293830	2146800	558010	1935400	3126300	3630600	2617000	5224500	4132600	4231800
P46367	P46367	sp|P46367|ALDH4_YEAST Potassium-activated aldehyde dehydrogenase, mitochondrial OS=Saccharomyces cerevisiae (strain ATCC 204508 / S288c) OX=559292 GN=ALD4 PE=1 SV=2	28	27	1	56.723	25	25	25	27	25	26	24	24	24	26	24	25	63.8	63.8	63.8	66.9	58.2	64	502150000	300980000	224160000	927220000	203880000	695360000	645000000	439770000	383690000	525410000	711900000	611740000
P46655	P46655	sp|P46655|SYEC_YEAST Glutamate--tRNA ligase, cytoplasmic OS=Saccharomyces cerevisiae (strain ATCC 204508 / S288c) OX=559292 GN=GUS1 PE=1 SV=3	2	2	1	80.842	1	2	1	1	1	2	1	2	1	1	1	2	1.6	3.8	2.3	1.6	1.6	3.8	51741	133550	40703	254520	28811	462970	0	0	0	0	0	2777200
P46681	P46681	sp|P46681|DLD2_YEAST D-2-hydroxyglutarate--pyruvate transhydrogenase DLD2 OS=Saccharomyces cerevisiae (strain ATCC 204508 / S288c) OX=559292 GN=DLD2 PE=1 SV=1	4	4	1	59.268	2	2	2	2	1	3	2	2	2	2	1	3	5.1	5.1	5.5	5.5	2.5	9.8	1421000	2196400	318390	2990900	207090	1979000	0	0	0	17108000	0	0
P46784;Q08745	P46784;Q08745	sp|P46784|RS10B_YEAST 40S ribosomal protein S10-B OS=Saccharomyces cerevisiae (strain ATCC 204508 / S288c) OX=559292 GN=RPS10B PE=1 SV=1;sp|Q08745|RS10A_YEAST 40S ribosomal protein S10-A OS=Saccharomyces cerevisiae (strain ATCC 204508 / S288c) OX=559292 GN	3;2	3;2	2	12.738	1	2	1	1	2	1	1	2	1	1	2	1	17.1	23.8	17.1	17.1	24.8	17.1	9639700	59423000	8259600	19579000	11341000	20042000	0	0	0	0	89630000	0
P46943	P46943	sp|P46943|GUF1_YEAST Translation factor GUF1, mitochondrial OS=Saccharomyces cerevisiae (strain ATCC 204508 / S288c) OX=559292 GN=GUF1 PE=1 SV=2	1	1	1	73.188	1	1	0	1	1	1	1	1	0	1	1	1	2.2	2.2	0	2.2	2.2	2.2	98886	52434	0	444490	153910	367910	0	0	0	0	0	0
P46998	P46998	sp|P46998|FMP33_YEAST Mitochondrial membrane protein FMP33 OS=Saccharomyces cerevisiae (strain ATCC 204508 / S288c) OX=559292 GN=FMP33 PE=1 SV=1	2	2	1	20.185	1	1	1	1	2	1	1	1	1	1	2	1	6.7	6.7	6.7	6.7	19.4	6.7	10083000	7899500	5313700	15003000	2775800	11121000	0	0	0	0	7261000	0
P47008	P47008	sp|P47008|SFH5_YEAST Phosphatidylinositol transfer protein SFH5 OS=Saccharomyces cerevisiae (strain ATCC 204508 / S288c) OX=559292 GN=SFH5 PE=1 SV=1	2	2	1	34.388	0	0	0	0	1	1	0	0	0	0	1	1	0	0	0	0	4.4	7.5	0	0	0	0	156720	1547600	0	0	0	0	0	0
P47015	P47015	sp|P47015|AIM23_YEAST Altered inheritance of mitochondria protein 23, mitochondrial OS=Saccharomyces cerevisiae (strain ATCC 204508 / S288c) OX=559292 GN=AIM23 PE=1 SV=1	3	3	1	41.461	2	3	3	3	3	3	2	3	3	3	3	3	5.6	8.7	8.7	8.7	8.7	8.7	1506500	4690900	1866300	5554400	1175700	4710500	3902400	12907000	4100300	4973400	5320200	5327500
P47025	P47025	sp|P47025|MDV1_YEAST Mitochondrial division protein 1 OS=Saccharomyces cerevisiae (strain ATCC 204508 / S288c) OX=559292 GN=MDV1 PE=1 SV=1	2	2	1	80.031	1	2	2	1	0	2	1	2	2	1	0	2	2.2	3.9	3.9	2.2	0	3.9	155430	892300	425730	1033200	0	254620	0	7876100	5274000	0	0	3186300
P47031	P47031	sp|P47031|IML2_YEAST Inclusion body clearance protein IML2 OS=Saccharomyces cerevisiae (strain ATCC 204508 / S288c) OX=559292 GN=IML2 PE=1 SV=1	4	4	1	82.535	2	3	4	3	4	4	2	3	4	3	4	4	3.3	5.1	6.6	5.1	6.6	6.6	449020	605530	719510	1648400	626640	1916600	3962000	4842000	3240100	5030100	4360600	5256700
P47039	P47039	sp|P47039|BNA3_YEAST Probable kynurenine--oxoglutarate transaminase BNA3 OS=Saccharomyces cerevisiae (strain ATCC 204508 / S288c) OX=559292 GN=BNA3 PE=1 SV=1	1	1	1	50.082	1	1	1	1	1	1	1	1	1	1	1	1	2.9	2.9	2.9	2.9	2.9	2.9	508740	488730	423480	1790400	391980	1920500	0	0	0	0	0	0
P47045	P47045	sp|P47045|TIM54_YEAST Mitochondrial import inner membrane translocase subunit TIM54 OS=Saccharomyces cerevisiae (strain ATCC 204508 / S288c) OX=559292 GN=TIM54 PE=1 SV=1	2	2	1	54.182	1	1	1	1	2	1	1	1	1	1	2	1	2.9	2.9	2.9	2.9	5.6	2.9	409790	179410	145210	166110	257000	445420	0	0	0	0	0	0
P47068	P47068	sp|P47068|BBC1_YEAST Myosin tail region-interacting protein MTI1 OS=Saccharomyces cerevisiae (strain ATCC 204508 / S288c) OX=559292 GN=BBC1 PE=1 SV=2	2	2	1	128.29	0	0	1	1	1	1	0	0	1	1	1	1	0	0	1.8	1.8	1	1.8	0	0	21276	1541900	432760	71105	0	0	0	0	0	0
P47081	P47081	sp|P47081|COX16_YEAST Cytochrome c oxidase assembly protein COX16, mitochondrial OS=Saccharomyces cerevisiae (strain ATCC 204508 / S288c) OX=559292 GN=COX16 PE=1 SV=1	3	3	1	14.077	1	1	1	2	2	2	1	1	1	2	2	2	10.2	10.2	10.2	19.5	19.5	21.2	2216200	1928600	1193500	17921000	3453800	3473900	0	0	0	0	0	0
P47117	P47117	sp|P47117|ARP3_YEAST Actin-related protein 3 OS=Saccharomyces cerevisiae (strain ATCC 204508 / S288c) OX=559292 GN=ARP3 PE=1 SV=1	2	2	1	49.541	0	0	1	1	1	1	0	0	1	1	1	1	0	0	2.4	2.4	2.4	2.4	0	0	116480	927610	91981	373550	0	0	0	0	0	0
P47127	P47127	sp|P47127|AIM24_YEAST Altered inheritance of mitochondria protein 24, mitochondrial OS=Saccharomyces cerevisiae (strain ATCC 204508 / S288c) OX=559292 GN=AIM24 PE=1 SV=1	11	11	1	44.427	8	8	9	8	8	9	8	8	9	8	8	9	24.9	24.9	29.9	24.9	24.1	29.9	34104000	27773000	31324000	61338000	20981000	45689000	29099000	30555000	36012000	28301000	50511000	26946000
P47131	P47131	sp|P47131|YJ55_YEAST TMEM14 protein homolog YJR085C OS=Saccharomyces cerevisiae (strain ATCC 204508 / S288c) OX=559292 GN=YJR085C PE=1 SV=1	3	3	1	11.25	2	2	2	2	1	2	2	2	2	2	1	2	41	41.9	41	41	20	41.9	5604300	1495100	9548800	55698000	144330	25014000	2176000	3216800	4168900	15834000	0	9162500
P47140	P47140	sp|P47140|AIM25_YEAST Altered inheritance rate of mitochondria protein 25 OS=Saccharomyces cerevisiae (strain ATCC 204508 / S288c) OX=559292 GN=AIM25 PE=1 SV=1	3	3	1	37.479	3	3	3	3	3	3	3	3	3	3	3	3	15.3	15.3	15.3	15.3	15.3	15.3	1106800	1021700	1033400	8010300	665120	4835800	3261000	3340800	4190900	9395200	2719100	11531000
P47141	P47141	sp|P47141|RT26_YEAST 37S ribosomal protein S26, mitochondrial OS=Saccharomyces cerevisiae (strain ATCC 204508 / S288c) OX=559292 GN=RSM26 PE=1 SV=1	1	1	1	30.223	1	1	0	1	0	1	1	1	0	1	0	1	7.1	7.1	0	7.1	0	7.1	203270	366980	0	1370800	0	2190800	0	0	0	0	0	0
P47143	P47143	sp|P47143|ADK_YEAST Adenosine kinase OS=Saccharomyces cerevisiae (strain ATCC 204508 / S288c) OX=559292 GN=ADO1 PE=1 SV=1	1	1	1	36.372	0	0	1	1	1	1	0	0	1	1	1	1	0	0	3.5	3.5	3.5	3.5	0	0	122800	192090	409520	231150	0	0	0	0	0	0
P47150	P47150	sp|P47150|RT07_YEAST 37S ribosomal protein S7, mitochondrial OS=Saccharomyces cerevisiae (strain ATCC 204508 / S288c) OX=559292 GN=RSM7 PE=1 SV=1	1	1	1	27.816	1	1	0	1	1	1	1	1	0	1	1	1	4.9	4.9	0	4.9	4.9	4.9	1047800	975080	0	1226200	348220	1013900	0	0	0	0	0	0
P47912	P47912	sp|P47912|LCF4_YEAST Long-chain-fatty-acid--CoA ligase 4 OS=Saccharomyces cerevisiae (strain ATCC 204508 / S288c) OX=559292 GN=FAA4 PE=1 SV=1	6	6	1	77.266	4	3	4	4	4	4	4	3	4	4	4	4	7.2	5.5	7.2	7.2	7.8	7.2	1972400	2509200	2365900	7998200	2009500	6110900	4299900	6196400	6118500	12457000	8345800	7740700
P48015	P48015	sp|P48015|GCST_YEAST Aminomethyltransferase, mitochondrial OS=Saccharomyces cerevisiae (strain ATCC 204508 / S288c) OX=559292 GN=GCV1 PE=1 SV=2	6	6	1	44.468	1	1	1	5	2	5	1	1	1	5	2	5	3.8	2.5	3.8	19.8	6.2	25.2	343470	106710	187030	11731000	1026400	8672500	0	0	0	9776600	4445200	8114000
P48164	P48164	sp|P48164|RS7B_YEAST 40S ribosomal protein S7-B OS=Saccharomyces cerevisiae (strain ATCC 204508 / S288c) OX=559292 GN=RPS7B PE=1 SV=1	4	1	1	21.634	2	2	1	3	3	2	0	0	0	1	1	0	9.5	9.5	5.3	16.8	15.8	9.5	0	0	0	1242400	594210	0	0	0	0	0	0	0
P48231	P48231	sp|P48231|TCB2_YEAST Tricalbin-2 OS=Saccharomyces cerevisiae (strain ATCC 204508 / S288c) OX=559292 GN=TCB2 PE=1 SV=1	1	1	1	132.51	1	0	0	0	0	1	1	0	0	0	0	1	0.9	0	0	0	0	0.9	0	0	0	0	0	0	0	0	0	0	0	0
P48360	P48360	sp|P48360|ADRO_YEAST Probable NADPH:adrenodoxin oxidoreductase, mitochondrial OS=Saccharomyces cerevisiae (strain ATCC 204508 / S288c) OX=559292 GN=ARH1 PE=1 SV=1	2	2	1	56.237	1	1	0	2	0	1	1	1	0	2	0	1	2.2	2.2	0	4.5	0	2.2	105900	361000	0	341520	0	442030	0	0	0	0	0	0
P48526	P48526	sp|P48526|SYIM_YEAST Isoleucine--tRNA ligase, mitochondrial OS=Saccharomyces cerevisiae (strain ATCC 204508 / S288c) OX=559292 GN=ISM1 PE=1 SV=2	4	4	1	115.79	1	1	0	4	4	4	1	1	0	4	4	4	1.9	1.9	0	6.2	6.2	6.2	63224	64703	0	1027000	279560	1398500	0	0	0	0	2216300	0
P48527	P48527	sp|P48527|SYYM_YEAST Tyrosine--tRNA ligase, mitochondrial OS=Saccharomyces cerevisiae (strain ATCC 204508 / S288c) OX=559292 GN=MSY1 PE=1 SV=1	10	10	1	55.287	8	6	6	8	6	8	8	6	6	8	6	8	24.8	16.5	19.1	24.8	15.7	24.8	9210900	6009300	5498200	18123000	1536200	13603000	18334000	18025000	17808000	16382000	11247000	15279000
P48569	P48569	sp|P48569|YD183_YEAST Uncharacterized protein YDL183C OS=Saccharomyces cerevisiae (strain ATCC 204508 / S288c) OX=559292 GN=YDL183C PE=4 SV=1	1	1	1	37.047	0	0	0	1	0	1	0	0	0	1	0	1	0	0	0	6.2	0	6.2	0	0	0	609910	0	335030	0	0	0	0	0	0
P48570;Q12122	P48570;Q12122	sp|P48570|HOSC_YEAST Homocitrate synthase, cytosolic isozyme OS=Saccharomyces cerevisiae (strain ATCC 204508 / S288c) OX=559292 GN=LYS20 PE=1 SV=1;sp|Q12122|HOSM_YEAST Homocitrate synthase, mitochondrial OS=Saccharomyces cerevisiae (strain ATCC 204508 / S2	5;5	5;5	2	47.098	1	3	1	4	4	4	1	3	1	4	4	4	4.7	9.6	2.6	14.7	14.7	14.7	138080	812570	387710	2735100	387820	2939900	0	2794400	0	2763400	1800100	3338200
P48589	P48589	sp|P48589|RS12_YEAST 40S ribosomal protein S12 OS=Saccharomyces cerevisiae (strain ATCC 204508 / S288c) OX=559292 GN=RPS12 PE=1 SV=1	2	2	1	15.471	2	2	2	2	1	2	2	2	2	2	1	2	15.4	15.4	15.4	15.4	8.4	15.4	4476500	9374100	7530000	3282600	606670	7492400	0	0	0	0	0	0
P49017	P49017	sp|P49017|COQ5_YEAST 2-methoxy-6-polyprenyl-1,4-benzoquinol methylase, mitochondrial OS=Saccharomyces cerevisiae (strain ATCC 204508 / S288c) OX=559292 GN=COQ5 PE=1 SV=1	2	2	1	34.684	1	1	0	1	1	2	1	1	0	1	1	2	6.2	6.2	0	6.2	6.2	16.3	534450	147380	0	3980900	178880	2684200	0	0	0	4692600	2285000	4845400
P49090	P49090	sp|P49090|ASNS2_YEAST Asparagine synthetase [glutamine-hydrolyzing] 2 OS=Saccharomyces cerevisiae (strain ATCC 204508 / S288c) OX=559292 GN=ASN2 PE=1 SV=2	1	1	1	64.592	1	1	1	1	1	1	1	1	1	1	1	1	2.4	2.4	2.4	2.4	2.4	2.4	13643	24106	14574	80360	65099	26973	0	0	0	0	0	0
P49095	P49095	sp|P49095|GCSP_YEAST Glycine dehydrogenase (decarboxylating), mitochondrial OS=Saccharomyces cerevisiae (strain ATCC 204508 / S288c) OX=559292 GN=GCV2 PE=1 SV=1	4	4	1	114.45	2	1	1	1	1	2	2	1	1	1	1	2	1.8	0.8	0.8	0.8	1.1	2.5	662460	556540	370530	1707200	92513	1301700	0	0	0	0	0	5237600
P49167	P49167	sp|P49167|RL38_YEAST 60S ribosomal protein L38 OS=Saccharomyces cerevisiae (strain ATCC 204508 / S288c) OX=559292 GN=RPL38 PE=1 SV=1	2	2	1	8.8264	2	2	2	2	1	2	2	2	2	2	1	2	32.1	32.1	32.1	32.1	19.2	32.1	66442000	92099000	43069000	85399000	15199000	84563000	25545000	37240000	23989000	18192000	31144000	18084000
P49334	P49334	sp|P49334|TOM22_YEAST Mitochondrial import receptor subunit TOM22 OS=Saccharomyces cerevisiae (strain ATCC 204508 / S288c) OX=559292 GN=TOM22 PE=1 SV=3	1	1	1	16.79	1	1	1	1	1	1	1	1	1	1	1	1	11.2	11.2	11.2	11.2	11.2	11.2	30969000	23551000	16382000	23765000	11963000	50032000	30093000	25115000	20914000	11874000	31864000	29645000
P49367	P49367	sp|P49367|LYS4_YEAST Homoaconitase, mitochondrial OS=Saccharomyces cerevisiae (strain ATCC 204508 / S288c) OX=559292 GN=LYS4 PE=1 SV=1	8	8	1	75.15	2	2	1	2	4	6	2	2	1	2	4	6	3.9	3.9	2	3.9	7.8	12	1224700	863120	450900	2509200	568090	3246900	4817800	3809300	0	5619300	5241100	5472600
P49573	P49573	sp|P49573|CTR1_YEAST Copper transport protein CTR1 OS=Saccharomyces cerevisiae (strain ATCC 204508 / S288c) OX=559292 GN=CTR1 PE=1 SV=1	2	2	1	44.441	1	1	1	1	1	2	1	1	1	1	1	2	3.7	3.7	3.7	3.7	3.7	7.9	5211300	15312000	7056700	17096000	9647800	16666000	0	0	0	25417000	51629000	0
P49723	P49723	sp|P49723|RIR4_YEAST Ribonucleoside-diphosphate reductase small chain 2 OS=Saccharomyces cerevisiae (strain ATCC 204508 / S288c) OX=559292 GN=RNR4 PE=1 SV=1	5	5	1	40.054	1	1	1	2	2	2	1	1	1	2	2	2	2.9	2.9	2.9	6.4	6.4	7	474890	434090	593530	3853200	864050	2493600	0	0	0	6222800	6552100	5195000
P49954	P49954	sp|P49954|NIT3_YEAST Omega-amidase NIT3 OS=Saccharomyces cerevisiae (strain ATCC 204508 / S288c) OX=559292 GN=NIT3 PE=1 SV=1	2	2	1	32.549	1	2	1	1	2	1	1	2	1	1	2	1	4.5	9.3	4.5	4.5	9.3	4.5	1095300	942350	365170	536340	618080	1093400	0	3437500	0	0	3621000	0
P50085	P50085	sp|P50085|PHB2_YEAST Prohibitin-2 OS=Saccharomyces cerevisiae (strain ATCC 204508 / S288c) OX=559292 GN=PHB2 PE=1 SV=2	6	6	1	34.406	6	6	5	6	5	6	6	6	5	6	5	6	27.1	27.1	20	27.1	20	27.1	27185000	31726000	23070000	43781000	9246100	41596000	39228000	45856000	42770000	38224000	33811000	48680000
P50087	P50087	sp|P50087|MIC26_YEAST MICOS subunit MIC26 OS=Saccharomyces cerevisiae (strain ATCC 204508 / S288c) OX=559292 GN=MIC26 PE=1 SV=1	3	3	1	26.912	2	2	2	2	1	3	2	2	2	2	1	3	14.6	14.6	14.6	14.6	6	20.2	4773200	5417500	2612000	8774800	2042600	10543000	7970500	7189400	7323600	8243700	0	7943200
P50088	P50088	sp|P50088|SPG1_YEAST Stationary phase gene 1 protein OS=Saccharomyces cerevisiae (strain ATCC 204508 / S288c) OX=559292 GN=SPG1 PE=1 SV=2	3	3	1	10.545	3	2	2	1	2	2	3	2	2	1	2	2	41.1	31.6	31.6	20	29.5	31.6	8442800	9003800	13384000	2791100	4735600	13501000	11231000	10020000	15516000	0	19370000	8712800
P50945	P50945	sp|P50945|MIC27_YEAST MICOS complex subunit MIC27 OS=Saccharomyces cerevisiae (strain ATCC 204508 / S288c) OX=559292 GN=MIC27 PE=1 SV=1	4	4	1	26.959	3	3	3	3	2	4	3	3	3	3	2	4	16.2	16.2	16.2	16.2	11.5	25.2	6445200	6732100	5246600	9420400	1576700	9989000	9811900	11778000	10733000	9607900	9402100	10254000
P51998	P51998	sp|P51998|RL4P_YEAST 54S ribosomal protein YmL6, mitochondrial OS=Saccharomyces cerevisiae (strain ATCC 204508 / S288c) OX=559292 GN=YML6 PE=1 SV=1	4	4	1	31.969	3	3	3	3	4	3	3	3	3	3	4	3	13.6	13.6	13.6	13.6	16.1	13.6	6250700	4944500	2982200	10081000	3412400	8174500	9731000	7750800	6339100	9867200	12084000	7831300
P52893	P52893	sp|P52893|ALAM_YEAST Probable alanine aminotransferase, mitochondrial OS=Saccharomyces cerevisiae (strain ATCC 204508 / S288c) OX=559292 GN=ALT1 PE=1 SV=1	7	7	1	66.421	4	3	4	4	6	5	4	3	4	4	6	5	10.6	8.3	11.7	12.2	17.9	14.5	4544500	1694600	1772600	8487500	1226200	9078200	9464100	6542700	5445600	12434000	4770200	10035000
P52910	P52910	sp|P52910|ACS2_YEAST Acetyl-coenzyme A synthetase 2 OS=Saccharomyces cerevisiae (strain ATCC 204508 / S288c) OX=559292 GN=ACS2 PE=1 SV=1	4	3	1	75.491	1	2	2	2	2	2	1	2	2	2	2	2	3.2	4.5	4.5	4.5	4.5	4.5	614280	956040	749800	1301700	294920	1468800	0	4745000	4920100	5035000	3924200	4909100
P53038	P53038	sp|P53038|TEL2_YEAST Telomere length regulation protein TEL2 OS=Saccharomyces cerevisiae (strain ATCC 204508 / S288c) OX=559292 GN=TEL2 PE=1 SV=1	1	1	1	78.686	1	0	0	0	0	0	1	0	0	0	0	0	3.8	0	0	0	0	0	0	0	0	0	0	0	0	0	0	0	0	0
P53121	P53121	sp|P53121|FLC3_YEAST Putative flavin carrier protein 3 OS=Saccharomyces cerevisiae (strain ATCC 204508 / S288c) OX=559292 GN=FLC3 PE=1 SV=1	1	1	1	90.76	1	1	1	1	1	1	1	1	1	1	1	1	1.4	1.4	1.4	1.4	1.4	1.4	762220	451880	577270	287410	53320	769220	0	0	0	0	0	0
P53140;P38330	P53140	sp|P53140|RMD9_YEAST Protein RMD9, mitochondrial OS=Saccharomyces cerevisiae (strain ATCC 204508 / S288c) OX=559292 GN=RMD9 PE=1 SV=1	6;1	6;1	2	74.595	3	3	2	4	4	5	3	3	2	4	4	5	5.7	5.7	4	8.4	7.7	10.1	653480	431420	298520	3180100	691400	2300700	2902300	2412700	1958400	6139700	4560200	5358400
P53163	P53163	sp|P53163|MNP1_YEAST 54S ribosomal protein L12, mitochondrial OS=Saccharomyces cerevisiae (strain ATCC 204508 / S288c) OX=559292 GN=MNP1 PE=1 SV=1	4	4	1	20.65	3	3	3	3	1	3	3	3	3	3	1	3	40.7	40.7	40.7	40.7	5.7	40.7	10679000	7184100	6557400	18501000	1273000	18543000	11533000	11434000	8881400	9132900	0	9618400
P53166	P53166	sp|P53166|MRH4_YEAST ATP-dependent RNA helicase MRH4, mitochondrial OS=Saccharomyces cerevisiae (strain ATCC 204508 / S288c) OX=559292 GN=MRH4 PE=1 SV=1	6	6	1	63.057	1	3	1	4	4	4	1	3	1	4	4	4	2	6.4	2	9.6	9.1	9.3	273700	447880	179170	1838600	724160	3243300	0	0	0	3268400	0	9164900
P53170	P53170	sp|P53170|PDK2_YEAST [Pyruvate dehydrogenase (acetyl-transferring)] kinase 2, mitochondrial OS=Saccharomyces cerevisiae (strain ATCC 204508 / S288c) OX=559292 GN=PKP2 PE=1 SV=3	4	4	1	57.293	0	0	0	2	2	2	0	0	0	2	2	2	0	0	0	6.9	6.1	7.5	0	0	0	1477400	252900	854870	0	0	0	3249200	3412100	0
P53172	P53172	sp|P53172|SDS23_YEAST Protein SDS23 OS=Saccharomyces cerevisiae (strain ATCC 204508 / S288c) OX=559292 GN=SDS23 PE=1 SV=2	1	1	1	58.097	0	1	1	1	0	1	0	1	1	1	0	1	0	3.8	3.8	3.8	0	3.8	0	402240	629190	2633100	0	1880100	0	0	0	0	0	0
P53173	P53173	sp|P53173|ERV14_YEAST ER-derived vesicles protein ERV14 OS=Saccharomyces cerevisiae (strain ATCC 204508 / S288c) OX=559292 GN=ERV14 PE=1 SV=3	1	1	1	15.93	1	1	1	1	1	1	1	1	1	1	1	1	8	8	8	8	8	8	6498300	6858400	7104600	16892000	2131800	10001000	0	0	0	0	0	0
P53184	P53184	sp|P53184|PNC1_YEAST Nicotinamidase OS=Saccharomyces cerevisiae (strain ATCC 204508 / S288c) OX=559292 GN=PNC1 PE=1 SV=1	3	3	1	24.993	2	1	0	0	2	3	2	1	0	0	2	3	15.3	5.6	0	0	13.4	15.3	575750	113820	0	0	405080	1279600	2436800	0	0	0	1514600	1720500
P53206	P53206	sp|P53206|MCY1_YEAST Putative mitochondrial cysteine synthase OS=Saccharomyces cerevisiae (strain ATCC 204508 / S288c) OX=559292 GN=MCY1 PE=1 SV=1	6	6	1	42.8	4	4	3	3	5	4	4	4	3	3	5	4	11.2	11.2	7.6	9.2	14.8	10.9	6413700	4228800	2590000	3319500	2250100	6242400	16270000	11618000	13388000	14045000	13538000	13118000
P53212	P53212	sp|P53212|YG1D_YEAST Probable transcriptional regulatory protein HAH1 OS=Saccharomyces cerevisiae (strain ATCC 204508 / S288c) OX=559292 GN=YGR021W PE=1 SV=1	1	1	1	31.699	0	0	0	1	0	1	0	0	0	1	0	1	0	0	0	7.2	0	7.2	0	0	0	2277200	0	3456400	0	0	0	0	0	0
P53221	P53221	sp|P53221|RL26B_YEAST 60S ribosomal protein L26-B OS=Saccharomyces cerevisiae (strain ATCC 204508 / S288c) OX=559292 GN=RPL26B PE=1 SV=2	3	1	1	14.235	2	2	2	2	1	2	0	0	0	0	0	0	13.4	13.4	13.4	13.4	6.3	13.4	0	0	0	0	0	0	0	0	0	0	0	0
P53228	P53228	sp|P53228|TAL2_YEAST Transaldolase NQM1 OS=Saccharomyces cerevisiae (strain ATCC 204508 / S288c) OX=559292 GN=NQM1 PE=1 SV=1	2	2	1	37.253	0	0	0	0	0	0	0	0	0	0	0	0	0	0	0	0	0	0	0	0	0	0	0	0	0	0	0	0	0	0
P53250	P53250	sp|P53250|TWF1_YEAST Twinfilin-1 OS=Saccharomyces cerevisiae (strain ATCC 204508 / S288c) OX=559292 GN=TWF1 PE=1 SV=1	1	1	1	37.07	0	0	0	0	0	0	0	0	0	0	0	0	0	0	0	0	0	0	0	0	0	0	0	0	0	0	0	0	0	0
P53252	P53252	sp|P53252|PIL1_YEAST Sphingolipid long chain base-responsive protein PIL1 OS=Saccharomyces cerevisiae (strain ATCC 204508 / S288c) OX=559292 GN=PIL1 PE=1 SV=1	11	10	1	38.349	9	9	8	9	10	10	8	8	7	8	9	9	42.8	40.4	37.5	43.4	46	45.7	34773000	38694000	27165000	78303000	36790000	75068000	27421000	34153000	28582000	26982000	44210000	37730000
P53254	P53254	sp|P53254|UTP22_YEAST U3 small nucleolar RNA-associated protein 22 OS=Saccharomyces cerevisiae (strain ATCC 204508 / S288c) OX=559292 GN=UTP22 PE=1 SV=1	1	1	1	140.48	1	1	1	0	0	1	1	1	1	0	0	1	1.4	1.4	1.4	0	0	1.4	1356600	228420	1368500	0	0	2576400	0	0	0	0	0	0
P53259	P53259	sp|P53259|PCP1_YEAST Rhomboid protein 1, mitochondrial OS=Saccharomyces cerevisiae (strain ATCC 204508 / S288c) OX=559292 GN=PCP1 PE=1 SV=1	2	2	1	38.815	2	2	2	2	2	2	2	2	2	2	2	2	5.8	5.8	5.8	5.8	5.8	5.8	7557200	5259500	4144900	6621900	2385800	8298100	12905000	13214000	0	0	12007000	9852800
P53266	P53266	sp|P53266|SHY1_YEAST Cytochrome oxidase assembly protein SHY1 OS=Saccharomyces cerevisiae (strain ATCC 204508 / S288c) OX=559292 GN=SHY1 PE=1 SV=1	5	5	1	45.055	3	3	3	2	4	4	3	3	3	2	4	4	9.3	9.3	9.3	5.7	12.9	12.9	5361700	3094000	3529900	7467100	1278900	6842900	15062000	16643000	13799000	20239000	5272100	16092000
P53278	P53278	sp|P53278|YG3A_YEAST Uncharacterized protein YGR130C OS=Saccharomyces cerevisiae (strain ATCC 204508 / S288c) OX=559292 GN=YGR130C PE=1 SV=1	1	1	1	92.697	0	0	0	0	0	0	0	0	0	0	0	0	0	0	0	0	0	0	0	0	0	0	0	0	0	0	0	0	0	0
P53292	P53292	sp|P53292|RT35_YEAST 37S ribosomal protein S35, mitochondrial OS=Saccharomyces cerevisiae (strain ATCC 204508 / S288c) OX=559292 GN=MRPS35 PE=1 SV=1	9	9	1	39.575	7	7	5	7	7	8	7	7	5	7	7	8	28.7	24.1	16.8	30.1	24.1	32.5	17062000	16379000	9769900	35401000	6683600	31294000	13577000	14652000	11552000	15608000	13516000	12335000
P53297	P53297	sp|P53297|PBP1_YEAST PAB1-binding protein 1 OS=Saccharomyces cerevisiae (strain ATCC 204508 / S288c) OX=559292 GN=PBP1 PE=1 SV=1	1	1	1	78.78	1	1	1	1	1	1	1	1	1	1	1	1	2.4	2.4	2.4	2.4	2.4	2.4	63509	56753	64176	95977	66925	58250	0	0	0	0	0	0
P53299	P53299	sp|P53299|TIM13_YEAST Mitochondrial import inner membrane translocase subunit TIM13 OS=Saccharomyces cerevisiae (strain ATCC 204508 / S288c) OX=559292 GN=TIM13 PE=1 SV=1	1	1	1	11.286	1	1	1	0	1	0	1	1	1	0	1	0	17.1	17.1	17.1	0	17.1	0	611930	517660	258150	0	658300	0	0	0	0	0	0	0
P53305	P53305	sp|P53305|RT27_YEAST Mitochondrial 37S ribosomal protein S27 OS=Saccharomyces cerevisiae (strain ATCC 204508 / S288c) OX=559292 GN=RSM27 PE=1 SV=1	2	2	1	12.392	1	2	1	1	2	2	1	2	1	1	2	2	14.5	28.2	14.5	14.5	28.2	28.2	3779500	16522000	1856700	12235000	2562900	10599000	3723700	10290000	0	7794400	1533000	7086400
P53311	P53311	sp|P53311|MPC3_YEAST Mitochondrial pyruvate carrier 3 OS=Saccharomyces cerevisiae (strain ATCC 204508 / S288c) OX=559292 GN=MPC3 PE=1 SV=1	3	3	1	16.23	2	2	2	2	1	2	2	2	2	2	1	2	15.1	15.1	15.1	15.1	6.8	15.1	537400	340650	980600	582130	224450	1254500	4092000	3278700	4647000	0	0	3721200
P53312	P53312	sp|P53312|SUCB_YEAST Succinate--CoA ligase [ADP-forming] subunit beta, mitochondrial OS=Saccharomyces cerevisiae (strain ATCC 204508 / S288c) OX=559292 GN=LSC2 PE=1 SV=1	16	16	1	46.9	13	13	13	14	16	13	13	13	13	14	16	13	39.1	39.1	39.1	41.7	43.3	39.1	79189000	63412000	53026000	197750000	84528000	209910000	85231000	73804000	70267000	121400000	154400000	132590000
P53318	P53318	sp|P53318|COQ6_YEAST Ubiquinone biosynthesis monooxygenase COQ6, mitochondrial OS=Saccharomyces cerevisiae (strain ATCC 204508 / S288c) OX=559292 GN=COQ6 PE=1 SV=1	1	1	1	53.527	1	1	0	0	0	1	1	1	0	0	0	1	2.3	2.3	0	0	0	2.3	426640	253360	0	0	0	624620	0	0	0	0	0	0
P53326	P53326	sp|P53326|YG5L_YEAST Uncharacterized protein YGR266W OS=Saccharomyces cerevisiae (strain ATCC 204508 / S288c) OX=559292 GN=YGR266W PE=1 SV=1	1	1	1	81.19	0	1	0	1	1	0	0	1	0	1	1	0	0	2.1	0	2.1	2.1	0	0	67671	0	111330	115800	0	0	0	0	0	0	0
P53507	P53507	sp|P53507|TOM7_YEAST Mitochondrial import receptor subunit TOM7 OS=Saccharomyces cerevisiae (strain ATCC 204508 / S288c) OX=559292 GN=TOM7 PE=1 SV=2	2	2	1	6.8699	1	2	2	1	1	2	1	2	2	1	1	2	21.7	23.3	23.3	21.7	21.7	23.3	220710000	208200000	213120000	315540000	40784000	304720000	0	34006000	40616000	0	0	40474000
P53598	P53598	sp|P53598|SUCA_YEAST Succinate--CoA ligase [ADP-forming] subunit alpha, mitochondrial OS=Saccharomyces cerevisiae (strain ATCC 204508 / S288c) OX=559292 GN=LSC1 PE=1 SV=1	12	12	1	35.032	11	9	9	9	10	12	11	9	9	9	10	12	59.6	46.8	46.8	46.8	52.6	59.9	121860000	94341000	53344000	251990000	65304000	193420000	134770000	90870000	70190000	145770000	149460000	135690000
P53691	P53691	sp|P53691|PPID_YEAST Peptidyl-prolyl cis-trans isomerase CPR6 OS=Saccharomyces cerevisiae (strain ATCC 204508 / S288c) OX=559292 GN=CPR6 PE=1 SV=1	1	1	1	42.071	0	0	1	0	0	1	0	0	1	0	0	1	0	0	3	0	0	3	0	0	488930	0	0	337800	0	0	0	0	0	0
P53721	P53721	sp|P53721|RCF2_YEAST Respiratory supercomplex factor 2, mitochondrial OS=Saccharomyces cerevisiae (strain ATCC 204508 / S288c) OX=559292 GN=RCF2 PE=1 SV=1	2	2	1	25.344	2	2	2	1	2	2	2	2	2	1	2	2	8.9	8.9	8.9	4	8.9	8.9	11531000	11102000	25110000	2854700	41728000	9115200	18939000	17070000	31722000	0	93228000	9080900
P53724	P53724	sp|P53724|RM50_YEAST 54S ribosomal protein L50, mitochondrial OS=Saccharomyces cerevisiae (strain ATCC 204508 / S288c) OX=559292 GN=MRPL50 PE=1 SV=1	2	2	1	16.283	1	1	1	1	1	1	1	1	1	1	1	1	7.2	7.2	7.2	7.2	7.2	7.2	5405900	3407900	3331800	4963600	3647100	7357400	0	0	0	0	0	0
P53732	P53732	sp|P53732|RT12_YEAST 37S ribosomal protein S12, mitochondrial OS=Saccharomyces cerevisiae (strain ATCC 204508 / S288c) OX=559292 GN=MRPS12 PE=1 SV=1	1	1	1	16.916	1	1	1	1	1	1	1	1	1	1	1	1	7.2	7.2	7.2	7.2	7.2	7.2	24005000	39710000	31164000	40142000	25835000	33123000	0	0	0	0	0	0
P53733	P53733	sp|P53733|RT19_YEAST 37S ribosomal protein S19, mitochondrial OS=Saccharomyces cerevisiae (strain ATCC 204508 / S288c) OX=559292 GN=RSM19 PE=1 SV=1	4	4	1	10.275	4	4	4	3	3	4	4	4	4	3	3	4	48.4	48.4	48.4	40.7	40.7	48.4	30436000	60704000	14884000	36852000	8110800	39795000	12572000	26766000	7494100	10549000	11072000	11831000
P53736	P53736	sp|P53736|YN8O_YEAST Uncharacterized protein YNR040W OS=Saccharomyces cerevisiae (strain ATCC 204508 / S288c) OX=559292 GN=YNR040W PE=1 SV=1	6	6	1	28.636	5	5	5	5	3	5	5	5	5	5	3	5	24.6	24.6	24.6	23	14.5	24.6	25859000	22288000	20771000	37382000	3451700	37652000	29680000	31019000	30559000	25513000	11257000	24698000
P53748	P53748	sp|P53748|YN91_YEAST Uncharacterized membrane protein YNR062C OS=Saccharomyces cerevisiae (strain ATCC 204508 / S288c) OX=559292 GN=YNR062C PE=1 SV=1	1	1	1	35.658	1	1	1	1	0	1	1	1	1	1	0	1	5.2	5.2	5.2	5.2	0	5.2	451100	1385600	3612000	3626700	0	4656900	0	0	0	0	0	0
P53869	P53869	sp|P53869|MRX7_YEAST MIOREX complex component 7 OS=Saccharomyces cerevisiae (strain ATCC 204508 / S288c) OX=559292 GN=MRX7 PE=1 SV=1	2	2	1	10.648	2	2	1	1	1	1	2	2	1	1	1	1	32.6	32.6	9.3	9.3	9.3	9.3	4652900	5182200	2547900	5577100	104550	4594400	3149600	3545100	0	0	0	0
P53875	P53875	sp|P53875|RM19_YEAST 54S ribosomal protein L19, mitochondrial OS=Saccharomyces cerevisiae (strain ATCC 204508 / S288c) OX=559292 GN=MRPL19 PE=1 SV=1	6	6	1	16.67	5	5	3	5	4	6	5	5	3	5	4	6	46.2	46.2	20.3	39.9	41.1	52.5	22710000	22898000	12047000	43457000	8238900	41746000	17251000	17779000	12795000	19946000	14246000	17875000
P53881	P53881	sp|P53881|RM22_YEAST 54S ribosomal protein L22, mitochondrial OS=Saccharomyces cerevisiae (strain ATCC 204508 / S288c) OX=559292 GN=MRPL22 PE=1 SV=2	5	5	1	34.897	4	4	3	4	5	4	4	4	3	4	5	4	15.9	15.9	13.3	15.9	20.7	15.9	7929500	7420200	4075200	18970000	6000000	11451000	18605000	13467000	9664600	16325000	23107000	13494000
P53889	P53889	sp|P53889|FMP41_YEAST Uncharacterized mitochondrial hydrolase FMP41 OS=Saccharomyces cerevisiae (strain ATCC 204508 / S288c) OX=559292 GN=FMP41 PE=1 SV=1	4	4	1	28.792	0	0	1	3	1	2	0	0	1	3	1	2	0	0	8.5	24.3	3.1	21.2	0	0	284410	3406300	1123200	7120800	0	0	0	0	0	0
P53918	P53918	sp|P53918|ESBP6_YEAST Uncharacterized transporter ESBP6 OS=Saccharomyces cerevisiae (strain ATCC 204508 / S288c) OX=559292 GN=ESBP6 PE=1 SV=1	2	2	1	73.801	2	2	2	2	2	2	2	2	2	2	2	2	2.5	2.5	2.5	2.5	2.5	2.5	1979200	4250700	2586100	4226100	1339900	3786200	4567700	6915000	6125100	4940400	6530100	5856700
P53925	P53925	sp|P53925|YNL5_YEAST Uncharacterized vacuolar membrane protein YNL115C OS=Saccharomyces cerevisiae (strain ATCC 204508 / S288c) OX=559292 GN=YNL115C PE=1 SV=1	1	1	1	74.038	0	0	1	1	0	1	0	0	1	1	0	1	0	0	1.1	1.1	0	1.1	0	0	498250	357490	0	756750	0	0	0	0	0	0
P53933	P53933	sp|P53933|APP1_YEAST Phosphatidate phosphatase APP1 OS=Saccharomyces cerevisiae (strain ATCC 204508 / S288c) OX=559292 GN=APP1 PE=1 SV=1	1	1	1	66.134	0	0	0	0	0	0	0	0	0	0	0	0	0	0	0	0	0	0	0	0	0	0	0	0	0	0	0	0	0	0
P53937	P53937	sp|P53937|SWS2_YEAST 37S ribosomal protein SWS2, mitochondrial OS=Saccharomyces cerevisiae (strain ATCC 204508 / S288c) OX=559292 GN=SWS2 PE=1 SV=1	2	2	1	16.089	0	0	0	1	1	1	0	0	0	1	1	1	0	0	0	18.2	18.2	18.2	0	0	0	1640800	493350	4475300	0	0	0	0	0	0
P53942	P53942	sp|P53942|RNH2A_YEAST Ribonuclease H2 subunit A OS=Saccharomyces cerevisiae (strain ATCC 204508 / S288c) OX=559292 GN=RNH201 PE=1 SV=1	1	1	1	34.875	1	1	1	1	1	1	1	1	1	1	1	1	5.5	5.5	5.5	5.5	5.5	5.5	4427600	3361400	5288600	3695600	3054600	5430800	11722000	0	14079000	9992400	14747000	10387000
P53982	P53982	sp|P53982|IDHH_YEAST Isocitrate dehydrogenase [NADP] OS=Saccharomyces cerevisiae (strain ATCC 204508 / S288c) OX=559292 GN=IDP3 PE=3 SV=1	8	5	1	47.856	4	4	3	5	4	4	1	1	0	2	1	1	11.9	11.9	8.3	13.6	10	10	314040	1248600	0	3747500	211700	327350	0	0	0	0	0	0
P54115	P54115	sp|P54115|ALDH6_YEAST Magnesium-activated aldehyde dehydrogenase, cytosolic OS=Saccharomyces cerevisiae (strain ATCC 204508 / S288c) OX=559292 GN=ALD6 PE=1 SV=4	4	4	1	54.414	3	4	3	2	3	3	3	4	3	2	3	3	6.6	9.8	6.6	5	8.2	6.6	1704100	1453900	1424400	3108400	849890	3156800	8027200	11186000	8146000	9733900	10120000	8081400
P54783	P54783	sp|P54783|ALO_YEAST D-arabinono-1,4-lactone oxidase OS=Saccharomyces cerevisiae (strain ATCC 204508 / S288c) OX=559292 GN=ALO1 PE=1 SV=1	15	15	1	59.493	10	10	8	12	7	12	10	10	8	12	7	12	20.9	21.3	18.1	26.2	13.5	26	13802000	13241000	7099200	18805000	4929300	20584000	20126000	18485000	12639000	20461000	16059000	17375000
P54861	P54861	sp|P54861|DNM1_YEAST Dynamin-related protein DNM1 OS=Saccharomyces cerevisiae (strain ATCC 204508 / S288c) OX=559292 GN=DNM1 PE=1 SV=1	1	1	1	84.971	0	1	0	1	1	1	0	1	0	1	1	1	0	1.6	0	1.6	1.6	1.6	0	59159	0	455650	60526	110450	0	0	0	0	0	0
P54964	P54964	sp|P54964|ORN_YEAST Oligoribonuclease, mitochondrial OS=Saccharomyces cerevisiae (strain ATCC 204508 / S288c) OX=559292 GN=REX2 PE=1 SV=1	1	1	1	30.87	0	0	0	0	1	0	0	0	0	0	1	0	0	0	0	0	4.5	0	0	0	0	0	266290	0	0	0	0	0	0	0
P57744	P57744	sp|P57744|TIM8_YEAST Mitochondrial import inner membrane translocase subunit TIM8 OS=Saccharomyces cerevisiae (strain ATCC 204508 / S288c) OX=559292 GN=TIM8 PE=1 SV=1	1	1	1	9.7638	1	1	1	1	1	1	1	1	1	1	1	1	8	8	8	8	8	8	1084300	1085100	510750	4815500	366570	2934700	0	0	0	0	0	0
P60010	P60010	sp|P60010|ACT_YEAST Actin OS=Saccharomyces cerevisiae (strain ATCC 204508 / S288c) OX=559292 GN=ACT1 PE=1 SV=1	14	14	1	41.689	10	10	9	10	10	10	10	10	9	10	10	10	36.8	36.8	33.1	36.8	33.3	37.3	29267000	26684000	21868000	105620000	21384000	55711000	51223000	52897000	48920000	85946000	102010000	69505000
P61830	P61830	sp|P61830|H3_YEAST Histone H3 OS=Saccharomyces cerevisiae (strain ATCC 204508 / S288c) OX=559292 GN=HHT2 PE=1 SV=2	2	2	1	15.356	0	1	0	0	1	1	0	1	0	0	1	1	0	5.1	0	0	5.1	5.1	0	4490500	0	0	0	4418300	0	0	0	0	0	0
P80967	P80967	sp|P80967|TOM5_YEAST Mitochondrial import receptor subunit TOM5 OS=Saccharomyces cerevisiae (strain ATCC 204508 / S288c) OX=559292 GN=TOM5 PE=1 SV=1	2	2	1	5.9849	2	2	1	2	2	2	2	2	1	2	2	2	30	30	30	30	30	30	32854000	25185000	29417000	40047000	27934000	29605000	17948000	16052000	0	10027000	29137000	0
P81449	P81449	sp|P81449|ATPJ_YEAST ATP synthase subunit e, mitochondrial OS=Saccharomyces cerevisiae (strain ATCC 204508 / S288c) OX=559292 GN=TIM11 PE=1 SV=2	5	5	1	10.875	5	5	5	5	4	5	5	5	5	5	4	5	47.9	47.9	47.9	47.9	46.9	47.9	61341000	47970000	31321000	96017000	25199000	68952000	20462000	14022000	14515000	13152000	15110000	13487000
P81450	P81450	sp|P81450|ATP18_YEAST ATP synthase subunit J, mitochondrial OS=Saccharomyces cerevisiae (strain ATCC 204508 / S288c) OX=559292 GN=ATP18 PE=1 SV=1	2	2	1	6.6877	2	2	2	1	1	1	2	2	2	1	1	1	13.6	13.6	13.6	11.9	11.9	11.9	27343000	16714000	18228000	31165000	0	14996000	19199000	18197000	21529000	0	0	0
P81451	P81451	sp|P81451|ATP19_YEAST ATP synthase subunit K, mitochondrial OS=Saccharomyces cerevisiae (strain ATCC 204508 / S288c) OX=559292 GN=ATP19 PE=1 SV=1	2	2	1	7.5337	2	2	1	1	1	1	2	2	1	1	1	1	47.1	47.1	10.3	10.3	10.3	10.3	97202000	59442000	58657000	204570000	18624000	63367000	55891000	64720000	0	0	0	0
P87108	P87108	sp|P87108|TIM10_YEAST Mitochondrial import inner membrane translocase subunit TIM10 OS=Saccharomyces cerevisiae (strain ATCC 204508 / S288c) OX=559292 GN=TIM10 PE=1 SV=1	3	3	1	10.305	2	2	1	2	3	3	2	2	1	2	3	3	29	29	18.3	29	47.3	47.3	3049000	1499300	587070	31600000	2741800	18301000	3449000	3872400	0	12246000	3714900	10961000
P87275	P87275	sp|P87275|AIM11_YEAST Altered inheritance of mitochondria protein 11 OS=Saccharomyces cerevisiae (strain ATCC 204508 / S288c) OX=559292 GN=AIM11 PE=1 SV=2	3	3	1	15.753	1	2	1	1	2	2	1	2	1	1	2	2	8.8	24.1	8.8	8.8	24.1	24.1	4264700	5989400	2343700	6453900	2360200	5080600	0	4083900	0	0	2856900	3819900
Q00055	Q00055	sp|Q00055|GPD1_YEAST Glycerol-3-phosphate dehydrogenase [NAD(+)] 1 OS=Saccharomyces cerevisiae (strain ATCC 204508 / S288c) OX=559292 GN=GPD1 PE=1 SV=4	5	5	1	42.868	0	0	0	2	1	1	0	0	0	2	1	1	0	0	0	8.2	5.6	5.6	0	0	0	2057700	52850	539590	0	0	0	4152900	0	3971000
Q00245	Q00245	sp|Q00245|RHO3_YEAST GTP-binding protein RHO3 OS=Saccharomyces cerevisiae (strain ATCC 204508 / S288c) OX=559292 GN=RHO3 PE=1 SV=2	1	1	1	25.312	0	1	0	0	1	1	0	1	0	0	1	1	0	5.6	0	0	5.6	5.6	0	188640	0	0	167950	228960	0	0	0	0	0	0
Q00711;P47052	Q00711	sp|Q00711|SDHA_YEAST Succinate dehydrogenase [ubiquinone] flavoprotein subunit, mitochondrial OS=Saccharomyces cerevisiae (strain ATCC 204508 / S288c) OX=559292 GN=SDH1 PE=1 SV=1	19;4	19;4	2	70.229	18	17	17	19	17	19	18	17	17	19	17	19	33.4	32.2	32.7	36.4	33	36.4	108010000	85960000	78561000	421780000	75906000	276120000	120540000	111600000	134000000	268460000	214890000	187230000
Q00873	Q00873	sp|Q00873|CYT2_YEAST Holocytochrome-c1 synthase OS=Saccharomyces cerevisiae (strain ATCC 204508 / S288c) OX=559292 GN=CYT2 PE=1 SV=1	2	2	1	26.076	0	1	0	1	1	1	0	1	0	1	1	1	0	3.6	0	3.6	3.6	3.6	0	458720	0	952060	93665	875380	0	0	0	0	0	0
Q00955	Q00955	sp|Q00955|ACAC_YEAST Acetyl-CoA carboxylase OS=Saccharomyces cerevisiae (strain ATCC 204508 / S288c) OX=559292 GN=ACC1 PE=1 SV=2	3	3	1	250.35	2	2	1	3	2	3	2	2	1	3	2	3	1.3	1.3	0.6	2	1.3	2	138780	54167	40078	431750	38442	288340	2717100	2120800	0	3729900	1749700	3948500
Q01163	Q01163	sp|Q01163|RT23_YEAST 37S ribosomal protein S23, mitochondrial OS=Saccharomyces cerevisiae (strain ATCC 204508 / S288c) OX=559292 GN=RSM23 PE=1 SV=3	9	9	1	50.866	9	7	5	8	7	9	9	7	5	8	7	9	23.1	17.3	11.3	20.7	16.2	23.1	4548900	2679100	1487500	10711000	2086300	7023600	7910100	6096800	5531500	12581000	13607000	8810600
Q01217	Q01217	sp|Q01217|ARG56_YEAST Protein ARG5,6, mitochondrial OS=Saccharomyces cerevisiae (strain ATCC 204508 / S288c) OX=559292 GN=ARG5,6 PE=1 SV=1	10	10	1	94.868	0	0	0	1	6	2	0	0	0	1	6	2	0	0	0	1.5	7.3	2.4	0	0	0	53015	267830	171120	0	0	0	0	2584900	3023800
Q01519	Q01519	sp|Q01519|COX12_YEAST Cytochrome c oxidase subunit 12, mitochondrial OS=Saccharomyces cerevisiae (strain ATCC 204508 / S288c) OX=559292 GN=COX12 PE=1 SV=2	1	1	1	9.7878	1	1	1	1	1	1	1	1	1	1	1	1	19.3	19.3	19.3	19.3	19.3	19.3	22090000	21105000	17504000	34235000	11728000	32167000	0	0	0	25228000	29937000	23335000
Q01574	Q01574	sp|Q01574|ACS1_YEAST Acetyl-coenzyme A synthetase 1 OS=Saccharomyces cerevisiae (strain ATCC 204508 / S288c) OX=559292 GN=ACS1 PE=1 SV=2	20	19	1	79.14	0	1	0	2	2	2	0	1	0	2	2	2	0	1.4	0	2.4	4.5	2.5	0	89190	0	256600	211610	170110	0	0	0	999550	1468100	421440
Q01802	Q01802	sp|Q01802|AATM_YEAST Aspartate aminotransferase, mitochondrial OS=Saccharomyces cerevisiae (strain ATCC 204508 / S288c) OX=559292 GN=AAT1 PE=1 SV=2	4	4	1	51.795	1	0	0	4	3	2	1	0	0	4	3	2	2.7	0	0	9.3	6.7	4.9	127990	0	0	5213100	506370	2083500	0	0	0	5344700	5941700	4802900
Q01852	Q01852	sp|Q01852|TIM44_YEAST Mitochondrial import inner membrane translocase subunit TIM44 OS=Saccharomyces cerevisiae (strain ATCC 204508 / S288c) OX=559292 GN=TIM44 PE=1 SV=1	11	11	1	48.854	5	6	4	8	7	9	5	6	4	8	7	9	15.8	19.3	11.8	22.5	21.8	26.2	4749300	4575500	2456000	15275000	2271500	13048000	10466000	7982500	6957500	17842000	10736000	12467000
Q01855	Q01855	sp|Q01855|RS15_YEAST 40S ribosomal protein S15 OS=Saccharomyces cerevisiae (strain ATCC 204508 / S288c) OX=559292 GN=RPS15 PE=1 SV=1	2	2	1	16.002	1	2	1	2	2	2	1	2	1	2	2	2	9.2	16.9	9.2	16.9	16.9	16.9	66262000	53953000	35932000	12608000	16912000	18758000	0	72118000	0	31097000	81073000	39887000
Q01939	Q01939	sp|Q01939|PRS8_YEAST 26S proteasome regulatory subunit 8 homolog OS=Saccharomyces cerevisiae (strain ATCC 204508 / S288c) OX=559292 GN=RPT6 PE=1 SV=4	1	1	1	45.271	1	1	1	1	1	1	1	1	1	1	1	1	3.2	3.2	3.2	3.2	3.2	3.2	23837	62306	59117	134330	73086	52405	0	0	0	0	0	0
Q02204	Q02204	sp|Q02204|RM13_YEAST 54S ribosomal protein L13, mitochondrial OS=Saccharomyces cerevisiae (strain ATCC 204508 / S288c) OX=559292 GN=MRPL13 PE=1 SV=2	4	4	1	30.271	3	3	2	3	3	4	3	3	2	3	3	4	19.3	19.3	12.1	19.7	19.3	26.9	4329800	2779300	1910700	9468300	2217100	9978900	7801800	4582400	5354300	9496800	9226600	10768000
Q02207	Q02207	sp|Q02207|FOX2_YEAST Peroxisomal hydratase-dehydrogenase-epimerase OS=Saccharomyces cerevisiae (strain ATCC 204508 / S288c) OX=559292 GN=FOX2 PE=2 SV=1	27	27	1	98.702	1	7	4	10	9	12	1	7	4	10	9	12	1.4	9.7	5.3	15.4	13	18.6	90790	1322400	218500	2948900	754230	2541900	0	2345800	1704500	4931100	3813700	3074100
Q02326	Q02326	sp|Q02326|RL6A_YEAST 60S ribosomal protein L6-A OS=Saccharomyces cerevisiae (strain ATCC 204508 / S288c) OX=559292 GN=RPL6A PE=1 SV=2	3	2	1	19.961	2	2	3	1	3	1	1	1	2	0	2	0	11.9	11.9	19.9	5.7	19.9	5.7	387490	757920	540800	0	1222000	0	0	0	0	0	6393700	0
Q02486	Q02486	sp|Q02486|ABF2_YEAST ARS-binding factor 2, mitochondrial OS=Saccharomyces cerevisiae (strain ATCC 204508 / S288c) OX=559292 GN=ABF2 PE=1 SV=1	6	6	1	21.561	5	6	4	4	3	5	5	6	4	4	3	5	25.1	31.7	24	23.5	16.4	25.1	12223000	28505000	13019000	56698000	22031000	22494000	32588000	36840000	26971000	59443000	92009000	44329000
Q02608	Q02608	sp|Q02608|RT16_YEAST 37S ribosomal protein S16, mitochondrial OS=Saccharomyces cerevisiae (strain ATCC 204508 / S288c) OX=559292 GN=MRPS16 PE=1 SV=1	4	4	1	13.639	3	3	3	4	3	2	3	3	3	4	3	2	27.3	27.3	27.3	39.7	39.7	27.3	77028000	46225000	48020000	87820000	15738000	55705000	56428000	31927000	58260000	44270000	31618000	32908000
Q02642	Q02642	sp|Q02642|NACB1_YEAST Nascent polypeptide-associated complex subunit beta-1 OS=Saccharomyces cerevisiae (strain ATCC 204508 / S288c) OX=559292 GN=EGD1 PE=1 SV=2	1	1	1	17.02	0	0	1	1	1	1	0	0	1	1	1	1	0	0	10.2	10.2	10.2	10.2	0	0	1436400	1127200	140880	4464400	0	0	0	0	0	0
Q12672;Q02753	Q12672;Q02753	sp|Q12672|RL21B_YEAST 60S ribosomal protein L21-B OS=Saccharomyces cerevisiae (strain ATCC 204508 / S288c) OX=559292 GN=RPL21B PE=1 SV=1;sp|Q02753|RL21A_YEAST 60S ribosomal protein L21-A OS=Saccharomyces cerevisiae (strain ATCC 204508 / S288c) OX=559292 GN	1;1	1;1	2	18.274	1	1	1	1	1	1	1	1	1	1	1	1	13.1	13.1	13.1	13.1	13.1	13.1	2344400	4489400	4067700	5330500	2449400	5173900	7305600	8417200	7654500	7136600	7632900	6529800
Q02773	Q02773	sp|Q02773|RPM2_YEAST Ribonuclease P protein component, mitochondrial OS=Saccharomyces cerevisiae (strain ATCC 204508 / S288c) OX=559292 GN=RPM2 PE=1 SV=1	1	1	1	139.35	0	1	0	1	1	1	0	1	0	1	1	1	0	1.1	0	1.1	1.1	1.1	0	47536	0	576250	72354	189160	0	0	0	0	0	0
Q02776	Q02776	sp|Q02776|TIM50_YEAST Mitochondrial import inner membrane translocase subunit TIM50 OS=Saccharomyces cerevisiae (strain ATCC 204508 / S288c) OX=559292 GN=TIM50 PE=1 SV=1	10	10	1	55.098	6	7	6	9	7	9	6	7	6	9	7	9	13.4	16	13.4	22.1	16	21.8	4952700	4625000	1937200	30306000	9444900	23236000	8540700	7441600	4820100	16933000	22720000	18114000
Q02784	Q02784	sp|Q02784|GLRX5_YEAST Monothiol glutaredoxin-5, mitochondrial OS=Saccharomyces cerevisiae (strain ATCC 204508 / S288c) OX=559292 GN=GRX5 PE=1 SV=1	6	6	1	16.931	1	4	2	4	4	6	1	4	2	4	4	6	8.7	46	19.3	46	39.3	56.7	4565500	7385500	4654700	56479000	11788000	88020000	0	11190000	10704000	31536000	28293000	46344000
Q02785	Q02785	sp|Q02785|PDR12_YEAST ATP-dependent permease PDR12 OS=Saccharomyces cerevisiae (strain ATCC 204508 / S288c) OX=559292 GN=PDR12 PE=1 SV=1	3	3	1	171.06	1	2	1	1	2	1	1	2	1	1	2	1	0.7	1.4	0.7	0.7	1.5	0.7	210960	127840	19870	15300	144250	25077	0	0	0	0	0	0
Q02794	Q02794	sp|Q02794|STD1_YEAST Protein STD1 OS=Saccharomyces cerevisiae (strain ATCC 204508 / S288c) OX=559292 GN=STD1 PE=1 SV=1	1	1	1	50.26	0	0	0	0	0	0	0	0	0	0	0	0	0	0	0	0	0	0	0	0	0	0	0	0	0	0	0	0	0	0
Q02863	Q02863	sp|Q02863|UBP16_YEAST Ubiquitin carboxyl-terminal hydrolase 16 OS=Saccharomyces cerevisiae (strain ATCC 204508 / S288c) OX=559292 GN=UBP16 PE=1 SV=1	2	2	1	56.919	1	1	0	1	1	0	1	1	0	1	1	0	3.2	3.2	0	2	3.2	0	146550	101610	0	479200	103760	0	0	0	0	0	0	0
Q02883	Q02883	sp|Q02883|FMP30_YEAST N-acyl-phosphatidylethanolamine-hydrolyzing phospholipase D, mitochondrial OS=Saccharomyces cerevisiae (strain ATCC 204508 / S288c) OX=559292 GN=FMP30 PE=1 SV=1	1	1	1	54.367	0	1	1	1	0	1	0	1	1	1	0	1	0	3	3	3	0	3	0	135100	733210	429390	0	1028500	0	0	0	0	0	0
Q02888	Q02888	sp|Q02888|INA17_YEAST Inner membrane assembly complex subunit 17 OS=Saccharomyces cerevisiae (strain ATCC 204508 / S288c) OX=559292 GN=INA17 PE=1 SV=1	1	1	1	21.842	0	0	0	0	0	1	0	0	0	0	0	1	0	0	0	0	0	11	0	0	0	0	0	2263100	0	0	0	0	0	1978100
Q02889	Q02889	sp|Q02889|MGR2_YEAST Protein MGR2 OS=Saccharomyces cerevisiae (strain ATCC 204508 / S288c) OX=559292 GN=MGR2 PE=1 SV=1	1	1	1	12.252	1	1	1	1	1	1	1	1	1	1	1	1	15	15	15	15	15	15	172880000	128870000	93010000	338210000	46104000	204800000	75002000	69064000	62878000	73270000	45793000	54636000
Q02948	Q02948	sp|Q02948|BECN1_YEAST Vacuolar protein sorting-associated protein 30 OS=Saccharomyces cerevisiae (strain ATCC 204508 / S288c) OX=559292 GN=VPS30 PE=1 SV=1	2	2	1	63.26	0	0	0	0	1	1	0	0	0	0	1	1	0	0	0	0	1.3	1.3	0	0	0	0	1277000	0	0	0	0	0	0	0
Q02950	Q02950	sp|Q02950|RT51_YEAST 37S ribosomal protein MRP51, mitochondrial OS=Saccharomyces cerevisiae (strain ATCC 204508 / S288c) OX=559292 GN=MRP51 PE=1 SV=1	8	8	1	39.445	8	8	6	8	5	8	8	8	6	8	5	8	26.5	26.5	24.4	26.5	19.8	26.5	18967000	13634000	12752000	19345000	8907600	20553000	68772000	69779000	32550000	76888000	74747000	71298000
Q02981	Q02981	sp|Q02981|YP109_YEAST ABC1 family protein YPL109C, mitochondrial OS=Saccharomyces cerevisiae (strain ATCC 204508 / S288c) OX=559292 GN=YPL109C PE=1 SV=2	3	3	1	76.175	1	2	2	2	1	2	1	2	2	2	1	2	1.8	3.3	3.3	2.7	1.5	3.3	490890	1477400	1426400	2468900	511520	1862000	0	10184000	10362000	0	0	9562400
Q03016	Q03016	sp|Q03016|GIP3_YEAST GLC7-interacting protein 3 OS=Saccharomyces cerevisiae (strain ATCC 204508 / S288c) OX=559292 GN=GIP3 PE=1 SV=1	1	1	1	140.89	1	0	0	0	0	0	1	0	0	0	0	0	0.5	0	0	0	0	0	0	0	0	0	0	0	0	0	0	0	0	0
Q03020	Q03020	sp|Q03020|ISU1_YEAST Iron sulfur cluster assembly protein 1, mitochondrial OS=Saccharomyces cerevisiae (strain ATCC 204508 / S288c) OX=559292 GN=ISU1 PE=1 SV=1	1	1	1	17.895	1	1	1	1	1	1	1	1	1	1	1	1	7.3	7.3	7.3	7.3	7.3	7.3	754500	647800	291620	2081300	1960200	2475000	0	0	0	0	0	0
Q03028	Q03028	sp|Q03028|ODC1_YEAST Mitochondrial 2-oxodicarboxylate carrier 1 OS=Saccharomyces cerevisiae (strain ATCC 204508 / S288c) OX=559292 GN=ODC1 PE=1 SV=1	4	4	1	34.206	2	3	3	4	2	4	2	3	3	4	2	4	6.5	9.4	9.4	13.2	7.7	13.2	18463000	16048000	11824000	25375000	4938100	23844000	41754000	30029000	28795000	32482000	0	28509000
Q03048	Q03048	sp|Q03048|COFI_YEAST Cofilin OS=Saccharomyces cerevisiae (strain ATCC 204508 / S288c) OX=559292 GN=COF1 PE=1 SV=1	1	1	1	15.901	0	0	0	0	1	0	0	0	0	0	1	0	0	0	0	0	7	0	0	0	0	0	276070	0	0	0	0	0	0	0
Q03153	Q03153	sp|Q03153|ATP25_YEAST ATPase synthesis protein 25, mitochondrial OS=Saccharomyces cerevisiae (strain ATCC 204508 / S288c) OX=559292 GN=ATP25 PE=1 SV=1	1	1	1	70.413	1	1	1	1	1	1	1	1	1	1	1	1	2.3	2.3	2.3	2.3	2.3	2.3	397390	389890	92012	1271900	179770	1242000	0	0	0	0	0	0
Q03201	Q03201	sp|Q03201|RT10_YEAST 37S ribosomal protein S10, mitochondrial OS=Saccharomyces cerevisiae (strain ATCC 204508 / S288c) OX=559292 GN=RSM10 PE=1 SV=1	2	2	1	23.424	1	0	0	1	2	0	1	0	0	1	2	0	5.4	0	0	5.9	11.3	0	2402600	0	0	0	1818000	0	0	0	0	0	7165700	0
Q03246	Q03246	sp|Q03246|RT17_YEAST 37S ribosomal protein S17, mitochondrial OS=Saccharomyces cerevisiae (strain ATCC 204508 / S288c) OX=559292 GN=MRPS17 PE=1 SV=1	5	5	1	27.635	5	5	4	4	4	5	5	5	4	4	4	5	23.6	23.6	18.6	19	19.8	23.6	8143900	8832100	4053600	13860000	5523100	14540000	7144200	7042200	5415000	9516800	9756100	7698300
Q03323	Q03323	sp|Q03323|SDC1_YEAST COMPASS component SDC1 OS=Saccharomyces cerevisiae (strain ATCC 204508 / S288c) OX=559292 GN=SDC1 PE=1 SV=1	1	1	1	19.446	0	0	0	0	1	0	0	0	0	0	1	0	0	0	0	0	9.1	0	0	0	0	0	4146200	0	0	0	0	0	0	0
Q03327	Q03327	sp|Q03327|UGO1_YEAST Mitochondrial fusion and transport protein UGO1 OS=Saccharomyces cerevisiae (strain ATCC 204508 / S288c) OX=559292 GN=UGO1 PE=1 SV=3	5	5	1	57.542	4	5	3	5	4	5	4	5	3	5	4	5	8.8	10.4	6.6	10.4	8.2	10.4	5263000	5128900	1407600	11383000	1597200	7592800	8671800	11202000	6761400	13289000	12214000	9033100
Q03429	Q03429	sp|Q03429|MZM1_YEAST Mitochondrial zinc maintenance protein 1, mitochondrial OS=Saccharomyces cerevisiae (strain ATCC 204508 / S288c) OX=559292 GN=MZM1 PE=1 SV=1	2	2	1	13.927	2	2	2	2	1	2	2	2	2	2	1	2	27.6	27.6	27.6	27.6	13	27.6	6648000	9322000	4407400	21686000	2296200	18570000	4867800	9478300	4348000	8590100	0	8601300
Q03430	Q03430	sp|Q03430|RSM28_YEAST 37S ribosomal protein RSM28, mitochondrial OS=Saccharomyces cerevisiae (strain ATCC 204508 / S288c) OX=559292 GN=RSM28 PE=1 SV=2	7	7	1	41.215	6	4	3	5	3	6	6	4	3	5	3	6	24.1	18.8	13.9	19.1	10.8	24.1	12626000	5382300	3348700	19763000	3196000	22678000	16908000	13301000	12549000	28143000	20366000	20580000
Q03661	Q03661	sp|Q03661|ESC1_YEAST Silent chromatin protein ESC1 OS=Saccharomyces cerevisiae (strain ATCC 204508 / S288c) OX=559292 GN=ESC1 PE=1 SV=1	1	1	1	187.14	1	1	1	0	1	1	1	1	1	0	1	1	0.7	0.7	0.7	0	0.7	0.7	635330	659130	630940	0	36768	625150	0	0	0	0	0	0
Q03667	Q03667	sp|Q03667|MIX17_YEAST Mitochondrial intermembrane space cysteine motif-containing protein MIX17 OS=Saccharomyces cerevisiae (strain ATCC 204508 / S288c) OX=559292 GN=MIX17 PE=1 SV=1	1	1	1	16.669	1	0	0	0	0	1	1	0	0	0	0	1	19.9	0	0	0	0	19.9	1912000	0	0	0	0	5189400	0	0	0	0	0	0
Q03703	Q03703	sp|Q03703|YMD7_YEAST Uncharacterized protein YML037C OS=Saccharomyces cerevisiae (strain ATCC 204508 / S288c) OX=559292 GN=YML037C PE=1 SV=1	1	1	1	38.023	0	0	0	0	0	0	0	0	0	0	0	0	0	0	0	0	0	0	0	0	0	0	0	0	0	0	0	0	0	0
Q03713	Q03713	sp|Q03713|RCF1_YEAST Respiratory supercomplex factor 1, mitochondrial OS=Saccharomyces cerevisiae (strain ATCC 204508 / S288c) OX=559292 GN=RCF1 PE=1 SV=1	4	4	1	18.477	3	3	4	4	3	4	3	3	4	4	3	4	13.2	17	19.5	19.5	19.5	19.5	13909000	14556000	9019800	45131000	6550300	20513000	15135000	15501000	13508000	14912000	18004000	11946000
Q03798	Q03798	sp|Q03798|AIM36_YEAST Altered inheritance of mitochondria protein 36, mitochondrial OS=Saccharomyces cerevisiae (strain ATCC 204508 / S288c) OX=559292 GN=AIM36 PE=1 SV=1	3	3	1	29.076	2	2	1	2	3	1	2	2	1	2	3	1	10.2	9.8	3.9	9.8	16.1	3.9	4260000	2341500	1284200	4407900	757110	3595900	9015600	6071200	0	6741500	5881800	0
Q03799	Q03799	sp|Q03799|RT08_YEAST 37S ribosomal protein S8, mitochondrial OS=Saccharomyces cerevisiae (strain ATCC 204508 / S288c) OX=559292 GN=MRPS8 PE=1 SV=1	3	3	1	17.47	3	3	3	3	3	3	3	3	3	3	3	3	31.6	31.6	31.6	31.6	31.6	31.6	42538000	31062000	28544000	53815000	19151000	42978000	52697000	44919000	45068000	32357000	35155000	38372000
Q03940	Q03940	sp|Q03940|RUVB1_YEAST RuvB-like protein 1 OS=Saccharomyces cerevisiae (strain ATCC 204508 / S288c) OX=559292 GN=RVB1 PE=1 SV=1	1	1	1	50.452	1	1	1	1	1	1	1	1	1	1	1	1	2.6	2.6	2.6	2.6	2.6	2.6	229770	524570	456060	2749500	900820	2939300	0	0	0	0	0	0
Q03976	Q03976	sp|Q03976|RT24_YEAST 37S ribosomal protein S24, mitochondrial OS=Saccharomyces cerevisiae (strain ATCC 204508 / S288c) OX=559292 GN=RSM24 PE=1 SV=1	3	3	1	37.393	2	2	3	3	3	3	2	2	3	3	3	3	8.2	8.2	12.2	12.2	12.2	12.2	2258200	1642100	1085000	6564600	922920	3425600	6708800	4232000	3875000	8584700	5119400	7729200
Q04013	Q04013	sp|Q04013|YHM2_YEAST Citrate/oxoglutarate carrier protein OS=Saccharomyces cerevisiae (strain ATCC 204508 / S288c) OX=559292 GN=YHM2 PE=1 SV=1	5	5	1	34.184	4	4	4	5	3	4	4	4	4	5	3	4	16.9	16.9	16.9	21.3	14	16.9	36142000	30565000	31633000	64223000	11507000	54380000	82104000	80265000	83738000	75053000	50919000	66039000
Q04067	Q04067	sp|Q04067|EIF3G_YEAST Eukaryotic translation initiation factor 3 subunit G OS=Saccharomyces cerevisiae (strain ATCC 204508 / S288c) OX=559292 GN=TIF35 PE=1 SV=1	1	1	1	30.501	0	0	0	0	1	0	0	0	0	0	1	0	0	0	0	0	5.8	0	0	0	0	0	310460	0	0	0	0	0	0	0
Q04172	Q04172	sp|Q04172|SHE9_YEAST Sensitive to high expression protein 9, mitochondrial OS=Saccharomyces cerevisiae (strain ATCC 204508 / S288c) OX=559292 GN=SHE9 PE=1 SV=1	3	3	1	53.57	2	2	1	3	0	3	2	2	1	3	0	3	7	7.5	4.8	9.6	0	9.6	605040	785990	299880	898070	0	938190	0	0	0	4060200	0	4038400
Q04228	Q04228	sp|Q04228|UBX2_YEAST UBX domain-containing protein 2 OS=Saccharomyces cerevisiae (strain ATCC 204508 / S288c) OX=559292 GN=UBX2 PE=1 SV=1	1	1	1	66.76	0	1	0	0	1	1	0	1	0	0	1	1	0	2.4	0	0	2.4	2.4	0	165690	0	0	164130	422010	0	0	0	0	0	0
Q04344	Q04344	sp|Q04344|HNT1_YEAST Hit family protein 1 OS=Saccharomyces cerevisiae (strain ATCC 204508 / S288c) OX=559292 GN=HNT1 PE=1 SV=2	1	1	1	17.679	0	1	0	0	1	1	0	1	0	0	1	1	0	10.8	0	0	10.8	10.8	0	810500	0	0	148430	498760	0	0	0	0	0	0
Q04373	Q04373	sp|Q04373|PUF6_YEAST Pumilio homology domain family member 6 OS=Saccharomyces cerevisiae (strain ATCC 204508 / S288c) OX=559292 GN=PUF6 PE=1 SV=1	1	1	1	75.105	1	1	1	1	0	1	1	1	1	1	0	1	2.3	2.3	2.3	2.3	0	2.3	1582900	1861300	1378200	998490	0	1751000	0	0	0	0	0	0
Q04401	Q04401	sp|Q04401|SDHF3_YEAST Succinate dehydrogenase assembly factor 3, mitochondrial OS=Saccharomyces cerevisiae (strain ATCC 204508 / S288c) OX=559292 GN=SDH7 PE=1 SV=1	3	3	1	15.783	3	3	3	2	3	3	3	3	3	2	3	3	27.1	27.1	27.1	18.8	27.1	27.1	6339700	5614600	5946900	4777700	3807400	13205000	8096500	6659200	8039200	6898500	10206000	7154000
Q04438	Q04438	sp|Q04438|SPG4_YEAST Stationary phase protein 4 OS=Saccharomyces cerevisiae (strain ATCC 204508 / S288c) OX=559292 GN=SPG4 PE=1 SV=1	3	3	1	13.18	0	0	1	1	0	1	0	0	1	1	0	1	0	0	15.7	9.6	0	9.6	0	0	37851	1075000	0	263420	0	0	0	0	0	0
Q04458	Q04458	sp|Q04458|HFD1_YEAST Fatty aldehyde dehydrogenase HFD1 OS=Saccharomyces cerevisiae (strain ATCC 204508 / S288c) OX=559292 GN=HFD1 PE=1 SV=1	2	2	1	59.978	2	2	2	2	0	2	2	2	2	2	0	2	8.5	8.5	8.5	8.5	0	8.5	923030	767000	1451000	3374500	0	3419000	4760800	4351900	5500600	8050300	0	6750700
Q04472	Q04472	sp|Q04472|MGR3_YEAST Mitochondrial inner membrane i-AAA protease supercomplex subunit MGR3 OS=Saccharomyces cerevisiae (strain ATCC 204508 / S288c) OX=559292 GN=MGR3 PE=1 SV=1	4	4	1	58.003	0	1	0	2	1	2	0	1	0	2	1	2	0	2.4	0	5.8	3.2	5.8	0	94238	0	1994600	38478	1522400	0	0	0	0	0	0
Q04598	Q04598	sp|Q04598|RM34_YEAST 54S ribosomal protein L34, mitochondrial OS=Saccharomyces cerevisiae (strain ATCC 204508 / S288c) OX=559292 GN=YDR115W PE=1 SV=1	2	2	1	12.03	2	2	2	2	2	1	2	2	2	2	2	1	16.2	16.2	16.2	16.2	16.2	9.5	15194000	14993000	14012000	35305000	503690	29596000	0	27836000	0	16159000	0	0
Q04599	Q04599	sp|Q04599|RM01_YEAST 54S ribosomal protein L1, mitochondrial OS=Saccharomyces cerevisiae (strain ATCC 204508 / S288c) OX=559292 GN=MRPL1 PE=1 SV=1	8	8	1	30.996	5	5	4	3	6	6	5	5	4	3	6	6	23.5	23.5	20	11.9	30.9	31.6	4637800	4328600	2190900	6855900	1814100	11770000	5324100	6403000	6774800	8746300	5149600	9109300
Q04689	Q04689	sp|Q04689|AIM32_YEAST Altered inheritance of mitochondria protein 32 OS=Saccharomyces cerevisiae (strain ATCC 204508 / S288c) OX=559292 GN=AIM32 PE=3 SV=1	2	2	1	35.977	2	0	1	1	1	2	2	0	1	1	1	2	9.6	0	6.4	6.4	3.2	9.6	760130	0	410460	786020	217510	1524100	0	0	0	0	0	0
Q04697	Q04697	sp|Q04697|GSF2_YEAST Glucose-signaling factor 2 OS=Saccharomyces cerevisiae (strain ATCC 204508 / S288c) OX=559292 GN=GSF2 PE=1 SV=1	1	1	1	45.869	1	1	1	1	1	1	1	1	1	1	1	1	2.7	2.7	2.7	2.7	2.7	2.7	217190	812820	337230	1965400	324100	1563300	0	0	0	0	0	0
Q04748	Q04748	sp|Q04748|SOV1_YEAST Protein SOV1, mitochondrial OS=Saccharomyces cerevisiae (strain ATCC 204508 / S288c) OX=559292 GN=SOV1 PE=1 SV=1	1	1	1	104.75	1	1	1	1	1	1	1	1	1	1	1	1	1.8	1.8	1.8	1.8	1.8	1.8	269550	209220	154660	1379700	196180	578330	0	0	0	0	0	0
Q04935	Q04935	sp|Q04935|COX20_YEAST Cytochrome c oxidase assembly protein COX20, mitochondrial OS=Saccharomyces cerevisiae (strain ATCC 204508 / S288c) OX=559292 GN=COX20 PE=1 SV=1	3	3	1	23.758	3	3	3	3	3	3	3	3	3	3	3	3	13.2	13.2	13.2	13.2	13.2	13.2	10273000	9699400	5962800	18271000	3608600	7661300	13007000	14043000	10771000	12213000	11789000	9523300
Q04947	Q04947	sp|Q04947|RTN1_YEAST Reticulon-like protein 1 OS=Saccharomyces cerevisiae (strain ATCC 204508 / S288c) OX=559292 GN=RTN1 PE=1 SV=1	3	3	1	32.916	3	2	2	2	2	2	3	2	2	2	2	2	14.6	8.8	8.8	8.8	8.8	8.8	2352900	2140100	1686900	4038200	1794500	2598800	4288700	7892500	3650400	4664400	16460000	5611100
Q05050	Q05050	sp|Q05050|EIS1_YEAST Eisosome protein 1 OS=Saccharomyces cerevisiae (strain ATCC 204508 / S288c) OX=559292 GN=EIS1 PE=1 SV=1	1	1	1	93.344	0	0	0	1	0	0	0	0	0	1	0	0	0	0	0	1.8	0	0	0	0	0	181740	0	0	0	0	0	0	0	0
Q05359	Q05359	sp|Q05359|ERP1_YEAST Protein ERP1 OS=Saccharomyces cerevisiae (strain ATCC 204508 / S288c) OX=559292 GN=ERP1 PE=1 SV=1	1	1	1	24.723	1	1	0	1	1	1	1	1	0	1	1	1	5.5	5.5	0	5.5	5.5	5.5	432960	680200	0	1429300	205870	1333400	0	0	0	0	0	0
Q05648	Q05648	sp|Q05648|MRX10_YEAST MIOREX complex component 10 OS=Saccharomyces cerevisiae (strain ATCC 204508 / S288c) OX=559292 GN=MRX10 PE=1 SV=1	2	2	1	47.172	0	0	0	1	1	2	0	0	0	1	1	2	0	0	0	2.2	3.1	5.3	0	0	0	1901200	858570	3075100	0	0	0	0	0	0
Q05779	Q05779	sp|Q05779|COQ9_YEAST Ubiquinone biosynthesis protein COQ9, mitochondrial OS=Saccharomyces cerevisiae (strain ATCC 204508 / S288c) OX=559292 GN=COQ9 PE=1 SV=1	3	3	1	29.958	3	3	3	3	3	3	3	3	3	3	3	3	12.7	12.7	12.7	12.7	12.7	12.7	6398300	3313700	3025300	12758000	2779300	9132300	8569100	4136400	4057200	7004800	6482800	8528800
Q05812	Q05812	sp|Q05812|MSC3_YEAST Meiotic sister-chromatid recombination protein 3 OS=Saccharomyces cerevisiae (strain ATCC 204508 / S288c) OX=559292 GN=MSC3 PE=1 SV=1	2	2	1	80.529	2	2	2	2	1	2	2	2	2	2	1	2	3.2	3.2	3.2	3.2	1.5	3.2	1938800	2043100	1281100	2987800	278540	1811600	6110500	9885500	7418000	6761300	0	4682700
Q05854	Q05854	sp|Q05854|YL278_YEAST Uncharacterized transcriptional regulatory protein YLR278C OS=Saccharomyces cerevisiae (strain ATCC 204508 / S288c) OX=559292 GN=YLR278C PE=1 SV=1	1	1	1	151.28	1	1	1	1	0	1	1	1	1	1	0	1	1.3	1.3	1.3	1.3	0	1.3	9812500	3832900	6327800	6389000	0	10845000	0	0	0	0	0	0
Q05863	Q05863	sp|Q05863|YL281_YEAST Uncharacterized peptide chain release factor-like protein YLR281C, mitochondrial OS=Saccharomyces cerevisiae (strain ATCC 204508 / S288c) OX=559292 GN=YLR281C PE=1 SV=1	1	1	1	18.197	1	1	1	0	1	1	1	1	1	0	1	1	7.7	7.7	7.7	0	7.7	7.7	4361000	1861200	2838100	0	520340	6749000	0	0	0	0	0	0
Q05867	Q05867	sp|Q05867|YL283_YEAST Uncharacterized protein YLR283W, mitochondrial OS=Saccharomyces cerevisiae (strain ATCC 204508 / S288c) OX=559292 GN=YLR283W PE=1 SV=1	1	1	1	36.574	1	1	1	1	1	1	1	1	1	1	1	1	2.5	2.5	2.5	2.5	2.5	2.5	2454200	929490	391340	517030	174300	1525600	0	0	0	0	0	0
Q05871	Q05871	sp|Q05871|ECI1_YEAST 3,2-trans-enoyl-CoA isomerase OS=Saccharomyces cerevisiae (strain ATCC 204508 / S288c) OX=559292 GN=ECI1 PE=1 SV=1	3	3	1	31.698	1	1	1	2	2	1	1	1	1	2	2	1	5.4	5.4	5.4	8.9	8.9	5.4	183320	104050	50582	757800	163900	411490	0	0	0	0	0	0
Q05931	Q05931	sp|Q05931|HSP7Q_YEAST Iron-sulfur cluster biogenesis chaperone, mitochondrial OS=Saccharomyces cerevisiae (strain ATCC 204508 / S288c) OX=559292 GN=SSQ1 PE=1 SV=1	3	3	1	72.364	1	2	1	3	3	3	1	2	1	3	3	3	2.7	4.1	2.7	5.6	5.6	5.6	41705	148870	41034	2472700	668500	2166900	0	1588400	0	9053100	1843100	8785600
Q05933	Q05933	sp|Q05933|ARPC3_YEAST Actin-related protein 2/3 complex subunit 3 OS=Saccharomyces cerevisiae (strain ATCC 204508 / S288c) OX=559292 GN=ARC18 PE=1 SV=1	1	1	1	20.578	1	1	1	1	1	1	1	1	1	1	1	1	8.4	8.4	8.4	8.4	8.4	8.4	271670	593020	352900	1546500	388420	1716300	0	0	0	0	0	0
Q06011	Q06011	sp|Q06011|ECM19_YEAST Protein ECM19 OS=Saccharomyces cerevisiae (strain ATCC 204508 / S288c) OX=559292 GN=ECM19 PE=1 SV=1	1	1	1	12.515	1	1	0	1	1	1	1	1	0	1	1	1	14.3	14.3	0	14.3	14.3	14.3	3301200	3802300	0	2245300	1361000	4793800	0	0	0	0	0	0
Q06089	Q06089	sp|Q06089|YP098_YEAST Uncharacterized mitochondrial outer membrane protein YPR098C OS=Saccharomyces cerevisiae (strain ATCC 204508 / S288c) OX=559292 GN=YPR098C PE=1 SV=2	1	1	1	17.731	1	1	1	1	1	1	1	1	1	1	1	1	6.2	6.2	6.2	6.2	6.2	6.2	11970000	6038400	7864900	11892000	6208900	11132000	0	0	0	0	0	0
Q06143	Q06143	sp|Q06143|DIC1_YEAST Mitochondrial dicarboxylate transporter OS=Saccharomyces cerevisiae (strain ATCC 204508 / S288c) OX=559292 GN=DIC1 PE=1 SV=1	3	3	1	32.991	3	2	2	2	1	2	3	2	2	2	1	2	14.4	6.4	6.4	6.4	3.7	6.4	2493500	1567700	921360	5558700	2165400	2184700	6477900	6532000	5529300	6745400	0	5033200
Q06151	Q06151	sp|Q06151|DCPS_YEAST m7GpppX diphosphatase OS=Saccharomyces cerevisiae (strain ATCC 204508 / S288c) OX=559292 GN=DCS1 PE=1 SV=1	1	1	1	40.769	0	1	0	1	1	1	0	1	0	1	1	1	0	3.4	0	3.4	3.4	3.4	0	100080	0	248990	75119	241420	0	0	0	0	0	0
Q06177	Q06177	sp|Q06177|TMA10_YEAST Translation machinery-associated protein 10 OS=Saccharomyces cerevisiae (strain ATCC 204508 / S288c) OX=559292 GN=TMA10 PE=1 SV=3	1	1	1	9.8337	1	1	1	0	0	1	1	1	1	0	0	1	23.3	23.3	23.3	0	0	23.3	2348900	2982600	1461100	0	0	3567800	0	0	0	0	0	0
Q06236	Q06236	sp|Q06236|SHH4_YEAST Mitochondrial inner membrane protein SHH4 OS=Saccharomyces cerevisiae (strain ATCC 204508 / S288c) OX=559292 GN=SHH4 PE=1 SV=1	4	4	1	18.632	0	0	0	0	0	0	0	0	0	0	0	0	0	0	0	0	0	0	0	0	0	0	0	0	0	0	0	0	0	0
Q06252	Q06252	sp|Q06252|YL179_YEAST Uncharacterized protein YLR179C OS=Saccharomyces cerevisiae (strain ATCC 204508 / S288c) OX=559292 GN=YLR179C PE=1 SV=1	1	1	1	22.151	0	0	0	0	0	0	0	0	0	0	0	0	0	0	0	0	0	0	0	0	0	0	0	0	0	0	0	0	0	0
Q06336	Q06336	sp|Q06336|GGA1_YEAST ADP-ribosylation factor-binding protein GGA1 OS=Saccharomyces cerevisiae (strain ATCC 204508 / S288c) OX=559292 GN=GGA1 PE=1 SV=1	2	2	1	62.319	0	1	1	1	0	1	0	1	1	1	0	1	0	1.8	1.8	1.8	0	1.8	0	126030	90756	539990	0	393710	0	0	0	0	0	0
Q06405	Q06405	sp|Q06405|ATPK_YEAST ATP synthase subunit f, mitochondrial OS=Saccharomyces cerevisiae (strain ATCC 204508 / S288c) OX=559292 GN=ATP17 PE=1 SV=1	1	1	1	11.312	1	1	1	1	1	1	1	1	1	1	1	1	10.9	10.9	10.9	10.9	10.9	10.9	161990000	132090000	105440000	277800000	96309000	157870000	0	0	0	0	0	0
Q06408	Q06408	sp|Q06408|ARO10_YEAST Transaminated amino acid decarboxylase OS=Saccharomyces cerevisiae (strain ATCC 204508 / S288c) OX=559292 GN=ARO10 PE=1 SV=1	6	6	1	71.384	4	5	4	5	5	6	4	5	4	5	5	6	7.9	9.6	7.7	9.6	8.3	10.7	1429600	2551500	1998900	7747300	2883400	6727100	2976600	8378300	4772600	15347000	16386000	11959000
Q06410	Q06410	sp|Q06410|ATG17_YEAST Autophagy-related protein 17 OS=Saccharomyces cerevisiae (strain ATCC 204508 / S288c) OX=559292 GN=ATG17 PE=1 SV=1	1	1	1	48.656	0	0	0	0	0	0	0	0	0	0	0	0	0	0	0	0	0	0	0	0	0	0	0	0	0	0	0	0	0	0
Q06412	Q06412	sp|Q06412|TUS1_YEAST Rho1 guanine nucleotide exchange factor TUS1 OS=Saccharomyces cerevisiae (strain ATCC 204508 / S288c) OX=559292 GN=TUS1 PE=1 SV=1	1	1	1	149.11	1	1	1	0	0	1	1	1	1	0	0	1	1.1	1.1	1.1	0	0	1.1	2571500	203460	925290	0	0	1332200	0	0	0	0	0	0
Q06493	Q06493	sp|Q06493|YLH47_YEAST LETM1 domain-containing protein YLH47, mitochondrial OS=Saccharomyces cerevisiae (strain ATCC 204508 / S288c) OX=559292 GN=YLH47 PE=1 SV=1	4	4	1	52.174	3	4	3	3	3	3	3	4	3	3	3	3	11.5	15.9	11.5	11.5	11.5	11.5	1898900	2046600	695090	4721400	1011300	3161800	5427900	5669300	5063000	4977800	7594900	5503900
Q06567	Q06567	sp|Q06567|MCP2_YEAST ABC1 family protein MCP2 OS=Saccharomyces cerevisiae (strain ATCC 204508 / S288c) OX=559292 GN=MCP2 PE=1 SV=1	4	4	1	65.916	2	1	2	2	3	3	2	1	2	2	3	3	4.6	1.9	4.6	4.6	6.3	7.4	285860	182300	358380	2892200	341560	3493300	2090700	0	3011300	4124300	2807000	8103700
Q06597	Q06597	sp|Q06597|ARR2_YEAST Arsenical-resistance protein 2 OS=Saccharomyces cerevisiae (strain ATCC 204508 / S288c) OX=559292 GN=ARR2 PE=4 SV=1	2	2	1	14.883	1	2	2	1	1	2	1	2	2	1	1	2	5.4	6.2	6.2	5.4	5.4	6.2	1321400	4437000	1111400	2470500	1028900	4791300	0	5415400	4565100	0	0	4400400
Q06630	Q06630	sp|Q06630|MHR1_YEAST Mitochondrial homologous recombination protein 1 OS=Saccharomyces cerevisiae (strain ATCC 204508 / S288c) OX=559292 GN=MHR1 PE=1 SV=1	6	6	1	26.894	5	5	5	6	3	5	5	5	5	6	3	5	31.4	31.9	29.6	36.3	15	31.9	35750000	27263000	12876000	72109000	25156000	29492000	76021000	54188000	38784000	78492000	95307000	49585000
Q06648	Q06648	sp|Q06648|GIC2_YEAST GTPase-interacting component 2 OS=Saccharomyces cerevisiae (strain ATCC 204508 / S288c) OX=559292 GN=GIC2 PE=1 SV=1	1	1	1	42.852	0	0	0	0	0	0	0	0	0	0	0	0	0	0	0	0	0	0	0	0	0	0	0	0	0	0	0	0	0	0
Q06668	Q06668	sp|Q06668|OMS1_YEAST Methyltransferase OMS1, mitochondrial OS=Saccharomyces cerevisiae (strain ATCC 204508 / S288c) OX=559292 GN=OMS1 PE=1 SV=1	4	4	1	55.588	3	3	2	3	3	3	3	3	2	3	3	3	7.9	7.9	5.1	7.9	9.1	7.9	1949400	1789900	1163600	2888200	1047700	2390800	5821900	4436400	4006700	4336700	14751000	3788800
Q06678	Q06678	sp|Q06678|RM35_YEAST 54S ribosomal protein L35, mitochondrial OS=Saccharomyces cerevisiae (strain ATCC 204508 / S288c) OX=559292 GN=MRPL35 PE=1 SV=1	3	3	1	42.825	0	2	1	2	3	3	0	2	1	2	3	3	0	6.5	4.6	7.6	9.5	9.5	0	631760	521440	2136800	2123200	4989900	0	3730900	3102100	2667600	6448600	8024100
Q06705	Q06705	sp|Q06705|CSR1_YEAST Phosphatidylinositol transfer protein CSR1 OS=Saccharomyces cerevisiae (strain ATCC 204508 / S288c) OX=559292 GN=CSR1 PE=1 SV=1	1	1	1	47.462	1	0	1	1	1	1	1	0	1	1	1	1	3.4	0	3.4	3.4	3.4	3.4	118750	0	205790	1301000	168870	874970	0	0	0	0	0	0
Q07349	Q07349	sp|Q07349|MRX9_YEAST MIOREX complex component 9 OS=Saccharomyces cerevisiae (strain ATCC 204508 / S288c) OX=559292 GN=MRX9 PE=1 SV=1	3	3	1	48.312	3	3	2	3	3	3	3	3	2	3	3	3	6.9	6.9	5.2	6.9	6.9	6.9	5652200	3640400	3704500	8868400	2703900	9348100	17658000	14933000	15839000	16167000	18801000	19714000
Q07478	Q07478	sp|Q07478|SUB2_YEAST ATP-dependent RNA helicase SUB2 OS=Saccharomyces cerevisiae (strain ATCC 204508 / S288c) OX=559292 GN=SUB2 PE=1 SV=1	3	3	1	50.308	2	2	2	2	3	3	2	2	2	2	3	3	4.3	4.3	4.3	4.3	7.6	7.6	1386800	1544300	768260	4273200	1184200	5054500	3596200	4210900	3376700	5563500	4012000	8572200
Q07500	Q07500	sp|Q07500|NDH2_YEAST External NADH-ubiquinone oxidoreductase 2, mitochondrial OS=Saccharomyces cerevisiae (strain ATCC 204508 / S288c) OX=559292 GN=NDE2 PE=1 SV=1	6	5	1	61.659	4	5	4	4	2	4	3	4	3	3	2	3	7	8.3	7	6.8	2.8	7	890830	739550	517710	2082300	150860	1035700	3661800	3824600	3271700	5473100	6251100	2944700
Q07508	Q07508	sp|Q07508|LUC7_YEAST Protein LUC7 OS=Saccharomyces cerevisiae (strain ATCC 204508 / S288c) OX=559292 GN=LUC7 PE=1 SV=1	2	2	1	30.194	1	1	1	2	0	1	1	1	1	2	0	1	4.2	4.2	4.2	6.9	0	4.2	8947000	9854100	11502000	15217000	0	9207500	0	0	0	53068000	0	0
Q07651	Q07651	sp|Q07651|FMP45_YEAST SUR7 family protein FMP45 OS=Saccharomyces cerevisiae (strain ATCC 204508 / S288c) OX=559292 GN=FMP45 PE=1 SV=1	2	2	1	34.135	0	1	1	0	0	0	0	1	1	0	0	0	0	8.7	8.7	0	0	0	0	257050	593550	0	0	0	0	0	0	0	0	0
Q07653	Q07653	sp|Q07653|HBT1_YEAST Protein HBT1 OS=Saccharomyces cerevisiae (strain ATCC 204508 / S288c) OX=559292 GN=HBT1 PE=1 SV=1	2	2	1	113.61	1	1	0	2	0	2	1	1	0	2	0	2	1.4	1.4	0	3.8	0	3.8	30371	36617	0	93713	0	127860	0	0	0	545150	0	756100
Q07825	Q07825	sp|Q07825|FRA1_YEAST Putative Xaa-Pro aminopeptidase FRA1 OS=Saccharomyces cerevisiae (strain ATCC 204508 / S288c) OX=559292 GN=FRA1 PE=1 SV=1	1	1	1	84.923	1	0	0	1	0	0	1	0	0	1	0	0	0.9	0	0	0.9	0	0	1720100	0	0	3774800	0	0	0	0	0	0	0	0
Q07914	Q07914	sp|Q07914|TIM14_YEAST Mitochondrial import inner membrane translocase subunit TIM14 OS=Saccharomyces cerevisiae (strain ATCC 204508 / S288c) OX=559292 GN=PAM18 PE=1 SV=1	1	1	1	17.91	0	0	0	0	1	0	0	0	0	0	1	0	0	0	0	0	8.9	0	0	0	0	0	587370	0	0	0	0	0	0	0
Q07938	Q07938	sp|Q07938|MTAP_YEAST S-methyl-5-thioadenosine phosphorylase OS=Saccharomyces cerevisiae (strain ATCC 204508 / S288c) OX=559292 GN=MEU1 PE=1 SV=1	1	1	1	37.856	1	1	1	1	1	1	1	1	1	1	1	1	3.3	3.3	3.3	3.3	3.3	3.3	650640	204170	585740	2225200	448750	1152300	0	0	0	0	0	0
Q08023	Q08023	sp|Q08023|FMP25_YEAST Protein FMP25, mitochondrial OS=Saccharomyces cerevisiae (strain ATCC 204508 / S288c) OX=559292 GN=FMP25 PE=4 SV=1	7	7	1	66.689	3	4	4	5	6	6	3	4	4	5	6	6	6.3	8.6	9.6	13	14.1	15.3	4278200	5540500	4981900	13254000	4110000	12071000	12162000	12699000	14449000	17407000	20045000	15860000
Q08058	Q08058	sp|Q08058|COQ10_YEAST Coenzyme Q-binding protein COQ10, mitochondrial OS=Saccharomyces cerevisiae (strain ATCC 204508 / S288c) OX=559292 GN=COQ10 PE=1 SV=1	2	2	1	23.765	1	1	1	1	1	1	1	1	1	1	1	1	6.3	6.3	6.3	6.3	6.3	6.3	4388300	4572900	1076800	7031100	0	5191800	0	0	0	0	0	0
Q08179	Q08179	sp|Q08179|MDM38_YEAST Mitochondrial distribution and morphology protein 38 OS=Saccharomyces cerevisiae (strain ATCC 204508 / S288c) OX=559292 GN=MDM38 PE=1 SV=1	11	11	1	65.004	10	9	9	10	7	11	10	9	9	10	7	11	23.4	19	19	22	17.6	26.4	16731000	12091000	9505200	52297000	4054500	28751000	21552000	21940000	15180000	38578000	24465000	19898000
Q08213	Q08213	sp|Q08213|NGL1_YEAST RNA exonuclease NGL1 OS=Saccharomyces cerevisiae (strain ATCC 204508 / S288c) OX=559292 GN=NGL1 PE=1 SV=1	1	1	1	42.397	0	0	0	0	0	1	0	0	0	0	0	1	0	0	0	0	0	9.9	0	0	0	0	0	2249300	0	0	0	0	0	0
Q08223	Q08223	sp|Q08223|AIM39_YEAST Altered inheritance of mitochondria protein 39, mitochondrial OS=Saccharomyces cerevisiae (strain ATCC 204508 / S288c) OX=559292 GN=AIM39 PE=3 SV=1	4	4	1	45.85	0	1	1	4	2	4	0	1	1	4	2	4	0	2	2	12.4	5.1	12.4	0	1167500	1102300	12185000	1120200	7772500	0	0	0	7334300	12253000	6916500
Q08230	Q08230	sp|Q08230|SDHF2_YEAST Succinate dehydrogenase assembly factor 2, mitochondrial OS=Saccharomyces cerevisiae (strain ATCC 204508 / S288c) OX=559292 GN=SDH5 PE=1 SV=1	2	2	1	19.042	0	1	1	2	0	2	0	1	1	2	0	2	0	9.3	9.3	15.4	0	15.4	0	869180	923290	4382800	0	8939200	0	0	0	3543900	0	7072000
Q08245	Q08245	sp|Q08245|ZEO1_YEAST Protein ZEO1 OS=Saccharomyces cerevisiae (strain ATCC 204508 / S288c) OX=559292 GN=ZEO1 PE=1 SV=3	5	5	1	12.589	5	2	3	4	4	5	5	2	3	4	4	5	31	21.2	31	31	31	31	52764000	25228000	11033000	22982000	5438600	22659000	20948000	23587000	13825000	6559800	10777000	10415000
Q08278	Q08278	sp|Q08278|MED7_YEAST Mediator of RNA polymerase II transcription subunit 7 OS=Saccharomyces cerevisiae (strain ATCC 204508 / S288c) OX=559292 GN=MED7 PE=1 SV=1	1	1	1	25.585	1	1	1	1	1	1	1	1	1	1	1	1	7.7	7.7	7.7	7.7	7.7	7.7	13479000	11034000	8853300	14744000	1855600	11889000	0	0	0	0	0	0
Q08347	Q08347	sp|Q08347|BDS1_YEAST Alkyl/aryl-sulfatase BDS1 OS=Saccharomyces cerevisiae (strain ATCC 204508 / S288c) OX=559292 GN=BDS1 PE=1 SV=1	1	1	1	72.645	1	1	1	1	1	1	1	1	1	1	1	1	2.3	2.3	2.3	2.3	2.3	2.3	313350000	111120000	189450000	198770000	118060000	320200000	0	0	0	0	0	0
Q08558	Q08558	sp|Q08558|DCI1_YEAST Delta(3,5)-Delta(2,4)-dienoyl-CoA isomerase OS=Saccharomyces cerevisiae (strain ATCC 204508 / S288c) OX=559292 GN=DCI1 PE=1 SV=1	3	3	1	30.058	0	0	0	0	0	0	0	0	0	0	0	0	0	0	0	0	0	0	0	0	0	0	0	0	0	0	0	0	0	0
Q08601	Q08601	sp|Q08601|MCA1_YEAST Metacaspase-1 OS=Saccharomyces cerevisiae (strain ATCC 204508 / S288c) OX=559292 GN=MCA1 PE=1 SV=2	1	1	1	47.982	0	0	0	1	0	1	0	0	0	1	0	1	0	0	0	2.8	0	2.8	0	0	0	392700	0	84168	0	0	0	0	0	0
Q08622	Q08622	sp|Q08622|GEP3_YEAST Genetic interactor of prohibitins 3, mitochondrial OS=Saccharomyces cerevisiae (strain ATCC 204508 / S288c) OX=559292 GN=GEP3 PE=1 SV=1	4	4	1	63.853	1	2	1	2	2	2	1	2	1	2	2	2	2.5	5	2.5	5.4	5	5	839190	505240	256130	3586600	460000	1672800	0	0	0	0	4499400	4482500
Q08645	Q08645	sp|Q08645|FOLE_YEAST Folylpolyglutamate synthase OS=Saccharomyces cerevisiae (strain ATCC 204508 / S288c) OX=559292 GN=MET7 PE=1 SV=1	1	1	1	62.151	1	1	1	1	1	1	1	1	1	1	1	1	1.3	1.3	1.3	1.3	1.3	1.3	245760	1854100	294120	19561000	1765800	8989400	0	0	0	0	0	0
Q08649	Q08649	sp|Q08649|ESA1_YEAST Histone acetyltransferase ESA1 OS=Saccharomyces cerevisiae (strain ATCC 204508 / S288c) OX=559292 GN=ESA1 PE=1 SV=1	1	1	1	52.612	1	1	1	0	1	1	1	1	1	0	1	1	5.4	5.4	5.4	0	5.4	5.4	4787600	2599600	742500	0	859390	4198900	0	0	0	0	0	0
Q08686	Q08686	sp|Q08686|THTR_YEAST Thiosulfate sulfurtransferase TUM1 OS=Saccharomyces cerevisiae (strain ATCC 204508 / S288c) OX=559292 GN=TUM1 PE=1 SV=1	4	4	1	34.219	0	0	0	3	2	2	0	0	0	3	2	2	0	0	0	11.2	11.2	11.2	0	0	0	4087000	1262900	2314900	0	0	0	0	7025400	5176800
Q08742	Q08742	sp|Q08742|RDL2_YEAST Thiosulfate sulfurtransferase RDL2, mitochondrial OS=Saccharomyces cerevisiae (strain ATCC 204508 / S288c) OX=559292 GN=RDL2 PE=1 SV=1	2	2	1	16.697	1	2	1	2	1	2	1	2	1	2	1	2	14.1	27.5	14.1	27.5	14.1	27.5	2093600	1086900	325810	14772000	1504400	12853000	5156300	4063600	0	12231000	5963300	11426000
Q08818	Q08818	sp|Q08818|MSC6_YEAST Meiotic sister-chromatid recombination protein 6, mitochondrial OS=Saccharomyces cerevisiae (strain ATCC 204508 / S288c) OX=559292 GN=MSC6 PE=1 SV=1	5	5	1	79.946	3	4	3	5	4	4	3	4	3	5	4	4	8.1	9.7	6.6	11.7	10.1	9.7	1858200	1378300	841570	5688900	595940	4393600	7999000	4716800	5110500	8334900	4975600	13025000
Q08822	Q08822	sp|Q08822|ETFD_YEAST Probable electron transfer flavoprotein-ubiquinone oxidoreductase, mitochondrial OS=Saccharomyces cerevisiae (strain ATCC 204508 / S288c) OX=559292 GN=CIR2 PE=1 SV=1	9	9	1	69.633	7	6	4	7	7	8	7	6	4	7	7	8	14.6	12.7	7.3	14.6	15.2	16.8	4646900	3456000	2521700	11049000	1650900	7562700	13499000	12240000	11161000	15378000	9221600	13912000
Q08931	Q08931	sp|Q08931|PRM3_YEAST Pheromone-regulated membrane protein 3 OS=Saccharomyces cerevisiae (strain ATCC 204508 / S288c) OX=559292 GN=PRM3 PE=1 SV=1	1	1	1	14.428	1	1	1	1	1	1	1	1	1	1	1	1	12	12	12	12	12	12	87846000	96014000	14804000	35150000	48232000	55931000	127890000	101000000	0	39264000	85851000	73218000
Q08968	Q08968	sp|Q08968|SELO_YEAST Protein adenylyltransferase SelO, mitochondrial OS=Saccharomyces cerevisiae (strain ATCC 204508 / S288c) OX=559292 GN=FMP40 PE=1 SV=1	6	6	1	78.312	1	1	1	2	4	3	1	1	1	2	4	3	1.5	1.5	1.5	3.2	7	4.4	263300	219860	183780	2365100	580210	2307400	0	0	0	6621300	5131700	4772900
Q08969	Q08969	sp|Q08969|GRE1_YEAST Protein GRE1 OS=Saccharomyces cerevisiae (strain ATCC 204508 / S288c) OX=559292 GN=GRE1 PE=1 SV=1	1	1	1	19.025	0	0	0	0	0	0	0	0	0	0	0	0	0	0	0	0	0	0	0	0	0	0	0	0	0	0	0	0	0	0
Q08970	Q08970	sp|Q08970|MMT2_YEAST Mitochondrial metal transporter 2 OS=Saccharomyces cerevisiae (strain ATCC 204508 / S288c) OX=559292 GN=MMT2 PE=3 SV=2	1	1	1	52.434	0	0	0	0	0	0	0	0	0	0	0	0	0	0	0	0	0	0	0	0	0	0	0	0	0	0	0	0	0	0
Q12028	Q12028	sp|Q12028|AP1G1_YEAST AP-1 complex subunit gamma-1 OS=Saccharomyces cerevisiae (strain ATCC 204508 / S288c) OX=559292 GN=APL4 PE=1 SV=1	1	1	1	93.623	1	1	1	1	0	1	1	1	1	1	0	1	0.8	0.8	0.8	0.8	0	0.8	219250	132430	347090	221160	0	341790	0	0	0	0	0	0
Q12029	Q12029	sp|Q12029|FSF1_YEAST Sideroflexin FSF1 OS=Saccharomyces cerevisiae (strain ATCC 204508 / S288c) OX=559292 GN=FSF1 PE=1 SV=1	8	8	1	35.414	6	7	7	7	6	7	6	7	7	7	6	7	19.9	24.2	24.2	24.2	21.7	24.2	22858000	26132000	17174000	42899000	10385000	29078000	22866000	32669000	20143000	24271000	28953000	19372000
Q12031	Q12031	sp|Q12031|ACEB_YEAST Mitochondrial 2-methylisocitrate lyase OS=Saccharomyces cerevisiae (strain ATCC 204508 / S288c) OX=559292 GN=ICL2 PE=1 SV=1	8	8	1	64.975	6	4	5	6	5	8	6	4	5	6	5	8	12.9	8.2	11	11.7	12.7	17.2	2026700	429000	506030	4124400	806780	4461100	3930000	2197300	2361300	5725900	3071400	5624600
Q12032	Q12032	sp|Q12032|AIM41_YEAST Altered inheritance of mitochondria protein 41, mitochondrial OS=Saccharomyces cerevisiae (strain ATCC 204508 / S288c) OX=559292 GN=AIM41 PE=1 SV=1	4	4	1	21.229	3	3	2	2	4	3	3	3	2	2	4	3	19.5	19.5	9.7	15.7	26.5	19.5	5795700	5747800	1065700	4261600	3038500	4253300	6135400	8011000	5185500	6464100	4759400	4860000
Q12044	Q12044	sp|Q12044|RCN2_YEAST Regulator of calcineurin 2 OS=Saccharomyces cerevisiae (strain ATCC 204508 / S288c) OX=559292 GN=RCN2 PE=1 SV=1	1	1	1	29.255	1	1	1	1	0	1	1	1	1	1	0	1	4.9	4.9	4.9	4.9	0	4.9	85701000	141060000	104510000	82324000	0	130600000	0	0	0	0	0	0
Q12082	Q12082	sp|Q12082|YD157_YEAST Uncharacterized protein YDL157C, mitochondrial OS=Saccharomyces cerevisiae (strain ATCC 204508 / S288c) OX=559292 GN=YDL157C PE=1 SV=1	1	1	1	13.562	1	1	1	1	1	1	1	1	1	1	1	1	11	11	11	11	11	11	902180	1176400	1702400	4895800	1005100	3904900	0	0	0	0	0	0
Q12092	Q12092	sp|Q12092|ATG29_YEAST Autophagy-related protein 29 OS=Saccharomyces cerevisiae (strain ATCC 204508 / S288c) OX=559292 GN=ATG29 PE=1 SV=1	2	2	1	24.707	2	2	2	1	1	1	2	2	2	1	1	1	12.2	12.2	12.2	7.5	4.7	7.5	3371200	2436400	2402200	1463100	59686	545530	3964400	3868500	4318800	0	0	0
Q12106	Q12106	sp|Q12106|MCP1_YEAST MDM10-complementing protein 1 OS=Saccharomyces cerevisiae (strain ATCC 204508 / S288c) OX=559292 GN=MCP1 PE=1 SV=1	1	1	1	33.989	1	1	1	0	1	1	1	1	1	0	1	1	3.6	3.6	3.6	0	3.6	3.6	495090	954170	1003500	0	561300	1316900	0	0	0	0	0	0
Q12117	Q12117	sp|Q12117|MRH1_YEAST Protein MRH1 OS=Saccharomyces cerevisiae (strain ATCC 204508 / S288c) OX=559292 GN=MRH1 PE=1 SV=1	3	1	1	36.19	3	3	3	3	3	3	1	1	1	1	1	1	12.8	12.8	12.8	12.8	12.8	12.8	20357000	14250000	14481000	25529000	12925000	17569000	25748000	21468000	26436000	14635000	27767000	13316000
Q12154	Q12154	sp|Q12154|GET3_YEAST ATPase GET3 OS=Saccharomyces cerevisiae (strain ATCC 204508 / S288c) OX=559292 GN=GET3 PE=1 SV=1	1	1	1	39.353	0	0	0	0	0	1	0	0	0	0	0	1	0	0	0	0	0	4.5	0	0	0	0	0	316500	0	0	0	0	0	0
Q12159	Q12159	sp|Q12159|YRA1_YEAST RNA annealing protein YRA1 OS=Saccharomyces cerevisiae (strain ATCC 204508 / S288c) OX=559292 GN=YRA1 PE=1 SV=2	2	2	1	24.955	1	1	0	1	0	1	1	1	0	1	0	1	3.5	3.5	0	3.5	0	3.5	532090	609760	0	2063600	0	1864700	0	0	0	0	0	0
Q12164	Q12164	sp|Q12164|POM33_YEAST Pore membrane protein of 33 kDa OS=Saccharomyces cerevisiae (strain ATCC 204508 / S288c) OX=559292 GN=POM33 PE=1 SV=1	1	1	1	32.186	1	1	0	1	1	1	1	1	0	1	1	1	4.7	4.7	0	4.7	4.7	4.7	0	274810	0	3923100	432660	949440	0	0	0	0	0	0
Q12165	Q12165	sp|Q12165|ATPD_YEAST ATP synthase subunit delta, mitochondrial OS=Saccharomyces cerevisiae (strain ATCC 204508 / S288c) OX=559292 GN=ATP16 PE=1 SV=1	3	3	1	17.02	3	2	2	3	1	3	3	2	2	3	1	3	45	32.5	30	45	15	45	17397000	10810000	4370200	73537000	1137300	49961000	9123500	13941000	9415100	45136000	0	36433000
Q12166	Q12166	sp|Q12166|LEU9_YEAST 2-isopropylmalate synthase 2, mitochondrial OS=Saccharomyces cerevisiae (strain ATCC 204508 / S288c) OX=559292 GN=LEU9 PE=1 SV=1	8	2	1	67.199	7	6	6	8	6	8	1	0	0	2	1	2	16.2	9.6	9.6	18	9.9	18	144810	0	0	3111700	305290	2041900	0	0	0	5006200	0	3980100
Q12192	Q12192	sp|Q12192|RFM1_YEAST Repression factor of MSEs protein 1 OS=Saccharomyces cerevisiae (strain ATCC 204508 / S288c) OX=559292 GN=RFM1 PE=1 SV=1	1	1	1	35.195	1	1	1	1	1	1	1	1	1	1	1	1	4.8	4.8	4.8	4.8	4.8	4.8	10756000	10830000	9143700	4531400	2513400	3142000	0	0	0	0	0	0
Q12207	Q12207	sp|Q12207|NCE2_YEAST Non-classical export protein 2 OS=Saccharomyces cerevisiae (strain ATCC 204508 / S288c) OX=559292 GN=NCE102 PE=1 SV=1	2	2	1	18.967	2	2	2	1	2	2	2	2	2	1	2	2	12.7	12.7	12.7	5.8	12.7	12.7	8733000	13666000	14604000	18879000	11930000	14923000	8086000	14653000	16257000	0	19826000	12132000
Q12230	Q12230	sp|Q12230|LSP1_YEAST Sphingolipid long chain base-responsive protein LSP1 OS=Saccharomyces cerevisiae (strain ATCC 204508 / S288c) OX=559292 GN=LSP1 PE=1 SV=1	7	6	1	38.071	6	6	5	5	6	6	5	5	4	4	5	5	22.9	22.9	19.9	19.6	22.6	22.9	12994000	14515000	8587700	48897000	14671000	32201000	12711000	16451000	11902000	17761000	25487000	17489000
Q12233	Q12233	sp|Q12233|ATPN_YEAST ATP synthase subunit g, mitochondrial OS=Saccharomyces cerevisiae (strain ATCC 204508 / S288c) OX=559292 GN=ATP20 PE=1 SV=1	3	3	1	12.921	2	3	2	3	3	3	2	3	2	3	3	3	16.5	27	16.5	27	27	27	65104000	63008000	45364000	139260000	38118000	127740000	80771000	86039000	59337000	78156000	113600000	77508000
Q12250	Q12250	sp|Q12250|RPN5_YEAST 26S proteasome regulatory subunit RPN5 OS=Saccharomyces cerevisiae (strain ATCC 204508 / S288c) OX=559292 GN=RPN5 PE=1 SV=3	1	1	1	51.768	0	0	0	0	1	0	0	0	0	0	1	0	0	0	0	0	1.6	0	0	0	0	0	0	0	0	0	0	0	0	0
Q12251	Q12251	sp|Q12251|YP011_YEAST Uncharacterized mitochondrial carrier YPR011C OS=Saccharomyces cerevisiae (strain ATCC 204508 / S288c) OX=559292 GN=YPR011C PE=1 SV=1	3	3	1	35.913	3	2	3	3	3	3	3	2	3	3	3	3	11	8.6	11	11	11	11	3127000	2485000	3307400	7007000	966630	4490700	8497300	8358100	6996400	8078100	8896600	6378400
Q12283	Q12283	sp|Q12283|FABD_YEAST Malonyl CoA-acyl carrier protein transacylase, mitochondrial OS=Saccharomyces cerevisiae (strain ATCC 204508 / S288c) OX=559292 GN=MCT1 PE=1 SV=2	2	2	1	40.707	1	1	1	1	1	2	1	1	1	1	1	2	2.2	2.2	2.2	2.2	2.2	4.7	2369800	1509700	1365600	5151300	790620	3905200	0	0	0	0	0	0
Q12289	Q12289	sp|Q12289|CRC1_YEAST Mitochondrial carnitine carrier OS=Saccharomyces cerevisiae (strain ATCC 204508 / S288c) OX=559292 GN=CRC1 PE=1 SV=1	1	1	1	34.754	0	0	0	0	0	1	0	0	0	0	0	1	0	0	0	0	0	3.7	0	0	0	0	0	56871	0	0	0	0	0	0
Q12298	Q12298	sp|Q12298|YD061_YEAST Uncharacterized ABC transporter ATP-binding protein YDR061W OS=Saccharomyces cerevisiae (strain ATCC 204508 / S288c) OX=559292 GN=YDR061W PE=1 SV=1	2	2	1	61.191	1	2	2	2	2	2	1	2	2	2	2	2	2.6	5	5	5	5	5	496860	436910	555730	1831500	597810	1603300	0	0	0	4422600	6431900	5083900
Q12305	Q12305	sp|Q12305|RDL1_YEAST Thiosulfate:glutathione sulfurtransferase OS=Saccharomyces cerevisiae (strain ATCC 204508 / S288c) OX=559292 GN=RDL1 PE=1 SV=1	2	2	1	15.413	1	0	1	0	2	0	1	0	1	0	2	0	7.9	0	7.9	0	18.7	0	490620	0	589820	0	1576700	0	0	0	0	0	3259300	0
Q12320	Q12320	sp|Q12320|GLO4_YEAST Hydroxyacylglutathione hydrolase, mitochondrial OS=Saccharomyces cerevisiae (strain ATCC 204508 / S288c) OX=559292 GN=GLO4 PE=3 SV=1	3	3	1	32.338	1	0	0	2	1	2	1	0	0	2	1	2	4.2	0	0	8.4	4.2	11.6	74539	0	0	182500	75566	246030	0	0	0	0	0	0
Q12321	Q12321	sp|Q12321|MED1_YEAST Mediator of RNA polymerase II transcription subunit 1 OS=Saccharomyces cerevisiae (strain ATCC 204508 / S288c) OX=559292 GN=MED1 PE=1 SV=1	1	1	1	64.25	0	1	0	1	1	1	0	1	0	1	1	1	0	1.2	0	1.2	1.2	1.2	0	358270	0	1736800	450390	562430	0	0	0	0	0	0
Q12322	Q12322	sp|Q12322|YO114_YEAST Putative uncharacterized protein YOL114C OS=Saccharomyces cerevisiae (strain ATCC 204508 / S288c) OX=559292 GN=YOL114C PE=4 SV=1	1	1	1	23.19	0	1	0	0	0	1	0	1	0	0	0	1	0	6.4	0	0	0	6.4	0	874650	0	0	0	144650	0	0	0	0	0	0
Q12329	Q12329	sp|Q12329|HSP42_YEAST Heat shock protein 42 OS=Saccharomyces cerevisiae (strain ATCC 204508 / S288c) OX=559292 GN=HSP42 PE=1 SV=1	2	2	1	42.816	2	1	2	2	1	2	2	1	2	2	1	2	8.8	4.3	8.8	8.8	4.5	8.8	887450	313420	562850	1701800	180190	1293100	0	0	0	1986000	0	1549900
Q12333	Q12333	sp|Q12333|FRE7_YEAST Ferric/cupric reductase transmembrane component 7 OS=Saccharomyces cerevisiae (strain ATCC 204508 / S288c) OX=559292 GN=FRE7 PE=1 SV=2	3	3	1	70.905	2	3	3	3	2	3	2	3	3	3	2	3	4	6	6	6	4	6	1161400	2893100	2432700	4582100	1767000	5211800	3831000	6651400	13012000	11463000	12756000	13450000
Q12335	Q12335	sp|Q12335|PST2_YEAST Protoplast secreted protein 2 OS=Saccharomyces cerevisiae (strain ATCC 204508 / S288c) OX=559292 GN=PST2 PE=1 SV=1	2	2	1	20.965	1	2	1	1	2	1	1	2	1	1	2	1	7.6	19.7	7.6	7.6	19.7	7.6	4633800	4329200	826210	6281900	2123500	4984600	0	6723200	0	0	7305500	0
Q12349	Q12349	sp|Q12349|ATP14_YEAST ATP synthase subunit H, mitochondrial OS=Saccharomyces cerevisiae (strain ATCC 204508 / S288c) OX=559292 GN=ATP14 PE=1 SV=1	3	3	1	14.128	1	2	2	1	2	1	1	2	2	1	2	1	29	40.3	40.3	29	30.6	29	4529700	13624000	18769000	15616000	6033700	6330600	0	15931000	34295000	0	0	0
Q12354	Q12354	sp|Q12354|APTH1_YEAST Acyl-protein thioesterase 1 OS=Saccharomyces cerevisiae (strain ATCC 204508 / S288c) OX=559292 GN=YLR118C PE=1 SV=1	1	1	1	24.7	0	0	0	1	0	1	0	0	0	1	0	1	0	0	0	8.4	0	8.4	0	0	0	576430	0	2135600	0	0	0	0	0	0
Q12359	Q12359	sp|Q12359|ATO3_YEAST Ammonia transport outward protein 3 OS=Saccharomyces cerevisiae (strain ATCC 204508 / S288c) OX=559292 GN=ATO3 PE=1 SV=1	6	6	1	30.028	4	5	3	3	4	3	4	5	3	3	4	3	22.2	22.2	9.8	9.8	14.2	9.8	91300000	86951000	73261000	159810000	46034000	99477000	36313000	45716000	45175000	34283000	57147000	30736000
Q12363	Q12363	sp|Q12363|WTM1_YEAST Transcriptional modulator WTM1 OS=Saccharomyces cerevisiae (strain ATCC 204508 / S288c) OX=559292 GN=WTM1 PE=1 SV=1	5	5	1	48.382	0	1	3	3	3	3	0	1	3	3	3	3	0	2.5	9.8	10.1	9.8	9.8	0	108330	555690	4742100	990910	2829100	0	0	2073500	2672700	3324900	2235500
Q12374	Q12374	sp|Q12374|NCA2_YEAST Nuclear control of ATPase protein 2 OS=Saccharomyces cerevisiae (strain ATCC 204508 / S288c) OX=559292 GN=NCA2 PE=1 SV=1	6	6	1	70.861	3	3	2	4	4	5	3	3	2	4	4	5	5.8	4.9	3.6	8.4	9.3	10.7	804190	609340	426170	1190200	915780	1905000	5119700	4502900	0	4332500	4552600	4780400
Q12402	Q12402	sp|Q12402|YOP1_YEAST Protein YOP1 OS=Saccharomyces cerevisiae (strain ATCC 204508 / S288c) OX=559292 GN=YOP1 PE=1 SV=3	2	2	1	20.269	2	2	2	2	2	2	2	2	2	2	2	2	11.1	11.1	11.1	11.1	11.1	11.1	6944800	13130000	10240000	17224000	4140600	13877000	6929600	8384600	9030800	12456000	12755000	7122900
Q12405	Q12405	sp|Q12405|LPX1_YEAST Peroxisomal membrane protein LPX1 OS=Saccharomyces cerevisiae (strain ATCC 204508 / S288c) OX=559292 GN=LPX1 PE=1 SV=1	4	4	1	43.726	0	0	0	1	2	0	0	0	0	1	2	0	0	0	0	3.9	7	0	0	0	0	421410	162440	0	0	0	0	0	0	0
Q12428	Q12428	sp|Q12428|PRPD_YEAST Probable 2-methylcitrate dehydratase OS=Saccharomyces cerevisiae (strain ATCC 204508 / S288c) OX=559292 GN=PDH1 PE=1 SV=1	15	15	1	57.683	3	5	2	6	5	9	3	5	2	6	5	9	9.5	14.5	7.6	15.7	9.3	23.8	2305000	1240500	789000	14946000	1017700	9675600	5427600	5042000	2900900	20584000	6473500	10206000
Q12434	Q12434	sp|Q12434|GDIR_YEAST Rho GDP-dissociation inhibitor OS=Saccharomyces cerevisiae (strain ATCC 204508 / S288c) OX=559292 GN=RDI1 PE=1 SV=1	2	2	1	23.138	1	1	1	2	1	1	1	1	1	2	1	1	10.4	10.4	10.4	19.3	10.4	10.4	857300	401770	504810	4051500	492310	1769000	0	0	0	4562500	0	0
Q12449	Q12449	sp|Q12449|AHA1_YEAST Hsp90 co-chaperone AHA1 OS=Saccharomyces cerevisiae (strain ATCC 204508 / S288c) OX=559292 GN=AHA1 PE=1 SV=1	2	2	1	39.435	0	2	2	2	1	2	0	2	2	2	1	2	0	7.4	7.4	7.4	2.3	7.4	0	1545000	803600	7969000	405790	3034700	0	7101500	6179500	17775000	0	8337700
Q12462	Q12462	sp|Q12462|PEX11_YEAST Peroxisomal membrane protein PMP27 OS=Saccharomyces cerevisiae (strain ATCC 204508 / S288c) OX=559292 GN=PEX11 PE=1 SV=2	5	5	1	26.875	1	1	2	2	3	2	1	1	2	2	3	2	3	3	8.5	7.2	11.4	7.2	142830	663110	303250	3839700	1022100	1661900	0	0	2875500	3787600	3019300	2794700
Q12464	Q12464	sp|Q12464|RUVB2_YEAST RuvB-like protein 2 OS=Saccharomyces cerevisiae (strain ATCC 204508 / S288c) OX=559292 GN=RVB2 PE=1 SV=1	1	1	1	51.611	1	0	0	0	1	0	1	0	0	0	1	0	2.5	0	0	0	2.5	0	116490	0	0	0	42648	0	0	0	0	0	0	0
Q12467	Q12467	sp|Q12467|MRX4_YEAST MIOREX complex component 4 OS=Saccharomyces cerevisiae (strain ATCC 204508 / S288c) OX=559292 GN=MRX4 PE=1 SV=1	13	13	1	48.827	1	0	1	2	4	5	1	0	1	2	4	5	1.6	0	1.6	4.2	10.7	13.3	119010	0	86510	3426300	1441400	5608000	0	0	0	2509600	3424000	4316700
Q12469	Q12469	sp|Q12469|SKM1_YEAST Serine/threonine-protein kinase SKM1 OS=Saccharomyces cerevisiae (strain ATCC 204508 / S288c) OX=559292 GN=SKM1 PE=1 SV=1	1	1	1	75.33	1	1	1	1	0	1	1	1	1	1	0	1	1.1	1.1	1.1	1.1	0	1.1	3635700	903690	410470	1914600	0	452250	0	0	0	0	0	0
Q12480	Q12480	sp|Q12480|ETFA_YEAST Probable electron transfer flavoprotein subunit alpha, mitochondrial OS=Saccharomyces cerevisiae (strain ATCC 204508 / S288c) OX=559292 GN=AIM45 PE=1 SV=1	6	6	1	36.802	5	4	4	5	4	5	5	4	4	5	4	5	23.5	15.7	15.7	23.5	15.7	23.5	10434000	4842700	4638000	12932000	2214700	11043000	11629000	5851800	6664800	7514400	10383000	8386700
Q12482	Q12482	sp|Q12482|AGC1_YEAST Mitochondrial aspartate-glutamate transporter AGC1 OS=Saccharomyces cerevisiae (strain ATCC 204508 / S288c) OX=559292 GN=AGC1 PE=3 SV=1	1	1	1	104.3	0	0	0	1	0	0	0	0	0	1	0	0	0	0	0	1.4	0	0	0	0	0	244110	0	0	0	0	0	0	0	0
Q12486	Q12486	sp|Q12486|YOR31_YEAST Uncharacterized hydrolase YOR131C OS=Saccharomyces cerevisiae (strain ATCC 204508 / S288c) OX=559292 GN=YOR131C PE=1 SV=1	5	5	1	24.84	2	3	2	3	2	5	2	3	2	3	2	5	6.9	13.8	6.9	13.8	6.9	28.4	2191500	2621400	393250	13515000	1978800	10166000	3529900	3627800	2266900	12794000	6336400	9643200
Q12511	Q12511	sp|Q12511|PDP1_YEAST [Pyruvate dehydrogenase [acetyl-transferring]]-phosphatase 1, mitochondrial OS=Saccharomyces cerevisiae (strain ATCC 204508 / S288c) OX=559292 GN=PTC5 PE=1 SV=1	1	1	1	63.668	0	0	0	1	0	0	0	0	0	1	0	0	0	0	0	2.6	0	0	0	0	0	283600	0	0	0	0	0	0	0	0
Q12515	Q12515	sp|Q12515|PAR32_YEAST Protein PAR32 OS=Saccharomyces cerevisiae (strain ATCC 204508 / S288c) OX=559292 GN=PAR32 PE=1 SV=1	1	1	1	31.886	1	1	1	1	1	1	1	1	1	1	1	1	6.1	6.1	6.1	6.1	6.1	6.1	724560	1258700	386410	1955700	436920	519370	0	0	0	0	0	0
Q12680	Q12680	sp|Q12680|GLT1_YEAST Glutamate synthase [NADH] OS=Saccharomyces cerevisiae (strain ATCC 204508 / S288c) OX=559292 GN=GLT1 PE=1 SV=2	1	1	1	238.1	0	0	0	0	0	0	0	0	0	0	0	0	0	0	0	0	0	0	0	0	0	0	0	0	0	0	0	0	0	0
Q12734	Q12734	sp|Q12734|CSR2_YEAST Transcription factor CSR2 OS=Saccharomyces cerevisiae (strain ATCC 204508 / S288c) OX=559292 GN=CSR2 PE=1 SV=1	1	1	1	124.85	1	1	1	1	1	1	1	1	1	1	1	1	1.3	1.3	1.3	1.3	1.3	1.3	416150	431730	131650	65722	57531	156020	0	0	0	0	0	0
Q12748	Q12748	sp|Q12748|CENPI_YEAST Inner kinetochore subunit CTF3 OS=Saccharomyces cerevisiae (strain ATCC 204508 / S288c) OX=559292 GN=CTF3 PE=1 SV=1	1	1	1	84.251	0	0	0	1	0	1	0	0	0	1	0	1	0	0	0	1	0	1	0	0	0	0	0	0	0	0	0	0	0	0
Q2V2P2	Q2V2P2	sp|Q2V2P2|YK065_YEAST Uncharacterized protein YKL065W-A OS=Saccharomyces cerevisiae (strain ATCC 204508 / S288c) OX=559292 GN=YKL065W-A PE=4 SV=1	1	1	1	8.531	0	1	1	1	1	1	0	1	1	1	1	1	0	15.1	15.1	15.1	15.1	15.1	0	4355400	5292900	0	2092200	0	0	0	0	0	0	0
Q2V2P3	Q2V2P3	sp|Q2V2P3|YK023_YEAST Uncharacterized protein YKL023C-A OS=Saccharomyces cerevisiae (strain ATCC 204508 / S288c) OX=559292 GN=YKL023C-A PE=4 SV=1	1	1	1	8.5188	1	1	1	1	1	1	1	1	1	1	1	1	14.7	14.7	14.7	14.7	14.7	14.7	1692200	1856600	1243600	4010300	225060	1643100	0	0	0	0	0	0
Q2V2P4	Q2V2P4	sp|Q2V2P4|YI156_YEAST Uncharacterized protein YIL156W-B OS=Saccharomyces cerevisiae (strain ATCC 204508 / S288c) OX=559292 GN=YIL156W-B PE=3 SV=1	1	1	1	8.1644	1	1	1	1	1	1	1	1	1	1	1	1	13.7	13.7	13.7	13.7	13.7	13.7	18885000	23800000	17218000	0	16940000	15749000	0	0	0	0	0	0
Q2V2P9	Q2V2P9	sp|Q2V2P9|COX26_YEAST Cytochrome c oxidase subunit 26, mitochondrial OS=Saccharomyces cerevisiae (strain ATCC 204508 / S288c) OX=559292 GN=COX26 PE=1 SV=1	1	1	1	7.4516	1	1	1	1	1	1	1	1	1	1	1	1	16.7	16.7	16.7	16.7	16.7	16.7	43783000	52918000	51226000	100150000	48218000	60804000	0	0	0	0	0	0
Q3E6R5	Q3E6R5	sp|Q3E6R5|YD381_YEAST Uncharacterized mitochondrial outer membrane protein YDR381C-A OS=Saccharomyces cerevisiae (strain ATCC 204508 / S288c) OX=559292 GN=YDR381C-A PE=1 SV=1	2	2	1	12.714	1	2	2	1	2	2	1	2	2	1	2	2	14.9	24.6	24.6	14.9	24.6	24.6	5272900	8105600	2680600	2138800	4810100	8385000	0	12869000	4754200	0	8424400	4359700
Q3E756	Q3E756	sp|Q3E756|YB029_YEAST UPF0768 protein YBL029C-A OS=Saccharomyces cerevisiae (strain ATCC 204508 / S288c) OX=559292 GN=YBL029C-A PE=1 SV=1	1	1	1	11.161	1	1	1	1	1	1	1	1	1	1	1	1	9.6	9.6	9.6	9.6	9.6	9.6	4718700	4806000	4097300	9000400	3754500	7635300	0	0	0	0	0	0
Q3E776	Q3E776	sp|Q3E776|YB255_YEAST Uncharacterized protein YBR255C-A OS=Saccharomyces cerevisiae (strain ATCC 204508 / S288c) OX=559292 GN=YBR255C-A PE=4 SV=1	3	3	1	13.741	2	2	1	2	2	2	2	2	1	2	2	2	17.5	17.5	6.7	17.5	17.5	17.5	23182000	26372000	7840200	24302000	9886700	30380000	18169000	27779000	0	14277000	25754000	21448000
Q3E785	Q3E785	sp|Q3E785|SDHF1_YEAST Succinate dehydrogenase assembly factor 1, mitochondrial OS=Saccharomyces cerevisiae (strain ATCC 204508 / S288c) OX=559292 GN=SDH6 PE=1 SV=1	2	2	1	9.3517	1	2	1	1	1	1	1	2	1	1	1	1	16.5	36.7	16.5	16.5	16.5	16.5	6920400	6307100	2981500	6641600	938000	5533700	0	0	0	0	0	0
Q3E7A4	Q3E7A4	sp|Q3E7A4|COXM2_YEAST COX assembly mitochondrial protein 2 OS=Saccharomyces cerevisiae (strain ATCC 204508 / S288c) OX=559292 GN=CMC2 PE=1 SV=1	3	3	1	12.947	2	3	2	2	1	3	2	3	2	2	1	3	19.3	20.2	19.3	19.3	11.9	20.2	4457800	12424000	6086400	13212000	1546300	11169000	0	16087000	0	0	0	9223600
Q3E7B2	Q3E7B2	sp|Q3E7B2|COA3_YEAST Cytochrome c oxidase assembly factor 3, mitochondrial OS=Saccharomyces cerevisiae (strain ATCC 204508 / S288c) OX=559292 GN=COA3 PE=1 SV=1	2	2	1	9.8814	1	2	1	2	1	2	1	2	1	2	1	2	24.7	25.9	24.7	25.9	25.9	25.9	2051700	5669000	2984100	4180900	698610	11392000	0	3877900	4476400	3234600	0	4516700
Q3E824	Q3E824	sp|Q3E824|YO020_YEAST Uncharacterized protein YOR020W-A OS=Saccharomyces cerevisiae (strain ATCC 204508 / S288c) OX=559292 GN=YOR020W-A PE=1 SV=1	3	3	1	9.6176	2	2	1	1	1	1	2	2	1	1	1	1	42.2	42.2	12.2	12.2	12.2	12.2	13271000	8817800	4400300	5830400	533880	9076500	11131000	0	0	0	0	0
Q3E827	Q3E827	sp|Q3E827|LSO1_YEAST Protein LSO1 OS=Saccharomyces cerevisiae (strain ATCC 204508 / S288c) OX=559292 GN=LSO1 PE=2 SV=1	1	1	1	10.869	1	1	1	1	1	1	1	1	1	1	1	1	17.2	17.2	17.2	17.2	17.2	17.2	1781200	5887500	4629300	14434000	1543600	7417300	0	0	0	0	0	0
Q3E841	Q3E841	sp|Q3E841|YN034_YEAST Uncharacterized protein YNR034W-A OS=Saccharomyces cerevisiae (strain ATCC 204508 / S288c) OX=559292 GN=YNR034W-A PE=1 SV=1	1	1	1	10.781	0	0	0	0	0	0	0	0	0	0	0	0	0	0	0	0	0	0	0	0	0	0	0	0	0	0	0	0	0	0
Q6Q560	Q6Q560	sp|Q6Q560|ISD11_YEAST Protein ISD11 OS=Saccharomyces cerevisiae (strain ATCC 204508 / S288c) OX=559292 GN=ISD11 PE=1 SV=1	3	3	1	11.266	2	2	2	2	2	2	2	2	2	2	2	2	21.3	21.3	21.3	21.3	21.3	21.3	8833500	4998600	7046900	12997000	4429700	11350000	14639000	9351800	12743000	13145000	14859000	11710000
Q92331	Q92331	sp|Q92331|VPS5_YEAST Vacuolar protein sorting-associated protein 5 OS=Saccharomyces cerevisiae (strain ATCC 204508 / S288c) OX=559292 GN=VPS5 PE=1 SV=1	1	1	1	76.483	1	1	1	0	1	1	1	1	1	0	1	1	2.4	2.4	2.4	0	2.4	2.4	212800	145670	252130	0	147760	257560	0	0	0	0	0	0
Q96VH5	Q96VH5	sp|Q96VH5|MIC10_YEAST MICOS complex subunit MIC10 OS=Saccharomyces cerevisiae (strain ATCC 204508 / S288c) OX=559292 GN=MIC10 PE=1 SV=1	6	6	1	10.408	6	6	5	6	4	5	6	6	5	6	4	5	63.9	63.9	46.4	63.9	35.1	46.4	354610000	241050000	273670000	557940000	102450000	414580000	185290000	237360000	192600000	100970000	191880000	140980000
Q99297	Q99297	sp|Q99297|ODC2_YEAST Mitochondrial 2-oxodicarboxylate carrier 2 OS=Saccharomyces cerevisiae (strain ATCC 204508 / S288c) OX=559292 GN=ODC2 PE=1 SV=1	3	3	1	34.007	0	1	0	2	1	1	0	1	0	2	1	1	0	3.6	0	7.5	3.6	3.6	0	191360	0	2531100	349550	543660	0	0	0	2266900	0	0
REV__CON__P35527	REV__CON__P35527		1	1	1	62.129	0	0	0	0	0	0	0	0	0	0	0	0	0	0	0	0	0	0	NaN	NaN	NaN	NaN	NaN	NaN	0	0	0	0	0	0
REV__CON__Q9D312	REV__CON__Q9D312		1	1	1	49.034	1	1	1	1	1	1	1	1	1	1	1	1	0	0	0	0	0	0	NaN	NaN	NaN	NaN	NaN	NaN	0	0	0	0	0	0
REV__O94742	REV__O94742	sp|O94742|SEM1_YEAST 26S proteasome complex subunit SEM1 OS=Saccharomyces cerevisiae (strain ATCC 204508 / S288c) OX=559292 GN=SEM1 PE=1 SV=1	1	1	1	10.386	0	0	0	1	0	0	0	0	0	1	0	0	0	0	0	0	0	0	NaN	NaN	NaN	NaN	NaN	NaN	0	0	0	0	0	0
REV__P07342	REV__P07342	sp|P07342|ILVB_YEAST Acetolactate synthase catalytic subunit, mitochondrial OS=Saccharomyces cerevisiae (strain ATCC 204508 / S288c) OX=559292 GN=ILV2 PE=1 SV=1	1	1	1	74.936	1	1	1	0	1	1	1	1	1	0	1	1	0	0	0	0	0	0	NaN	NaN	NaN	NaN	NaN	NaN	0	0	0	0	0	0
REV__P08566	REV__P08566	sp|P08566|ARO1_YEAST Pentafunctional AROM polypeptide OS=Saccharomyces cerevisiae (strain ATCC 204508 / S288c) OX=559292 GN=ARO1 PE=1 SV=1	1	1	1	174.75	1	1	1	0	0	1	1	1	1	0	0	1	0	0	0	0	0	0	NaN	NaN	NaN	NaN	NaN	NaN	0	0	0	0	0	0
REV__P0CE00;REV__P0CD99	REV__P0CE00;REV__P0CD99	sp|P0CE00|MPH3_YEAST Alpha-glucosides permease MPH3 OS=Saccharomyces cerevisiae (strain ATCC 204508 / S288c) OX=559292 GN=MPH3 PE=1 SV=1;sp|P0CD99|MPH2_YEAST Alpha-glucosides permease MPH2 OS=Saccharomyces cerevisiae (strain ATCC 204508 / S288c) OX=559292	1;1	1;1	2	67.256	1	1	1	1	1	1	1	1	1	1	1	1	0	0	0	0	0	0	NaN	NaN	NaN	NaN	NaN	NaN	0	0	0	0	0	0
REV__P10834	REV__P10834	sp|P10834|PET54_YEAST Protein PET54 OS=Saccharomyces cerevisiae (strain ATCC 204508 / S288c) OX=559292 GN=PET54 PE=1 SV=1	1	1	1	34.637	1	1	1	1	1	1	1	1	1	1	1	1	0	0	0	0	0	0	NaN	NaN	NaN	NaN	NaN	NaN	0	0	0	0	0	0
REV__P22543	REV__P22543	sp|P22543|VPS34_YEAST Phosphatidylinositol 3-kinase VPS34 OS=Saccharomyces cerevisiae (strain ATCC 204508 / S288c) OX=559292 GN=VPS34 PE=1 SV=1	1	1	1	100.92	1	1	1	1	1	1	1	1	1	1	1	1	0	0	0	0	0	0	NaN	NaN	NaN	NaN	NaN	NaN	0	0	0	0	0	0
REV__P23285	REV__P23285	sp|P23285|CYPB_YEAST Peptidyl-prolyl cis-trans isomerase B OS=Saccharomyces cerevisiae (strain ATCC 204508 / S288c) OX=559292 GN=CPR2 PE=1 SV=1	1	1	1	22.769	1	1	1	1	1	1	1	1	1	1	1	1	0	0	0	0	0	0	NaN	NaN	NaN	NaN	NaN	NaN	0	0	0	0	0	0
REV__P25365	REV__P25365	sp|P25365|SED4_YEAST Putative guanine nucleotide-exchange factor SED4 OS=Saccharomyces cerevisiae (strain ATCC 204508 / S288c) OX=559292 GN=SED4 PE=1 SV=1	1	1	1	114.08	1	1	1	1	1	1	1	1	1	1	1	1	0	0	0	0	0	0	NaN	NaN	NaN	NaN	NaN	NaN	0	0	0	0	0	0
REV__P28006	REV__P28006	sp|P28006|GAC1_YEAST Serine/threonine-protein phosphatase 1 regulatory subunit GAC1 OS=Saccharomyces cerevisiae (strain ATCC 204508 / S288c) OX=559292 GN=GAC1 PE=1 SV=2	2	2	1	88.532	2	1	1	1	1	1	2	1	1	1	1	1	0	0	0	0	0	0	NaN	NaN	NaN	NaN	NaN	NaN	0	0	0	0	0	0
REV__P32354	REV__P32354	sp|P32354|MCM10_YEAST Minichromosome maintenance protein 10 OS=Saccharomyces cerevisiae (strain ATCC 204508 / S288c) OX=559292 GN=MCM10 PE=1 SV=2	1	1	1	65.814	0	0	0	0	1	1	0	0	0	0	1	1	0	0	0	0	0	0	NaN	NaN	NaN	NaN	NaN	NaN	0	0	0	0	0	0
REV__P32528	REV__P32528	sp|P32528|DUR1_YEAST Urea amidolyase OS=Saccharomyces cerevisiae (strain ATCC 204508 / S288c) OX=559292 GN=DUR1,2 PE=1 SV=2	1	1	1	201.83	1	1	1	1	1	1	1	1	1	1	1	1	0	0	0	0	0	0	NaN	NaN	NaN	NaN	NaN	NaN	0	0	0	0	0	0
REV__P33324	REV__P33324	sp|P33324|YKJ1_YEAST CRAL-TRIO domain-containing protein YKL091C OS=Saccharomyces cerevisiae (strain ATCC 204508 / S288c) OX=559292 GN=YKL091C PE=1 SV=2	1	1	1	36.073	1	1	1	1	1	1	1	1	1	1	1	1	0	0	0	0	0	0	NaN	NaN	NaN	NaN	NaN	NaN	0	0	0	0	0	0
REV__P33416	REV__P33416	sp|P33416|HSP78_YEAST Heat shock protein 78, mitochondrial OS=Saccharomyces cerevisiae (strain ATCC 204508 / S288c) OX=559292 GN=HSP78 PE=1 SV=2	1	1	1	91.335	1	1	1	1	1	1	1	1	1	1	1	1	0	0	0	0	0	0	NaN	NaN	NaN	NaN	NaN	NaN	0	0	0	0	0	0
REV__P34225	REV__P34225	sp|P34225|YEL1_YEAST Guanine-nucleotide exchange factor YEL1 OS=Saccharomyces cerevisiae (strain ATCC 204508 / S288c) OX=559292 GN=YEL1 PE=1 SV=1	2	2	1	78.767	2	2	1	0	1	2	2	2	1	0	1	2	0	0	0	0	0	0	NaN	NaN	NaN	NaN	NaN	NaN	0	0	0	0	0	0
REV__P36016	REV__P36016	sp|P36016|LHS1_YEAST Heat shock protein 70 homolog LHS1 OS=Saccharomyces cerevisiae (strain ATCC 204508 / S288c) OX=559292 GN=LHS1 PE=1 SV=1	1	1	1	99.57	1	1	1	1	1	1	1	1	1	1	1	1	0	0	0	0	0	0	NaN	NaN	NaN	NaN	NaN	NaN	0	0	0	0	0	0
REV__P36115	REV__P36115	sp|P36115|IRS4_YEAST Increased rDNA silencing protein 4 OS=Saccharomyces cerevisiae (strain ATCC 204508 / S288c) OX=559292 GN=IRS4 PE=1 SV=1	1	1	1	68.879	1	1	1	1	0	1	1	1	1	1	0	1	0	0	0	0	0	0	NaN	NaN	NaN	NaN	NaN	NaN	0	0	0	0	0	0
REV__P36528	REV__P36528	sp|P36528|RM17_YEAST 54S ribosomal protein L17, mitochondrial OS=Saccharomyces cerevisiae (strain ATCC 204508 / S288c) OX=559292 GN=MRPL17 PE=1 SV=2	1	1	1	32.212	1	1	1	0	0	1	1	1	1	0	0	1	0	0	0	0	0	0	NaN	NaN	NaN	NaN	NaN	NaN	0	0	0	0	0	0
REV__P37370	REV__P37370	sp|P37370|VRP1_YEAST Verprolin OS=Saccharomyces cerevisiae (strain ATCC 204508 / S288c) OX=559292 GN=VRP1 PE=1 SV=2	1	1	1	82.593	1	1	1	1	1	1	1	1	1	1	1	1	0	0	0	0	0	0	NaN	NaN	NaN	NaN	NaN	NaN	0	0	0	0	0	0
REV__P37898	REV__P37898	sp|P37898|AAP1_YEAST Alanine/arginine aminopeptidase OS=Saccharomyces cerevisiae (strain ATCC 204508 / S288c) OX=559292 GN=AAP1 PE=1 SV=2	1	1	1	97.661	1	1	1	1	0	1	1	1	1	1	0	1	0	0	0	0	0	0	NaN	NaN	NaN	NaN	NaN	NaN	0	0	0	0	0	0
REV__P38257	REV__P38257	sp|P38257|MMS4_YEAST Crossover junction endonuclease MMS4 OS=Saccharomyces cerevisiae (strain ATCC 204508 / S288c) OX=559292 GN=MMS4 PE=1 SV=2	1	1	1	78.763	0	0	1	0	1	1	0	0	1	0	1	1	0	0	0	0	0	0	NaN	NaN	NaN	NaN	NaN	NaN	0	0	0	0	0	0
REV__P38707	REV__P38707	sp|P38707|SYNC_YEAST Asparagine--tRNA ligase, cytoplasmic OS=Saccharomyces cerevisiae (strain ATCC 204508 / S288c) OX=559292 GN=DED81 PE=1 SV=1	1	1	1	62.206	1	1	1	1	1	1	1	1	1	1	1	1	0	0	0	0	0	0	NaN	NaN	NaN	NaN	NaN	NaN	0	0	0	0	0	0
REV__P38799	REV__P38799	sp|P38799|YHN8_YEAST Uncharacterized protein YHR078W OS=Saccharomyces cerevisiae (strain ATCC 204508 / S288c) OX=559292 GN=YHR078W PE=4 SV=1	1	1	1	63.33	1	1	0	0	0	0	1	1	0	0	0	0	0	0	0	0	0	0	NaN	NaN	NaN	NaN	NaN	NaN	0	0	0	0	0	0
REV__P39010	REV__P39010	sp|P39010|AKR1_YEAST Palmitoyltransferase AKR1 OS=Saccharomyces cerevisiae (strain ATCC 204508 / S288c) OX=559292 GN=AKR1 PE=1 SV=1	1	1	1	85.839	1	1	0	0	0	0	1	1	0	0	0	0	0	0	0	0	0	0	NaN	NaN	NaN	NaN	NaN	NaN	0	0	0	0	0	0
REV__P39518	REV__P39518	sp|P39518|LCF2_YEAST Long-chain-fatty-acid--CoA ligase 2 OS=Saccharomyces cerevisiae (strain ATCC 204508 / S288c) OX=559292 GN=FAA2 PE=1 SV=1	1	1	1	83.437	1	1	1	1	1	1	1	1	1	1	1	1	0	0	0	0	0	0	NaN	NaN	NaN	NaN	NaN	NaN	0	0	0	0	0	0
REV__P39966;REV__P34221	REV__P39966;REV__P34221	sp|P39966|PP2C2_YEAST Protein phosphatase 2C homolog 2 OS=Saccharomyces cerevisiae (strain ATCC 204508 / S288c) OX=559292 GN=PTC2 PE=1 SV=1;sp|P34221|PP2C3_YEAST Protein phosphatase 2C homolog 3 OS=Saccharomyces cerevisiae (strain ATCC 204508 / S288c) OX=5	2;1	2;1	2	50.388	2	2	2	1	1	2	2	2	2	1	1	2	0	0	0	0	0	0	NaN	NaN	NaN	NaN	NaN	NaN	0	0	0	0	0	0
REV__P40825	REV__P40825	sp|P40825|SYA_YEAST Alanine--tRNA ligase, mitochondrial OS=Saccharomyces cerevisiae (strain ATCC 204508 / S288c) OX=559292 GN=ALA1 PE=1 SV=3	2	2	1	110.06	2	2	2	2	1	2	2	2	2	2	1	2	0	0	0	0	0	0	NaN	NaN	NaN	NaN	NaN	NaN	0	0	0	0	0	0
REV__P53200	REV__P53200	sp|P53200|EFM5_YEAST Protein-lysine N-methyltransferase EFM5 OS=Saccharomyces cerevisiae (strain ATCC 204508 / S288c) OX=559292 GN=EFM5 PE=1 SV=2	1	1	1	28.582	1	1	1	1	1	1	1	1	1	1	1	1	0	0	0	0	0	0	NaN	NaN	NaN	NaN	NaN	NaN	0	0	0	0	0	0
REV__P53745	REV__P53745	sp|P53745|MNT4_YEAST Probable alpha-1,3-mannosyltransferase MNT4 OS=Saccharomyces cerevisiae (strain ATCC 204508 / S288c) OX=559292 GN=MNT4 PE=3 SV=1	1	1	1	68.081	1	1	1	1	1	1	1	1	1	1	1	1	0	0	0	0	0	0	NaN	NaN	NaN	NaN	NaN	NaN	0	0	0	0	0	0
REV__P53969	REV__P53969	sp|P53969|SAM50_YEAST Sorting assembly machinery 50 kDa subunit OS=Saccharomyces cerevisiae (strain ATCC 204508 / S288c) OX=559292 GN=SAM50 PE=1 SV=1	1	1	1	54.405	1	1	1	1	1	1	1	1	1	1	1	1	0	0	0	0	0	0	NaN	NaN	NaN	NaN	NaN	NaN	0	0	0	0	0	0
REV__Q03262	REV__Q03262	sp|Q03262|PGM3_YEAST Phosphoribomutase OS=Saccharomyces cerevisiae (strain ATCC 204508 / S288c) OX=559292 GN=PRM15 PE=1 SV=1	1	1	1	71.068	1	1	1	1	0	0	1	1	1	1	0	0	0	0	0	0	0	0	NaN	NaN	NaN	NaN	NaN	NaN	0	0	0	0	0	0
REV__Q03280	REV__Q03280	sp|Q03280|TOM1_YEAST E3 ubiquitin-protein ligase TOM1 OS=Saccharomyces cerevisiae (strain ATCC 204508 / S288c) OX=559292 GN=TOM1 PE=1 SV=1	1	1	1	374.18	1	1	1	1	1	1	1	1	1	1	1	1	0	0	0	0	0	0	NaN	NaN	NaN	NaN	NaN	NaN	0	0	0	0	0	0
REV__Q03758	REV__Q03758	sp|Q03758|BUL2_YEAST Ubiquitin ligase-binding protein BUL2 OS=Saccharomyces cerevisiae (strain ATCC 204508 / S288c) OX=559292 GN=BUL2 PE=1 SV=1	1	1	1	104.79	0	0	0	0	1	0	0	0	0	0	1	0	0	0	0	0	0	0	NaN	NaN	NaN	NaN	NaN	NaN	0	0	0	0	0	0
REV__Q04304	REV__Q04304	sp|Q04304|YMY0_YEAST UPF0659 protein YMR090W OS=Saccharomyces cerevisiae (strain ATCC 204508 / S288c) OX=559292 GN=YMR090W PE=1 SV=1	1	1	1	24.882	0	0	0	0	1	0	0	0	0	0	1	0	0	0	0	0	0	0	NaN	NaN	NaN	NaN	NaN	NaN	0	0	0	0	0	0
REV__Q04693	REV__Q04693	sp|Q04693|RSE1_YEAST Pre-mRNA-splicing factor RSE1 OS=Saccharomyces cerevisiae (strain ATCC 204508 / S288c) OX=559292 GN=RSE1 PE=1 SV=1	1	1	1	153.78	1	1	1	1	0	1	1	1	1	1	0	1	0	0	0	0	0	0	NaN	NaN	NaN	NaN	NaN	NaN	0	0	0	0	0	0
REV__Q04781	REV__Q04781	sp|Q04781|LTN1_YEAST E3 ubiquitin-protein ligase listerin OS=Saccharomyces cerevisiae (strain ATCC 204508 / S288c) OX=559292 GN=RKR1 PE=1 SV=1	2	2	1	180.18	1	1	1	1	1	1	1	1	1	1	1	1	0	0	0	0	0	0	NaN	NaN	NaN	NaN	NaN	NaN	0	0	0	0	0	0
REV__Q06505	REV__Q06505	sp|Q06505|IWS1_YEAST Transcription factor SPN1 OS=Saccharomyces cerevisiae (strain ATCC 204508 / S288c) OX=559292 GN=SPN1 PE=1 SV=1	1	1	1	46.082	1	1	1	0	1	1	1	1	1	0	1	1	0	0	0	0	0	0	NaN	NaN	NaN	NaN	NaN	NaN	0	0	0	0	0	0
REV__Q06833	REV__Q06833	sp|Q06833|NVJ2_YEAST Nucleus-vacuole junction protein 2 OS=Saccharomyces cerevisiae (strain ATCC 204508 / S288c) OX=559292 GN=NVJ2 PE=1 SV=1	1	1	1	87.323	0	0	0	0	0	0	0	0	0	0	0	0	0	0	0	0	0	0	NaN	NaN	NaN	NaN	NaN	NaN	0	0	0	0	0	0
REV__Q08144	REV__Q08144	sp|Q08144|TLG2_YEAST t-SNARE affecting a late Golgi compartment protein 2 OS=Saccharomyces cerevisiae (strain ATCC 204508 / S288c) OX=559292 GN=TLG2 PE=1 SV=1	1	1	1	45.875	0	1	1	0	0	1	0	1	1	0	0	1	0	0	0	0	0	0	NaN	NaN	NaN	NaN	NaN	NaN	0	0	0	0	0	0
REV__Q08281	REV__Q08281	sp|Q08281|RTC1_YEAST Restriction of telomere capping protein 1 OS=Saccharomyces cerevisiae (strain ATCC 204508 / S288c) OX=559292 GN=RTC1 PE=1 SV=2	1	1	1	149.34	1	1	1	1	1	1	1	1	1	1	1	1	0	0	0	0	0	0	NaN	NaN	NaN	NaN	NaN	NaN	0	0	0	0	0	0
REV__Q08562	REV__Q08562	sp|Q08562|ULS1_YEAST ATP-dependent helicase ULS1 OS=Saccharomyces cerevisiae (strain ATCC 204508 / S288c) OX=559292 GN=ULS1 PE=1 SV=1	1	1	1	184.4	0	0	0	0	0	0	0	0	0	0	0	0	0	0	0	0	0	0	NaN	NaN	NaN	NaN	NaN	NaN	0	0	0	0	0	0
REV__Q08887	REV__Q08887	sp|Q08887|NDD1_YEAST Nuclear division defective protein 1 OS=Saccharomyces cerevisiae (strain ATCC 204508 / S288c) OX=559292 GN=NDD1 PE=1 SV=1	1	1	1	60.522	1	1	1	1	1	1	1	1	1	1	1	1	0	0	0	0	0	0	NaN	NaN	NaN	NaN	NaN	NaN	0	0	0	0	0	0
REV__Q12021	REV__Q12021	sp|Q12021|RAD28_YEAST Radiation-sensitive protein 28 OS=Saccharomyces cerevisiae (strain ATCC 204508 / S288c) OX=559292 GN=RAD28 PE=1 SV=1	1	1	1	58.23	1	1	1	1	1	1	1	1	1	1	1	1	0	0	0	0	0	0	NaN	NaN	NaN	NaN	NaN	NaN	0	0	0	0	0	0
REV__Q12059	REV__Q12059	sp|Q12059|ULA1_YEAST NEDD8-activating enzyme E1 regulatory subunit OS=Saccharomyces cerevisiae (strain ATCC 204508 / S288c) OX=559292 GN=ULA1 PE=1 SV=1	1	1	1	52.852	1	1	1	1	1	1	1	1	1	1	1	1	0	0	0	0	0	0	NaN	NaN	NaN	NaN	NaN	NaN	0	0	0	0	0	0
REV__Q12107	REV__Q12107	sp|Q12107|APC9_YEAST Anaphase-promoting complex subunit 9 OS=Saccharomyces cerevisiae (strain ATCC 204508 / S288c) OX=559292 GN=APC9 PE=1 SV=1	1	1	1	30.856	1	1	1	0	0	1	1	1	1	0	0	1	0	0	0	0	0	0	NaN	NaN	NaN	NaN	NaN	NaN	0	0	0	0	0	0
REV__Q12285	REV__Q12285	sp|Q12285|MDY2_YEAST Ubiquitin-like protein MDY2 OS=Saccharomyces cerevisiae (strain ATCC 204508 / S288c) OX=559292 GN=MDY2 PE=1 SV=1	1	1	1	23.732	1	1	0	1	1	1	1	1	0	1	1	1	0	0	0	0	0	0	NaN	NaN	NaN	NaN	NaN	NaN	0	0	0	0	0	0
REV__Q12511	REV__Q12511	sp|Q12511|PDP1_YEAST [Pyruvate dehydrogenase [acetyl-transferring]]-phosphatase 1, mitochondrial OS=Saccharomyces cerevisiae (strain ATCC 204508 / S288c) OX=559292 GN=PTC5 PE=1 SV=1	1	1	1	63.668	1	1	1	1	0	1	1	1	1	1	0	1	0	0	0	0	0	0	NaN	NaN	NaN	NaN	NaN	NaN	0	0	0	0	0	0
REV__Q12680	REV__Q12680	sp|Q12680|GLT1_YEAST Glutamate synthase [NADH] OS=Saccharomyces cerevisiae (strain ATCC 204508 / S288c) OX=559292 GN=GLT1 PE=1 SV=2	1	1	1	238.1	1	1	0	0	0	0	1	1	0	0	0	0	0	0	0	0	0	0	NaN	NaN	NaN	NaN	NaN	NaN	0	0	0	0	0	0

## Sheet: Fig 5A Mrx4_MBS vs Mrx4_DMSO
Protein IDs	Majority protein IDs	Fasta headers	Peptide counts (all)	Peptide counts (unique)	Number of proteins	Mol. weight [kDa]	Peptides WT_DMSO_1	Peptides WT_DMSO_2	Peptides WT_DMSO_3	Peptides WT_MBS_1	Peptides WT_MBS_2	Peptides WT_MBS_3	Unique peptides WT_DMSO_1	Unique peptides WT_DMSO_2	Unique peptides WT_DMSO_3	Unique peptides WT_MBS_1	Unique peptides WT_MBS_2	Unique peptides WT_MBS_3	Sequence coverage WT_DMSO_1 [%]	Sequence coverage WT_DMSO_2 [%]	Sequence coverage WT_DMSO_3 [%]	Sequence coverage WT_MBS_1 [%]	Sequence coverage WT_MBS_2 [%]	Sequence coverage WT_MBS_3 [%]	iBAQ WT_DMSO_1	iBAQ WT_DMSO_2	iBAQ WT_DMSO_3	iBAQ WT_MBS_1	iBAQ WT_MBS_2	iBAQ WT_MBS_3
CON__ENSEMBL:ENSBTAP00000024146	CON__ENSEMBL:ENSBTAP00000024146		6	6	1	164.34	0	0	0	0	0	0	0	0	0	0	0	0	0	0	0	0	0	0	0	0	0	0	0	0
CON__ENSEMBL:ENSBTAP00000025008	CON__ENSEMBL:ENSBTAP00000025008		1	1	1	59.299	0	0	0	0	0	0	0	0	0	0	0	0	0	0	0	0	0	0	0	0	0	0	0	0
CON__ENSEMBL:ENSBTAP00000032840	CON__ENSEMBL:ENSBTAP00000032840		2	2	1	92.273	0	0	0	0	0	0	0	0	0	0	0	0	0	0	0	0	0	0	0	0	0	0	0	0
CON__ENSEMBL:ENSP00000377550	CON__ENSEMBL:ENSP00000377550		10	0	1	45.771	3	3	5	4	4	3	0	0	0	0	0	0	7.1	7.1	7.1	7.1	7.1	4.5	0	0	0	0	0	0
CON__P00761	CON__P00761		6	6	1	24.409	5	5	5	5	5	5	5	5	5	5	5	5	25.1	25.1	25.1	25.1	25.1	25.1	3100700000	1333900000	1913100000	2733700000	2831500000	4239700000
CON__P02070;CON__Q3SX09	CON__P02070;CON__Q3SX09	;	2;2	2;2	2	15.954	0	0	0	0	0	0	0	0	0	0	0	0	0	0	0	0	0	0	0	0	0	0	0	0
CON__P02533;CON__A2A4G1;CON__P19001;CON__Q61782;CON__P05784;CON__P35900;CON__Q9D312;CON__O76014;CON__Q7Z3Y9;CON__O76013;CON__O76015;CON__A2AB72;CON__Q497I4;CON__Q8N1A0;CON__Q92764;CON__A2A5Y0;CON__Q14525;CON__REFSEQ:XP_986630	CON__P02533		24;7;5;3;2;2;2;1;1;1;1;1;1;1;1;1;1;1	5;0;0;1;0;0;0;0;0;0;0;0;0;0;0;0;0;0	18	51.621	13	16	15	14	15	13	1	3	1	1	2	1	27.5	33.1	27.1	27.1	32.2	25.6	19996000	7821700	40404000	41409000	38359000	41317000
CON__P02538;CON__Q8VED5;CON__O95678;CON__P05787;CON__Q9DCV7;CON__Q3KNV1;CON__P08729;CON__H-INV:HIT000292931;CON__Q9H552	CON__P02538		30;11;11;10;5;5;5;4;4	2;0;0;0;0;0;0;0;0	9	60.044	18	18	23	20	23	19	0	0	0	0	1	1	25.5	26.8	30.7	28	31.2	27.8	0	89330	747210	810960	1013600	1920500
CON__P02662	CON__P02662		11	11	1	22.975	8	6	9	7	8	8	8	6	9	7	8	8	41.2	33.7	43.2	40.2	41.2	42.2	522660000	181900000	1021400000	406090000	390130000	658750000
CON__P02663	CON__P02663		5	5	1	24.348	4	4	4	4	4	4	4	4	4	4	4	4	18.4	18.4	18.4	18.4	18.4	18.4	288680000	66311000	303870000	269240000	201140000	368410000
CON__P02666	CON__P02666		6	6	1	23.583	4	5	6	4	6	5	4	5	6	4	6	5	19.1	26.8	26.8	23.4	26.8	26.8	502180000	105040000	367420000	675060000	234570000	390020000
CON__P02668	CON__P02668		4	4	1	18.974	3	2	3	3	3	3	3	2	3	3	3	3	23.7	17.8	23.7	23.7	23.7	23.7	8592200	771600	33265000	6703500	13875000	26819000
CON__P02672	CON__P02672		9	9	1	67.011	0	0	0	0	0	0	0	0	0	0	0	0	0	0	0	0	0	0	0	0	0	0	0	0
CON__P02676	CON__P02676		9	9	1	56.44	0	0	0	0	0	0	0	0	0	0	0	0	0	0	0	0	0	0	0	0	0	0	0	0
CON__P02754	CON__P02754		9	9	1	18.281	8	8	9	7	8	6	8	8	9	7	8	6	41.4	41.4	57.4	39.5	41.4	39.5	125600000	35866000	142680000	181390000	123290000	139550000
CON__P02768-1	CON__P02768-1		9	5	1	69.366	5	5	5	7	7	6	2	2	2	3	3	2	8.4	9.2	6.9	10.8	10.8	9.2	439480	351640	1347100	1520300	1183100	1229100
CON__P02769	CON__P02769		10	6	1	69.293	5	6	5	7	6	6	2	3	2	3	2	2	7.1	9.6	7.1	9.6	8.2	8.2	6417200	2159200	5606700	7762300	6872000	20041000
CON__P04259	CON__P04259		30	1	1	59.998	20	18	25	22	24	19	1	1	1	1	1	1	30.3	26.8	34.2	31.6	33	27.8	8746700	2641400	18820000	21319000	11360000	17868000
CON__P04264	CON__P04264		50	33	1	66.017	31	30	35	33	34	29	20	20	20	20	21	17	44.9	41.6	43.3	42.5	43.9	38	644730000	307670000	1104900000	1371100000	1083100000	1079900000
CON__P07477	CON__P07477		1	1	1	26.558	1	1	1	1	1	1	1	1	1	1	1	1	8.1	8.1	8.1	8.1	8.1	8.1	24741000	5384700	18067000	26276000	17608000	39438000
CON__P08779;CON__Q9Z2K1;CON__Q3ZAW8	CON__P08779		24;9;9	13;3;3	3	51.267	10	12	13	10	14	10	3	4	5	3	7	4	19	22.8	22.8	19.2	30.7	16.9	545750	383970	1910600	2894200	2243000	6129300
CON__P12035;CON__Q01546	CON__P12035;CON__Q01546	;	15;11	1;0	2	64.503	9	9	10	10	12	8	0	0	0	0	0	0	7.3	7.5	7.9	8.6	10.2	6.8	0	0	0	507220	586620	0
CON__P13645;CON__P02535-1;CON__Q7Z3Y7;CON__Q148H6;CON__Q7Z3Z0;CON__Q7Z3Y8;CON__Q2M2I5	CON__P13645		38;9;4;3;2;2;2	32;5;2;1;1;1;0	7	59.51	28	28	32	29	30	29	24	24	27	24	25	25	44.2	42	48.1	40.3	48.1	46.9	404020000	195780000	603740000	750930000	889150000	862670000
CON__P13646-1	CON__P13646-1		10	1	1	49.586	2	2	4	3	3	2	0	0	0	0	0	0	5	5	5	5	5	2.6	0	0	0	0	0	0
CON__P13647	CON__P13647		32	6	1	62.378	21	21	24	22	24	23	3	3	3	3	3	3	31.4	32.7	33.7	32.4	33.9	34.1	39349000	17251000	66954000	89726000	88316000	91998000
CON__P19013	CON__P19013		10	5	1	63.91	2	2	2	3	3	2	0	0	0	0	0	0	2.7	2.7	2.7	4.4	4.4	2.7	0	0	0	0	0	0
CON__P20930	CON__P20930		3	3	1	435.16	0	0	0	0	0	0	0	0	0	0	0	0	0	0	0	0	0	0	0	0	0	0	0	0
CON__P35527	CON__P35527		39	38	1	62.129	23	24	24	25	26	21	22	23	23	24	25	21	42.2	44.9	42.4	49	51.2	43.5	308560000	90953000	473130000	829380000	464330000	377040000
CON__P35908v2;CON__P35908	CON__P35908v2;CON__P35908	;	48;47	31;30	2	65.432	29	34	35	31	39	34	17	21	21	20	25	23	41.2	56.8	46.6	44.1	62.3	56.3	166930000	86340000	250790000	316100000	377900000	304760000
CON__Q04695;CON__Q9C075;CON__Q99PS0	CON__Q04695		21;1;1	3;0;0	3	48.105	10	11	13	12	12	10	0	0	0	0	0	0	21.3	24.3	26.9	26.6	26.6	20.1	1194300	184830	974040	943480	2642000	4084000
CON__Q14532;CON__Q9UE12;CON__Q15323;CON__Q6NTB9;CON__O76009	CON__Q14532		5;2;2;1;1	4;1;1;1;1	5	50.319	2	3	3	3	2	2	1	2	2	2	1	1	3.6	5.1	6	5.1	3.6	3.1	748630	151500	1359300	2712600	507640	371480
CON__Q32MB2;CON__Q7RTS7	CON__Q32MB2;CON__Q7RTS7	;	5;4	0;0	2	58.923	3	3	3	3	3	2	0	0	0	0	0	0	3.9	3.9	3.9	5.4	5.4	3.5	944120	3378200	15007000	18001000	11411000	15557000
CON__Q5D862	CON__Q5D862		7	7	1	248.07	4	3	5	6	4	5	4	3	5	6	4	5	2.3	2	4.4	5.4	3.9	4.4	433060	98897	430240	954140	265540	907310
CON__Q6IFX2	CON__Q6IFX2		15	0	1	50.133	7	8	8	8	9	8	0	0	0	0	0	0	14.4	13.5	13.9	16.2	16.6	15.5	0	0	0	0	0	0
CON__Q9NSB2;CON__Q6ISB0	CON__Q9NSB2;CON__Q6ISB0	;	6;6	1;1	2	64.895	3	3	4	2	4	2	0	0	0	0	0	0	2.7	2.3	3.5	2.3	3.5	2.3	0	0	0	0	0	0
CON__Q6KB66-1;CON__Q0VBK2	CON__Q6KB66-1;CON__Q0VBK2	;	2;1	2;1	2	50.525	0	1	0	0	2	0	0	1	0	0	2	0	0	2.2	0	0	4.9	0	0	50295	0	0	295720	0
CON__Q8N1N4-2;CON__Q7RTT2	CON__Q8N1N4-2;CON__Q7RTT2	;	6;6	4;4	2	56.964	4	3	4	5	5	3	3	3	3	3	3	2	8.1	6.7	8.1	10	10	6	834290	577130	1906500	1364400	1372400	467190
CON__Q7Z794	CON__Q7Z794		18	10	1	61.802	7	9	10	5	6	5	2	3	3	0	3	1	10.7	14.9	14.9	6.7	10.4	6.4	944800	833350	1690800	369140	1320500	833890
CON__Q86YZ3	CON__Q86YZ3		16	16	1	282.39	8	6	13	13	11	12	8	6	13	13	11	12	10.4	7	15.8	16	14.9	14.3	404490	33186	209070	1259100	721340	1043100
CON__Q9NSB4	CON__Q9NSB4		4	4	1	56.682	0	0	0	0	0	0	0	0	0	0	0	0	0	0	0	0	0	0	0	0	0	0	0	0
CON__Q9R0H5	CON__Q9R0H5		5	0	1	57.382	3	4	3	3	3	2	0	0	0	0	0	0	4	6.3	4	5.5	5.5	3.6	0	271300	0	0	0	0
CON__Q9U6Y5	CON__Q9U6Y5		14	14	1	28.106	7	4	7	6	6	8	7	4	7	6	6	8	35.3	29.7	39.8	26.1	26.1	51.4	127720000	25888000	97479000	123220000	132520000	420320000
CON__Streptavidin	CON__Streptavidin		4	4	1	16.622	2	2	2	2	2	2	2	2	2	2	2	2	18.8	18.8	18.8	18.8	18.8	18.8	50873000	81223000	32360000	142480000	41572000	25272000
O13535;Q92393;P0C2I4;Q07793;Q99337;P0C2I5;P0C2I9;P0C2I3;P0C2I6;P0C2I2;P0C2J1;Q03434;P47098;Q12141;Q12414;P0C2I8;Q12316;Q12269;P47100;Q12088;Q04711;Q04670;Q03855;Q03619;Q03612;Q99231;P0C2J0;Q12193;P0CX67;Q12217;Q12441;P0CX75;P0CX58;Q04706;P0CX59;Q03856;P0CX60;P0CX65;P0CX66;P0CX68;P0CX70;P47099;P0CX69;Q6Q5H1;P0CX76;P0CX74;P0CX73;P0CX72;Q12085;P0CX57;P0CX71;Q12470;O74302;Q12485;Q12273;Q04214;Q12266;…	O13535;Q92393;P0C2I4;Q07793;Q99337;P0C2I5;P0C2I9;P0C2I3;P0C2I6;P0C2I2;P0C2J1;Q03434;P47098;Q12141;Q12414;P0C2I8;Q12316;Q12269;P47100;Q12088;Q04711;Q04670;Q03855;Q03619;Q03612;Q99231;P0C2J0;Q12193;P0CX67;Q12217;Q12441;P0CX75;P0CX58;Q04706;P0CX59;Q03856;P0CX60;P0CX65;P0CX66;P0CX68;P0CX70;P47099;P0CX69;Q6Q5H1;P0CX76;P0CX74;P0CX73;P0CX72;Q12085;P0CX57;P0CX71;Q12470;O74302;Q12485;Q12273;Q04214;Q12266;…	sp|O13535|YH11B_YEAST Transposon Ty1-H Gag-Pol polyprotein OS=Saccharomyces cerevisiae (strain ATCC 204508 / S288c) OX=559292 GN=TY1B-H PE=3 SV=1;sp|Q92393|YO12B_YEAST Transposon Ty1-OR Gag-Pol polyprotein OS=Saccharomyces cerevisiae (strain ATCC 204508 /	2;2;2;2;2;2;2;2;2;2;2;2;2;2;2;2;2;2;2;2;2;2;2;2;2;2;2;2;2;2;2;2;2;2;2;2;2;2;2;2;2;2;2;2;2;2;2;2;2;2;2;2;2;2;1;1;1;1;1;1;1	2;2;2;2;2;2;2;2;2;2;2;2;2;2;2;2;2;2;2;2;2;2;2;2;2;2;2;2;2;2;2;2;2;2;2;2;2;2;2;2;2;2;2;2;2;2;2;2;2;2;2;2;2;2;1;1;1;1;1;1;1	61	202.81	0	0	1	1	1	0	0	0	1	1	1	0	0	0	0.4	0.4	0.4	0	0	0	173980	183870	72559	0
P05745;O14455	P05745;O14455	sp|P05745|RL36A_YEAST 60S ribosomal protein L36-A OS=Saccharomyces cerevisiae (strain ATCC 204508 / S288c) OX=559292 GN=RPL36A PE=1 SV=3;sp|O14455|RL36B_YEAST 60S ribosomal protein L36-B OS=Saccharomyces cerevisiae (strain ATCC 204508 / S288c) OX=559292 GN	1;1	1;1	2	11.124	1	1	1	1	1	1	1	1	1	1	1	1	10	10	10	10	10	10	10417000	1894500	39640000	8543200	5476200	6387300
O74700	O74700	sp|O74700|TIM9_YEAST Mitochondrial import inner membrane translocase subunit TIM9 OS=Saccharomyces cerevisiae (strain ATCC 204508 / S288c) OX=559292 GN=TIM9 PE=1 SV=1	2	2	1	10.202	1	1	1	1	1	2	1	1	1	1	1	2	16.1	16.1	16.1	16.1	16.1	25.3	3901000	674130	5794200	4297300	6721400	19130000
P00044	P00044	sp|P00044|CYC1_YEAST Cytochrome c isoform 1 OS=Saccharomyces cerevisiae (strain ATCC 204508 / S288c) OX=559292 GN=CYC1 PE=1 SV=2	6	5	1	12.182	3	4	4	4	4	4	2	3	3	3	3	3	19.3	33.9	33.9	33.9	33.9	33.9	143420000	33410000	186400000	75824000	64853000	94139000
P00045	P00045	sp|P00045|CYC7_YEAST Cytochrome c isoform 2 OS=Saccharomyces cerevisiae (strain ATCC 204508 / S288c) OX=559292 GN=CYC7 PE=1 SV=1	2	1	1	12.532	1	2	1	1	2	1	0	1	0	0	1	0	9.7	19.5	9.7	9.7	19.5	9.7	0	974020	0	0	4731800	0
P00128	P00128	sp|P00128|QCR7_YEAST Cytochrome b-c1 complex subunit 7, mitochondrial OS=Saccharomyces cerevisiae (strain ATCC 204508 / S288c) OX=559292 GN=QCR7 PE=1 SV=2	7	7	1	14.565	5	3	4	4	4	5	5	3	4	4	4	5	48	29.9	34.6	34.6	42.5	47.2	24917000	6180300	32023000	20421000	27358000	67140000
P00175	P00175	sp|P00175|CYB2_YEAST Cytochrome b2, mitochondrial OS=Saccharomyces cerevisiae (strain ATCC 204508 / S288c) OX=559292 GN=CYB2 PE=1 SV=1	5	5	1	65.539	4	3	5	4	4	4	4	3	5	4	4	4	11.3	7.8	13.7	11.3	11.3	11.3	2867200	555140	839160	399500	396630	397440
P00330;P38113	P00330	sp|P00330|ADH1_YEAST Alcohol dehydrogenase 1 OS=Saccharomyces cerevisiae (strain ATCC 204508 / S288c) OX=559292 GN=ADH1 PE=1 SV=5	5;1	3;0	2	36.849	1	1	1	1	1	0	0	0	0	0	0	0	2.3	2.3	2.3	2.3	2.3	0	1078100	392340	1189400	779120	1137400	0
P00331	P00331	sp|P00331|ADH2_YEAST Alcohol dehydrogenase 2 OS=Saccharomyces cerevisiae (strain ATCC 204508 / S288c) OX=559292 GN=ADH2 PE=1 SV=3	3	1	1	36.731	1	2	1	2	2	0	0	1	0	1	1	0	2.3	4.9	2.3	4.9	4.9	0	0	131670	0	426570	390030	0
P00359;P00358	P00359	sp|P00359|G3P3_YEAST Glyceraldehyde-3-phosphate dehydrogenase 3 OS=Saccharomyces cerevisiae (strain ATCC 204508 / S288c) OX=559292 GN=TDH3 PE=1 SV=3	7;3	4;1	2	35.746	2	3	5	3	2	3	0	1	3	1	0	1	6.6	9.6	19	8.7	6.6	8.7	1934300	538350	2652300	2165900	2060200	3637200
P00401	P00401	sp|P00401|COX1_YEAST Cytochrome c oxidase subunit 1 OS=Saccharomyces cerevisiae (strain ATCC 204508 / S288c) OX=559292 GN=COX1 PE=1 SV=2	1	1	1	58.797	0	0	1	0	1	0	0	0	1	0	1	0	0	0	3.2	0	3.2	0	0	0	0	0	5180000	0
P00410	P00410	sp|P00410|COX2_YEAST Cytochrome c oxidase subunit 2 OS=Saccharomyces cerevisiae (strain ATCC 204508 / S288c) OX=559292 GN=COX2 PE=1 SV=1	3	3	1	28.567	3	3	3	3	2	3	3	3	3	3	2	3	18.7	18.7	18.7	18.7	10.8	18.7	5489900	1766900	10887000	2223800	4745600	5932300
P00424	P00424	sp|P00424|COX5A_YEAST Cytochrome c oxidase subunit 5A, mitochondrial OS=Saccharomyces cerevisiae (strain ATCC 204508 / S288c) OX=559292 GN=COX5A PE=1 SV=1	3	2	1	17.14	3	3	3	3	3	3	2	2	2	2	2	2	26.1	26.1	26.1	26.1	26.1	26.1	32037000	5251000	45481000	22022000	33589000	52003000
P00425	P00425	sp|P00425|COX5B_YEAST Cytochrome c oxidase subunit 5B, mitochondrial OS=Saccharomyces cerevisiae (strain ATCC 204508 / S288c) OX=559292 GN=COX5B PE=1 SV=3	2	1	1	17.197	1	1	2	1	1	2	0	0	1	0	0	1	9.3	9.3	15.9	9.3	9.3	15.9	0	0	2238300	0	0	2151600
P00427	P00427	sp|P00427|COX6_YEAST Cytochrome c oxidase subunit 6, mitochondrial OS=Saccharomyces cerevisiae (strain ATCC 204508 / S288c) OX=559292 GN=COX6 PE=1 SV=1	8	8	1	17.341	3	3	4	3	4	3	3	3	4	3	4	3	17.6	13.5	28.4	17.6	21.6	19.6	10077000	2123200	20339000	10983000	23090000	26788000
P00431	P00431	sp|P00431|CCPR_YEAST Cytochrome c peroxidase, mitochondrial OS=Saccharomyces cerevisiae (strain ATCC 204508 / S288c) OX=559292 GN=CCP1 PE=1 SV=2	1	1	1	40.352	0	0	0	0	0	0	0	0	0	0	0	0	0	0	0	0	0	0	0	0	0	0	0	0
P00447	P00447	sp|P00447|SODM_YEAST Superoxide dismutase [Mn], mitochondrial OS=Saccharomyces cerevisiae (strain ATCC 204508 / S288c) OX=559292 GN=SOD2 PE=1 SV=1	2	2	1	25.774	0	0	1	1	0	1	0	0	1	1	0	1	0	0	6	6	0	6	0	0	14780000	5941900	0	10408000
P00549;P52489	P00549	sp|P00549|KPYK1_YEAST Pyruvate kinase 1 OS=Saccharomyces cerevisiae (strain ATCC 204508 / S288c) OX=559292 GN=CDC19 PE=1 SV=2	8;1	8;1	2	54.544	3	2	5	1	3	3	3	2	5	1	3	3	7.4	4.4	12.4	2.6	7.4	7.4	1818300	81369	2681400	1178500	2252600	2515900
P00560	P00560	sp|P00560|PGK_YEAST Phosphoglycerate kinase OS=Saccharomyces cerevisiae (strain ATCC 204508 / S288c) OX=559292 GN=PGK1 PE=1 SV=2	8	8	1	44.738	3	0	5	2	5	3	3	0	5	2	5	3	6.5	0	13	4.1	13.7	7.5	670880	0	1628700	435300	2248000	2212800
P00830	P00830	sp|P00830|ATPB_YEAST ATP synthase subunit beta, mitochondrial OS=Saccharomyces cerevisiae (strain ATCC 204508 / S288c) OX=559292 GN=ATP2 PE=1 SV=2	25	25	1	54.793	16	18	21	14	20	19	16	18	21	14	20	19	41.5	47.7	57.3	36.2	54.2	46.6	65454000	23358000	185870000	87807000	143630000	176380000
P00854	P00854	sp|P00854|ATP6_YEAST ATP synthase subunit a OS=Saccharomyces cerevisiae (strain ATCC 204508 / S288c) OX=559292 GN=ATP6 PE=1 SV=2	1	1	1	29.099	1	1	1	1	1	1	1	1	1	1	1	1	2.7	2.7	2.7	2.7	2.7	2.7	10020000	3388200	8501300	9140800	13094000	11078000
P00890	P00890	sp|P00890|CISY1_YEAST Citrate synthase, mitochondrial OS=Saccharomyces cerevisiae (strain ATCC 204508 / S288c) OX=559292 GN=CIT1 PE=1 SV=2	16	16	1	53.359	13	15	13	12	15	13	13	15	13	12	15	13	30.3	35.1	29	26.9	35.7	29	40066000	11591000	73472000	35336000	52932000	71794000
P00925;P00924	P00925;P00924	sp|P00925|ENO2_YEAST Enolase 2 OS=Saccharomyces cerevisiae (strain ATCC 204508 / S288c) OX=559292 GN=ENO2 PE=1 SV=2;sp|P00924|ENO1_YEAST Enolase 1 OS=Saccharomyces cerevisiae (strain ATCC 204508 / S288c) OX=559292 GN=ENO1 PE=1 SV=3	3;2	3;2	2	46.914	1	2	1	0	2	1	1	2	1	0	2	1	2.3	5	2.3	0	5	2.3	1402900	101650	1595100	0	327880	2191300
P00927	P00927	sp|P00927|THDH_YEAST Threonine dehydratase, mitochondrial OS=Saccharomyces cerevisiae (strain ATCC 204508 / S288c) OX=559292 GN=ILV1 PE=1 SV=2	10	10	1	63.83	1	2	4	2	4	3	1	2	4	2	4	3	2.4	4.2	8.7	4.7	9	6.4	846520	299560	1800700	424600	1230800	1779200
P00942	P00942	sp|P00942|TPIS_YEAST Triosephosphate isomerase OS=Saccharomyces cerevisiae (strain ATCC 204508 / S288c) OX=559292 GN=TPI1 PE=1 SV=2	1	1	1	26.795	0	0	0	0	0	0	0	0	0	0	0	0	0	0	0	0	0	0	0	0	0	0	0	0
P00950	P00950	sp|P00950|PMG1_YEAST Phosphoglycerate mutase 1 OS=Saccharomyces cerevisiae (strain ATCC 204508 / S288c) OX=559292 GN=GPM1 PE=1 SV=3	3	3	1	27.608	0	0	0	0	0	0	0	0	0	0	0	0	0	0	0	0	0	0	0	0	0	0	0	0
P01097	P01097	sp|P01097|ATIF_YEAST ATPase inhibitor, mitochondrial OS=Saccharomyces cerevisiae (strain ATCC 204508 / S288c) OX=559292 GN=INH1 PE=1 SV=2	2	2	1	9.87	2	1	2	1	1	1	2	1	2	1	1	1	21.2	9.4	21.2	9.4	9.4	9.4	9328200	2277000	14438000	7434000	11335000	9869300
P01123	P01123	sp|P01123|YPT1_YEAST GTP-binding protein YPT1 OS=Saccharomyces cerevisiae (strain ATCC 204508 / S288c) OX=559292 GN=YPT1 PE=1 SV=2	2	2	1	23.214	1	0	1	0	1	1	1	0	1	0	1	1	3.9	0	6.8	0	6.8	6.8	809660	0	712000	0	360250	735640
P02294;P02293	P02294;P02293	sp|P02294|H2B2_YEAST Histone H2B.2 OS=Saccharomyces cerevisiae (strain ATCC 204508 / S288c) OX=559292 GN=HTB2 PE=1 SV=2;sp|P02293|H2B1_YEAST Histone H2B.1 OS=Saccharomyces cerevisiae (strain ATCC 204508 / S288c) OX=559292 GN=HTB1 PE=1 SV=2	2;2	2;2	2	14.237	0	0	0	0	0	0	0	0	0	0	0	0	0	0	0	0	0	0	0	0	0	0	0	0
P02309	P02309	sp|P02309|H4_YEAST Histone H4 OS=Saccharomyces cerevisiae (strain ATCC 204508 / S288c) OX=559292 GN=HHF1 PE=1 SV=2	6	6	1	11.368	3	4	6	4	4	4	3	4	6	4	4	4	29.1	29.1	50.5	29.1	38.8	38.8	13545000	6505300	65716000	11334000	6698100	13768000
P02381	P02381	sp|P02381|RMAR_YEAST Ribosomal protein VAR1, mitochondrial OS=Saccharomyces cerevisiae (strain ATCC 204508 / S288c) OX=559292 GN=VAR1 PE=1 SV=3	6	6	1	47.123	5	2	3	1	2	1	5	2	3	1	2	1	13.8	7.3	9.3	2.5	5.3	2.5	2334600	252590	196060	313920	1179500	993930
P02406	P02406	sp|P02406|RL28_YEAST 60S ribosomal protein L28 OS=Saccharomyces cerevisiae (strain ATCC 204508 / S288c) OX=559292 GN=RPL28 PE=1 SV=3	2	2	1	16.721	2	2	2	2	2	2	2	2	2	2	2	2	16.1	16.1	16.1	16.1	16.1	16.1	11635000	2755700	17597000	7605000	6272400	9882900
P02992	P02992	sp|P02992|EFTU_YEAST Elongation factor Tu, mitochondrial OS=Saccharomyces cerevisiae (strain ATCC 204508 / S288c) OX=559292 GN=TUF1 PE=1 SV=1	11	11	1	47.972	4	4	9	4	5	5	4	4	9	4	5	5	14.2	14.2	30	14.2	18.3	16.7	1541000	646260	8967400	2535100	3478000	4627400
P02994	P02994	sp|P02994|EF1A_YEAST Elongation factor 1-alpha OS=Saccharomyces cerevisiae (strain ATCC 204508 / S288c) OX=559292 GN=TEF1 PE=1 SV=1	9	9	1	50.032	5	5	7	6	6	6	5	5	7	6	6	6	12.7	13.1	17.7	15.3	17	17.7	14932000	2828900	13972000	9597900	9876300	14771000
P03874	P03874	sp|P03874|CBP2_YEAST Cytochrome B pre-mRNA-processing protein 2 OS=Saccharomyces cerevisiae (strain ATCC 204508 / S288c) OX=559292 GN=CBP2 PE=1 SV=2	4	4	1	73.86	3	3	3	1	0	0	3	3	3	1	0	0	6	6	6	2.2	0	0	925870	237300	1093700	337200	0	0
P04037	P04037	sp|P04037|COX4_YEAST Cytochrome c oxidase subunit 4, mitochondrial OS=Saccharomyces cerevisiae (strain ATCC 204508 / S288c) OX=559292 GN=COX4 PE=1 SV=1	6	6	1	17.142	4	4	4	4	4	3	4	4	4	4	4	3	36.8	36.8	36.8	36.8	36.8	28.4	9071700	3989400	24012000	22276000	24647000	37270000
P04039	P04039	sp|P04039|COX8_YEAST Cytochrome c oxidase subunit 8, mitochondrial OS=Saccharomyces cerevisiae (strain ATCC 204508 / S288c) OX=559292 GN=COX8 PE=1 SV=2	1	1	1	8.9066	1	1	1	1	1	1	1	1	1	1	1	1	12.8	12.8	12.8	12.8	12.8	12.8	60148000	16588000	90384000	51083000	48219000	73269000
P04385;P13045	P04385	sp|P04385|GAL1_YEAST Galactokinase OS=Saccharomyces cerevisiae (strain ATCC 204508 / S288c) OX=559292 GN=GAL1 PE=1 SV=4	5;2	5;2	2	57.944	1	0	1	2	0	1	1	0	1	2	0	1	1.9	0	1.9	4.9	0	1.9	82233	0	85712	1276800	0	73702
P04397	P04397	sp|P04397|GAL10_YEAST Bifunctional protein GAL10 OS=Saccharomyces cerevisiae (strain ATCC 204508 / S288c) OX=559292 GN=GAL10 PE=1 SV=2	7	7	1	78.194	4	3	4	2	3	3	4	3	4	2	3	3	6.6	5	6.6	3.1	5	5	3137900	344230	1693200	937200	360580	845850
P04449	P04449	sp|P04449|RL24A_YEAST 60S ribosomal protein L24-A OS=Saccharomyces cerevisiae (strain ATCC 204508 / S288c) OX=559292 GN=RPL24A PE=1 SV=1	3	1	1	17.613	0	1	2	0	1	0	0	1	1	0	0	0	0	6.5	13.5	0	7.1	0	0	520290	12609000	0	1358500	0
P04456	P04456	sp|P04456|RL25_YEAST 60S ribosomal protein L25 OS=Saccharomyces cerevisiae (strain ATCC 204508 / S288c) OX=559292 GN=RPL25 PE=1 SV=4	1	1	1	15.757	0	0	1	0	0	0	0	0	1	0	0	0	0	0	9.2	0	0	0	0	0	2801900	0	0	0
P04650	P04650	sp|P04650|RL39_YEAST 60S ribosomal protein L39 OS=Saccharomyces cerevisiae (strain ATCC 204508 / S288c) OX=559292 GN=RPL39 PE=1 SV=3	2	2	1	6.3415	1	1	2	1	1	1	1	1	2	1	1	1	19.6	19.6	19.6	19.6	19.6	19.6	22973000	5828400	23042000	21809000	12622000	15241000
P04710	P04710	sp|P04710|ADT1_YEAST ADP,ATP carrier protein 1 OS=Saccharomyces cerevisiae (strain ATCC 204508 / S288c) OX=559292 GN=AAC1 PE=1 SV=1	3	2	1	34.12	2	2	3	1	3	3	2	1	2	1	2	2	5.8	7.1	9.7	2.6	9.7	9.7	3240900	478360	3240000	1639000	2753200	3712000
P04803	P04803	sp|P04803|SYWM_YEAST Tryptophan--tRNA ligase, mitochondrial OS=Saccharomyces cerevisiae (strain ATCC 204508 / S288c) OX=559292 GN=MSW1 PE=1 SV=2	3	3	1	43.015	0	0	0	0	0	1	0	0	0	0	0	1	0	0	0	0	0	4.7	0	0	0	0	0	607910
P04840	P04840	sp|P04840|VDAC1_YEAST Mitochondrial outer membrane protein porin 1 OS=Saccharomyces cerevisiae (strain ATCC 204508 / S288c) OX=559292 GN=POR1 PE=1 SV=4	16	16	1	30.428	9	10	13	9	12	11	9	10	13	9	12	11	36	42.8	54.1	35	48.1	48.4	299700000	69842000	392530000	309730000	356590000	526160000
P04912;P04911	P04912;P04911	sp|P04912|H2A2_YEAST Histone H2A.2 OS=Saccharomyces cerevisiae (strain ATCC 204508 / S288c) OX=559292 GN=HTA2 PE=1 SV=2;sp|P04911|H2A1_YEAST Histone H2A.1 OS=Saccharomyces cerevisiae (strain ATCC 204508 / S288c) OX=559292 GN=HTA1 PE=1 SV=2	2;2	1;1	2	13.989	0	1	1	0	1	0	0	1	1	0	1	0	0	6.8	6.8	0	6.8	0	0	1453800	50363000	0	2575000	0
P05030;P19657	P05030;P19657	sp|P05030|PMA1_YEAST Plasma membrane ATPase 1 OS=Saccharomyces cerevisiae (strain ATCC 204508 / S288c) OX=559292 GN=PMA1 PE=1 SV=2;sp|P19657|PMA2_YEAST Plasma membrane ATPase 2 OS=Saccharomyces cerevisiae (strain ATCC 204508 / S288c) OX=559292 GN=PMA2 PE=1	25;18	25;18	2	99.618	19	18	21	19	19	18	19	18	21	19	19	18	27.2	24.6	31	28.8	29.4	27.5	71201000	15269000	102460000	51085000	68868000	96133000
P05317	P05317	sp|P05317|RLA0_YEAST 60S acidic ribosomal protein P0 OS=Saccharomyces cerevisiae (strain ATCC 204508 / S288c) OX=559292 GN=RPP0 PE=1 SV=2	2	2	1	33.717	0	0	0	1	1	0	0	0	0	1	1	0	0	0	0	3.2	3.2	0	0	0	0	4022400	2397800	0
P05626	P05626	sp|P05626|ATPF_YEAST ATP synthase subunit 4, mitochondrial OS=Saccharomyces cerevisiae (strain ATCC 204508 / S288c) OX=559292 GN=ATP4 PE=1 SV=2	10	10	1	26.925	3	4	7	5	7	7	3	4	7	5	7	7	12.7	18.4	32.8	22.1	32.8	32	9014000	5371300	46872000	25409000	35039000	46477000
Q12213;P05737	Q12213;P05737	sp|Q12213|RL7B_YEAST 60S ribosomal protein L7-B OS=Saccharomyces cerevisiae (strain ATCC 204508 / S288c) OX=559292 GN=RPL7B PE=1 SV=3;sp|P05737|RL7A_YEAST 60S ribosomal protein L7-A OS=Saccharomyces cerevisiae (strain ATCC 204508 / S288c) OX=559292 GN=RPL7	4;4	4;4	2	27.696	1	1	1	1	1	1	1	1	1	1	1	1	2.9	2.9	2.9	2.9	2.9	2.9	1169000	354550	1798700	804340	793670	992020
P51401;P05738	P51401;P05738	sp|P51401|RL9B_YEAST 60S ribosomal protein L9-B OS=Saccharomyces cerevisiae (strain ATCC 204508 / S288c) OX=559292 GN=RPL9B PE=1 SV=1;sp|P05738|RL9A_YEAST 60S ribosomal protein L9-A OS=Saccharomyces cerevisiae (strain ATCC 204508 / S288c) OX=559292 GN=RPL9	1;1	1;1	2	21.657	0	0	1	0	0	0	0	0	1	0	0	0	0	0	6.3	0	0	0	0	0	2031100	0	0	0
Q02326;P05739	Q02326;P05739	sp|Q02326|RL6A_YEAST 60S ribosomal protein L6-A OS=Saccharomyces cerevisiae (strain ATCC 204508 / S288c) OX=559292 GN=RPL6A PE=1 SV=2;sp|P05739|RL6B_YEAST 60S ribosomal protein L6-B OS=Saccharomyces cerevisiae (strain ATCC 204508 / S288c) OX=559292 GN=RPL6	2;2	2;2	2	19.961	2	1	1	0	2	1	2	1	1	0	2	1	14.2	5.7	8.5	0	14.2	8.5	2229200	294850	7515000	0	1221800	1269500
P05740	P05740	sp|P05740|RL17A_YEAST 60S ribosomal protein L17-A OS=Saccharomyces cerevisiae (strain ATCC 204508 / S288c) OX=559292 GN=RPL17A PE=1 SV=4	2	1	1	20.549	0	1	1	1	1	0	0	1	1	0	1	0	0	5.4	5.4	3.8	5.4	0	0	269440	4227300	489290	1196900	0
P41056;P05744	P41056;P05744	sp|P41056|RL33B_YEAST 60S ribosomal protein L33-B OS=Saccharomyces cerevisiae (strain ATCC 204508 / S288c) OX=559292 GN=RPL33B PE=1 SV=2;sp|P05744|RL33A_YEAST 60S ribosomal protein L33-A OS=Saccharomyces cerevisiae (strain ATCC 204508 / S288c) OX=559292 GN	1;1	1;1	2	12.168	0	0	1	0	0	0	0	0	1	0	0	0	0	0	9.3	0	0	0	0	0	10737000	0	0	0
P05748;P54780	P05748;P54780	sp|P05748|RL15A_YEAST 60S ribosomal protein L15-A OS=Saccharomyces cerevisiae (strain ATCC 204508 / S288c) OX=559292 GN=RPL15A PE=1 SV=3;sp|P54780|RL15B_YEAST 60S ribosomal protein L15-B OS=Saccharomyces cerevisiae (strain ATCC 204508 / S288c) OX=559292 GN	6;5	6;5	2	24.422	5	5	5	2	2	2	5	5	5	2	2	2	24	24	24	10.8	13.7	9.3	30207000	5419600	26268000	3656400	6271000	9627900
P05750	P05750	sp|P05750|RS3_YEAST 40S ribosomal protein S3 OS=Saccharomyces cerevisiae (strain ATCC 204508 / S288c) OX=559292 GN=RPS3 PE=1 SV=5	3	3	1	26.502	0	0	0	0	1	1	0	0	0	0	1	1	0	0	0	0	4.2	2.9	0	0	0	0	297070	258360
P05756	P05756	sp|P05756|RS13_YEAST 40S ribosomal protein S13 OS=Saccharomyces cerevisiae (strain ATCC 204508 / S288c) OX=559292 GN=RPS13 PE=1 SV=3	3	3	1	17.029	1	2	3	1	1	1	1	2	3	1	1	1	4.6	12.6	20.5	4.6	4.6	4.6	2782400	1304200	18277000	1907000	1709200	3023200
P06105	P06105	sp|P06105|SC160_YEAST Protein SCP160 OS=Saccharomyces cerevisiae (strain ATCC 204508 / S288c) OX=559292 GN=SCP160 PE=1 SV=3	1	1	1	134.81	1	1	1	1	1	1	1	1	1	1	1	1	1.3	1.3	1.3	1.3	1.3	1.3	901500	26378	373390	2753400	1005800	3157900
P06168	P06168	sp|P06168|ILV5_YEAST Ketol-acid reductoisomerase, mitochondrial OS=Saccharomyces cerevisiae (strain ATCC 204508 / S288c) OX=559292 GN=ILV5 PE=1 SV=1	12	12	1	44.368	9	9	11	8	9	8	9	9	11	8	9	8	25.1	25.1	31.9	22.3	25.1	22.5	70302000	15096000	144140000	46738000	76536000	98775000
P06169	P06169	sp|P06169|PDC1_YEAST Pyruvate decarboxylase isozyme 1 OS=Saccharomyces cerevisiae (strain ATCC 204508 / S288c) OX=559292 GN=PDC1 PE=1 SV=7	6	6	1	61.495	1	1	1	2	3	2	1	1	1	2	3	2	2	2	2.7	4.3	6.9	4.4	1013800	29883	753890	860170	1358400	745600
P06182	P06182	sp|P06182|CCHL_YEAST Holocytochrome-c synthase OS=Saccharomyces cerevisiae (strain ATCC 204508 / S288c) OX=559292 GN=CYC3 PE=1 SV=1	4	4	1	30.081	4	1	3	3	2	4	4	1	3	3	2	4	12.6	2.6	8.9	8.9	6.3	12.6	3465900	125140	3060200	3107000	1260900	9410700
P06208	P06208	sp|P06208|LEU1_YEAST 2-isopropylmalate synthase OS=Saccharomyces cerevisiae (strain ATCC 204508 / S288c) OX=559292 GN=LEU4 PE=1 SV=1	7	5	1	68.408	5	3	6	3	5	7	3	2	4	2	3	5	6.1	3.6	8.6	4.8	5.8	9.7	12634000	2153300	16318000	5832700	8993400	12588000
P06367;P39516	P06367;P39516	sp|P06367|RS14A_YEAST 40S ribosomal protein S14-A OS=Saccharomyces cerevisiae (strain ATCC 204508 / S288c) OX=559292 GN=RPS14A PE=1 SV=5;sp|P39516|RS14B_YEAST 40S ribosomal protein S14-B OS=Saccharomyces cerevisiae (strain ATCC 204508 / S288c) OX=559292 GN	2;2	2;2	2	14.536	1	2	2	1	0	1	1	2	2	1	0	1	9.5	17.5	17.5	8	0	9.5	6655700	1708400	39445000	0	0	6443400
P06780	P06780	sp|P06780|RHO1_YEAST GTP-binding protein RHO1 OS=Saccharomyces cerevisiae (strain ATCC 204508 / S288c) OX=559292 GN=RHO1 PE=1 SV=3	2	2	1	23.152	2	1	2	1	1	1	2	1	2	1	1	1	8.6	4.8	8.6	4.8	4.8	4.8	23841000	3019200	21882000	10940000	7824400	14289000
P07143	P07143	sp|P07143|CY1_YEAST Cytochrome c1, heme protein, mitochondrial OS=Saccharomyces cerevisiae (strain ATCC 204508 / S288c) OX=559292 GN=CYT1 PE=1 SV=1	5	5	1	34.054	5	4	5	3	5	4	5	4	5	3	5	4	23.9	18.8	23.9	15.5	23.9	20.7	27671000	4559800	25047000	20242000	20126000	43907000
P07213	P07213	sp|P07213|TOM70_YEAST Mitochondrial import receptor subunit TOM70 OS=Saccharomyces cerevisiae (strain ATCC 204508 / S288c) OX=559292 GN=TOM70 PE=1 SV=2	4	4	1	70.122	1	0	1	0	1	0	1	0	1	0	1	0	3.4	0	3.2	0	1.1	0	126650	0	0	0	190950	0
P07236	P07236	sp|P07236|SYTM_YEAST Threonine--tRNA ligase, mitochondrial OS=Saccharomyces cerevisiae (strain ATCC 204508 / S288c) OX=559292 GN=MST1 PE=1 SV=2	2	2	1	54.091	2	1	1	0	1	1	2	1	1	0	1	1	4.8	2.6	2.6	0	2.6	2.6	1736800	184130	946320	0	603580	911130
P07246	P07246	sp|P07246|ADH3_YEAST Alcohol dehydrogenase 3, mitochondrial OS=Saccharomyces cerevisiae (strain ATCC 204508 / S288c) OX=559292 GN=ADH3 PE=1 SV=2	4	4	1	40.369	4	4	4	3	3	3	4	4	4	3	3	3	9.6	9.6	9.6	7.7	7.7	7.7	6283500	1230000	8854700	5567400	6214100	8307200
P07251	P07251	sp|P07251|ATPA_YEAST ATP synthase subunit alpha, mitochondrial OS=Saccharomyces cerevisiae (strain ATCC 204508 / S288c) OX=559292 GN=ATP1 PE=1 SV=5	23	23	1	58.607	20	19	21	18	20	20	20	19	21	18	20	20	41.3	39.8	41.7	36.3	41.3	40.4	192370000	46719000	276950000	202100000	205760000	309680000
P07252	P07252	sp|P07252|CBP1_YEAST Cytochrome B pre-mRNA-processing protein 1 OS=Saccharomyces cerevisiae (strain ATCC 204508 / S288c) OX=559292 GN=CBP1 PE=1 SV=1	5	5	1	76.171	1	1	1	2	5	4	1	1	1	2	5	4	2	2	2	4.4	8.7	7.2	1100700	179520	664240	1198800	1497200	3700300
P07253	P07253	sp|P07253|CBP6_YEAST Cytochrome B pre-mRNA-processing protein 6 OS=Saccharomyces cerevisiae (strain ATCC 204508 / S288c) OX=559292 GN=CBP6 PE=1 SV=1	6	6	1	18.678	1	1	4	6	4	4	1	1	4	6	4	4	4.3	4.3	22.2	33.3	22.2	22.2	402560	70477	2911900	22224000	15541000	40532000
P07255	P07255	sp|P07255|COX9_YEAST Cytochrome c oxidase subunit 9, mitochondrial OS=Saccharomyces cerevisiae (strain ATCC 204508 / S288c) OX=559292 GN=COX9 PE=1 SV=2	3	3	1	6.9631	2	2	3	3	2	2	2	2	3	3	2	2	18.6	18.6	32.2	32.2	18.6	18.6	76379000	14532000	96198000	67821000	51032000	66032000
P07256	P07256	sp|P07256|QCR1_YEAST Cytochrome b-c1 complex subunit 1, mitochondrial OS=Saccharomyces cerevisiae (strain ATCC 204508 / S288c) OX=559292 GN=COR1 PE=1 SV=1	13	13	1	50.227	8	8	11	9	11	9	8	8	11	9	11	9	20.6	23.2	32.8	23.9	33	27.8	21400000	3434600	31270000	22155000	24023000	38243000
P07257	P07257	sp|P07257|QCR2_YEAST Cytochrome b-c1 complex subunit 2, mitochondrial OS=Saccharomyces cerevisiae (strain ATCC 204508 / S288c) OX=559292 GN=QCR2 PE=1 SV=1	17	17	1	40.478	10	11	13	14	12	13	10	11	13	14	12	13	35.6	38.3	47	48.4	42.9	45.7	40182000	12228000	93965000	60518000	63143000	108170000
P07259	P07259	sp|P07259|PYR1_YEAST Protein URA2 OS=Saccharomyces cerevisiae (strain ATCC 204508 / S288c) OX=559292 GN=URA2 PE=1 SV=5	2	2	1	245.04	0	0	0	0	0	0	0	0	0	0	0	0	0	0	0	0	0	0	0	0	0	0	0	0
P07266	P07266	sp|P07266|MRS1_YEAST Mitochondrial RNA-splicing protein MRS1 OS=Saccharomyces cerevisiae (strain ATCC 204508 / S288c) OX=559292 GN=MRS1 PE=1 SV=2	2	2	1	41.289	2	1	1	0	1	0	2	1	1	0	1	0	7.4	3	3	0	3	0	2094700	0	1103400	0	0	0
P07275	P07275	sp|P07275|PUT2_YEAST Delta-1-pyrroline-5-carboxylate dehydrogenase, mitochondrial OS=Saccharomyces cerevisiae (strain ATCC 204508 / S288c) OX=559292 GN=PUT2 PE=1 SV=2	14	14	1	64.434	3	1	6	1	5	4	3	1	6	1	5	4	5	2.4	14.4	2.4	10.8	7.5	2973700	160630	3494800	1275000	4951200	1768200
P07342	P07342	sp|P07342|ILVB_YEAST Acetolactate synthase catalytic subunit, mitochondrial OS=Saccharomyces cerevisiae (strain ATCC 204508 / S288c) OX=559292 GN=ILV2 PE=1 SV=1	15	15	1	74.936	7	4	10	6	10	7	7	4	10	6	10	7	10.6	7.4	17.5	9	17.3	11.1	6754000	926710	12881000	5821600	8531500	8213900
P07560;Q99260	P07560	sp|P07560|SEC4_YEAST Ras-related protein SEC4 OS=Saccharomyces cerevisiae (strain ATCC 204508 / S288c) OX=559292 GN=SEC4 PE=1 SV=1	5;1	5;1	2	23.505	1	0	1	0	0	0	1	0	1	0	0	0	5.1	0	5.1	0	0	0	5156800	0	4054000	0	0	0
P07806	P07806	sp|P07806|SYV_YEAST Valine--tRNA ligase, mitochondrial OS=Saccharomyces cerevisiae (strain ATCC 204508 / S288c) OX=559292 GN=VAS1 PE=1 SV=2	2	2	1	125.77	0	1	1	0	0	0	0	1	1	0	0	0	0	1.4	1.4	0	0	0	0	23561	111950	0	0	0
P08067	P08067	sp|P08067|UCRI_YEAST Cytochrome b-c1 complex subunit Rieske, mitochondrial OS=Saccharomyces cerevisiae (strain ATCC 204508 / S288c) OX=559292 GN=RIP1 PE=1 SV=1	5	5	1	23.365	2	2	4	3	4	4	2	2	4	3	4	4	14.4	14.4	26	26	26	26	2243400	1028400	10036000	2824100	13162000	17269000
P08417	P08417	sp|P08417|FUMH_YEAST Fumarate hydratase, mitochondrial OS=Saccharomyces cerevisiae (strain ATCC 204508 / S288c) OX=559292 GN=FUM1 PE=1 SV=2	11	11	1	53.151	8	5	10	7	9	7	8	5	10	7	9	7	18.4	11.7	21.5	15.6	19.9	14.8	9530200	2716200	19380000	8337800	12902000	16438000
P08425	P08425	sp|P08425|SYFM_YEAST Phenylalanine--tRNA ligase, mitochondrial OS=Saccharomyces cerevisiae (strain ATCC 204508 / S288c) OX=559292 GN=MSF1 PE=1 SV=3	1	1	1	54.828	0	0	0	0	0	0	0	0	0	0	0	0	0	0	0	0	0	0	0	0	0	0	0	0
P08431	P08431	sp|P08431|GAL7_YEAST Galactose-1-phosphate uridylyltransferase OS=Saccharomyces cerevisiae (strain ATCC 204508 / S288c) OX=559292 GN=GAL7 PE=1 SV=4	7	7	1	42.385	2	3	3	2	2	0	2	3	3	2	2	0	7.7	10.9	12	6.3	7.7	0	786150	289550	2862300	2470900	704980	0
P08466	P08466	sp|P08466|NUC1_YEAST Mitochondrial nuclease OS=Saccharomyces cerevisiae (strain ATCC 204508 / S288c) OX=559292 GN=NUC1 PE=1 SV=1	5	5	1	37.209	0	0	0	0	0	0	0	0	0	0	0	0	0	0	0	0	0	0	0	0	0	0	0	0
P08525	P08525	sp|P08525|QCR8_YEAST Cytochrome b-c1 complex subunit 8, mitochondrial OS=Saccharomyces cerevisiae (strain ATCC 204508 / S288c) OX=559292 GN=QCR8 PE=1 SV=2	1	1	1	10.974	0	0	1	0	0	0	0	0	1	0	0	0	0	0	13.8	0	0	0	0	0	2876900	0	0	0
P09368	P09368	sp|P09368|PUT1_YEAST Proline dehydrogenase, mitochondrial OS=Saccharomyces cerevisiae (strain ATCC 204508 / S288c) OX=559292 GN=PUT1 PE=1 SV=2	5	5	1	53.271	0	0	1	0	0	0	0	0	1	0	0	0	0	0	1.7	0	0	0	0	0	271020	0	0	0
P09435	P09435	sp|P09435|HSP73_YEAST Heat shock protein SSA3 OS=Saccharomyces cerevisiae (strain ATCC 204508 / S288c) OX=559292 GN=SSA3 PE=1 SV=3	3	0	1	70.546	1	2	1	0	2	2	0	0	0	0	0	0	2.5	4.2	1.7	0	4.2	4.2	0	78417	319550	0	201460	421890
P09440	P09440	sp|P09440|C1TM_YEAST C-1-tetrahydrofolate synthase, mitochondrial OS=Saccharomyces cerevisiae (strain ATCC 204508 / S288c) OX=559292 GN=MIS1 PE=1 SV=1	7	7	1	106.22	0	0	1	0	1	1	0	0	1	0	1	1	0	0	1.2	0	1.2	1.2	0	0	380500	0	241610	226400
P09457	P09457	sp|P09457|ATPO_YEAST ATP synthase subunit 5, mitochondrial OS=Saccharomyces cerevisiae (strain ATCC 204508 / S288c) OX=559292 GN=ATP5 PE=1 SV=1	7	7	1	22.814	6	4	6	7	6	5	6	4	6	7	6	5	35.8	21.7	35.4	41.5	35.8	27.8	12450000	3117100	32963000	18698000	11448000	19660000
P09624	P09624	sp|P09624|DLDH_YEAST Dihydrolipoyl dehydrogenase, mitochondrial OS=Saccharomyces cerevisiae (strain ATCC 204508 / S288c) OX=559292 GN=LPD1 PE=1 SV=1	17	17	1	54.009	6	5	11	6	8	10	6	5	11	6	8	10	11.8	10.4	26.1	12.2	20.2	23.4	5898400	1288400	13549000	11915000	10972000	23305000
P09950	P09950	sp|P09950|HEM1_YEAST 5-aminolevulinate synthase, mitochondrial OS=Saccharomyces cerevisiae (strain ATCC 204508 / S288c) OX=559292 GN=HEM1 PE=1 SV=1	2	2	1	59.362	0	0	0	0	0	0	0	0	0	0	0	0	0	0	0	0	0	0	0	0	0	0	0	0
Q3E792;P0C0T4	Q3E792;P0C0T4	sp|Q3E792|RS25A_YEAST 40S ribosomal protein S25-A OS=Saccharomyces cerevisiae (strain ATCC 204508 / S288c) OX=559292 GN=RPS25A PE=1 SV=1;sp|P0C0T4|RS25B_YEAST 40S ribosomal protein S25-B OS=Saccharomyces cerevisiae (strain ATCC 204508 / S288c) OX=559292 GN	1;1	1;1	2	12.039	0	1	1	1	1	0	0	1	1	1	1	0	0	10.2	10.2	10.2	10.2	0	0	235030	1044500	0	204950	0
Q3E7Y3;P0C0W1	Q3E7Y3;P0C0W1	sp|Q3E7Y3|RS22B_YEAST 40S ribosomal protein S22-B OS=Saccharomyces cerevisiae (strain ATCC 204508 / S288c) OX=559292 GN=RPS22B PE=1 SV=3;sp|P0C0W1|RS22A_YEAST 40S ribosomal protein S22-A OS=Saccharomyces cerevisiae (strain ATCC 204508 / S288c) OX=559292 GN	1;1	1;1	2	14.626	1	1	1	1	1	1	1	1	1	1	1	1	10.8	10.8	10.8	10.8	10.8	10.8	4856900	1232400	4752800	3805100	2208100	5321400
Q3E757;P0C0W9	Q3E757;P0C0W9	sp|Q3E757|RL11B_YEAST 60S ribosomal protein L11-B OS=Saccharomyces cerevisiae (strain ATCC 204508 / S288c) OX=559292 GN=RPL11B PE=1 SV=3;sp|P0C0W9|RL11A_YEAST 60S ribosomal protein L11-A OS=Saccharomyces cerevisiae (strain ATCC 204508 / S288c) OX=559292 GN	2;2	2;2	2	19.749	0	2	1	1	1	1	0	2	1	1	1	1	0	12.1	8	8	8	8	0	710680	3879300	1229600	1539400	2843800
P0C2H7;P0C2H6	P0C2H7;P0C2H6	sp|P0C2H7|RL27B_YEAST 60S ribosomal protein L27-B OS=Saccharomyces cerevisiae (strain ATCC 204508 / S288c) OX=559292 GN=RPL27B PE=1 SV=1;sp|P0C2H6|RL27A_YEAST 60S ribosomal protein L27-A OS=Saccharomyces cerevisiae (strain ATCC 204508 / S288c) OX=559292 GN	3;3	3;3	2	15.505	1	1	2	1	1	1	1	1	2	1	1	1	8.8	10.3	19.1	8.8	8.8	8.8	517770	460120	9151600	295990	310000	366750
P0CS90;P39987	P0CS90	sp|P0CS90|HSP77_YEAST Import motor subunit, mitochondrial OS=Saccharomyces cerevisiae (strain ATCC 204508 / S288c) OX=559292 GN=SSC1 PE=1 SV=1	24;7	24;7	2	70.627	14	12	17	12	20	16	14	12	17	12	20	16	25.8	20	27.7	19.4	32.1	26.9	35712000	9125100	76203000	30883000	49293000	60904000
P0CX36;P0CX35	P0CX36;P0CX35	sp|P0CX36|RS4B_YEAST 40S ribosomal protein S4-B OS=Saccharomyces cerevisiae (strain ATCC 204508 / S288c) OX=559292 GN=RPS4B PE=1 SV=1;sp|P0CX35|RS4A_YEAST 40S ribosomal protein S4-A OS=Saccharomyces cerevisiae (strain ATCC 204508 / S288c) OX=559292 GN=RPS4	4;4	4;4	2	29.41	2	1	4	1	1	1	2	1	4	1	1	1	8	3.8	16.1	3.8	3.8	3.8	1858700	282540	7231900	503750	397310	541880
P0CX38;P0CX37	P0CX38;P0CX37	sp|P0CX38|RS6B_YEAST 40S ribosomal protein S6-B OS=Saccharomyces cerevisiae (strain ATCC 204508 / S288c) OX=559292 GN=RPS6B PE=1 SV=1;sp|P0CX37|RS6A_YEAST 40S ribosomal protein S6-A OS=Saccharomyces cerevisiae (strain ATCC 204508 / S288c) OX=559292 GN=RPS6	4;4	4;4	2	26.996	3	0	3	2	3	1	3	0	3	2	3	1	16.9	0	16.9	10.6	16.9	3.8	4318400	0	7486200	2730000	1049700	2125800
P0CX46;P0CX45	P0CX46;P0CX45	sp|P0CX46|RL2B_YEAST 60S ribosomal protein L2-B OS=Saccharomyces cerevisiae (strain ATCC 204508 / S288c) OX=559292 GN=RPL2B PE=1 SV=1;sp|P0CX45|RL2A_YEAST 60S ribosomal protein L2-A OS=Saccharomyces cerevisiae (strain ATCC 204508 / S288c) OX=559292 GN=RPL2	2;2	2;2	2	27.408	2	0	2	0	1	0	2	0	2	0	1	0	7.1	0	7.1	0	2.8	0	1722400	0	7934100	0	522730	0
P0CX48;P0CX47	P0CX48;P0CX47	sp|P0CX48|RS11B_YEAST 40S ribosomal protein S11-B OS=Saccharomyces cerevisiae (strain ATCC 204508 / S288c) OX=559292 GN=RPS11B PE=1 SV=1;sp|P0CX47|RS11A_YEAST 40S ribosomal protein S11-A OS=Saccharomyces cerevisiae (strain ATCC 204508 / S288c) OX=559292 GN	2;2	2;2	2	17.749	0	1	2	0	1	0	0	1	2	0	1	0	0	7.1	14.1	0	7.1	0	0	559300	1401400	0	1351100	0
P0CX50;P0CX49	P0CX50;P0CX49	sp|P0CX50|RL18B_YEAST 60S ribosomal protein L18-B OS=Saccharomyces cerevisiae (strain ATCC 204508 / S288c) OX=559292 GN=RPL18B PE=1 SV=1;sp|P0CX49|RL18A_YEAST 60S ribosomal protein L18-A OS=Saccharomyces cerevisiae (strain ATCC 204508 / S288c) OX=559292 GN	3;3	3;3	2	20.563	1	1	2	0	1	1	1	1	2	0	1	1	4.3	4.3	8.1	0	4.3	5.4	3658300	856860	19500000	0	1411100	5269700
P0CX52;P0CX51	P0CX52;P0CX51	sp|P0CX52|RS16B_YEAST 40S ribosomal protein S16-B OS=Saccharomyces cerevisiae (strain ATCC 204508 / S288c) OX=559292 GN=RPS16B PE=1 SV=1;sp|P0CX51|RS16A_YEAST 40S ribosomal protein S16-A OS=Saccharomyces cerevisiae (strain ATCC 204508 / S288c) OX=559292 GN	1;1	1;1	2	15.847	0	0	1	0	1	0	0	0	1	0	1	0	0	0	8.4	0	8.4	0	0	0	3314500	0	1038600	0
P0CX56;P0CX55	P0CX56;P0CX55	sp|P0CX56|RS18B_YEAST 40S ribosomal protein S18-B OS=Saccharomyces cerevisiae (strain ATCC 204508 / S288c) OX=559292 GN=RPS18B PE=1 SV=1;sp|P0CX55|RS18A_YEAST 40S ribosomal protein S18-A OS=Saccharomyces cerevisiae (strain ATCC 204508 / S288c) OX=559292 GN	4;4	4;4	2	17.037	3	3	4	1	3	1	3	3	4	1	3	1	23.3	23.3	31.5	7.5	23.3	7.5	8857200	1523100	11283000	3996000	3171200	0
P0CX83;P0CX82	P0CX83;P0CX82	sp|P0CX83|RL19B_YEAST 60S ribosomal protein L19-B OS=Saccharomyces cerevisiae (strain ATCC 204508 / S288c) OX=559292 GN=RPL19B PE=1 SV=1;sp|P0CX82|RL19A_YEAST 60S ribosomal protein L19-A OS=Saccharomyces cerevisiae (strain ATCC 204508 / S288c) OX=559292 GN	1;1	1;1	2	21.704	1	1	1	0	0	0	1	1	1	0	0	0	4.8	4.8	4.8	0	0	0	3059400	865250	13971000	0	0	0
P10081	P10081	sp|P10081|IF4A_YEAST ATP-dependent RNA helicase eIF4A OS=Saccharomyces cerevisiae (strain ATCC 204508 / S288c) OX=559292 GN=TIF1 PE=1 SV=3	2	2	1	44.697	0	0	0	0	0	0	0	0	0	0	0	0	0	0	0	0	0	0	0	0	0	0	0	0
P10507	P10507	sp|P10507|MPPB_YEAST Mitochondrial-processing peptidase subunit beta OS=Saccharomyces cerevisiae (strain ATCC 204508 / S288c) OX=559292 GN=MAS1 PE=1 SV=1	3	3	1	51.083	1	0	2	0	1	0	1	0	2	0	1	0	2.4	0	4.8	0	2.4	0	277780	0	1386700	0	488390	0
P10591;P10592	P10591;P10592	sp|P10591|HSP71_YEAST Heat shock protein SSA1 OS=Saccharomyces cerevisiae (strain ATCC 204508 / S288c) OX=559292 GN=SSA1 PE=1 SV=4;sp|P10592|HSP72_YEAST Heat shock protein SSA2 OS=Saccharomyces cerevisiae (strain ATCC 204508 / S288c) OX=559292 GN=SSA2 PE=1	6;5	3;2	2	69.656	2	3	3	1	2	2	0	1	2	0	0	0	4.4	6.1	5.1	1.9	4.4	4.4	382810	45476	163060	0	373700	1046500
P10614	P10614	sp|P10614|CP51_YEAST Lanosterol 14-alpha demethylase OS=Saccharomyces cerevisiae (strain ATCC 204508 / S288c) OX=559292 GN=ERG11 PE=1 SV=1	6	6	1	60.719	0	0	0	0	0	0	0	0	0	0	0	0	0	0	0	0	0	0	0	0	0	0	0	0
P10662	P10662	sp|P10662|RT01_YEAST 37S ribosomal protein MRP1, mitochondrial OS=Saccharomyces cerevisiae (strain ATCC 204508 / S288c) OX=559292 GN=MRP1 PE=1 SV=2	7	7	1	36.728	1	3	3	2	3	5	1	3	3	2	3	5	3.1	11.8	10.6	8.1	12.8	20.2	782860	604430	1704200	4105900	3050400	8434600
P10663	P10663	sp|P10663|RT02_YEAST 37S ribosomal protein MRP2, mitochondrial OS=Saccharomyces cerevisiae (strain ATCC 204508 / S288c) OX=559292 GN=MRP2 PE=1 SV=1	2	2	1	13.538	0	0	2	0	0	0	0	0	2	0	0	0	0	0	12.2	0	0	0	0	0	10419000	0	0	0
P10834	P10834	sp|P10834|PET54_YEAST Protein PET54 OS=Saccharomyces cerevisiae (strain ATCC 204508 / S288c) OX=559292 GN=PET54 PE=1 SV=1	1	1	1	34.637	0	0	0	0	0	0	0	0	0	0	0	0	0	0	0	0	0	0	0	0	0	0	0	0
P19146;P11076	P19146;P11076	sp|P19146|ARF2_YEAST ADP-ribosylation factor 2 OS=Saccharomyces cerevisiae (strain ATCC 204508 / S288c) OX=559292 GN=ARF2 PE=1 SV=3;sp|P11076|ARF1_YEAST ADP-ribosylation factor 1 OS=Saccharomyces cerevisiae (strain ATCC 204508 / S288c) OX=559292 GN=ARF1 PE	2;2	2;2	2	20.657	2	1	1	1	1	0	2	1	1	1	1	0	10.5	4.4	4.4	4.4	4.4	0	2198600	253330	1443800	1708400	771600	0
P11154;P32327	P11154;P32327	sp|P11154|PYC1_YEAST Pyruvate carboxylase 1 OS=Saccharomyces cerevisiae (strain ATCC 204508 / S288c) OX=559292 GN=PYC1 PE=1 SV=2;sp|P32327|PYC2_YEAST Pyruvate carboxylase 2 OS=Saccharomyces cerevisiae (strain ATCC 204508 / S288c) OX=559292 GN=PYC2 PE=1 SV=	1;1	1;1	2	130.1	0	0	0	0	0	0	0	0	0	0	0	0	0	0	0	0	0	0	0	0	0	0	0	0
P11325	P11325	sp|P11325|SYLM_YEAST Leucine--tRNA ligase, mitochondrial OS=Saccharomyces cerevisiae (strain ATCC 204508 / S288c) OX=559292 GN=NAM2 PE=1 SV=1	3	3	1	101.92	0	0	0	0	0	1	0	0	0	0	0	1	0	0	0	0	0	1.1	0	0	0	0	0	256220
P11484;P40150	P11484;P40150	sp|P11484|SSB1_YEAST Ribosome-associated molecular chaperone SSB1 OS=Saccharomyces cerevisiae (strain ATCC 204508 / S288c) OX=559292 GN=SSB1 PE=1 SV=3;sp|P40150|SSB2_YEAST Ribosome-associated molecular chaperone SSB2 OS=Saccharomyces cerevisiae (strain ATC	5;4	5;4	2	66.601	1	1	1	1	1	1	1	1	1	1	1	1	2.1	2.1	2.1	2.1	2.1	2.1	1296300	2603800	914910	944070	2030400	1351200
P11914	P11914	sp|P11914|MPPA_YEAST Mitochondrial-processing peptidase subunit alpha OS=Saccharomyces cerevisiae (strain ATCC 204508 / S288c) OX=559292 GN=MAS2 PE=1 SV=1	4	4	1	53.337	0	0	2	0	2	2	0	0	2	0	2	2	0	0	3.5	0	5	5	0	0	1208000	0	427420	979360
P12683;P12684	P12683	sp|P12683|HMDH1_YEAST 3-hydroxy-3-methylglutaryl-coenzyme A reductase 1 OS=Saccharomyces cerevisiae (strain ATCC 204508 / S288c) OX=559292 GN=HMG1 PE=1 SV=1	5;1	5;1	2	115.62	0	0	1	0	0	0	0	0	1	0	0	0	0	0	0.9	0	0	0	0	0	108970	0	0	0
P12686	P12686	sp|P12686|RT13_YEAST 37S ribosomal protein MRP13, mitochondrial OS=Saccharomyces cerevisiae (strain ATCC 204508 / S288c) OX=559292 GN=MRP13 PE=1 SV=2	1	1	1	38.988	0	0	0	0	0	0	0	0	0	0	0	0	0	0	0	0	0	0	0	0	0	0	0	0
P12687	P12687	sp|P12687|RM02_YEAST 54S ribosomal protein L2, mitochondrial OS=Saccharomyces cerevisiae (strain ATCC 204508 / S288c) OX=559292 GN=MRP7 PE=1 SV=1	4	4	1	43.226	1	1	3	1	0	0	1	1	3	1	0	0	3.5	3.5	8.9	3.5	0	0	4168300	413900	6138400	3087300	0	0
P12695	P12695	sp|P12695|ODP2_YEAST Dihydrolipoyllysine-residue acetyltransferase component of pyruvate dehydrogenase complex, mitochondrial OS=Saccharomyces cerevisiae (strain ATCC 204508 / S288c) OX=559292 GN=LAT1 PE=1 SV=1	7	7	1	51.817	5	3	5	4	5	4	5	3	5	4	5	4	11	5.8	11.2	7.9	11	7.9	7004800	1447000	10388000	3970900	10335000	8674500
P13181	P13181	sp|P13181|GAL2_YEAST Galactose transporter OS=Saccharomyces cerevisiae (strain ATCC 204508 / S288c) OX=559292 GN=GAL2 PE=1 SV=3	11	10	1	63.625	8	7	9	6	7	6	8	7	8	6	7	6	15.9	14.6	18.1	12.2	14.8	11	25124000	5791100	31465000	27430000	25962000	35523000
P14020	P14020	sp|P14020|DPM1_YEAST Dolichol-phosphate mannosyltransferase OS=Saccharomyces cerevisiae (strain ATCC 204508 / S288c) OX=559292 GN=DPM1 PE=1 SV=3	6	6	1	30.362	3	2	4	0	1	0	3	2	4	0	1	0	13.5	7.9	19.1	0	4.9	0	1658500	771920	3410900	0	729660	0
P14063	P14063	sp|P14063|RM31_YEAST 54S ribosomal protein L31, mitochondrial OS=Saccharomyces cerevisiae (strain ATCC 204508 / S288c) OX=559292 GN=MRPL31 PE=1 SV=1	2	2	1	15.52	2	2	2	1	2	1	2	2	2	1	2	1	16	16	16	7.6	16	7.6	5322200	1001800	20699000	2377200	1880000	6678500
P14126	P14126	sp|P14126|RL3_YEAST 60S ribosomal protein L3 OS=Saccharomyces cerevisiae (strain ATCC 204508 / S288c) OX=559292 GN=RPL3 PE=1 SV=4	2	2	1	43.757	1	0	2	1	0	1	1	0	2	1	0	1	2.6	0	5.2	2.6	0	2.6	194500	0	535300	170360	0	158000
P14540	P14540	sp|P14540|ALF_YEAST Fructose-bisphosphate aldolase OS=Saccharomyces cerevisiae (strain ATCC 204508 / S288c) OX=559292 GN=FBA1 PE=1 SV=3	1	1	1	39.62	0	1	0	1	1	1	0	1	0	1	1	1	0	3.3	0	3.3	3.3	3.3	0	53674	0	0	337730	521640
P14832	P14832	sp|P14832|CYPH_YEAST Peptidyl-prolyl cis-trans isomerase OS=Saccharomyces cerevisiae (strain ATCC 204508 / S288c) OX=559292 GN=CPR1 PE=1 SV=3	4	4	1	17.39	0	0	0	2	3	3	0	0	0	2	3	3	0	0	0	14.2	14.8	14.8	0	0	0	17328000	4614500	36853000
P14905;P54860	P14905	sp|P14905|CBS2_YEAST Cytochrome B translational activator protein CBS2 OS=Saccharomyces cerevisiae (strain ATCC 204508 / S288c) OX=559292 GN=CBS2 PE=1 SV=1	5;1	5;1	2	44.607	0	1	0	4	3	5	0	1	0	4	3	5	0	2.1	0	9.5	7.7	13.9	0	68871	0	2999000	3863200	13316000
P14906	P14906	sp|P14906|SEC63_YEAST Protein translocation protein SEC63 OS=Saccharomyces cerevisiae (strain ATCC 204508 / S288c) OX=559292 GN=SEC63 PE=1 SV=2	9	9	1	75.344	1	1	2	0	0	0	1	1	2	0	0	0	1.5	1.2	2.7	0	0	0	449720	37398	655250	0	0	0
P14908	P14908	sp|P14908|MTF1_YEAST Mitochondrial transcription factor 1 OS=Saccharomyces cerevisiae (strain ATCC 204508 / S288c) OX=559292 GN=MTF1 PE=1 SV=4	3	3	1	39.726	3	3	3	0	0	0	3	3	3	0	0	0	10.6	10.6	10.6	0	0	0	4824500	1643500	2430900	0	0	0
P15108;P02829	P15108;P02829	sp|P15108|HSC82_YEAST ATP-dependent molecular chaperone HSC82 OS=Saccharomyces cerevisiae (strain ATCC 204508 / S288c) OX=559292 GN=HSC82 PE=1 SV=4;sp|P02829|HSP82_YEAST ATP-dependent molecular chaperone HSP82 OS=Saccharomyces cerevisiae (strain ATCC 20450	6;5	6;5	2	80.899	0	0	0	0	1	0	0	0	0	0	1	0	0	0	0	0	1.7	0	0	0	0	0	315400	0
P15179	P15179	sp|P15179|SYDM_YEAST Aspartate--tRNA ligase, mitochondrial OS=Saccharomyces cerevisiae (strain ATCC 204508 / S288c) OX=559292 GN=MSD1 PE=1 SV=1	5	5	1	75.46	1	3	1	1	3	1	1	3	1	1	3	1	1.5	4.3	1.7	1.7	4.3	1.7	242610	233460	547720	172640	569500	242850
P15424	P15424	sp|P15424|MS116_YEAST ATP-dependent RNA helicase MSS116, mitochondrial OS=Saccharomyces cerevisiae (strain ATCC 204508 / S288c) OX=559292 GN=MSS116 PE=1 SV=1	10	10	1	76.268	3	4	2	3	6	3	3	4	2	3	6	3	3.9	6.2	2.1	5.1	10.5	5.1	1332700	340650	1312600	1138300	1980600	1511400
P15801	P15801	sp|P15801|DPOG_YEAST DNA polymerase gamma OS=Saccharomyces cerevisiae (strain ATCC 204508 / S288c) OX=559292 GN=MIP1 PE=1 SV=3	1	1	1	143.5	0	0	0	0	0	0	0	0	0	0	0	0	0	0	0	0	0	0	0	0	0	0	0	0
P16387	P16387	sp|P16387|ODPA_YEAST Pyruvate dehydrogenase E1 component subunit alpha, mitochondrial OS=Saccharomyces cerevisiae (strain ATCC 204508 / S288c) OX=559292 GN=PDA1 PE=1 SV=2	11	11	1	46.343	9	7	9	9	6	5	9	7	9	9	6	5	23.3	19.3	23.3	20.7	16.7	14	41081000	8158700	42608000	23473000	14394000	7639200
P16451	P16451	sp|P16451|ODPX_YEAST Pyruvate dehydrogenase complex protein X component, mitochondrial OS=Saccharomyces cerevisiae (strain ATCC 204508 / S288c) OX=559292 GN=PDX1 PE=1 SV=1	6	6	1	45.361	0	0	3	0	2	2	0	0	3	0	2	2	0	0	10.7	0	7.1	7.3	0	0	729370	0	313600	321510
P16474	P16474	sp|P16474|BIP_YEAST Endoplasmic reticulum chaperone BiP OS=Saccharomyces cerevisiae (strain ATCC 204508 / S288c) OX=559292 GN=KAR2 PE=1 SV=1	11	10	1	74.467	3	1	3	1	5	3	2	0	2	0	4	2	5.1	1.8	5.1	1.8	7.9	4.5	1752400	187630	2616200	228710	1673400	1482600
P16521;P53978	P16521	sp|P16521|EF3A_YEAST Elongation factor 3A OS=Saccharomyces cerevisiae (strain ATCC 204508 / S288c) OX=559292 GN=YEF3 PE=1 SV=4	3;1	3;1	2	115.94	0	0	0	0	0	0	0	0	0	0	0	0	0	0	0	0	0	0	0	0	0	0	0	0
P16547	P16547	sp|P16547|OM45_YEAST Mitochondrial outer membrane protein OM45 OS=Saccharomyces cerevisiae (strain ATCC 204508 / S288c) OX=559292 GN=OM45 PE=1 SV=2	12	12	1	44.58	4	6	9	6	9	9	4	6	9	6	9	9	11.2	14.2	22.1	16.8	21.1	22.1	5528100	1735500	15391000	11986000	12706000	22871000
P16603	P16603	sp|P16603|NCPR_YEAST NADPH--cytochrome P450 reductase OS=Saccharomyces cerevisiae (strain ATCC 204508 / S288c) OX=559292 GN=NCP1 PE=1 SV=3	2	2	1	76.771	0	0	0	0	0	0	0	0	0	0	0	0	0	0	0	0	0	0	0	0	0	0	0	0
P16622	P16622	sp|P16622|HEMH_YEAST Ferrochelatase, mitochondrial OS=Saccharomyces cerevisiae (strain ATCC 204508 / S288c) OX=559292 GN=HEM15 PE=1 SV=1	3	3	1	44.596	2	1	2	2	1	1	2	1	2	2	1	1	4.1	2	4.1	4.1	2	2	2376800	237870	2801600	3270800	1503500	2721600
P29453;P17076	P29453;P17076	sp|P29453|RL8B_YEAST 60S ribosomal protein L8-B OS=Saccharomyces cerevisiae (strain ATCC 204508 / S288c) OX=559292 GN=RPL8B PE=1 SV=3;sp|P17076|RL8A_YEAST 60S ribosomal protein L8-A OS=Saccharomyces cerevisiae (strain ATCC 204508 / S288c) OX=559292 GN=RPL8	1;1	1;1	2	28.111	0	0	0	0	0	0	0	0	0	0	0	0	0	0	0	0	0	0	0	0	0	0	0	0
P17423	P17423	sp|P17423|KHSE_YEAST Homoserine kinase OS=Saccharomyces cerevisiae (strain ATCC 204508 / S288c) OX=559292 GN=THR1 PE=1 SV=4	1	1	1	38.712	1	1	1	1	1	1	1	1	1	1	1	1	3.1	3.1	3.1	3.1	3.1	3.1	26599000	1607200	45584000	79719000	11366000	52353000
P17505	P17505	sp|P17505|MDHM_YEAST Malate dehydrogenase, mitochondrial OS=Saccharomyces cerevisiae (strain ATCC 204508 / S288c) OX=559292 GN=MDH1 PE=1 SV=2	13	13	1	35.65	10	10	13	7	10	10	10	10	13	7	10	10	42.5	42.5	59.6	30.8	49.4	50	41747000	13964000	107600000	36739000	44935000	51712000
P17558	P17558	sp|P17558|RTPT_YEAST 37S ribosomal protein PET123, mitochondrial OS=Saccharomyces cerevisiae (strain ATCC 204508 / S288c) OX=559292 GN=PET123 PE=1 SV=1	3	3	1	35.998	0	1	2	0	0	0	0	1	2	0	0	0	0	3.8	6	0	0	0	0	359180	4528600	0	0	0
P17967	P17967	sp|P17967|PDI_YEAST Protein disulfide-isomerase OS=Saccharomyces cerevisiae (strain ATCC 204508 / S288c) OX=559292 GN=PDI1 PE=1 SV=2	9	9	1	58.226	3	2	4	3	3	4	3	2	4	3	3	4	6.7	3.6	8.8	6.7	5.6	8.6	1123200	253300	1951200	1161600	932730	1421100
P18239;P18238	P18239	sp|P18239|ADT2_YEAST ADP,ATP carrier protein 2 OS=Saccharomyces cerevisiae (strain ATCC 204508 / S288c) OX=559292 GN=PET9 PE=1 SV=2	13;3	12;2	2	34.426	11	11	12	8	12	12	11	10	11	8	11	11	39.6	40.9	43.4	28.6	43.4	43.4	214970000	63086000	262170000	125920000	144480000	216500000
P18411	P18411	sp|P18411|FUN14_YEAST Protein FUN14 OS=Saccharomyces cerevisiae (strain ATCC 204508 / S288c) OX=559292 GN=FUN14 PE=1 SV=3	1	1	1	22.063	0	0	0	0	0	1	0	0	0	0	0	1	0	0	0	0	0	9.6	0	0	0	0	0	0
P18496	P18496	sp|P18496|ATP10_YEAST Mitochondrial ATPase complex subunit ATP10 OS=Saccharomyces cerevisiae (strain ATCC 204508 / S288c) OX=559292 GN=ATP10 PE=1 SV=2	1	1	1	32.094	1	0	1	0	1	1	1	0	1	0	1	1	3.6	0	3.6	0	3.6	3.6	1917200	0	1091100	0	1077000	2056600
P18544	P18544	sp|P18544|ARGD_YEAST Acetylornithine aminotransferase, mitochondrial OS=Saccharomyces cerevisiae (strain ATCC 204508 / S288c) OX=559292 GN=ARG8 PE=1 SV=1	6	6	1	46.681	0	0	0	0	0	1	0	0	0	0	0	1	0	0	0	0	0	2.6	0	0	0	0	0	30631
P18759	P18759	sp|P18759|SEC18_YEAST Vesicular-fusion protein SEC18 OS=Saccharomyces cerevisiae (strain ATCC 204508 / S288c) OX=559292 GN=SEC18 PE=1 SV=2	2	2	1	84.055	0	0	0	0	0	0	0	0	0	0	0	0	0	0	0	0	0	0	0	0	0	0	0	0
P18900	P18900	sp|P18900|COQ1_YEAST Hexaprenyl pyrophosphate synthase, mitochondrial OS=Saccharomyces cerevisiae (strain ATCC 204508 / S288c) OX=559292 GN=COQ1 PE=1 SV=1	4	4	1	52.559	0	0	0	1	3	3	0	0	0	1	3	3	0	0	0	2.5	7	7	0	0	0	1999800	2275900	5315100
P19073	P19073	sp|P19073|CDC42_YEAST Cell division control protein 42 OS=Saccharomyces cerevisiae (strain ATCC 204508 / S288c) OX=559292 GN=CDC42 PE=1 SV=2	2	2	1	21.322	1	0	1	0	2	0	1	0	1	0	2	0	8.9	0	8.9	0	14.7	0	437850	0	1333800	0	697270	0
P19262	P19262	sp|P19262|ODO2_YEAST Dihydrolipoyllysine-residue succinyltransferase component of 2-oxoglutarate dehydrogenase complex, mitochondrial OS=Saccharomyces cerevisiae (strain ATCC 204508 / S288c) OX=559292 GN=KGD2 PE=1 SV=2	5	5	1	50.43	4	3	3	4	4	3	4	3	3	4	4	3	10.2	6.7	6.7	10.2	10.2	6.7	8331200	2201700	7743500	7188500	10765000	7198400
P19414	P19414	sp|P19414|ACON_YEAST Aconitate hydratase, mitochondrial OS=Saccharomyces cerevisiae (strain ATCC 204508 / S288c) OX=559292 GN=ACO1 PE=1 SV=2	21	21	1	85.367	12	15	18	12	18	15	12	15	18	12	18	15	19.2	23.9	28	18.4	28.5	23.3	21844000	4610700	44828000	15011000	21327000	28540000
P19516	P19516	sp|P19516|COX11_YEAST Cytochrome c oxidase assembly protein COX11, mitochondrial OS=Saccharomyces cerevisiae (strain ATCC 204508 / S288c) OX=559292 GN=COX11 PE=1 SV=2	2	2	1	34.044	2	1	1	0	1	1	2	1	1	0	1	1	8	3.7	3.7	0	3.7	3.7	801480	186360	730170	0	1058600	1988900
P19882	P19882	sp|P19882|HSP60_YEAST Heat shock protein 60, mitochondrial OS=Saccharomyces cerevisiae (strain ATCC 204508 / S288c) OX=559292 GN=HSP60 PE=1 SV=1	20	20	1	60.751	19	19	17	16	20	16	19	19	17	16	20	16	35.1	36.5	32.9	33.7	38.1	29.2	38042000	9832300	76493000	31756000	55155000	70963000
P19955	P19955	sp|P19955|RT31_YEAST 37S ribosomal protein YMR-31, mitochondrial OS=Saccharomyces cerevisiae (strain ATCC 204508 / S288c) OX=559292 GN=YMR31 PE=1 SV=1	1	1	1	13.689	1	1	1	1	1	1	1	1	1	1	1	1	9.8	9.8	9.8	9.8	9.8	9.8	3150000	980830	3407900	2896100	3901700	3086500
P20606	P20606	sp|P20606|SAR1_YEAST Small COPII coat GTPase SAR1 OS=Saccharomyces cerevisiae (strain ATCC 204508 / S288c) OX=559292 GN=SAR1 PE=1 SV=1	4	4	1	21.45	0	0	0	0	0	0	0	0	0	0	0	0	0	0	0	0	0	0	0	0	0	0	0	0
P20967	P20967	sp|P20967|ODO1_YEAST 2-oxoglutarate dehydrogenase, mitochondrial OS=Saccharomyces cerevisiae (strain ATCC 204508 / S288c) OX=559292 GN=KGD1 PE=1 SV=2	19	19	1	114.41	12	11	14	7	10	12	12	11	14	7	10	12	15.8	15.1	20.4	9	14.9	16.5	12114000	2288800	17635000	4409300	8206400	10713000
P21147	P21147	sp|P21147|ACO1_YEAST Acyl-CoA desaturase 1 OS=Saccharomyces cerevisiae (strain ATCC 204508 / S288c) OX=559292 GN=OLE1 PE=1 SV=2	1	1	1	58.402	0	0	0	0	0	0	0	0	0	0	0	0	0	0	0	0	0	0	0	0	0	0	0	0
P21306	P21306	sp|P21306|ATP5E_YEAST ATP synthase subunit epsilon, mitochondrial OS=Saccharomyces cerevisiae (strain ATCC 204508 / S288c) OX=559292 GN=ATP15 PE=1 SV=2	3	3	1	6.7425	2	2	2	1	2	1	2	2	2	1	2	1	35.5	35.5	35.5	17.7	35.5	17.7	20194000	4050900	35400000	12034000	27795000	16177000
P21560	P21560	sp|P21560|CBP3_YEAST Protein CBP3, mitochondrial OS=Saccharomyces cerevisiae (strain ATCC 204508 / S288c) OX=559292 GN=CBP3 PE=1 SV=1	8	8	1	39.083	7	6	6	7	8	8	7	6	6	7	8	8	20.9	17.3	18.8	22.4	24.5	24.5	12646000	2222700	11139000	34582000	29857000	72045000
P21771	P21771	sp|P21771|RT28_YEAST 37S ribosomal protein S28, mitochondrial OS=Saccharomyces cerevisiae (strain ATCC 204508 / S288c) OX=559292 GN=MRPS28 PE=1 SV=1	2	2	1	33.057	2	2	2	1	1	0	2	2	2	1	1	0	9.4	9.4	9.4	3.8	3.8	0	2317800	1716600	0	1977300	1653100	0
P21801	P21801	sp|P21801|SDHB_YEAST Succinate dehydrogenase [ubiquinone] iron-sulfur subunit, mitochondrial OS=Saccharomyces cerevisiae (strain ATCC 204508 / S288c) OX=559292 GN=SDH2 PE=1 SV=1	7	7	1	30.231	4	4	3	4	4	3	4	4	3	4	4	3	17.7	17.7	13.2	17.7	17.7	13.2	24421000	8062400	31189000	20802000	24401000	33482000
P21954	P21954	sp|P21954|IDHP_YEAST Isocitrate dehydrogenase [NADP], mitochondrial OS=Saccharomyces cerevisiae (strain ATCC 204508 / S288c) OX=559292 GN=IDP1 PE=1 SV=1	11	9	1	48.19	4	6	5	6	8	5	3	4	3	4	6	3	7.9	13.1	13.1	16.6	19.2	13.6	5962100	1883800	15399000	9756700	10341000	16044000
P22135	P22135	sp|P22135|ATP12_YEAST Protein ATP12, mitochondrial OS=Saccharomyces cerevisiae (strain ATCC 204508 / S288c) OX=559292 GN=ATP12 PE=1 SV=2	6	6	1	36.554	0	0	3	0	2	0	0	0	3	0	2	0	0	0	11.7	0	9.5	0	0	0	1184100	0	331530	0
P22136	P22136	sp|P22136|AEP2_YEAST ATPase expression protein 2, mitochondrial OS=Saccharomyces cerevisiae (strain ATCC 204508 / S288c) OX=559292 GN=AEP2 PE=1 SV=3	3	3	1	67.523	0	0	1	0	0	1	0	0	1	0	0	1	0	0	2.4	0	0	1.9	0	0	161320	0	0	431100
P22354	P22354	sp|P22354|RM20_YEAST 54S ribosomal protein L20, mitochondrial OS=Saccharomyces cerevisiae (strain ATCC 204508 / S288c) OX=559292 GN=MRPL20 PE=1 SV=2	4	4	1	22.392	0	1	2	1	1	1	0	1	2	1	1	1	0	4.6	11.3	3.6	6.7	4.6	0	202610	4217800	134610	2779400	1582600
P22943	P22943	sp|P22943|HSP12_YEAST 12 kDa heat shock protein OS=Saccharomyces cerevisiae (strain ATCC 204508 / S288c) OX=559292 GN=HSP12 PE=1 SV=1	1	1	1	11.693	0	0	0	0	0	0	0	0	0	0	0	0	0	0	0	0	0	0	0	0	0	0	0	0
P23180	P23180	sp|P23180|AIM17_YEAST Probable oxidoreductase AIM17 OS=Saccharomyces cerevisiae (strain ATCC 204508 / S288c) OX=559292 GN=AIM17 PE=1 SV=2	7	7	1	53.134	3	4	3	2	4	4	3	4	3	2	4	4	10.1	12.7	7.3	5.2	12.7	12.7	936890	819220	7153600	4775900	3976400	7254100
P33442;P23248	P33442;P23248	sp|P33442|RS3A1_YEAST 40S ribosomal protein S1-A OS=Saccharomyces cerevisiae (strain ATCC 204508 / S288c) OX=559292 GN=RPS1A PE=1 SV=2;sp|P23248|RS3A2_YEAST 40S ribosomal protein S1-B OS=Saccharomyces cerevisiae (strain ATCC 204508 / S288c) OX=559292 GN=RP	3;3	3;3	2	28.743	1	1	1	0	0	0	1	1	1	0	0	0	2.7	2.7	2.7	0	0	0	439640	102320	2882600	0	0	0
P23369	P23369	sp|P23369|RM25_YEAST 54S ribosomal protein L25, mitochondrial OS=Saccharomyces cerevisiae (strain ATCC 204508 / S288c) OX=559292 GN=MRPL25 PE=1 SV=2	1	1	1	18.587	0	0	0	0	0	0	0	0	0	0	0	0	0	0	0	0	0	0	0	0	0	0	0	0
P23542	P23542	sp|P23542|AATC_YEAST Aspartate aminotransferase, cytoplasmic OS=Saccharomyces cerevisiae (strain ATCC 204508 / S288c) OX=559292 GN=AAT2 PE=1 SV=3	2	2	1	46.057	0	0	0	0	0	0	0	0	0	0	0	0	0	0	0	0	0	0	0	0	0	0	0	0
P23641	P23641	sp|P23641|MPCP_YEAST Mitochondrial phosphate carrier protein OS=Saccharomyces cerevisiae (strain ATCC 204508 / S288c) OX=559292 GN=MIR1 PE=1 SV=1	13	13	1	32.812	10	9	11	5	7	8	10	9	11	5	7	8	37	31.2	37.3	19	26.4	28.6	265500000	65080000	310590000	76390000	99361000	129190000
P23644	P23644	sp|P23644|TOM40_YEAST Mitochondrial import receptor subunit TOM40 OS=Saccharomyces cerevisiae (strain ATCC 204508 / S288c) OX=559292 GN=TOM40 PE=1 SV=1	6	6	1	42.038	3	2	2	2	3	0	3	2	2	2	3	0	12.7	5.9	5.9	10.3	12.1	0	2538900	920720	6619900	862570	3287300	0
P23833	P23833	sp|P23833|SCO1_YEAST Protein SCO1, mitochondrial OS=Saccharomyces cerevisiae (strain ATCC 204508 / S288c) OX=559292 GN=SCO1 PE=1 SV=1	1	1	1	33.166	0	0	0	0	0	0	0	0	0	0	0	0	0	0	0	0	0	0	0	0	0	0	0	0
P25039	P25039	sp|P25039|EFGM_YEAST Elongation factor G, mitochondrial OS=Saccharomyces cerevisiae (strain ATCC 204508 / S288c) OX=559292 GN=MEF1 PE=1 SV=2	6	6	1	84.573	3	1	4	2	4	3	3	1	4	2	4	3	4.5	1.7	6	2.6	6	5.1	1431800	122140	2242400	1239800	1797500	1447600
P25045	P25045	sp|P25045|LCB1_YEAST Serine palmitoyltransferase 1 OS=Saccharomyces cerevisiae (strain ATCC 204508 / S288c) OX=559292 GN=LCB1 PE=1 SV=2	2	2	1	62.206	0	0	1	0	0	0	0	0	1	0	0	0	0	0	1.8	0	0	0	0	0	888060	0	0	0
P25087	P25087	sp|P25087|ERG6_YEAST Sterol 24-C-methyltransferase OS=Saccharomyces cerevisiae (strain ATCC 204508 / S288c) OX=559292 GN=ERG6 PE=1 SV=4	6	6	1	43.43	2	2	1	1	1	0	2	2	1	1	1	0	5.2	5.2	2.6	2.6	2.6	0	2469400	403400	1202100	926810	686800	0
P25345	P25345	sp|P25345|SYNM_YEAST Asparagine--tRNA ligase, mitochondrial OS=Saccharomyces cerevisiae (strain ATCC 204508 / S288c) OX=559292 GN=SLM5 PE=1 SV=1	2	2	1	56.784	0	0	0	0	0	0	0	0	0	0	0	0	0	0	0	0	0	0	0	0	0	0	0	0
P25348	P25348	sp|P25348|RM32_YEAST 54S ribosomal protein L32, mitochondrial OS=Saccharomyces cerevisiae (strain ATCC 204508 / S288c) OX=559292 GN=MRPL32 PE=1 SV=1	2	2	1	21.437	1	1	2	1	1	1	1	1	2	1	1	1	6	6	10.4	6	6	6	2058200	399110	11238000	4149100	2936300	6907500
P25358	P25358	sp|P25358|ELO2_YEAST Elongation of fatty acids protein 2 OS=Saccharomyces cerevisiae (strain ATCC 204508 / S288c) OX=559292 GN=ELO2 PE=1 SV=1	1	1	1	40.002	0	0	0	0	0	0	0	0	0	0	0	0	0	0	0	0	0	0	0	0	0	0	0	0
P25374	P25374	sp|P25374|NFS1_YEAST Cysteine desulfurase, mitochondrial OS=Saccharomyces cerevisiae (strain ATCC 204508 / S288c) OX=559292 GN=NFS1 PE=1 SV=2	5	5	1	54.466	1	2	3	1	3	3	1	2	3	1	3	3	2.4	4	6	2.4	7.8	6.4	975230	305130	2433700	1578700	2223900	4732300
P25443	P25443	sp|P25443|RS2_YEAST 40S ribosomal protein S2 OS=Saccharomyces cerevisiae (strain ATCC 204508 / S288c) OX=559292 GN=RPS2 PE=1 SV=3	2	2	1	27.449	0	0	1	0	0	1	0	0	1	0	0	1	0	0	5.9	0	0	5.9	0	0	2912500	0	0	2008400
P25491	P25491	sp|P25491|MAS5_YEAST Mitochondrial protein import protein MAS5 OS=Saccharomyces cerevisiae (strain ATCC 204508 / S288c) OX=559292 GN=YDJ1 PE=1 SV=1	1	1	1	44.67	0	0	0	0	0	0	0	0	0	0	0	0	0	0	0	0	0	0	0	0	0	0	0	0
P25574	P25574	sp|P25574|EMC1_YEAST ER membrane protein complex subunit 1 OS=Saccharomyces cerevisiae (strain ATCC 204508 / S288c) OX=559292 GN=EMC1 PE=1 SV=1	1	1	1	87.18	0	0	0	0	0	0	0	0	0	0	0	0	0	0	0	0	0	0	0	0	0	0	0	0
P25605	P25605	sp|P25605|ILV6_YEAST Acetolactate synthase small subunit, mitochondrial OS=Saccharomyces cerevisiae (strain ATCC 204508 / S288c) OX=559292 GN=ILV6 PE=1 SV=2	4	4	1	33.986	2	1	2	2	2	3	2	1	2	2	2	3	7.1	4.5	7.1	7.1	7.1	13.3	166120	349410	220910	262730	128020	1972100
P25618	P25618	sp|P25618|CWH43_YEAST Protein CWH43 OS=Saccharomyces cerevisiae (strain ATCC 204508 / S288c) OX=559292 GN=CWH43 PE=1 SV=2	1	1	1	107.88	0	0	0	0	0	0	0	0	0	0	0	0	0	0	0	0	0	0	0	0	0	0	0	0
P25619	P25619	sp|P25619|HSP30_YEAST 30 kDa heat shock protein OS=Saccharomyces cerevisiae (strain ATCC 204508 / S288c) OX=559292 GN=HSP30 PE=1 SV=1	2	2	1	37.044	1	1	1	0	1	0	1	1	1	0	1	0	3	3	3	0	3	0	1863600	530230	1866900	0	1991000	0
P25623	P25623	sp|P25623|SYP1_YEAST Suppressor of yeast profilin deletion OS=Saccharomyces cerevisiae (strain ATCC 204508 / S288c) OX=559292 GN=SYP1 PE=1 SV=3	1	1	1	96.136	0	0	0	0	0	0	0	0	0	0	0	0	0	0	0	0	0	0	0	0	0	0	0	0
P25626	P25626	sp|P25626|IMG1_YEAST 54S ribosomal protein IMG1, mitochondrial OS=Saccharomyces cerevisiae (strain ATCC 204508 / S288c) OX=559292 GN=IMG1 PE=1 SV=1	3	3	1	19.393	0	0	2	1	1	1	0	0	2	1	1	1	0	0	12.4	6.5	5.9	5.9	0	0	6342800	3849900	1467300	2222900
P25719	P25719	sp|P25719|CYPC_YEAST Peptidyl-prolyl cis-trans isomerase C, mitochondrial OS=Saccharomyces cerevisiae (strain ATCC 204508 / S288c) OX=559292 GN=CPR3 PE=1 SV=1	4	4	1	19.919	3	3	3	4	4	4	3	3	3	4	4	4	15.9	15.9	15.9	23.1	23.1	23.1	18874000	5146100	23692000	62288000	44742000	116340000
P26783	P26783	sp|P26783|RS5_YEAST 40S ribosomal protein S5 OS=Saccharomyces cerevisiae (strain ATCC 204508 / S288c) OX=559292 GN=RPS5 PE=1 SV=3	1	1	1	25.038	1	1	1	1	1	1	1	1	1	1	1	1	6.7	6.7	6.7	6.7	6.7	6.7	1030900	395820	4283500	781240	927750	1201700
P26786;P48164	P26786;P48164	sp|P26786|RS7A_YEAST 40S ribosomal protein S7-A OS=Saccharomyces cerevisiae (strain ATCC 204508 / S288c) OX=559292 GN=RPS7A PE=1 SV=4;sp|P48164|RS7B_YEAST 40S ribosomal protein S7-B OS=Saccharomyces cerevisiae (strain ATCC 204508 / S288c) OX=559292 GN=RPS7	3;2	3;2	2	21.622	0	0	0	0	0	0	0	0	0	0	0	0	0	0	0	0	0	0	0	0	0	0	0	0
P27697	P27697	sp|P27697|COQ8_YEAST Atypical kinase COQ8, mitochondrial OS=Saccharomyces cerevisiae (strain ATCC 204508 / S288c) OX=559292 GN=COQ8 PE=1 SV=1	4	4	1	56.741	0	0	0	0	1	1	0	0	0	0	1	1	0	0	0	0	2.2	2.2	0	0	0	0	519340	870860
P27810	P27810	sp|P27810|KTR1_YEAST Alpha-1,2 mannosyltransferase KTR1 OS=Saccharomyces cerevisiae (strain ATCC 204508 / S288c) OX=559292 GN=KTR1 PE=1 SV=1	5	5	1	46.022	0	0	0	0	0	0	0	0	0	0	0	0	0	0	0	0	0	0	0	0	0	0	0	0
P27929	P27929	sp|P27929|NAM9_YEAST 37S ribosomal protein NAM9, mitochondrial OS=Saccharomyces cerevisiae (strain ATCC 204508 / S288c) OX=559292 GN=NAM9 PE=1 SV=2	9	9	1	56.355	3	2	4	1	3	2	3	2	4	1	3	2	7.8	5.6	9.9	3.5	7.4	6	1888600	171730	1731900	0	174910	992060
P28239	P28239	sp|P28239|IPYR2_YEAST Inorganic pyrophosphatase, mitochondrial OS=Saccharomyces cerevisiae (strain ATCC 204508 / S288c) OX=559292 GN=PPA2 PE=1 SV=1	2	2	1	35.572	0	0	0	0	0	0	0	0	0	0	0	0	0	0	0	0	0	0	0	0	0	0	0	0
P28241	P28241	sp|P28241|IDH2_YEAST Isocitrate dehydrogenase [NAD] subunit 2, mitochondrial OS=Saccharomyces cerevisiae (strain ATCC 204508 / S288c) OX=559292 GN=IDH2 PE=1 SV=1	8	8	1	39.739	6	6	7	4	6	6	6	6	7	4	6	6	19.2	17.3	22.5	11.1	17.3	17.3	30592000	9300700	59239000	31488000	32597000	55314000
P28321	P28321	sp|P28321|MGLL_YEAST Monoglyceride lipase OS=Saccharomyces cerevisiae (strain ATCC 204508 / S288c) OX=559292 GN=YJU3 PE=1 SV=2	7	7	1	35.562	1	1	1	0	1	0	1	1	1	0	1	0	5.8	2.6	3.2	0	5.8	0	446540	169140	520280	0	525210	0
P28834	P28834	sp|P28834|IDH1_YEAST Isocitrate dehydrogenase [NAD] subunit 1, mitochondrial OS=Saccharomyces cerevisiae (strain ATCC 204508 / S288c) OX=559292 GN=IDH1 PE=1 SV=2	15	15	1	39.324	6	6	11	7	12	10	6	6	11	7	12	10	20	19.2	36.9	22.5	38.9	31.7	17321000	5847200	46283000	22693000	45251000	39698000
P29311;P34730	P29311;P34730	sp|P29311|BMH1_YEAST Protein BMH1 OS=Saccharomyces cerevisiae (strain ATCC 204508 / S288c) OX=559292 GN=BMH1 PE=1 SV=4;sp|P34730|BMH2_YEAST Protein BMH2 OS=Saccharomyces cerevisiae (strain ATCC 204508 / S288c) OX=559292 GN=BMH2 PE=1 SV=3	2;2	2;2	2	30.091	0	0	1	0	0	0	0	0	1	0	0	0	0	0	3.7	0	0	0	0	0	673650	0	0	0
P29704	P29704	sp|P29704|FDFT_YEAST Squalene synthase OS=Saccharomyces cerevisiae (strain ATCC 204508 / S288c) OX=559292 GN=ERG9 PE=1 SV=2	9	9	1	51.719	5	3	3	0	4	1	5	3	3	0	4	1	10.1	6.1	6.3	0	7.7	1.6	3548800	439030	2396600	0	965440	220790
P30624	P30624	sp|P30624|LCF1_YEAST Long-chain-fatty-acid--CoA ligase 1 OS=Saccharomyces cerevisiae (strain ATCC 204508 / S288c) OX=559292 GN=FAA1 PE=1 SV=1	7	7	1	77.865	1	0	1	1	2	0	1	0	1	1	2	0	1.4	0	2	1.4	3.4	0	538290	0	537690	330870	545550	0
P30902	P30902	sp|P30902|ATP7_YEAST ATP synthase subunit d, mitochondrial OS=Saccharomyces cerevisiae (strain ATCC 204508 / S288c) OX=559292 GN=ATP7 PE=1 SV=2	5	5	1	19.809	4	3	4	3	5	4	4	3	4	3	5	4	32.2	24.7	32.2	24.7	32.2	32.2	26134000	4229900	31905000	10901000	40243000	61615000
P31334	P31334	sp|P31334|RM09_YEAST 54S ribosomal protein L9, mitochondrial OS=Saccharomyces cerevisiae (strain ATCC 204508 / S288c) OX=559292 GN=MRPL9 PE=1 SV=3	2	2	1	29.79	1	0	1	0	1	0	1	0	1	0	1	0	3	0	3	0	3	0	996360	0	1272500	0	965740	0
P31382;P47190	P31382	sp|P31382|PMT2_YEAST Dolichyl-phosphate-mannose--protein mannosyltransferase 2 OS=Saccharomyces cerevisiae (strain ATCC 204508 / S288c) OX=559292 GN=PMT2 PE=1 SV=2	5;2	5;2	2	86.869	2	1	2	0	2	1	2	1	2	0	2	1	3.2	1.4	2.9	0	3.2	1.7	434190	91703	208220	0	359120	579420
P32191	P32191	sp|P32191|GPDM_YEAST Glycerol-3-phosphate dehydrogenase, mitochondrial OS=Saccharomyces cerevisiae (strain ATCC 204508 / S288c) OX=559292 GN=GUT2 PE=1 SV=2	20	20	1	72.388	15	17	15	13	17	15	15	17	15	13	17	15	23.4	27.1	23.6	20.5	27.4	24.2	36842000	7070100	29947000	28083000	28446000	43517000
P32266	P32266	sp|P32266|MGM1_YEAST Dynamin-like GTPase MGM1, mitochondrial OS=Saccharomyces cerevisiae (strain ATCC 204508 / S288c) OX=559292 GN=MGM1 PE=1 SV=3	1	1	1	99.177	0	0	0	0	0	0	0	0	0	0	0	0	0	0	0	0	0	0	0	0	0	0	0	0
P32316	P32316	sp|P32316|ACH1_YEAST Acetyl-CoA hydrolase OS=Saccharomyces cerevisiae (strain ATCC 204508 / S288c) OX=559292 GN=ACH1 PE=1 SV=2	8	8	1	58.711	6	6	8	6	7	7	6	6	8	6	7	7	11.6	11.6	15.6	11.4	13.5	13.7	7968600	1219200	17074000	7769700	7902300	13242000
P32317	P32317	sp|P32317|AFG1_YEAST Protein AFG1 OS=Saccharomyces cerevisiae (strain ATCC 204508 / S288c) OX=559292 GN=AFG1 PE=1 SV=1	6	6	1	58.264	1	0	2	2	1	0	1	0	2	2	1	0	1.4	0	8.1	3.3	2	0	45963	0	590810	1013200	328010	0
P53751;P40890;P40438;P32319	P53751;P40890;P40438;P32319	sp|P53751|YN94_YEAST Uncharacterized membrane glycoprotein YNR065C OS=Saccharomyces cerevisiae (strain ATCC 204508 / S288c) OX=559292 GN=YNR065C PE=4 SV=1;sp|P40890|VTH2_YEAST VPS10 homolog 2 OS=Saccharomyces cerevisiae (strain ATCC 204508 / S288c) OX=5592	1;1;1;1	1;1;1;1	4	125.2	1	1	1	1	1	1	1	1	1	1	1	1	1	1	1	1	1	1	208870000	2428300	189650000	382300000	135340000	321210000
P32324	P32324	sp|P32324|EF2_YEAST Elongation factor 2 OS=Saccharomyces cerevisiae (strain ATCC 204508 / S288c) OX=559292 GN=EFT1 PE=1 SV=1	7	7	1	93.288	0	0	0	0	0	1	0	0	0	0	0	1	0	0	0	0	0	1.2	0	0	0	0	0	422520
P32331	P32331	sp|P32331|YMC1_YEAST Mitochondrial glycine transporter YMC1 OS=Saccharomyces cerevisiae (strain ATCC 204508 / S288c) OX=559292 GN=YMC1 PE=1 SV=2	1	1	1	33.375	1	1	0	0	1	1	1	1	0	0	1	1	4.6	4.6	0	0	4.6	4.6	2042800	139390	0	0	953040	938870
P32332	P32332	sp|P32332|OAC1_YEAST Mitochondrial oxaloacetate transport protein OS=Saccharomyces cerevisiae (strain ATCC 204508 / S288c) OX=559292 GN=OAC1 PE=1 SV=1	5	5	1	35.153	3	2	4	2	1	2	3	2	4	2	1	2	9.9	7.4	14.5	7.4	2.5	7.4	4436000	518470	4033000	2320900	895750	2466700
P32335	P32335	sp|P32335|MSS51_YEAST Protein MSS51, mitochondrial OS=Saccharomyces cerevisiae (strain ATCC 204508 / S288c) OX=559292 GN=MSS51 PE=1 SV=2	9	9	1	50.88	7	4	7	5	5	5	7	4	7	5	5	5	17.2	10.3	17.2	12.4	12.4	11.2	11785000	2448400	11294000	6191500	4852800	5382800
P32340	P32340	sp|P32340|NDI1_YEAST Rotenone-insensitive NADH-ubiquinone oxidoreductase, mitochondrial OS=Saccharomyces cerevisiae (strain ATCC 204508 / S288c) OX=559292 GN=NDI1 PE=1 SV=1	20	20	1	57.249	9	8	13	6	15	15	9	8	13	6	15	15	24.8	23.4	30.8	15	40.4	34.1	6869800	1446700	16535000	9540200	16148000	25012000
P32352	P32352	sp|P32352|ERG2_YEAST C-8 sterol isomerase OS=Saccharomyces cerevisiae (strain ATCC 204508 / S288c) OX=559292 GN=ERG2 PE=1 SV=1	2	2	1	24.895	2	1	0	0	0	0	2	1	0	0	0	0	14	6.3	0	0	0	0	8226200	1945900	0	0	0	0
P32368	P32368	sp|P32368|SAC1_YEAST Phosphatidylinositol-3-phosphatase SAC1 OS=Saccharomyces cerevisiae (strain ATCC 204508 / S288c) OX=559292 GN=SAC1 PE=1 SV=1	9	9	1	71.124	4	2	4	0	2	1	4	2	4	0	2	1	7.7	4.5	7.9	0	4.3	1.8	523490	209730	691110	0	265120	611400
P32387	P32387	sp|P32387|RM41_YEAST 54S ribosomal protein L41, mitochondrial OS=Saccharomyces cerevisiae (strain ATCC 204508 / S288c) OX=559292 GN=MRP20 PE=1 SV=1	3	3	1	30.566	1	2	2	2	2	2	1	2	2	2	2	2	3	7.6	7.6	5.7	7.6	7.6	918740	125500	1582500	1994600	1969800	4966000
P32419	P32419	sp|P32419|MDHP_YEAST Malate dehydrogenase, peroxisomal OS=Saccharomyces cerevisiae (strain ATCC 204508 / S288c) OX=559292 GN=MDH3 PE=1 SV=3	5	5	1	37.186	0	0	1	0	3	1	0	0	1	0	3	1	0	0	2	0	10.8	2.9	0	0	707190	0	664480	681890
P32445	P32445	sp|P32445|RIM1_YEAST Single-stranded DNA-binding protein RIM1, mitochondrial OS=Saccharomyces cerevisiae (strain ATCC 204508 / S288c) OX=559292 GN=RIM1 PE=1 SV=1	2	2	1	15.386	1	1	1	1	1	1	1	1	1	1	1	1	11.1	11.1	11.1	11.1	11.1	11.1	2269900	529270	5841900	2501800	3519900	0
P32451	P32451	sp|P32451|BIOB_YEAST Biotin synthase, mitochondrial OS=Saccharomyces cerevisiae (strain ATCC 204508 / S288c) OX=559292 GN=BIO2 PE=1 SV=2	1	1	1	41.884	0	0	0	0	1	0	0	0	0	0	1	0	0	0	0	0	4	0	0	0	0	0	347830	0
P32453	P32453	sp|P32453|ATP11_YEAST Protein ATP11, mitochondrial OS=Saccharomyces cerevisiae (strain ATCC 204508 / S288c) OX=559292 GN=ATP11 PE=1 SV=1	3	3	1	36.851	0	0	1	0	1	0	0	0	1	0	1	0	0	0	2.5	0	4.1	0	0	0	41801	0	501120	0
P32454	P32454	sp|P32454|APE2_YEAST Aminopeptidase 2, mitochondrial OS=Saccharomyces cerevisiae (strain ATCC 204508 / S288c) OX=559292 GN=APE2 PE=1 SV=4	5	5	1	107.75	0	0	1	0	0	0	0	0	1	0	0	0	0	0	1.2	0	0	0	0	0	326320	0	0	0
P32462	P32462	sp|P32462|ERG24_YEAST Delta(14)-sterol reductase OS=Saccharomyces cerevisiae (strain ATCC 204508 / S288c) OX=559292 GN=ERG24 PE=1 SV=1	1	1	1	50.615	0	0	0	0	0	0	0	0	0	0	0	0	0	0	0	0	0	0	0	0	0	0	0	0
P32473	P32473	sp|P32473|ODPB_YEAST Pyruvate dehydrogenase E1 component subunit beta, mitochondrial OS=Saccharomyces cerevisiae (strain ATCC 204508 / S288c) OX=559292 GN=PDB1 PE=1 SV=2	6	6	1	40.053	3	4	4	2	4	3	3	4	4	2	4	3	10.7	16.4	13.7	7.4	14.2	10.7	6225800	1482800	11314000	5168500	9324400	9324600
P32476	P32476	sp|P32476|ERG1_YEAST Squalene monooxygenase OS=Saccharomyces cerevisiae (strain ATCC 204508 / S288c) OX=559292 GN=ERG1 PE=1 SV=2	5	5	1	55.125	0	0	0	0	0	0	0	0	0	0	0	0	0	0	0	0	0	0	0	0	0	0	0	0
P32563	P32563	sp|P32563|VPH1_YEAST V-type proton ATPase subunit a, vacuolar isoform OS=Saccharomyces cerevisiae (strain ATCC 204508 / S288c) OX=559292 GN=VPH1 PE=1 SV=3	7	7	1	95.528	0	0	0	0	0	0	0	0	0	0	0	0	0	0	0	0	0	0	0	0	0	0	0	0
P32564	P32564	sp|P32564|SCM4_YEAST Protein SCM4 OS=Saccharomyces cerevisiae (strain ATCC 204508 / S288c) OX=559292 GN=SCM4 PE=1 SV=1	1	1	1	20.118	1	0	1	1	0	1	1	0	1	1	0	1	4.8	0	4.8	4.8	0	4.8	520300	0	404520	414790	0	619000
P32568;P53756	P32568	sp|P32568|SNQ2_YEAST Protein SNQ2 OS=Saccharomyces cerevisiae (strain ATCC 204508 / S288c) OX=559292 GN=SNQ2 PE=1 SV=2	6;1	6;1	2	168.76	0	0	1	0	0	0	0	0	1	0	0	0	0	0	0.7	0	0	0	0	0	105870	0	0	0
P32597	P32597	sp|P32597|STH1_YEAST Nuclear protein STH1/NPS1 OS=Saccharomyces cerevisiae (strain ATCC 204508 / S288c) OX=559292 GN=STH1 PE=1 SV=1	1	1	1	156.74	1	1	1	1	1	1	1	1	1	1	1	1	0.8	0.8	0.8	0.8	0.8	0.8	1810500	267990	1766400	1844100	1054200	3513800
P32602	P32602	sp|P32602|SEC17_YEAST Alpha-soluble NSF attachment protein OS=Saccharomyces cerevisiae (strain ATCC 204508 / S288c) OX=559292 GN=SEC17 PE=1 SV=4	1	1	1	32.802	0	0	0	0	0	0	0	0	0	0	0	0	0	0	0	0	0	0	0	0	0	0	0	0
P32611	P32611	sp|P32611|RML2_YEAST 54S ribosomal protein RML2, mitochondrial OS=Saccharomyces cerevisiae (strain ATCC 204508 / S288c) OX=559292 GN=RML2 PE=1 SV=1	3	3	1	43.785	2	1	2	1	1	1	2	1	2	1	1	1	5.3	2.5	5.3	2.5	2.5	2.5	2034000	231620	4871300	1019700	1325600	1780300
P32787	P32787	sp|P32787|MG101_YEAST Mitochondrial genome maintenance protein MGM101 OS=Saccharomyces cerevisiae (strain ATCC 204508 / S288c) OX=559292 GN=MGM101 PE=1 SV=1	5	5	1	30.09	3	3	4	1	3	3	3	3	4	1	3	3	16	16	17.5	3	16	13	2034100	184280	5247100	252730	804240	1876300
P32795	P32795	sp|P32795|YME1_YEAST Mitochondrial inner membrane i-AAA protease supercomplex subunit YME1 OS=Saccharomyces cerevisiae (strain ATCC 204508 / S288c) OX=559292 GN=YME1 PE=1 SV=1	9	9	1	81.771	2	2	3	2	3	4	2	2	3	2	3	4	3.7	3.7	5.1	3.7	5.1	6.6	615350	128720	1121200	659100	1125300	1946300
P32796	P32796	sp|P32796|CACP_YEAST Carnitine O-acetyltransferase, mitochondrial OS=Saccharomyces cerevisiae (strain ATCC 204508 / S288c) OX=559292 GN=CAT2 PE=1 SV=2	1	1	1	77.241	0	0	0	0	0	0	0	0	0	0	0	0	0	0	0	0	0	0	0	0	0	0	0	0
P32799	P32799	sp|P32799|COX13_YEAST Cytochrome c oxidase subunit 13, mitochondrial OS=Saccharomyces cerevisiae (strain ATCC 204508 / S288c) OX=559292 GN=COX13 PE=1 SV=1	3	3	1	15.021	2	0	2	3	2	2	2	0	2	3	2	2	12.4	0	14	20.2	14	14	2797300	0	8902100	5399600	5880600	7925000
P32803	P32803	sp|P32803|EMP24_YEAST Endosomal protein P24B OS=Saccharomyces cerevisiae (strain ATCC 204508 / S288c) OX=559292 GN=EMP24 PE=1 SV=1	3	3	1	23.332	0	0	0	0	1	0	0	0	0	0	1	0	0	0	0	0	5.9	0	0	0	0	0	337040	0
P32829	P32829	sp|P32829|MRE11_YEAST Double-strand break repair protein MRE11 OS=Saccharomyces cerevisiae (strain ATCC 204508 / S288c) OX=559292 GN=MRE11 PE=1 SV=2	2	2	1	77.65	0	0	0	1	0	0	0	0	0	1	0	0	0	0	0	2.2	0	0	0	0	0	1262600	0	0
P32839	P32839	sp|P32839|BCS1_YEAST Mitochondrial chaperone BCS1 OS=Saccharomyces cerevisiae (strain ATCC 204508 / S288c) OX=559292 GN=BCS1 PE=1 SV=2	3	3	1	51.107	2	0	0	0	1	0	2	0	0	0	1	0	5.5	0	0	0	2.6	0	1424100	0	0	0	756590	0
P32843	P32843	sp|P32843|YME2_YEAST Mitochondrial escape protein 2 OS=Saccharomyces cerevisiae (strain ATCC 204508 / S288c) OX=559292 GN=YME2 PE=1 SV=1	9	9	1	96.687	3	3	2	2	3	2	3	3	2	2	3	2	4.4	4.4	2.2	2.9	3.6	2.9	366530	38857	348250	244000	266080	585340
P32849	P32849	sp|P32849|RAD5_YEAST DNA repair protein RAD5 OS=Saccharomyces cerevisiae (strain ATCC 204508 / S288c) OX=559292 GN=RAD5 PE=1 SV=1	1	1	1	134	1	1	1	1	1	1	1	1	1	1	1	1	1.6	1.6	1.6	1.6	1.6	1.6	1889800	286820	3669400	5406700	1138300	4231200
P32860	P32860	sp|P32860|NFU1_YEAST NifU-like protein, mitochondrial OS=Saccharomyces cerevisiae (strain ATCC 204508 / S288c) OX=559292 GN=NFU1 PE=1 SV=2	4	4	1	29.174	0	0	0	0	0	0	0	0	0	0	0	0	0	0	0	0	0	0	0	0	0	0	0	0
P32875	P32875	sp|P32875|LIPA_YEAST Lipoyl synthase, mitochondrial OS=Saccharomyces cerevisiae (strain ATCC 204508 / S288c) OX=559292 GN=LIP5 PE=1 SV=1	2	2	1	46.247	0	0	0	0	0	0	0	0	0	0	0	0	0	0	0	0	0	0	0	0	0	0	0	0
P32891	P32891	sp|P32891|DLD1_YEAST D-lactate dehydrogenase [cytochrome] 1, mitochondrial OS=Saccharomyces cerevisiae (strain ATCC 204508 / S288c) OX=559292 GN=DLD1 PE=1 SV=2	9	9	1	65.292	2	2	5	4	4	6	2	2	5	4	4	6	3.9	3.9	11.1	8.2	10.4	13.8	683850	104970	3128800	2131400	2969700	3060500
P32897	P32897	sp|P32897|TIM23_YEAST Mitochondrial import inner membrane translocase subunit TIM23 OS=Saccharomyces cerevisiae (strain ATCC 204508 / S288c) OX=559292 GN=TIM23 PE=1 SV=1	4	4	1	23.243	1	1	2	0	2	1	1	1	2	0	2	1	8.6	8.6	14	0	14	8.6	2760700	620460	1895700	0	3080500	3855000
P32898	P32898	sp|P32898|CYM1_YEAST Mitochondrial presequence protease OS=Saccharomyces cerevisiae (strain ATCC 204508 / S288c) OX=559292 GN=CYM1 PE=1 SV=2	9	9	1	112.18	5	2	4	1	4	1	5	2	4	1	4	1	6.7	3.4	5.7	1.9	5.5	1.2	643750	40733	970350	218130	393890	358620
P32902	P32902	sp|P32902|RT04_YEAST 37S ribosomal protein MRP4, mitochondrial OS=Saccharomyces cerevisiae (strain ATCC 204508 / S288c) OX=559292 GN=MRP4 PE=1 SV=1	6	6	1	44.151	1	1	1	1	1	0	1	1	1	1	1	0	1.8	1.8	1.8	1.8	1.8	0	478000	112370	748010	436900	594400	0
P46654;P32905	P46654;P32905	sp|P46654|RSSA2_YEAST 40S ribosomal protein S0-B OS=Saccharomyces cerevisiae (strain ATCC 204508 / S288c) OX=559292 GN=RPS0B PE=1 SV=2;sp|P32905|RSSA1_YEAST 40S ribosomal protein S0-A OS=Saccharomyces cerevisiae (strain ATCC 204508 / S288c) OX=559292 GN=RP	1;1	1;1	2	27.962	0	0	0	0	0	0	0	0	0	0	0	0	0	0	0	0	0	0	0	0	0	0	0	0
P32915	P32915	sp|P32915|SC61A_YEAST Protein transport protein SEC61 OS=Saccharomyces cerevisiae (strain ATCC 204508 / S288c) OX=559292 GN=SEC61 PE=1 SV=1	4	4	1	52.936	1	0	1	0	0	0	1	0	1	0	0	0	2.3	0	4.2	0	0	0	0	0	516030	0	0	0
P33302;Q04182	P33302;Q04182	sp|P33302|PDR5_YEAST Pleiotropic ABC efflux transporter of multiple drugs OS=Saccharomyces cerevisiae (strain ATCC 204508 / S288c) OX=559292 GN=PDR5 PE=1 SV=1;sp|Q04182|PDR15_YEAST ATP-dependent permease PDR15 OS=Saccharomyces cerevisiae (strain ATCC 20450	2;1	2;1	2	170.44	0	0	0	0	0	0	0	0	0	0	0	0	0	0	0	0	0	0	0	0	0	0	0	0
P33303	P33303	sp|P33303|SFC1_YEAST Succinate/fumarate mitochondrial transporter OS=Saccharomyces cerevisiae (strain ATCC 204508 / S288c) OX=559292 GN=SFC1 PE=1 SV=2	3	3	1	35.34	2	2	3	1	1	0	2	2	3	1	1	0	6.2	6.2	9.3	2.5	2.5	0	7760300	701760	10725000	2247500	1832900	0
P33310	P33310	sp|P33310|MDL1_YEAST ATP-dependent permease MDL1, mitochondrial OS=Saccharomyces cerevisiae (strain ATCC 204508 / S288c) OX=559292 GN=MDL1 PE=1 SV=2	2	1	1	75.949	0	0	0	1	0	0	0	0	0	1	0	0	0	0	0	1.4	0	0	0	0	0	228920	0	0
P33311	P33311	sp|P33311|MDL2_YEAST ATP-dependent permease MDL2, mitochondrial OS=Saccharomyces cerevisiae (strain ATCC 204508 / S288c) OX=559292 GN=MDL2 PE=1 SV=3	3	2	1	85.136	0	0	0	0	0	0	0	0	0	0	0	0	0	0	0	0	0	0	0	0	0	0	0	0
P33333	P33333	sp|P33333|PLSC_YEAST 1-acyl-sn-glycerol-3-phosphate acyltransferase OS=Saccharomyces cerevisiae (strain ATCC 204508 / S288c) OX=559292 GN=SLC1 PE=1 SV=1	3	3	1	33.887	1	0	1	0	0	0	1	0	1	0	0	0	3.3	0	3.3	0	0	0	182830	0	163450	0	0	0
P33416;P31539	P33416	sp|P33416|HSP78_YEAST Heat shock protein 78, mitochondrial OS=Saccharomyces cerevisiae (strain ATCC 204508 / S288c) OX=559292 GN=HSP78 PE=1 SV=2	18;1	18;1	2	91.335	8	8	16	8	11	11	8	8	16	8	11	11	10.7	11.7	23.4	10.5	15.3	15.7	2240700	597250	6035100	2079100	3019400	5327500
P33421	P33421	sp|P33421|SDH3_YEAST Succinate dehydrogenase [ubiquinone] cytochrome b subunit, mitochondrial OS=Saccharomyces cerevisiae (strain ATCC 204508 / S288c) OX=559292 GN=SDH3 PE=1 SV=1	2	2	1	22.068	1	2	1	1	1	1	1	2	1	1	1	1	5.6	9.6	5.6	5.6	5.6	5.6	19381000	5527300	20544000	15796000	12825000	19471000
P33754	P33754	sp|P33754|SEC66_YEAST Translocation protein SEC66 OS=Saccharomyces cerevisiae (strain ATCC 204508 / S288c) OX=559292 GN=SEC66 PE=1 SV=1	1	1	1	24.231	0	0	0	0	0	0	0	0	0	0	0	0	0	0	0	0	0	0	0	0	0	0	0	0
P33759	P33759	sp|P33759|RT05_YEAST 37S ribosomal protein S5, mitochondrial OS=Saccharomyces cerevisiae (strain ATCC 204508 / S288c) OX=559292 GN=MRPS5 PE=1 SV=1	4	4	1	34.883	2	2	3	2	2	2	2	2	3	2	2	2	6.8	6.8	11.4	6.8	6.8	6.8	102170000	19587000	5701200	2214800	39509000	77747000
P33767	P33767	sp|P33767|OSTB_YEAST Dolichyl-diphosphooligosaccharide--protein glycosyltransferase subunit WBP1 OS=Saccharomyces cerevisiae (strain ATCC 204508 / S288c) OX=559292 GN=WBP1 PE=1 SV=1	4	4	1	49.391	0	0	0	0	1	0	0	0	0	0	1	0	0	0	0	0	2.1	0	0	0	0	0	64851	0
P33775	P33775	sp|P33775|PMT1_YEAST Dolichyl-phosphate-mannose--protein mannosyltransferase 1 OS=Saccharomyces cerevisiae (strain ATCC 204508 / S288c) OX=559292 GN=PMT1 PE=1 SV=1	2	2	1	92.674	0	0	0	0	0	0	0	0	0	0	0	0	0	0	0	0	0	0	0	0	0	0	0	0
P34227	P34227	sp|P34227|PRX1_YEAST Peroxiredoxin PRX1, mitochondrial OS=Saccharomyces cerevisiae (strain ATCC 204508 / S288c) OX=559292 GN=PRX1 PE=1 SV=1	6	6	1	29.495	4	4	5	4	5	5	4	4	5	4	5	5	19.5	19.5	24.1	19.5	24.1	24.1	7909700	2040300	18405000	7397900	9039000	15860000
P34248	P34248	sp|P34248|YKK0_YEAST Probable intramembrane protease YKL100C OS=Saccharomyces cerevisiae (strain ATCC 204508 / S288c) OX=559292 GN=YKL100C PE=1 SV=1	2	2	1	67.524	1	0	0	0	1	0	1	0	0	0	1	0	2	0	0	0	2	0	1186400	0	0	0	592830	0
P35176	P35176	sp|P35176|CYPD_YEAST Peptidyl-prolyl cis-trans isomerase D OS=Saccharomyces cerevisiae (strain ATCC 204508 / S288c) OX=559292 GN=CPR5 PE=2 SV=1	2	2	1	25.326	0	0	0	0	1	0	0	0	0	0	1	0	0	0	0	0	4.4	0	0	0	0	0	321940	0
P35179	P35179	sp|P35179|SC61G_YEAST Protein transport protein SSS1 OS=Saccharomyces cerevisiae (strain ATCC 204508 / S288c) OX=559292 GN=SSS1 PE=1 SV=2	2	2	1	8.9435	2	2	1	1	1	2	2	2	1	1	1	2	21.2	21.2	12.5	12.5	12.5	21.2	15257000	4334000	11877000	4687700	4775400	7188400
P35180	P35180	sp|P35180|TOM20_YEAST Mitochondrial import receptor subunit TOM20 OS=Saccharomyces cerevisiae (strain ATCC 204508 / S288c) OX=559292 GN=TOM20 PE=1 SV=1	3	3	1	20.317	0	0	0	0	1	1	0	0	0	0	1	1	0	0	0	0	5.5	5.5	0	0	0	0	2919400	3402800
P35191	P35191	sp|P35191|MDJ1_YEAST DnaJ homolog 1, mitochondrial OS=Saccharomyces cerevisiae (strain ATCC 204508 / S288c) OX=559292 GN=MDJ1 PE=1 SV=1	7	7	1	55.56	0	0	2	3	4	4	0	0	2	3	4	4	0	0	4.1	7.4	11	9.4	0	0	482690	1525700	1608700	4368800
P35691	P35691	sp|P35691|TCTP_YEAST Translationally-controlled tumor protein homolog OS=Saccharomyces cerevisiae (strain ATCC 204508 / S288c) OX=559292 GN=TMA19 PE=1 SV=1	1	1	1	18.741	0	0	0	0	0	0	0	0	0	0	0	0	0	0	0	0	0	0	0	0	0	0	0	0
P35723	P35723	sp|P35723|YET1_YEAST Endoplasmic reticulum transmembrane protein 1 OS=Saccharomyces cerevisiae (strain ATCC 204508 / S288c) OX=559292 GN=YET1 PE=1 SV=2	1	1	1	23.459	0	0	0	0	0	0	0	0	0	0	0	0	0	0	0	0	0	0	0	0	0	0	0	0
P35817	P35817	sp|P35817|BDF1_YEAST Bromodomain-containing factor 1 OS=Saccharomyces cerevisiae (strain ATCC 204508 / S288c) OX=559292 GN=BDF1 PE=1 SV=3	1	1	1	76.977	0	0	0	0	0	0	0	0	0	0	0	0	0	0	0	0	0	0	0	0	0	0	0	0
P35996	P35996	sp|P35996|RM38_YEAST 54S ribosomal protein L38, mitochondrial OS=Saccharomyces cerevisiae (strain ATCC 204508 / S288c) OX=559292 GN=MRPL38 PE=1 SV=1	2	2	1	14.904	1	1	1	0	1	1	1	1	1	0	1	1	11.6	11.6	11.6	0	11.6	11.6	2321900	771360	1835100	0	2303100	2991900
P38711;P35997	P38711;P35997	sp|P38711|RS27B_YEAST 40S ribosomal protein S27-B OS=Saccharomyces cerevisiae (strain ATCC 204508 / S288c) OX=559292 GN=RPS27B PE=1 SV=1;sp|P35997|RS27A_YEAST 40S ribosomal protein S27-A OS=Saccharomyces cerevisiae (strain ATCC 204508 / S288c) OX=559292 GN	2;2	2;2	2	8.8653	0	0	0	0	0	0	0	0	0	0	0	0	0	0	0	0	0	0	0	0	0	0	0	0
P36013	P36013	sp|P36013|MAOM_YEAST NAD-dependent malic enzyme, mitochondrial OS=Saccharomyces cerevisiae (strain ATCC 204508 / S288c) OX=559292 GN=MAE1 PE=1 SV=1	9	9	1	74.375	0	1	3	0	4	4	0	1	3	0	4	4	0	2.2	7.3	0	7.9	7.8	0	88951	479460	0	831300	1938800
P36038	P36038	sp|P36038|CBT1_YEAST Cytochrome b termination protein 1 OS=Saccharomyces cerevisiae (strain ATCC 204508 / S288c) OX=559292 GN=CBT1 PE=1 SV=1	3	3	1	31.156	0	0	0	2	1	2	0	0	0	2	1	2	0	0	0	8.1	3.7	8.1	0	0	0	1384100	1627900	2156000
P36046	P36046	sp|P36046|MIA40_YEAST Mitochondrial intermembrane space import and assembly protein 40 OS=Saccharomyces cerevisiae (strain ATCC 204508 / S288c) OX=559292 GN=MIA40 PE=1 SV=2	3	3	1	44.536	3	2	3	3	3	2	3	2	3	3	3	2	10.9	7.4	10.9	10.9	10.9	6.9	3343200	430260	3791600	2469000	1959400	3181000
P36060	P36060	sp|P36060|MCR1_YEAST NADH-cytochrome b5 reductase 2 OS=Saccharomyces cerevisiae (strain ATCC 204508 / S288c) OX=559292 GN=MCR1 PE=1 SV=1	8	8	1	34.137	2	2	6	3	4	4	2	2	6	3	4	4	6.3	7.9	23.5	9.6	17.5	18.2	4556600	731670	8387100	3476700	3987600	5532800
P36101	P36101	sp|P36101|TCD2_YEAST tRNA threonylcarbamoyladenosine dehydratase 2 OS=Saccharomyces cerevisiae (strain ATCC 204508 / S288c) OX=559292 GN=TCD2 PE=1 SV=1	1	1	1	50.265	0	0	0	0	0	0	0	0	0	0	0	0	0	0	0	0	0	0	0	0	0	0	0	0
P38754;P36105	P38754;P36105	sp|P38754|RL14B_YEAST 60S ribosomal protein L14-B OS=Saccharomyces cerevisiae (strain ATCC 204508 / S288c) OX=559292 GN=RPL14B PE=1 SV=1;sp|P36105|RL14A_YEAST 60S ribosomal protein L14-A OS=Saccharomyces cerevisiae (strain ATCC 204508 / S288c) OX=559292 GN	2;2	2;2	2	15.153	1	1	2	0	1	1	1	1	2	0	1	1	5.8	5.8	10.9	0	5.8	5.8	2625700	604600	15360000	0	1549000	2188500
P36112	P36112	sp|P36112|MIC60_YEAST MICOS complex subunit MIC60 OS=Saccharomyces cerevisiae (strain ATCC 204508 / S288c) OX=559292 GN=MIC60 PE=1 SV=1	16	16	1	61.081	6	6	9	9	10	9	6	6	9	9	10	9	14.6	13.5	22.8	21.9	24.8	21.7	15653000	1725000	17854000	28606000	13239000	43262000
[truncated: 296 more rows]

## Sheet: Fig 5B Mrx4_cob vs Mrx4_WT
Protein IDs	Majority protein IDs	Fasta headers	Peptide counts (all)	Peptide counts (unique)	Number of proteins	Mol. weight [kDa]	Peptides cob_MBS_1	Peptides cob_MBS_2	Peptides cob_MBS_3	Peptides WT_MBS_1	Peptides WT_MBS_2	Peptides WT_MBS_3	Unique peptides cob_MBS_1	Unique peptides cob_MBS_2	Unique peptides cob_MBS_3	Unique peptides WT_MBS_1	Unique peptides WT_MBS_2	Unique peptides WT_MBS_3	Sequence coverage cob_MBS_1 [%]	Sequence coverage cob_MBS_2 [%]	Sequence coverage cob_MBS_3 [%]	Sequence coverage WT_MBS_1 [%]	Sequence coverage WT_MBS_2 [%]	Sequence coverage WT_MBS_3 [%]	iBAQ cob_MBS_1	iBAQ cob_MBS_2	iBAQ cob_MBS_3	iBAQ WT_MBS_1	iBAQ WT_MBS_2	iBAQ WT_MBS_3
[truncated: 620 more rows]
