# Supplementary material for: A molecular switch at the yeast mitoribosomal tunnel exit controls cytochrome b synthesis
Source: Nucleic Acids Res. 2025 Jul 10;53(13):gkaf634. doi: 10.1093/nar/gkaf634 (PMC12242767; doi:10.1093/nar/gkaf634)
Supplement: gkaf634_Supplemental_Files [file gkaf634_supplemental_files.zip › Table S5. Statistical Analyses of Mass Spectrometry Data Related to ALFA-XLP Experiments.xlsx]

## Sheet: Samples
Sample	Description
"cbp3X"	Cbp3-ALFA purified after crosslinking with MBS
"cbp3D"	Cbp3-ALFA purified after treatment with DMSO
"WT_MBS"	Mrx4-GFP-ALFA purified after crosslinking with MBS
"WT_DMSO"	Mrx4-GFP-ALFA purified after treatment with DMSO
"cob_MBS"	cob::ARG8 Mrx4-GFP-ALFA purified after crosslinking with MBS

## Sheet: Fig 4B Cbp3_MBS vs Cbp3_DMSO
Uniprot	Symbol	iBAQ.cbp3X_1	iBAQ.cbp3X_2	iBAQ.cbp3X_3	iBAQ.cbp3D_1	iBAQ.cbp3D_2	iBAQ.cbp3D_3	logFC	t.ord	t.mod	p.ord	p.mod	q.ord	q.mod	categ_Ord	categ_Mod	NegLogPvalMod	NegLogPvalOrd
O74700	TIM9	20023000	11424000	20700000	8629000	8885100	4429400	1.26715	2.94646	1.32368	0.0421175	0.185816	0.541957	0.645097	Not Significant	Not Significant	0.730917	1.37554
P00044	CYC1	59199000	11784000	46314000	15980000	15193000	6259700	1.47	1.73526	1.53558	0.157709	0.124856	0.63142	0.516259	Not Significant	Not Significant	0.90359	0.802143
P00128	QCR7	198160000	51807000	233750000	173910000	120020000	127370000	-0.0492634	-0.0695783	-0.051461	0.947869	0.958965	0.998963	0.998651	Not Significant	Not Significant	0.0181972	0.0232518
P00175	CYB2	78144000	14984000	75768000	30589000	26771000	18696000	0.844911	1.0367	0.882602	0.358433	0.377595	0.860638	0.928376	Not Significant	Not Significant	0.422974	0.445592
P00358	TDH2	0	201700	1515700	1692800	1114800	1709700	-1.81474	-1.90854	-1.8957	0.128963	0.0581957	0.577464	0.328206	Not Significant	Not Significant	1.23511	0.889534
P00359	TDH3	176870000	7985000	175180000	89659000	58483000	66161000	-0.162566	-0.108473	-0.169818	0.918844	0.865176	0.998963	0.998651	Not Significant	Not Significant	0.0628954	0.0367581
P00360	TDH1	2131700	1066900	3516700	3577200	3184800	3074400	-0.710229	-1.41134	-0.741912	0.230984	0.458259	0.731695	0.952764	Not Significant	Not Significant	0.338889	0.636419
P00410	COX2	658230000	118200000	381850000	332370000	267690000	206580000	0.230925	0.304909	0.241226	0.775642	0.809413	0.998963	0.998651	Not Significant	Not Significant	0.0918296	0.110339
P00424	COX5A	206960000	44828000	147660000	115480000	105130000	72783000	0.210871	0.301439	0.220278	0.778101	0.825685	0.998963	0.998651	Not Significant	Not Significant	0.0831854	0.108964
P00427	COX6	272050000	53192000	177250000	120510000	81756000	57821000	0.723575	0.941697	0.755853	0.399667	0.449858	0.904652	0.952764	Not Significant	Not Significant	0.346924	0.398302
P00431	CCP1	3620900	883340	3629300	1485500	1786700	925560	0.746812	1.01546	0.780127	0.367316	0.435441	0.866489	0.94818	Not Significant	Not Significant	0.36107	0.43496
P00445	SOD1	4534100	1308800	3687400	3462600	3300900	2886300	-0.197424	-0.352487	-0.206231	0.742262	0.836639	0.998963	0.998651	Not Significant	Not Significant	0.0774619	0.129443
P00447	SOD2	44977000	4907200	31449000	12733000	14738000	4812500	0.980734	0.881377	1.02448	0.427891	0.305775	0.910195	0.83974	Not Significant	Not Significant	0.514598	0.368667
P00560	PGK1	69262000	23404000	49937000	32034000	34304000	40842000	0.283631	0.596897	0.296284	0.582719	0.767055	0.977655	0.998651	Not Significant	Not Significant	0.115174	0.23454
P00830	ATP2	722730000	206970000	506530000	352020000	206840000	177130000	0.851515	1.38488	0.889501	0.238324	0.373879	0.737001	0.928376	Not Significant	Not Significant	0.427269	0.622833
P00890	CIT1	281100000	52036000	238380000	97620000	74321000	54144000	1.04999	1.29211	1.09683	0.265915	0.272896	0.782855	0.778494	Not Significant	Not Significant	0.564003	0.575256
P00924	ENO1	1454700	0	1758400	1732600	980150	2025700	-0.657998	-0.811712	-0.687351	0.462497	0.49197	0.930048	0.985891	Not Significant	Not Significant	0.308061	0.334892
P00925	ENO2	18470000	6098200	16578000	11587000	17443000	20374000	-0.380325	-0.674473	-0.397291	0.536984	0.69121	0.97058	0.998651	Not Significant	Not Significant	0.16039	0.270039
P00927	ILV1	51878000	12777000	41051000	15647000	11846000	10848000	1.25279	1.94175	1.30868	0.124128	0.190848	0.577464	0.650295	Not Significant	Not Significant	0.719313	0.906131
P00942	TPI1	12610000	1374900	8167800	7247800	5990800	10129000	-0.54498	-0.543393	-0.569292	0.615725	0.569245	0.977655	0.998651	Not Significant	Not Significant	0.244701	0.210613
P00950	GPM1	41142000	10260000	35238000	22194000	17033000	26975000	0.18155	0.274077	0.189649	0.797597	0.849611	0.998963	0.998651	Not Significant	Not Significant	0.0707801	0.0982167
P01097	INH1	0	32855000	31012000	53844000	81416000	69076000	-3.16744	-1.50702	-3.30874	0.206281	0.000959805	0.709453	0.0321098	Not Significant	Significant	3.01782	0.68554
P01120	RAS2	266530	2487900	267140	235200	131210	378360	1.30774	1.1264	1.36608	0.323	0.172122	0.83707	0.614962	Not Significant	Not Significant	0.764162	0.490798
P02381	VAR1	13653000	4940800	13542000	7900000	5430200	4841200	0.712346	1.34017	0.744123	0.25125	0.456921	0.753672	0.952764	Not Significant	Not Significant	0.340159	0.599893
P02992	TUF1	760550000	77676000	548370000	256570000	200750000	176690000	0.610587	0.587301	0.637825	0.588553	0.523687	0.977655	0.998651	Not Significant	Not Significant	0.280928	0.230215
P04037	COX4	448810000	94142000	364250000	157510000	106830000	77433000	1.18739	1.55047	1.24036	0.195965	0.215041	0.706082	0.688131	Not Significant	Not Significant	0.667479	0.707822
P04710	AAC1	7550600	2860700	8330500	6885200	5721100	4477100	0.00966898	0.0184554	0.0101003	0.986159	0.991943	0.998963	0.998651	Not Significant	Not Significant	0.00351345	0.00605286
P04806	HXK1	7876800	1194200	7602000	4885400	2834200	3234600	0.225009	0.242106	0.235047	0.820604	0.814205	0.998963	0.998651	Not Significant	Not Significant	0.0892662	0.0858663
P04807	HXK2	3117200	434720	2778400	3442300	631760	2281100	-0.132629	-0.112467	-0.138546	0.915872	0.889828	0.998963	0.998651	Not Significant	Not Significant	0.0506939	0.0381654
P04840	POR1	531200000	155380000	408480000	434120000	274550000	216100000	0.129487	0.210635	0.135263	0.843467	0.892423	0.998963	0.998651	Not Significant	Not Significant	0.0494295	0.0739319
P05626	ATP4	185980000	48399000	187990000	133360000	82586000	70026000	0.377865	0.534306	0.394721	0.621445	0.693106	0.977655	0.998651	Not Significant	Not Significant	0.159201	0.206597
P06168	ILV5	551700000	108470000	413180000	202060000	160000000	116870000	0.903397	1.1916	0.943697	0.299287	0.345479	0.834376	0.889065	Not Significant	Not Significant	0.461578	0.523912
P06182	CYC3	3324500	2314500	3757600	1597100	1180900	277680	1.92894	2.39108	2.01499	0.0750794	0.0440875	0.541957	0.274986	Not Significant	Significant	1.35568	1.12448
P06208	LEU4	108740000	50899000	69417000	25660000	23259000	13339000	1.86426	4.30629	1.94742	0.0125829	0.0516739	0.525958	0.303474	Significant	Not Significant	1.28673	1.90022
P07143	CYT1	479100000	61006000	485000000	499870000	271210000	193460000	-0.295888	-0.276064	-0.309088	0.796175	0.757299	0.998963	0.998651	Not Significant	Not Significant	0.120733	0.0989914
P07213	TOM70	20897000	4352100	24123000	5147600	7102600	4408100	1.25562	1.53719	1.31164	0.199061	0.189847	0.706082	0.650295	Not Significant	Not Significant	0.721595	0.701014
P07236	MST1	701720	194150	1063600	0	168060	0	1.42342	1.90185	1.48692	0.129961	0.13725	0.577464	0.53806	Not Significant	Not Significant	0.862488	0.886186
P07246	ADH3	61126000	23923000	53176000	29184000	18144000	12318000	1.19184	2.15008	1.24501	0.0979724	0.213327	0.547218	0.688131	Not Significant	Not Significant	0.670955	1.0089
P07251	ATP1	660050000	134230000	480800000	424670000	229790000	164800000	0.468448	0.579617	0.489346	0.593251	0.62467	0.977655	0.998651	Not Significant	Not Significant	0.204349	0.226761
P07253	CBP6	240200000	46445000	137080000	14901000	14494000	16663000	2.91037	4.16693	3.04021	0.0140661	0.00240589	0.525958	0.0520803	Significant	Significant	2.61873	1.85183
P07255	COX9	962090000	223140000	768990000	513590000	429140000	411260000	0.288323	0.434964	0.301185	0.686027	0.763316	0.977655	0.998651	Not Significant	Not Significant	0.117296	0.163659
P07256	COR1	242560000	56841000	201050000	104890000	68447000	54502000	0.941527	1.3201	0.983529	0.257277	0.325509	0.763531	0.871002	Not Significant	Not Significant	0.487437	0.589599
P07257	QCR2	245310000	64414000	203520000	138320000	83114000	59012000	0.748323	1.06762	0.781706	0.345841	0.434513	0.854158	0.94818	Not Significant	Not Significant	0.361997	0.461123
P07275	PUT2	1364100	1664200	5622100	2710500	1660800	1062700	0.471905	0.630598	0.492957	0.562536	0.622117	0.976478	0.998651	Not Significant	Not Significant	0.206128	0.249849
P07342	ILV2	185670000	43658000	145950000	53621000	39064000	35888000	1.32539	1.97907	1.38452	0.118928	0.16641	0.575863	0.606324	Not Significant	Not Significant	0.778822	0.924715
P07806	VAS1	2731100	558420	1875300	597880	324380	501660	1.62585	2.19998	1.69838	0.0926543	0.0896469	0.547218	0.428442	Not Significant	Not Significant	1.04746	1.03313
P08067	RIP1	163530000	37889000	124450000	116990000	84134000	52476000	0.192699	0.264172	0.201295	0.8047	0.840496	0.998963	0.998651	Not Significant	Not Significant	0.0754646	0.094366
P08417	FUM1	114680000	27479000	90661000	54957000	41443000	22445000	0.827509	1.11318	0.864424	0.328015	0.387496	0.83826	0.928376	Not Significant	Not Significant	0.411733	0.484107
P08425	MSF1	13742000	1382100	8132700	785870	442230	193510	3.7218	3.20397	3.88783	0.0327764	0.000105645	0.541957	0.00647954	Significant	Significant	3.97615	1.48444
P08466	NUC1	5946000	1353000	4957300	3265600	3130900	1994600	0.322537	0.454308	0.336925	0.673168	0.736221	0.977655	0.998651	Not Significant	Not Significant	0.132992	0.171877
P09440	MIS1	7685400	1119700	6749200	4122200	2452000	2080100	0.488641	0.517214	0.510439	0.632291	0.60982	0.977655	0.998651	Not Significant	Not Significant	0.214798	0.199083
P09457	ATP5	100210000	5141600	63166000	54768000	33891000	21238000	-0.0921637	-0.0663794	-0.0962752	0.950261	0.923315	0.998963	0.998651	Not Significant	Not Significant	0.03465	0.0221571
P09624	LPD1	77956000	20850000	65065000	25406000	17915000	11064000	1.46413	2.12322	1.52944	0.100975	0.12637	0.547218	0.516713	Not Significant	Not Significant	0.898356	0.995785
P09950	HEM1	23788000	1606600	20078000	2793800	2997600	2768400	1.68288	1.33796	1.75795	0.251907	0.078964	0.753672	0.392686	Not Significant	Not Significant	1.10257	0.59876
P0CS90	SSC1	212230000	104110000	244960000	158160000	94039000	86334000	0.691856	1.47448	0.722719	0.21437	0.469967	0.717793	0.961554	Not Significant	Not Significant	0.327932	0.668836
P10507	MAS1	11617000	6467700	16785000	5599100	4078400	2681500	1.45476	2.88026	1.51966	0.0450015	0.128812	0.541957	0.52091	Not Significant	Not Significant	0.890044	1.34677
P10662	MRP1	8668300	5401600	7124200	1070700	1680100	288050	3.11012	3.94487	3.24887	0.0168906	0.0011848	0.525958	0.0335389	Significant	Significant	2.92636	1.77236
P10663	MRP2	35455000	6874400	16542000	15851000	18661000	13751000	-0.00423607	-0.00609059	-0.00442505	0.995432	0.99647	0.998963	0.998651	Not Significant	Not Significant	0.0015358	0.00198836
P10834	PET54	3491200	777470	1780000	647140	352430	264640	2.1076	2.87525	2.20162	0.0452288	0.0278469	0.541957	0.206882	Significant	Significant	1.55522	1.34459
P11325	NAM2	3014600	897590	3008600	706730	438410	49080	3.02144	2.28906	3.15623	0.0839444	0.00163062	0.541957	0.0375043	Not Significant	Significant	2.78765	1.07601
P11914	MAS2	29234000	6771000	17970000	4172600	3617500	2738700	2.14234	3.3186	2.23791	0.0294169	0.0253757	0.541957	0.194547	Significant	Significant	1.59558	1.5314
P12686	MRP13	9958900	1477500	9199200	1918600	1850000	793870	1.86203	1.87959	1.9451	0.133344	0.0519533	0.577464	0.303474	Not Significant	Not Significant	1.28439	0.875025
P12687	MRP7	6425600	1042600	8108800	4457400	1453500	119340	2.04487	1.13281	2.1361	0.320594	0.0328362	0.836729	0.227994	Not Significant	Significant	1.48365	0.494044
P12695	LAT1	27151000	11317000	19568000	17130000	12577000	8593000	0.566482	1.21194	0.591753	0.292226	0.554107	0.827225	0.998651	Not Significant	Not Significant	0.256406	0.534281
P12709	PGI1	2996800	586450	3367900	1267000	1483300	2110300	0.192559	0.228543	0.201149	0.830433	0.84061	0.998963	0.998651	Not Significant	Not Significant	0.0754056	0.0806955
P14063	MRPL31	19711000	7303400	20405000	16931000	16716000	9938800	0.0208411	0.0380333	0.0217709	0.971484	0.982634	0.998963	0.998651	Not Significant	Not Significant	0.00760835	0.0125645
P14066	CBS1	193770	44849	0	60937	94412	81601	0.464244	0.694636	0.484954	0.52552	0.627781	0.97058	0.998651	Not Significant	Not Significant	0.202192	0.279411
P14540	FBA1	78406000	9355800	58523000	28735000	13848000	15740000	0.925659	0.913598	0.966953	0.412615	0.333726	0.904652	0.871002	Not Significant	Not Significant	0.47661	0.384455
P15179	MSD1	678040	200820	1496200	463690	206230	394620	0.810875	0.885998	0.847048	0.425672	0.397106	0.910195	0.934731	Not Significant	Not Significant	0.401094	0.370925
P15424	MSS116	44815000	10857000	46169000	22501000	20500000	16011000	0.534952	0.759388	0.558816	0.489911	0.576372	0.946883	0.998651	Not Significant	Not Significant	0.239297	0.309882
P16387	PDA1	126190000	29808000	91367000	78010000	56629000	40584000	0.312929	0.455493	0.326889	0.672384	0.743798	0.977655	0.998651	Not Significant	Not Significant	0.128545	0.172382
P16451	PDX1	6983400	1190700	6162600	4018000	2166600	1803100	0.568963	0.636752	0.594344	0.558903	0.552373	0.975219	0.998651	Not Significant	Not Significant	0.257767	0.252664
P16547	OM45	93462000	37445000	100990000	75140000	66717000	42755000	0.240522	0.460711	0.251251	0.668941	0.801655	0.977655	0.998651	Not Significant	Not Significant	0.0960125	0.174612
P16622	HEM15	12615000	964880	8784200	0	1499700	651880	3.12461	2.10379	3.264	0.103211	0.00112372	0.550461	0.0335389	Not Significant	Significant	2.94934	0.986272
P17505	MDH1	144940000	32504000	118040000	87597000	62884000	32393000	0.54665	0.686734	0.571036	0.529992	0.568063	0.97058	0.998651	Not Significant	Not Significant	0.245604	0.275731
P17558	PET123	11269000	1753100	9777900	6233400	7073700	3265200	0.141355	0.152114	0.147661	0.886461	0.882631	0.998963	0.998651	Not Significant	Not Significant	0.054221	0.0523404
P17695	GRX2	35694000	2774200	12250000	5419200	4443200	3193000	1.3266	1.21534	1.38578	0.291061	0.166024	0.827225	0.606324	Not Significant	Not Significant	0.779829	0.536016
P18239	PET9	1989500000	637720000	1263700000	947820000	864680000	705810000	0.49026	0.993786	0.51213	0.376577	0.608637	0.867772	0.998651	Not Significant	Not Significant	0.215642	0.424146
P18411	FUN14	15736000	3224400	11217000	9791100	6759300	5780200	0.191059	0.261367	0.199583	0.806716	0.841835	0.998963	0.998651	Not Significant	Not Significant	0.0747732	0.0932796
P18496	ATP10	4853000	413240	3255000	1450300	1595500	257220	1.15172	0.825874	1.2031	0.455287	0.229133	0.925666	0.720692	Not Significant	Not Significant	0.639913	0.341715
P18900	COQ1	10620000	2256800	11419000	3327500	2753400	966440	1.64998	1.74938	1.72359	0.155129	0.084992	0.63142	0.41154	Not Significant	Not Significant	1.07062	0.809308
P19262	KGD2	44732000	19033000	53763000	45898000	23211000	25648000	0.248113	0.447727	0.259181	0.677528	0.795532	0.977655	0.998651	Not Significant	Not Significant	0.0993424	0.169073
P19414	ACO1	467720000	132640000	391730000	229960000	182730000	138170000	0.688493	1.13489	0.719207	0.319817	0.472128	0.836729	0.961554	Not Significant	Not Significant	0.325941	0.495099
P19516	COX11	1964400	1211600	916690	477400	851080	511240	1.13093	2.72375	1.18138	0.0527819	0.237641	0.541957	0.733126	Not Significant	Not Significant	0.624078	1.27751
P19882	HSP60	294790000	103810000	269500000	117790000	108650000	56174000	1.17335	1.99302	1.22569	0.117046	0.220512	0.575072	0.699554	Not Significant	Not Significant	0.656568	0.931644
P19955	YMR31	36866000	8527800	20806000	17120000	16781000	12694000	0.280959	0.445886	0.293493	0.67875	0.769187	0.977655	0.998651	Not Significant	Not Significant	0.113968	0.16829
P20967	KGD1	360890000	52325000	260410000	184680000	136690000	113410000	0.260144	0.293934	0.271749	0.78343	0.785853	0.998963	0.998651	Not Significant	Not Significant	0.104659	0.106
P21306	ATP15	138090000	28476000	125840000	153970000	111780000	85865000	-0.526145	-0.677057	-0.549617	0.535505	0.582666	0.97058	0.998651	Not Significant	Not Significant	0.23458	0.271237
P21560	CBP3	11588000000	4434300000	11065000000	10429000000	8988400000	10222000000	-0.251	-0.550161	-0.262198	0.611486	0.793206	0.977655	0.998651	Not Significant	Not Significant	0.100614	0.213613
P21771	MRPS28	9232600	2037700	9908900	6536800	6974100	2774600	0.186511	0.217191	0.194831	0.838688	0.845552	0.998963	0.998651	Not Significant	Not Significant	0.0728596	0.0763997
P21801	SDH2	294290000	85485000	240290000	154260000	133360000	112460000	0.461885	0.813542	0.48249	0.46156	0.62953	0.930048	0.998651	Not Significant	Not Significant	0.200984	0.335772
P21954	IDP1	120730000	17886000	124200000	48446000	43681000	31998000	0.661924	0.70231	0.691452	0.521204	0.48939	0.97058	0.985891	Not Significant	Not Significant	0.310344	0.282993
P22136	AEP2	2526500	264760	2524800	1046200	918820	634040	0.490136	0.443151	0.512001	0.680569	0.608727	0.977655	0.998651	Not Significant	Not Significant	0.215577	0.167128
P22353	MRPL8	6594800	2713500	5956500	5414100	3080500	2164100	0.520765	0.931888	0.543996	0.404148	0.586526	0.904652	0.998651	Not Significant	Not Significant	0.231713	0.39346
P22354	MRPL20	5836700	1299300	5197600	3419700	2133100	3557200	0.201057	0.273359	0.210026	0.798111	0.833677	0.998963	0.998651	Not Significant	Not Significant	0.0790023	0.0979368
P23180	AIM17	86102000	20627000	68328000	20686000	16591000	11236000	1.65862	2.40804	1.73262	0.0737109	0.0833734	0.541957	0.409086	Not Significant	Not Significant	1.07897	1.13247
P23641	MIR1	746890000	132920000	454820000	479470000	479730000	373320000	-0.309109	-0.412149	-0.322898	0.701361	0.746818	0.977655	0.998651	Not Significant	Not Significant	0.126785	0.154058
P23644	TOM40	34957000	6512100	28503000	21135000	9797900	12186000	0.454162	0.545845	0.474422	0.614187	0.635269	0.977655	0.998651	Not Significant	Not Significant	0.197042	0.211699
P23833	SCO1	6579200	0	447210	618610	467460	0	1.44082	1.06933	1.5051	0.345158	0.132513	0.854158	0.530054	Not Significant	Not Significant	0.87774	0.461982
P25039	MEF1	19852000	6283400	11530000	2608000	2345800	1659800	2.38202	4.59678	2.48828	0.0100553	0.0129463	0.525958	0.125374	Significant	Significant	1.88786	1.99761
P25345	SLM5	5754000	1293000	3231500	1265800	724160	330070	2.10407	2.49779	2.19794	0.0669246	0.028109	0.541957	0.206882	Not Significant	Significant	1.55116	1.17441
P25372	TRX3	16081000	3037000	10899000	8610900	6320100	5082200	0.31483	0.41474	0.328875	0.699611	0.742297	0.977655	0.998651	Not Significant	Not Significant	0.129422	0.155144
P25374	NFS1	29159000	5125100	20083000	12526000	10419000	7623300	0.530979	0.671638	0.554666	0.53861	0.579207	0.97058	0.998651	Not Significant	Not Significant	0.237166	0.268725
P25379	CHA1	71930000	2742100	28739000	21240000	18229000	10291000	0.169518	0.117794	0.17708	0.911909	0.85947	0.998963	0.998651	Not Significant	Not Significant	0.0657694	0.0400487
P25573	MGR1	1707400	372010	1950000	705840	251050	481880	1.28616	1.45866	1.34354	0.218414	0.179305	0.717793	0.628423	Not Significant	Not Significant	0.746407	0.660719
P25605	ILV6	208630000	33050000	150450000	62381000	45110000	42371000	1.04037	1.24309	1.08678	0.281722	0.277312	0.822808	0.78208	Not Significant	Not Significant	0.557031	0.550179
P25626	IMG1	18984000	5481100	15478000	5399900	3638900	1516000	1.91887	2.47489	2.00447	0.0685857	0.0452022	0.541957	0.27724	Not Significant	Significant	1.34484	1.16377
P25719	CPR3	59258000	19171000	48989000	17738000	18784000	8668400	1.42274	2.30181	1.4862	0.0827741	0.137439	0.541957	0.53806	Not Significant	Not Significant	0.861889	1.08211
P27697	COQ8	1290900	512820	2247300	1491500	750700	415730	0.558768	0.682579	0.583694	0.532354	0.559515	0.97058	0.998651	Not Significant	Not Significant	0.252188	0.2738
P27796	POT1	739930	0	87271	4399500	0	0	-0.916195	-0.536194	-0.957066	0.620254	0.338691	0.977655	0.877734	Not Significant	Not Significant	0.470196	0.207431
P27882	ERV1	2097500	0	1720000	475430	601020	398900	0.557428	0.391115	0.582295	0.715652	0.560457	0.98386	0.998651	Not Significant	Not Significant	0.251458	0.145298
P27929	NAM9	9120500	484630	5771000	756290	391220	668780	2.33674	1.73447	2.44098	0.157855	0.0147645	0.63142	0.132521	Not Significant	Significant	1.83078	0.801742
P28239	PPA2	20579000	5986900	21752000	2235900	3114600	196520	3.64511	2.61144	3.80772	0.0593299	0.000146016	0.541957	0.0071676	Not Significant	Significant	3.8356	1.22673
P28241	IDH2	201880000	34673000	148780000	91496000	60589000	42198000	0.718136	0.846928	0.750172	0.444733	0.453271	0.924642	0.952764	Not Significant	Not Significant	0.343642	0.351901
P28737	MSP1	8312800	1558900	3947000	1759700	1258800	973600	1.52261	2.05492	1.59054	0.109079	0.111929	0.552972	0.498175	Not Significant	Not Significant	0.951059	0.962259
P28778	MRP17	4049700	539650	9082800	1398900	1854800	1476200	0.791201	0.649844	0.826497	0.551226	0.408656	0.97058	0.937085	Not Significant	Not Significant	0.388642	0.25867
P28834	IDH1	131300000	30835000	117400000	68618000	39009000	27711000	0.89329	1.15678	0.93314	0.31174	0.350901	0.836729	0.896746	Not Significant	Not Significant	0.454816	0.506208
P30902	ATP7	77403000	20107000	67055000	57030000	36206000	32148000	0.217584	0.32664	0.227291	0.760317	0.820229	0.998963	0.998651	Not Significant	Not Significant	0.0860648	0.119005
P31334	MRPL9	1660600	6773700	7953600	10406000	651130	3371400	0.656516	0.481	0.685803	0.655644	0.492945	0.977655	0.985891	Not Significant	Not Significant	0.307201	0.183332
P32190	GUT1	1529700	531170	803030	259230	330830	82031	2.17841	2.85554	2.27559	0.0461367	0.0230136	0.541957	0.181893	Significant	Significant	1.63802	1.33595
P32191	GUT2	480900000	102850000	401230000	371230000	345090000	287100000	-0.29671	-0.4174	-0.309947	0.697816	0.756645	0.977655	0.998651	Not Significant	Not Significant	0.121108	0.156259
P32266	MGM1	2583400	1092600	3256500	1810100	1417800	975730	0.62536	1.14761	0.653258	0.315099	0.513692	0.836729	0.998651	Not Significant	Not Significant	0.289297	0.501553
P32316	ACH1	52289000	5522300	35540000	13026000	4687700	4002500	1.79732	1.58424	1.8775	0.188314	0.0606468	0.706082	0.328206	Not Significant	Not Significant	1.21719	0.725116
P32317	AFG1	13150000	1992500	8536300	1488900	877250	90323	3.62955	2.43808	3.79146	0.0713563	0.000155817	0.541957	0.0071676	Not Significant	Significant	3.80738	1.14657
P32331	YMC1	33727000	5792700	38979000	24684000	25380000	22347000	-0.292814	-0.33056	-0.305876	0.757566	0.759742	0.998963	0.998651	Not Significant	Not Significant	0.119334	0.120579
P32332	OAC1	8579200	2701000	7440300	8939400	7658600	3638400	-0.176955	-0.268059	-0.184849	0.801909	0.853373	0.998963	0.998651	Not Significant	Not Significant	0.0688612	0.0958747
P32335	MSS51	8403700	2042200	4153600	1777400	495550	1092700	2.07025	2.59714	2.1626	0.0602293	0.0307325	0.541957	0.217491	Not Significant	Significant	1.5124	1.22019
P32340	NDI1	183370000	23880000	151940000	66184000	55902000	37495000	0.753946	0.777804	0.787579	0.480123	0.43107	0.946123	0.94818	Not Significant	Not Significant	0.365453	0.318647
P32387	MRP20	24713000	731600	0	3315300	1047300	768250	0.734978	0.402309	0.767766	0.708028	0.442749	0.979528	0.952764	Not Significant	Not Significant	0.353842	0.149949
P32445	RIM1	56174000	14883000	80349000	29736000	24075000	17485000	0.807995	1.0456	0.844039	0.354769	0.398785	0.860638	0.934731	Not Significant	Not Significant	0.399262	0.450054
P32453	ATP11	13706000	2605000	9670700	1548600	2317500	763960	2.32551	2.68399	2.42925	0.0550002	0.015249	0.541957	0.13361	Not Significant	Significant	1.81676	1.25964
P32454	APE2	4011500	1402700	3804800	1247700	1726000	404170	1.54014	1.91633	1.60885	0.127811	0.107864	0.577464	0.496173	Not Significant	Not Significant	0.967125	0.893431
P32473	PDB1	104870000	16202000	85964000	61736000	37215000	26650000	0.418101	0.452425	0.436752	0.674414	0.662355	0.977655	0.998651	Not Significant	Not Significant	0.178909	0.171074
P32611	RML2	25110000	6756600	22593000	25702000	24212000	18685000	-0.533659	-0.855655	-0.557465	0.440416	0.577294	0.92087	0.998651	Not Significant	Not Significant	0.238603	0.356137
P32787	MGM101	28632000	1810200	16382000	5486800	3275400	4530200	1.12751	0.912788	1.17781	0.412993	0.239063	0.904652	0.733126	Not Significant	Not Significant	0.621488	0.384057
P32792	YSC83	6456500	245700	2884000	1747100	1480400	898350	0.325831	0.225107	0.340367	0.832929	0.733629	0.998963	0.998651	Not Significant	Not Significant	0.134524	0.079392
P32795	YME1	22760000	2855000	17347000	9015500	11649000	8287800	0.124334	0.130689	0.129881	0.902331	0.896678	0.998963	0.998651	Not Significant	Not Significant	0.0473633	0.0446343
P32796	CAT2	3261300	1010700	1590800	578310	773900	224090	1.90276	2.60519	1.98764	0.0597209	0.0470367	0.541957	0.283762	Not Significant	Significant	1.32756	1.22387
P32799	COX13	93565000	48338000	62666000	66727000	37906000	23234000	0.756625	1.45561	0.790378	0.219203	0.429434	0.717793	0.94818	Not Significant	Not Significant	0.367103	0.659153
P32839	BCS1	13088000	1679000	10047000	1784800	1749000	1260500	1.93673	2.05035	2.02312	0.109647	0.0432408	0.552972	0.274356	Not Significant	Significant	1.36411	0.960004
P32843	YME2	14509000	2963100	11145000	9788300	7443100	4875300	0.143952	0.187677	0.150373	0.860266	0.880491	0.998963	0.998651	Not Significant	Not Significant	0.0552753	0.0653675
P32860	NFU1	50417000	10063000	38704000	4206300	5161900	4670900	2.53236	3.49348	2.64533	0.0250437	0.00824801	0.541957	0.0919778	Significant	Significant	2.08365	1.6013
P32875	LIP5	21076000	3854300	14081000	5739900	5861500	3494300	1.09413	1.40533	1.14293	0.232631	0.253252	0.731695	0.74678	Not Significant	Not Significant	0.596448	0.633332
P32891	DLD1	135980000	37617000	114200000	99987000	116060000	85809000	-0.25649	-0.43177	-0.267932	0.688163	0.788789	0.977655	0.998651	Not Significant	Not Significant	0.103039	0.162308
P32897	TIM23	80402000	2924400	86239000	85088000	14388000	22764000	-0.15293	-0.0856884	-0.159753	0.935832	0.873098	0.998963	0.998651	Not Significant	Not Significant	0.0589371	0.0288022
P32898	CYM1	8006800	1725900	9094200	4068600	2818100	1204400	1.06198	1.14249	1.10936	0.31699	0.267457	0.836729	0.768938	Not Significant	Not Significant	0.572747	0.498955
P32902	MRP4	7916500	1177000	5701200	1635200	1852200	1050400	1.35387	1.53099	1.41426	0.200523	0.157497	0.706082	0.587741	Not Significant	Not Significant	0.802729	0.697835
P33303	SFC1	317530000	35624000	228740000	166980000	142950000	113140000	-0.0205907	-0.0206707	-0.0215092	0.984498	0.982842	0.998963	0.998651	Not Significant	Not Significant	0.00751613	0.00678501
P33311	MDL2	984000	353560	1708900	208590	382870	0	1.37969	1.86923	1.44124	0.134951	0.149729	0.577464	0.568044	Not Significant	Not Significant	0.824694	0.869825
P33416	HSP78	53252000	10635000	41576000	19154000	14178000	8515900	1.11596	1.39652	1.16574	0.235066	0.243908	0.733087	0.739449	Not Significant	Not Significant	0.612774	0.62881
P33421	SDH3	241160000	63735000	206690000	235180000	200440000	126820000	-0.304034	-0.458949	-0.317597	0.670102	0.750836	0.977655	0.998651	Not Significant	Not Significant	0.124455	0.173859
P33759	MRPS5	38598000	6068800	32203000	24087000	20351000	12533000	0.0987061	0.110258	0.103109	0.917515	0.91789	0.998963	0.998651	Not Significant	Not Significant	0.0372092	0.0373868
P33893	PET112	3192200	491580	3569000	640570	148630	51939	3.38179	2.41249	3.53266	0.0733571	0.000424116	0.541957	0.0156075	Not Significant	Significant	3.37252	1.13456
P34222	PTH2	540530	2263500	6835200	2772100	3988900	779810	-0.0147265	-0.0115269	-0.0153834	0.991355	0.987728	0.998963	0.998651	Not Significant	Not Significant	0.00536246	0.00377078
P34224	YBL059W	1693000	0	2290700	1098600	686970	808710	0.121715	0.108829	0.127144	0.918579	0.898844	0.998963	0.998651	Not Significant	Not Significant	0.0463159	0.0368835
P34227	PRX1	170760000	24557000	113870000	57107000	24014000	19321000	1.39055	1.42366	1.45258	0.227642	0.146554	0.728455	0.561791	Not Significant	Not Significant	0.834001	0.642747
P35180	TOM20	16683000	3376400	16375000	13734000	17879000	8056900	-0.366961	-0.439279	-0.383331	0.683147	0.70153	0.977655	0.998651	Not Significant	Not Significant	0.153954	0.165486
P35191	MDJ1	37665000	7777700	36819000	7161000	2793800	2781100	2.53294	2.88059	2.64594	0.0449864	0.00823327	0.541957	0.0919778	Significant	Significant	2.08443	1.34692
P35996	MRPL38	54601000	10879000	33453000	36271000	21229000	26256000	-0.00829705	-0.0114504	-0.00866719	0.991412	0.993086	0.998963	0.998651	Not Significant	Not Significant	0.00301321	0.00374563
P36013	MAE1	22714000	2609000	15857000	5641700	2570900	1004000	2.00396	1.6635	2.09336	0.171545	0.0364877	0.67158	0.244136	Not Significant	Significant	1.43785	0.765622
P36046	MIA40	3638900	1648200	5263000	4208700	3198200	2193100	0.0322242	0.0571033	0.0336617	0.957202	0.973151	0.998963	0.998651	Not Significant	Not Significant	0.0118196	0.0189966
P36060	MCR1	197430000	45201000	173700000	100820000	82937000	70978000	0.461684	0.663467	0.48228	0.543316	0.629679	0.97058	0.998651	Not Significant	Not Significant	0.200881	0.264948
P36101	TCD2	5593900	2110600	4783800	998010	1195800	1271800	1.73923	3.87817	1.81682	0.017869	0.0694484	0.525958	0.359958	Significant	Not Significant	1.15834	1.7479
P36112	MIC60	79990000	17713000	60348000	38146000	38268000	23571000	0.43775	0.619256	0.457278	0.569276	0.647538	0.977655	0.998651	Not Significant	Not Significant	0.188734	0.244677
P36141	FMP46	29642000	3771700	27397000	5348000	5590900	1721700	1.96494	1.75326	2.0526	0.154427	0.0402883	0.63142	0.260107	Not Significant	Significant	1.39482	0.811277
P36151	YKR070W	12727000	2241800	11050000	3159800	2185900	1012300	1.83158	1.95332	1.91329	0.122489	0.0559045	0.577464	0.321451	Not Significant	Not Significant	1.25255	0.911902
P36516	MRPL3	8590900	1675900	6164500	2539500	2508000	898470	1.31837	1.50785	1.37718	0.20608	0.168666	0.709453	0.60852	Not Significant	Not Significant	0.772973	0.685965
P36517	MRPL4	171330000	43389000	140060000	3710300	915090	246000	6.74985	5.24022	7.05096	0.00633932	2.72345e-12	0.525958	1.00223e-09	Significant	Significant	11.5649	2.19796
P36519	MRPL7	8398700	448060	4665600	1192400	1442700	1073500	1.08301	0.834657	1.13132	0.45086	0.258103	0.925666	0.753826	Not Significant	Not Significant	0.588206	0.345959
P36521	MRPL11	9157700	2107500	10015000	9785200	5696000	6046700	-0.267363	-0.347361	-0.27929	0.745827	0.780061	0.998963	0.998651	Not Significant	Not Significant	0.107871	0.127362
P36523	MRPL15	4785400	773790	2521100	1436500	1334200	870040	0.82834	1.03259	0.865292	0.360138	0.387019	0.860638	0.928376	Not Significant	Not Significant	0.412267	0.443531
P36528	MRPL17	3276000	181020	2743900	2521100	1647700	928630	-0.415099	-0.293366	-0.433617	0.783834	0.66463	0.998963	0.998651	Not Significant	Not Significant	0.17742	0.105776
P36533	MRPL39	0	0	22369000	15097000	44695000	14935000	-3.94303	-1.87548	-4.11892	0.13398	4.01816e-05	0.577464	0.00295736	Not Significant	Significant	4.39597	0.872961
P36534	MRPL40	20272000	8394500	22056000	6133600	1884400	1133300	2.72086	3.20816	2.84224	0.0326461	0.00454155	0.541957	0.069637	Significant	Significant	2.3428	1.48617
P36775	PIM1	18257000	3115700	12633000	3637200	3107300	1534700	1.79087	2.06757	1.87076	0.107526	0.0615764	0.552972	0.328407	Not Significant	Not Significant	1.21059	0.968486
P37267	CBP4	28172000	3562300	22594000	17998000	15484000	8297000	-0.00939796	-0.00934366	-0.0098172	0.992992	0.992168	0.998963	0.998651	Not Significant	Not Significant	0.00341458	0.00305408
P37292	SHM1	8846100	1970300	11509000	10004000	3403000	1866400	0.552859	0.519827	0.577522	0.630626	0.563675	0.977655	0.998651	Not Significant	Not Significant	0.248971	0.200228
P37293	NAT2	6671100	1187600	3372400	2112400	3129900	896270	0.724248	0.80578	0.756557	0.465544	0.449436	0.931087	0.952764	Not Significant	Not Significant	0.347332	0.33204
P37298	SDH4	101950000	19945000	81395000	70841000	65814000	47933000	-0.144414	-0.190906	-0.150856	0.857897	0.88011	0.998963	0.998651	Not Significant	Not Significant	0.0554631	0.0665648
P37299	QCR10	485430000	127660000	384720000	333910000	317610000	301790000	-0.141627	-0.237693	-0.147945	0.823798	0.882406	0.998963	0.998651	Not Significant	Not Significant	0.0543315	0.0841792
P38064	MRPL16	15303000	0	8123800	789020	530080	2581100	1.55758	0.770026	1.62707	0.484239	0.103937	0.946123	0.485963	Not Significant	Not Significant	0.983231	0.31494
P38071	ETR1	45882000	10149000	36816000	11018000	7791600	6005700	1.68511	2.32548	1.76029	0.080651	0.0785669	0.541957	0.392686	Not Significant	Not Significant	1.10476	1.09339
P38072	SCO2	1017500	163790	1437000	880180	379590	633270	0.059577	0.0576081	0.0622347	0.956824	0.950384	0.998963	0.998651	Not Significant	Not Significant	0.0221007	0.019168
P38077	ATP3	104290000	27074000	90309000	66007000	46854000	28208000	0.515804	0.724094	0.538814	0.509091	0.590097	0.97058	0.998651	Not Significant	Not Significant	0.229077	0.293204
P38120	MRPS9	9536300	3184000	12549000	9265000	8206900	5530900	-0.0474574	-0.0735931	-0.0495745	0.944867	0.960468	0.998963	0.998651	Not Significant	Not Significant	0.017517	0.0246292
P38127	RIM2	9288200	1127500	4148500	2938700	2916800	1817200	0.493278	0.5388	0.515283	0.618612	0.606432	0.977655	0.998651	Not Significant	Not Significant	0.217218	0.208581
P38169	BNA4	7339700	1149900	7114600	5431300	4064700	4722100	-0.265288	-0.297336	-0.277122	0.781013	0.781725	0.998963	0.998651	Not Significant	Not Significant	0.106946	0.107342
P38172	MRX3	733860	102830	1222600	629020	745520	637210	-0.565158	-0.517729	-0.59037	0.631963	0.555033	0.977655	0.998651	Not Significant	Not Significant	0.255681	0.199308
P38175	MRP21	24134000	8401900	16808000	14400000	30814000	11314000	-0.186254	-0.298554	-0.194563	0.780148	0.845762	0.998963	0.998651	Not Significant	Not Significant	0.0727517	0.107823
P38297	FZO1	1112500	214030	689250	173550	214300	0	1.51024	2.12198	1.57761	0.101116	0.114871	0.547218	0.498175	Not Significant	Not Significant	0.939791	0.995179
P38300	MBA1	19855000	4231700	20281000	5858300	6531300	3561500	1.2148	1.52703	1.26899	0.201464	0.204646	0.706082	0.672408	Not Significant	Not Significant	0.688997	0.695803
P38323	MCX1	12186000	2780500	7070400	2064700	1474200	1044500	2.07854	3.0383	2.17126	0.0384663	0.0300708	0.541957	0.216981	Significant	Significant	1.52186	1.41492
P38341	MIC12	14753000	2833000	10672000	10192000	10542000	5765100	-0.157921	-0.202169	-0.164965	0.849651	0.868994	0.998963	0.998651	Not Significant	Not Significant	0.0609833	0.0707596
P38523	MGE1	16601000	2081700	13534000	10182000	6301100	5006700	0.180688	0.18073	0.188748	0.865367	0.850316	0.998963	0.998651	Not Significant	Not Significant	0.0704197	0.0627995
P38705	DIA4	781500	103120	685610	125650	413440	240130	0.715685	0.670906	0.747611	0.53903	0.454814	0.97058	0.952764	Not Significant	Not Significant	0.342166	0.268387
P38746	YLF2	812850	803230	1030900	862950	199080	0	1.35185	1.99185	1.41216	0.117202	0.158115	0.575072	0.587741	Not Significant	Not Significant	0.801027	0.931064
P38771	RRF1	5738500	1773800	6477900	1920500	1164300	240020	2.31362	2.13667	2.41683	0.0994588	0.0157771	0.547218	0.135022	Not Significant	Significant	1.80197	1.00236
P38797	PTC7	1925900	487480	1925300	650130	97527	0	2.42371	2.32903	2.53183	0.0803373	0.0114503	0.541957	0.117047	Not Significant	Significant	1.94118	1.09508
P38825	TOM71	1963900	1442800	1923600	2359500	2133900	2503300	-0.403134	-2.54309	-0.421118	0.063771	0.67373	0.541957	0.998651	Not Significant	Not Significant	0.171514	1.19538
P38891	BAT1	188360000	35202000	128500000	74683000	58943000	46363000	0.687233	0.905909	0.717891	0.416218	0.472938	0.906321	0.961554	Not Significant	Not Significant	0.325195	0.380679
P38909	CYC2	1420400	0	1541100	577790	732680	727190	0.327628	0.40318	0.342244	0.707436	0.732216	0.979528	0.998651	Not Significant	Not Significant	0.135361	0.150313
P38910	HSP10	112620000	51810000	127960000	128640000	88618000	53110000	0.100797	0.183122	0.105294	0.86361	0.916157	0.998963	0.998651	Not Significant	Not Significant	0.0380301	0.0636826
P38958	PET100	7526500	0	5171300	0	779170	1189900	0.927781	0.45478	0.96917	0.672856	0.33262	0.977655	0.871002	Not Significant	Not Significant	0.478052	0.172078
P38988	GGC1	35562000	12426000	33525000	22281000	48203000	12487000	0.0478573	0.0639093	0.0499922	0.952109	0.960135	0.998963	0.998651	Not Significant	Not Significant	0.0176675	0.0213135
P39006	PSD1	0	1125400	1730400	2235000	1147800	569350	-0.734187	-0.615431	-0.766939	0.571561	0.443241	0.977655	0.952764	Not Significant	Not Significant	0.35336	0.242937
P39103	COX14	61224000	38795000	56527000	53285000	42025000	45309000	0.134711	0.594169	0.140721	0.584374	0.88811	0.977655	0.998651	Not Significant	Not Significant	0.0515333	0.233309
P39522	ILV3	166190000	21469000	139900000	62088000	48006000	35432000	0.74692	0.76687	0.78024	0.485917	0.435375	0.946123	0.94818	Not Significant	Not Significant	0.361136	0.313438
P39533	ACO2	10890000	1958900	6584300	1820500	1098500	183910	2.85902	2.29937	2.98656	0.0829968	0.00286796	0.541957	0.052142	Not Significant	Significant	2.54243	1.08094
P39676	YHB1	431710000	67515000	327400000	101330000	71556000	56621000	1.51293	1.74159	1.58042	0.156547	0.114226	0.63142	0.498175	Not Significant	Not Significant	0.942236	0.805357
P39722	GEM1	2352100	442530	1544500	2193700	1889500	1312600	-0.586287	-0.775037	-0.612441	0.481585	0.54034	0.946123	0.998651	Not Significant	Not Significant	0.267333	0.317327
P39925	AFG3	15415000	3514700	10732000	2382600	1368200	706880	2.65972	3.25251	2.77837	0.0313014	0.00553264	0.541957	0.0783081	Significant	Significant	2.25707	1.50444
P39952	OXA1	28028000	6504500	19621000	6657900	9408700	5416600	1.1327	1.67667	1.18323	0.168914	0.236908	0.66839	0.733126	Not Significant	Not Significant	0.625421	0.772335
P39965	AIM10	1134300	766550	742220	534150	369790	142570	1.50611	2.5064	1.5733	0.0663117	0.115864	0.541957	0.498175	Not Significant	Not Significant	0.93605	1.17841
P40008	FMP52	5414200	1632600	2805900	6982200	4868800	2572000	-0.605918	-0.926706	-0.632948	0.406531	0.526866	0.904652	0.998651	Not Significant	Not Significant	0.2783	0.390906
P40012	HEM14	1657600	317110	2574700	72437	105710	0	3.06162	2.76205	3.1982	0.0507429	0.00141232	0.541957	0.034649	Not Significant	Significant	2.85007	1.29462
P40035	PIC2	56527000	11909000	36802000	25951000	27099000	23851000	0.187566	0.279021	0.195933	0.79406	0.84469	0.998963	0.998651	Not Significant	Not Significant	0.0733028	0.100146
P40047	ALD5	8313000	2029400	6308700	2795800	1724300	1696900	1.23386	1.85312	1.28891	0.137491	0.197633	0.581572	0.661173	Not Significant	Not Significant	0.70414	0.861725
P40050	MRX1	852860	662250	1358300	1614200	1293000	929220	-0.446001	-1.16848	-0.465897	0.307504	0.641358	0.836729	0.998651	Not Significant	Not Significant	0.192899	0.512149
P40053	AIM9	54792000	11939000	51899000	40215000	29472000	24087000	0.0833402	0.110898	0.087058	0.917039	0.930637	0.998963	0.998651	Not Significant	Not Significant	0.0312196	0.0376121
P40086	COX15	51748000	18231000	38927000	30698000	37567000	22225000	0.172958	0.34564	0.180674	0.747026	0.856649	0.998963	0.998651	Not Significant	Not Significant	0.0671973	0.126664
P40098	FMP10	16697000	2940600	17973000	13627000	8701400	5539900	0.141961	0.152304	0.148294	0.886321	0.882131	0.998963	0.998651	Not Significant	Not Significant	0.0544669	0.052409
P40185	MMF1	84396000	19165000	46795000	20975000	12566000	7325200	1.76429	2.31967	1.84299	0.0811661	0.0655309	0.541957	0.344505	Not Significant	Not Significant	1.18355	1.09063
P40215	NDE1	181030000	35748000	156390000	97124000	87832000	81840000	0.178572	0.237831	0.186538	0.823698	0.852049	0.998963	0.998651	Not Significant	Not Significant	0.0695356	0.084232
P40341	YTA12	11788000	3861800	12387000	1732100	1452600	1623900	2.36955	4.27755	2.47526	0.0128726	0.0134259	0.525958	0.126686	Significant	Significant	1.87206	1.89033
P40364	MPM1	22633000	2365000	17971000	9228500	10775000	6751400	0.172965	0.164102	0.180681	0.877609	0.856643	0.998963	0.998651	Not Significant	Not Significant	0.0672003	0.056699
P40416	ATM1	6814100	572500	6219500	3807500	2816600	5389900	-0.417463	-0.347713	-0.436086	0.745582	0.662839	0.998963	0.998651	Not Significant	Not Significant	0.178592	0.127505
P40471	AYR1	15335000	3073100	11079000	6784800	4593700	2166300	0.98367	1.14754	1.02755	0.315125	0.30433	0.836729	0.83974	Not Significant	Not Significant	0.516656	0.501517
P40495	LYS12	4601800	2284800	4482800	1116300	409360	0	2.62994	4.58618	2.74726	0.010136	0.00608277	0.525958	0.0808977	Significant	Significant	2.2159	1.99413
P40496	RSM25	12379000	1831000	13515000	10508000	5126300	2739500	0.351233	0.320734	0.366901	0.764469	0.713746	0.998963	0.998651	Not Significant	Not Significant	0.146457	0.11664
P40508	YIL077C	7049600	2489800	4927700	3739400	10969000	10215000	-0.758766	-1.13713	-0.792615	0.318981	0.42813	0.836729	0.94818	Not Significant	Not Significant	0.368424	0.496235
P40513	MAM33	27176000	5383700	36446000	4976000	3958400	2018100	2.35588	2.49911	2.46098	0.0668303	0.01397	0.541957	0.128524	Not Significant	Significant	1.8548	1.17503
P40515	FIS1	20202000	5347600	18474000	16346000	13179000	8905600	0.0189982	0.0283623	0.0198457	0.978732	0.984169	0.998963	0.998651	Not Significant	Not Significant	0.00693026	0.00933628
P40530	PKP1	18704000	1263500	10795000	1918700	1321400	266130	2.8542	1.93709	2.98152	0.124794	0.00291529	0.577464	0.052142	Not Significant	Significant	2.53532	0.903807
P40581	HYR1	0	404150	3621200	0	0	443620	2.17496	2.15069	2.27199	0.0979055	0.0232309	0.547218	0.181893	Not Significant	Significant	1.63393	1.00919
P40961	PHB1	57367000	13428000	40328000	30328000	26068000	20437000	0.314378	0.481926	0.328402	0.655041	0.742654	0.977655	0.998651	Not Significant	Not Significant	0.129213	0.183732
P41735	CAT5	1380200	693780	2703800	1215000	1386100	856170	0.281486	0.466586	0.294043	0.665075	0.768766	0.977655	0.998651	Not Significant	Not Significant	0.114206	0.177129
P41903	TES1	3060900	954810	3518400	6150700	3164800	915290	-0.264335	-0.263735	-0.276127	0.805014	0.782489	0.998963	0.998651	Not Significant	Not Significant	0.106522	0.0941968
P42847	MRPS18	5133400	3071500	10273000	4772400	4723300	1377300	0.79443	1.01807	0.82987	0.366214	0.406747	0.866489	0.937085	Not Significant	Not Significant	0.390676	0.436265
P42940	CIR1	43147000	6996300	33332000	23239000	25442000	20687000	-0.0938841	-0.113879	-0.0980723	0.914821	0.921888	0.998963	0.998651	Not Significant	Not Significant	0.0353217	0.0386639
P42949	PAM16	1893100	814420	5752200	3424300	2653300	1825900	-0.301165	-0.350958	-0.3146	0.743324	0.75311	0.998963	0.998651	Not Significant	Not Significant	0.123142	0.128822
P43594	MIC19	29358000	4788400	21334000	17449000	13228000	9765400	0.137344	0.163156	0.143471	0.878307	0.885938	0.998963	0.998651	Not Significant	Not Significant	0.0525969	0.0563537
P43616	DUG1	2808300	475620	2273300	120650	191470	581950	2.60644	2.47772	2.72271	0.068378	0.00655134	0.541957	0.0808977	Not Significant	Significant	2.18367	1.16508
P43635	CIT3	2146800	558010	1935400	774590	1365400	293830	0.966433	1.07468	1.00955	0.343024	0.312879	0.854158	0.852884	Not Significant	Not Significant	0.504624	0.464676
P46367	ALD4	927220000	203880000	695360000	502150000	300980000	224160000	0.652026	0.86785	0.681113	0.434441	0.495907	0.918818	0.986454	Not Significant	Not Significant	0.304599	0.362069
P46681	DLD2	2990900	207090	1979000	1421000	2196400	318390	0.100922	0.0689047	0.105424	0.948373	0.916053	0.998963	0.998651	Not Significant	Not Significant	0.0380792	0.023021
P46998	FMP33	15003000	2775800	11121000	10083000	7899500	5313700	0.0433221	0.054373	0.0452547	0.959245	0.96391	0.998963	0.998651	Not Significant	Not Significant	0.0159633	0.0180703
P47015	AIM23	5554400	1175700	4710500	1506500	4690900	1866300	0.407262	0.467969	0.42543	0.664167	0.670586	0.977655	0.998651	Not Significant	Not Significant	0.173546	0.177723
P47031	IML2	1648400	626640	1916600	449020	605530	719510	1.11304	2.04998	1.16269	0.109693	0.245143	0.552972	0.739449	Not Significant	Not Significant	0.61058	0.959822
P47045	TIM54	166110	257000	445420	409790	179410	145210	0.277596	0.451502	0.289979	0.675025	0.771873	0.977655	0.998651	Not Significant	Not Significant	0.112454	0.17068
P47081	COX16	17921000	3453800	3473900	2216200	1928600	1193500	1.79916	2.15364	1.87942	0.0975822	0.0603845	0.547218	0.328206	Not Significant	Not Significant	1.21907	1.01063
P47127	AIM24	61338000	20981000	45689000	34104000	27773000	31324000	0.32894	0.700463	0.343614	0.52224	0.731186	0.97058	0.998651	Not Significant	Not Significant	0.135972	0.28213
P47131	YJR085C	55698000	144330	25014000	5604300	1495100	9548800	0.443188	0.157873	0.462959	0.882206	0.643462	0.998963	0.998651	Not Significant	Not Significant	0.191477	0.0544299
P47140	AIM25	8010300	665120	4835800	1106800	1021700	1033400	1.48751	1.35683	1.55387	0.246355	0.120431	0.753672	0.509408	Not Significant	Not Significant	0.919263	0.608438
P48015	GCV1	11731000	1026400	8672500	343470	106710	187030	4.63164	3.83239	4.83826	0.01858	1.44734e-06	0.525958	0.000216559	Significant	Significant	5.83943	1.73095
P48526	ISM1	1027000	279560	1398500	63224	64703	0	2.77907	2.69001	2.90305	0.0546576	0.00375057	0.541957	0.0627368	Not Significant	Significant	2.4259	1.26235
P48527	MSY1	18123000	1536200	13603000	9210900	6009300	5498200	0.105157	0.0916465	0.109848	0.931385	0.912545	0.998963	0.998651	Not Significant	Not Significant	0.0397457	0.0308707
P49017	COQ5	3980900	178880	2684200	534450	147380	0	2.1855	1.45097	2.283	0.220409	0.0225725	0.717793	0.181893	Not Significant	Significant	1.64642	0.65677
P49367	LYS4	2509200	568090	3246900	1224700	863120	450900	1.09318	1.22795	1.14195	0.286783	0.253662	0.826802	0.74678	Not Significant	Not Significant	0.595745	0.542447
P49954	NIT3	536340	618080	1093400	1095300	942350	365170	-0.0187982	-0.0320196	-0.0196368	0.97599	0.984336	0.998963	0.998651	Not Significant	Not Significant	0.00685673	0.0105545
P50085	PHB2	43781000	9246100	41596000	27185000	31726000	23070000	-0.080276	-0.107369	-0.0838571	0.919666	0.933181	0.998963	0.998651	Not Significant	Not Significant	0.0300339	0.0363697
P50087	MIC26	8774800	2042600	10543000	4773200	5417500	2612000	0.494749	0.606025	0.51682	0.577206	0.605359	0.977655	0.998651	Not Significant	Not Significant	0.217987	0.238669
P50088	SPG1	2791100	4735600	13501000	8442800	9003800	13384000	-0.837106	-1.19617	-0.874449	0.297687	0.382016	0.834376	0.928376	Not Significant	Not Significant	0.417918	0.52624
P50945	MIC27	9420400	1576700	9989000	6445200	6732100	5246600	-0.205876	-0.233666	-0.21506	0.826716	0.82975	0.998963	0.998651	Not Significant	Not Significant	0.0810526	0.0826438
P51998	YML6	10081000	3412400	8174500	6250700	4944500	2982200	0.536422	0.936273	0.560351	0.402139	0.575325	0.904652	0.998651	Not Significant	Not Significant	0.240087	0.395623
P52893	ALT1	8487500	1226200	9078200	4544500	1694600	1772600	0.930336	0.882237	0.971838	0.427477	0.331291	0.910195	0.871002	Not Significant	Not Significant	0.479791	0.369087
P53140	RMD9	3180100	691400	2300700	653480	431420	298520	1.96982	2.64388	2.05769	0.0573471	0.0397954	0.541957	0.260107	Not Significant	Significant	1.40017	1.24149
P53163	MNP1	18501000	1273000	18543000	10679000	7184100	6557400	-0.0680232	-0.0520999	-0.0710577	0.960947	0.943362	0.998963	0.998651	Not Significant	Not Significant	0.0253218	0.0173005
P53166	MRH4	1838600	724160	3243300	273700	447880	179170	2.53973	3.44517	2.65303	0.0261697	0.00806308	0.541957	0.0919778	Significant	Significant	2.0935	1.5822
P53206	MCY1	3319500	2250100	6242400	6413700	4228800	2590000	-0.1971	-0.344715	-0.205893	0.74767	0.836903	0.998963	0.998651	Not Significant	Not Significant	0.0773249	0.12629
P53259	PCP1	6621900	2385800	8298100	7557200	5259500	4144900	-0.109872	-0.180746	-0.114773	0.865355	0.908641	0.998963	0.998651	Not Significant	Not Significant	0.0416079	0.0628057
P53266	SHY1	7467100	1278900	6842900	5361700	3094000	3529900	0.0527561	0.0611897	0.0551096	0.954143	0.956059	0.998963	0.998651	Not Significant	Not Significant	0.0195155	0.0203863
P53292	MRPS35	35401000	6683600	31294000	17062000	16379000	9769900	0.479775	0.588027	0.501177	0.58811	0.616321	0.977655	0.998651	Not Significant	Not Significant	0.210193	0.230541
P53305	RSM27	12235000	2562900	10599000	3779500	16522000	1856700	0.506441	0.431035	0.529033	0.688655	0.596862	0.977655	0.998651	Not Significant	Not Significant	0.224126	0.161998
P53311	MPC3	582130	224450	1254500	537400	340650	980600	-0.0437251	-0.0518653	-0.0456757	0.961123	0.963575	0.998963	0.998651	Not Significant	Not Significant	0.0161145	0.0172211
P53312	LSC2	197750000	84528000	209910000	79189000	63412000	53026000	1.23999	2.72138	1.29531	0.0529117	0.195417	0.541957	0.659756	Not Significant	Not Significant	0.709038	1.27645
P53507	TOM7	315540000	40784000	304720000	220710000	208200000	213120000	-0.440135	-0.450986	-0.45977	0.675367	0.645749	0.977655	0.998651	Not Significant	Not Significant	0.189936	0.17046
P53598	LSC1	251990000	65304000	193420000	121860000	94341000	53344000	0.791922	1.14383	0.82725	0.316496	0.408229	0.836729	0.937085	Not Significant	Not Significant	0.389096	0.499632
P53721	RCF2	2854700	41728000	9115200	11531000	11102000	25110000	-0.521942	-0.440722	-0.545226	0.682186	0.585681	0.977655	0.998651	Not Significant	Not Significant	0.232339	0.166097
P53724	MRPL50	4963600	3647100	7357400	5405900	3407900	3331800	0.372538	1.00429	0.389157	0.372065	0.697217	0.867772	0.998651	Not Significant	Not Significant	0.156632	0.429381
P53733	RSM19	36852000	8110800	39795000	30436000	60704000	14884000	-0.403029	-0.424608	-0.421008	0.692965	0.673811	0.977655	0.998651	Not Significant	Not Significant	0.171462	0.159288
P53736	YNR040W	37382000	3451700	37652000	25859000	22288000	20771000	-0.433685	-0.376736	-0.453032	0.725503	0.650593	0.99251	0.998651	Not Significant	Not Significant	0.186691	0.139361
P53869	MRX7	5577100	104550	4594400	4652900	5182200	2547900	-1.50645	-0.795148	-1.57365	0.471043	0.115783	0.936994	0.498175	Not Significant	Not Significant	0.936356	0.326939
P53875	MRPL19	43457000	8238900	41746000	22710000	22898000	12047000	0.418176	0.493302	0.43683	0.647655	0.662298	0.977655	0.998651	Not Significant	Not Significant	0.178946	0.188656
P53881	MRPL22	18970000	6000000	11451000	7929500	7420200	4075200	0.814151	1.42975	0.85047	0.22601	0.395202	0.728455	0.934731	Not Significant	Not Significant	0.403181	0.645873
P53889	FMP41	3406300	1123200	7120800	0	0	284410	3.47827	3.43421	3.63344	0.0264336	0.000289283	0.541957	0.0118285	Significant	Significant	3.53868	1.57784
P54115	ALD6	3108400	849890	3156800	1704100	1453900	1424400	0.413564	0.653692	0.432013	0.548984	0.665796	0.97058	0.998651	Not Significant	Not Significant	0.176659	0.26044
P54783	ALO1	18805000	4929300	20584000	13802000	13241000	7099200	0.185492	0.252258	0.193767	0.813273	0.846385	0.998963	0.998651	Not Significant	Not Significant	0.072432	0.0897634
P80967	TOM5	40047000	27934000	29605000	32854000	25185000	29417000	0.148091	0.756514	0.154697	0.491453	0.877081	0.946883	0.998651	Not Significant	Not Significant	0.0569603	0.308518
P81449	TIM11	96017000	25199000	68952000	61341000	47970000	31321000	0.285378	0.441924	0.298109	0.681385	0.765662	0.977655	0.998651	Not Significant	Not Significant	0.115963	0.166607
P81450	ATP18	31165000	0	14996000	27343000	16714000	18228000	-1.50381	-0.916916	-1.5709	0.411068	0.116421	0.904652	0.498175	Not Significant	Not Significant	0.933967	0.386087
P81451	ATP19	204570000	18624000	63367000	97202000	59442000	58657000	-0.163118	-0.158903	-0.170395	0.881446	0.864723	0.998963	0.998651	Not Significant	Not Significant	0.063123	0.0548045
P87108	TIM10	31600000	2741800	18301000	3049000	1499300	587070	3.06887	2.41417	3.20577	0.0732238	0.00137594	0.541957	0.034649	Not Significant	Significant	2.8614	1.13535
P87275	AIM11	6453900	2360200	5080600	4264700	5989400	2343700	0.123479	0.209265	0.128987	0.844467	0.897386	0.998963	0.998651	Not Significant	Not Significant	0.0470209	0.0734176
Q00711	SDH1	421780000	75906000	276120000	108010000	85960000	78561000	1.19976	1.58585	1.25328	0.187957	0.210302	0.706082	0.684877	Not Significant	Not Significant	0.677157	0.725942
Q00873	CYT2	952060	93665	875380	0	458720	0	0.515358	0.441113	0.538348	0.681926	0.590418	0.977655	0.998651	Not Significant	Not Significant	0.22884	0.166263
Q01163	RSM23	10711000	2086300	7023600	4548900	2679100	1487500	1.03801	1.22558	1.08431	0.287583	0.278404	0.826802	0.78208	Not Significant	Not Significant	0.555325	0.541236
Q01802	AAT1	5213100	506370	2083500	127990	0	0	2.60433	2.24734	2.72051	0.0879035	0.00659492	0.547218	0.0808977	Not Significant	Significant	2.18079	1.05599
Q01852	TIM44	15275000	2271500	13048000	4749300	4575500	2456000	1.02818	1.10141	1.07405	0.332537	0.282976	0.843955	0.788904	Not Significant	Not Significant	0.54825	0.47816
Q02204	MRPL13	9468300	2217100	9978900	4329800	2779300	1910700	1.06251	1.3472	1.10991	0.249175	0.267219	0.753672	0.768938	Not Significant	Not Significant	0.573133	0.603496
Q02486	ABF2	56698000	22031000	22494000	12223000	28505000	13019000	0.87698	1.46862	0.916102	0.21586	0.359763	0.717793	0.9068	Not Significant	Not Significant	0.443983	0.665828
Q02608	MRPS16	87820000	15738000	55705000	77028000	46225000	48020000	-0.383694	-0.492639	-0.400811	0.648085	0.688617	0.977655	0.998651	Not Significant	Not Significant	0.162022	0.188368
Q02776	TIM50	30306000	9444900	23236000	4952700	4625000	1937200	2.40924	3.59532	2.51671	0.0228532	0.011951	0.541957	0.118864	Significant	Significant	1.92259	1.64105
Q02784	GRX5	56479000	11788000	88020000	4565500	7385500	4654700	2.84816	3.13488	2.97522	0.03502	0.0029755	0.541957	0.052142	Significant	Significant	2.52644	1.45568
Q02863	UBP16	479200	103760	0	146550	101610	0	0.00161867	0.00138217	0.00169088	0.998963	0.998651	0.998963	0.998651	Not Significant	Not Significant	0.000586214	0.000450434
Q02950	MRP51	19345000	8907600	20553000	18967000	13634000	12752000	0.0343315	0.0804411	0.035863	0.93975	0.971396	0.998963	0.998651	Not Significant	Not Significant	0.0126035	0.0269875
Q03028	ODC1	25375000	4938100	23844000	18463000	16048000	11824000	-0.0765622	-0.0962356	-0.0799776	0.927962	0.936266	0.998963	0.998651	Not Significant	Not Significant	0.0286008	0.0324697
Q03201	RSM10	0	1818000	0	2402600	0	0	-0.2712	-0.15755	-0.283298	0.882445	0.776988	0.998963	0.998651	Not Significant	Not Significant	0.109586	0.0543125
Q03246	MRPS17	13860000	5523100	14540000	8143900	8832100	4053600	0.644203	1.11524	0.672941	0.327229	0.501091	0.83826	0.991405	Not Significant	Not Significant	0.300084	0.485148
Q03327	UGO1	11383000	1597200	7592800	5263000	5128900	1407600	0.620405	0.580945	0.648081	0.592438	0.517034	0.977655	0.998651	Not Significant	Not Significant	0.286481	0.227357
Q03429	MZM1	21686000	2296200	18570000	6648000	9322000	4407400	0.586452	0.537905	0.612613	0.619176	0.540227	0.977655	0.998651	Not Significant	Not Significant	0.267424	0.208186
Q03430	RSM28	19763000	3196000	22678000	12626000	5382300	3348700	0.88469	0.82722	0.924156	0.454606	0.355557	0.925666	0.902378	Not Significant	Not Significant	0.449091	0.342365
Q03713	RCF1	45131000	6550300	20513000	13909000	14556000	9019800	0.577163	0.688989	0.602911	0.528713	0.546661	0.97058	0.998651	Not Significant	Not Significant	0.262282	0.27678
Q03798	AIM36	4407900	757110	3595900	4260000	2341500	1284200	-0.031379	-0.033192	-0.0327789	0.975112	0.973855	0.998963	0.998651	Not Significant	Not Significant	0.0115055	0.0109456
Q03799	MRPS8	53815000	19151000	42978000	42538000	31062000	28544000	0.077312	0.159314	0.0807609	0.881142	0.935643	0.998963	0.998651	Not Significant	Not Significant	0.0288898	0.0549539
Q03976	RSM24	6564600	922920	3425600	2258200	1642100	1085000	0.788977	0.889587	0.824173	0.423955	0.409975	0.910195	0.937085	Not Significant	Not Significant	0.387243	0.37268
Q04013	YHM2	64223000	11507000	54380000	36142000	30565000	31633000	0.0672302	0.0847437	0.0702294	0.936537	0.944021	0.998963	0.998651	Not Significant	Not Significant	0.0250185	0.028475
Q04172	SHE9	898070	0	938190	605040	785990	299880	-0.38253	-0.30223	-0.399595	0.77754	0.689513	0.998963	0.998651	Not Significant	Not Significant	0.161458	0.109277
Q04401	SDH7	4777700	3807400	13205000	6339700	5614600	5946900	0.0607997	0.109754	0.063512	0.91789	0.949367	0.998963	0.998651	Not Significant	Not Significant	0.0225657	0.0372092
Q04458	HFD1	3374500	0	3419000	923030	767000	1451000	0.160548	0.0994758	0.16771	0.925547	0.866834	0.998963	0.998651	Not Significant	Not Significant	0.0620638	0.0336017
Q04472	MGR3	1994600	38478	1522400	0	94238	0	1.22888	0.636314	1.2837	0.559161	0.199448	0.975219	0.661234	Not Significant	Not Significant	0.700169	0.252463
Q04598	YDR115W	35305000	503690	29596000	15194000	14993000	14012000	-0.866833	-0.432769	-0.905502	0.687495	0.365347	0.977655	0.914611	Not Significant	Not Significant	0.437294	0.16273
Q04599	MRPL1	6855900	1814100	11770000	4637800	4328600	2190900	0.578259	0.662569	0.604055	0.543835	0.5459	0.97058	0.998651	Not Significant	Not Significant	0.262887	0.264533
Q04689	AIM32	786020	217510	1524100	760130	0	410460	0.551582	0.590008	0.576188	0.586904	0.564576	0.977655	0.998651	Not Significant	Not Significant	0.248278	0.231433
Q04935	COX20	18271000	3608600	7661300	10273000	9699400	5962800	-0.078053	-0.108337	-0.0815349	0.918945	0.935028	0.998963	0.998651	Not Significant	Not Significant	0.0291756	0.0367104
Q05779	COQ9	12758000	2779300	9132300	6398300	3313700	3025300	0.778607	1.03952	0.81334	0.357266	0.416154	0.860638	0.939539	Not Significant	Not Significant	0.380745	0.447008
Q05931	SSQ1	2472700	668500	2166900	41705	148870	41034	4.59309	5.34277	4.79799	0.00591427	1.76543e-06	0.525958	0.000216559	Significant	Significant	5.75315	2.2281
Q06143	DIC1	5558700	2165400	2184700	2493500	1567700	921360	0.956053	1.55954	0.998702	0.193881	0.318103	0.706082	0.86075	Not Significant	Not Significant	0.497432	0.712466
Q06493	YLH47	4721400	1011300	3161800	1898900	2046600	695090	0.827502	0.992132	0.864417	0.377292	0.3875	0.867772	0.928376	Not Significant	Not Significant	0.411729	0.423322
Q06567	MCP2	2892200	341560	3493300	285860	182300	358380	2.50988	2.25479	2.62185	0.0871813	0.00883567	0.547218	0.0929008	Not Significant	Significant	2.05376	1.05958
Q06630	MHR1	72109000	25156000	29492000	35750000	27263000	12876000	0.697278	1.07884	0.728383	0.341373	0.466495	0.854158	0.961554	Not Significant	Not Significant	0.331153	0.46677
Q06668	OMS1	2888200	1047700	2390800	1949400	1789900	1163600	0.277795	0.550318	0.290188	0.611388	0.771714	0.977655	0.998651	Not Significant	Not Significant	0.112544	0.213683
Q06678	MRPL35	2136800	2123200	4989900	0	631760	521440	2.61538	5.00844	2.73205	0.00744589	0.00636939	0.525958	0.0808977	Significant	Significant	2.1959	2.12808
Q07349	MRX9	8868400	2703900	9348100	5652200	3640400	3704500	0.518733	0.836611	0.541874	0.44988	0.587987	0.925666	0.998651	Not Significant	Not Significant	0.230632	0.346904
Q07500	NDE2	2082300	150860	1035700	890830	739550	517710	-0.0226971	-0.0196439	-0.0237096	0.985268	0.981087	0.998963	0.998651	Not Significant	Not Significant	0.00829229	0.0064455
Q08023	FMP25	13254000	4110000	12071000	4278200	5540500	4981900	0.82575	1.49404	0.862587	0.20947	0.388505	0.713749	0.928376	Not Significant	Not Significant	0.410603	0.678878
Q08058	COQ10	7031100	0	5191800	4388300	4572900	1076800	-0.00482362	-0.00365149	-0.0050388	0.997261	0.99598	0.998963	0.998651	Not Significant	Not Significant	0.00174924	0.00119099
Q08179	MDM38	52297000	4054500	28751000	16731000	12091000	9505200	0.554897	0.487233	0.579651	0.651589	0.562239	0.977655	0.998651	Not Significant	Not Significant	0.250079	0.186026
Q08223	AIM39	12185000	1120200	7772500	0	1167500	1102300	2.6809	2.18845	2.80049	0.0938541	0.00516913	0.547218	0.0760896	Not Significant	Significant	2.28658	1.02755
Q08230	SDH5	4382800	0	8939200	0	869180	923290	1.80964	0.948042	1.89037	0.396791	0.0589045	0.904652	0.328206	Not Significant	Not Significant	1.22985	0.401438
Q08622	GEP3	3586600	460000	1672800	839190	505240	256130	1.55584	1.56077	1.62525	0.193599	0.104324	0.706082	0.485963	Not Significant	Not Significant	0.981618	0.713098
Q08742	RDL2	14772000	1504400	12853000	2093600	1086900	325810	2.86324	2.16104	2.99096	0.0967764	0.00282719	0.547218	0.052142	Not Significant	Significant	2.54865	1.01423
Q08818	MSC6	5688900	595940	4393600	1858200	1378300	841570	0.929614	0.859868	0.971084	0.438345	0.331666	0.92087	0.871002	Not Significant	Not Significant	0.479299	0.358184
Q08822	CIR2	11049000	1650900	7562700	4646900	3456000	2521700	0.58941	0.67294	0.615703	0.537863	0.538185	0.97058	0.998651	Not Significant	Not Significant	0.269068	0.269329
Q08968	FMP40	2365100	580210	2307400	263300	219860	183780	2.73911	3.9904	2.8613	0.0162594	0.00427869	0.525958	0.068459	Significant	Significant	2.36869	1.78889
Q12029	FSF1	42899000	10385000	29078000	22858000	26132000	17174000	0.11221	0.176402	0.117216	0.868549	0.906705	0.998963	0.998651	Not Significant	Not Significant	0.042534	0.0612055
Q12031	ICL2	4124400	806780	4461100	2026700	429000	506030	1.69212	1.57704	1.7676	0.189919	0.0773344	0.706082	0.392686	Not Significant	Not Significant	1.11163	0.721432
Q12032	AIM41	4261600	3038500	4253300	5795700	5747800	1065700	0.211181	0.254913	0.220602	0.81136	0.825433	0.998963	0.998651	Not Significant	Not Significant	0.0833181	0.0907866
Q12165	ATP16	73537000	1137300	49961000	17397000	10810000	4370200	0.781994	0.389863	0.816878	0.716507	0.41413	0.98386	0.939539	Not Significant	Not Significant	0.382863	0.14478
Q12166	LEU9	3111700	305290	2041900	144810	0	0	2.52089	2.30232	2.63334	0.0827281	0.00854347	0.541957	0.0924705	Not Significant	Significant	2.06837	1.08235
Q12233	ATP20	139260000	38118000	127740000	65104000	63008000	45364000	0.62183	0.993466	0.64957	0.376715	0.516071	0.867772	0.998651	Not Significant	Not Significant	0.28729	0.423987
Q12251	YPR011C	7007000	966630	4490700	3127000	2485000	3307400	0.0810168	0.0926096	0.0846309	0.930667	0.932566	0.998963	0.998651	Not Significant	Not Significant	0.0303203	0.0312059
Q12298	YDR061W	1831500	597810	1603300	496860	436910	555730	1.28768	2.48003	1.34513	0.0682089	0.178791	0.541957	0.628423	Not Significant	Not Significant	0.747654	1.16616
Q12320	GLO4	182500	75566	246030	74539	0	0	0.175746	0.191082	0.183586	0.857768	0.854364	0.998963	0.998651	Not Significant	Not Significant	0.0683572	0.0666301
Q12349	ATP14	15616000	6033700	6330600	4529700	13624000	18769000	-0.319145	-0.417318	-0.333382	0.697872	0.738893	0.977655	0.998651	Not Significant	Not Significant	0.131418	0.156225
Q12374	NCA2	1190200	915780	1905000	804190	609340	426170	1.10455	2.71206	1.15382	0.0534233	0.248761	0.541957	0.744261	Not Significant	Not Significant	0.604217	1.27227
Q12428	PDH1	14946000	1017700	9675600	2305000	1240500	789000	2.00919	1.56697	2.09882	0.192189	0.0360029	0.706082	0.244136	Not Significant	Significant	1.44366	0.716272
Q12467	MRX4	3426300	1441400	5608000	119010	0	86510	4.3832	5.6076	4.57873	0.00496769	5.07225e-06	0.525958	0.000466647	Significant	Significant	5.2948	2.30385
Q12480	AIM45	12932000	2214700	11043000	10434000	4842700	4638000	0.14417	0.160607	0.150601	0.880188	0.880311	0.998963	0.998651	Not Significant	Not Significant	0.055364	0.0554248
Q12486	YOR131C	13515000	1978800	10166000	2191500	2621400	393250	2.30367	1.87657	2.40644	0.133811	0.0162314	0.577464	0.135753	Not Significant	Significant	1.78964	0.873508
Q3E6R5	YDR381C-A	2138800	4810100	8385000	5272900	8105600	2680600	-0.136464	-0.185127	-0.142552	0.862137	0.886664	0.998963	0.998651	Not Significant	Not Significant	0.0522411	0.0644236
Q3E776	YBR255C-A	24302000	9886700	30380000	23182000	26372000	7840200	0.202261	0.271992	0.211284	0.79909	0.832695	0.998963	0.998651	Not Significant	Not Significant	0.0795141	0.0974042
Q3E785	SDH6	6641600	938000	5533700	6920400	6307100	2981500	-0.638812	-0.652319	-0.667309	0.549783	0.504679	0.97058	0.993166	Not Significant	Not Significant	0.296985	0.259809
Q3E7A4	CMC2	13212000	1546300	11169000	4457800	12424000	6086400	-0.187651	-0.172816	-0.196022	0.871188	0.84462	0.998963	0.998651	Not Significant	Not Significant	0.0733388	0.0598879
Q3E7B2	COA3	4180900	698610	11392000	2051700	5669000	2984100	-0.020296	-0.0161942	-0.0212014	0.987855	0.983088	0.998963	0.998651	Not Significant	Not Significant	0.00740767	0.00530679
Q3E824	YOR020W-A	5830400	533880	9076500	13271000	8817800	4400300	-1.39597	-1.03254	-1.45824	0.360158	0.144987	0.860638	0.561633	Not Significant	Not Significant	0.838672	0.443506
Q6Q560	ISD11	12997000	4429700	11350000	8833500	4998600	7046900	0.356813	0.6564	0.37273	0.547409	0.709403	0.97058	0.998651	Not Significant	Not Significant	0.149107	0.261688
Q96VH5	MIC10	557940000	102450000	414580000	354610000	241050000	273670000	0.00622585	0.00807006	0.00650358	0.993948	0.994812	0.998963	0.998651	Not Significant	Not Significant	0.00225907	0.00263654
Q99297	ODC2	2531100	349550	543660	0	191360	0	1.47375	1.60244	1.5395	0.184319	0.123898	0.706082	0.516259	Not Significant	Not Significant	0.906937	0.73443

## Sheet: Fig 5A Mrx4_MBS vs Mrx4_DMSO
Uniprot	Symbol	iBAQ.WT_MBS_1	iBAQ.WT_MBS_2	iBAQ.WT_MBS_3	iBAQ.WT_DMSO_1	iBAQ.WT_DMSO_2	iBAQ.WT_DMSO_3	logFC	t.ord	t.mod	p.ord	p.mod	q.ord	q.mod	categ_Ord	categ_Mod	NegLogPvalMod	NegLogPvalOrd
O74700	TIM9	4297300	6721400	19130000	3901000	674130	5794200	1.7268	1.50467	1.44407	0.206857	0.149081	0.861398	0.931496	Not Significant	Not Significant	0.826577	0.684331
P00044	CYC1	75824000	64853000	94139000	143420000	33410000	186400000	-0.316055	-0.401589	-0.264306	0.708517	0.791607	0.887008	0.976015	Not Significant	Not Significant	0.10149	0.14965
P00128	QCR7	20421000	27358000	67140000	24917000	6180300	32023000	0.975734	1.0829	0.815973	0.339767	0.414739	0.861398	0.931496	Not Significant	Not Significant	0.382225	0.468819
P00175	CYB2	399500	396630	397440	2867200	555140	839160	-1.46888	-2.0649	-1.22838	0.107852	0.219639	0.861398	0.931496	Not Significant	Not Significant	0.65829	0.967172
P00359	TDH3	2165900	2060200	3637200	1934300	538350	2652300	0.851636	1.13456	0.712194	0.319939	0.476536	0.861398	0.931496	Not Significant	Not Significant	0.321904	0.494933
P00410	COX2	2223800	4745600	5932300	5489900	1766900	10887000	-0.251442	-0.286794	-0.210272	0.788512	0.833504	0.91149	0.980533	Not Significant	Not Significant	0.0790921	0.103192
P00424	COX5A	22022000	33589000	52003000	32037000	5251000	45481000	0.776621	0.75454	0.649462	0.492513	0.516212	0.861398	0.931496	Not Significant	Not Significant	0.287172	0.307582
P00427	COX6	10983000	23090000	26788000	10077000	2123200	20339000	1.3215	1.26799	1.10513	0.273583	0.269411	0.861398	0.931496	Not Significant	Not Significant	0.569584	0.56291
P00447	SOD2	5941900	0	10408000	0	0	14780000	1.57006	0.562538	1.31299	0.603781	0.189533	0.861398	0.931496	Not Significant	Not Significant	0.722315	0.21912
P00560	PGK1	435300	2248000	2212800	670880	0	1628700	0.764921	0.779482	0.639677	0.479239	0.522551	0.861398	0.931496	Not Significant	Not Significant	0.281871	0.319447
P00830	ATP2	87807000	143630000	176380000	65454000	23358000	185870000	0.989539	1.08271	0.827518	0.339844	0.408171	0.861398	0.931496	Not Significant	Not Significant	0.389158	0.468721
P00890	CIT1	35336000	52932000	71794000	40066000	11591000	73472000	0.658855	0.786102	0.550978	0.475763	0.581791	0.861398	0.931496	Not Significant	Not Significant	0.235233	0.32261
P00925	ENO2	0	327880	2191300	1402900	101650	1595100	-0.347308	-0.201366	-0.290442	0.850237	0.771548	0.91149	0.972621	Not Significant	Not Significant	0.112637	0.0704597
P00927	ILV1	424600	1230800	1779200	846520	299560	1800700	0.34197	0.351465	0.285978	0.742972	0.774963	0.911381	0.972621	Not Significant	Not Significant	0.110719	0.129027
P01097	INH1	7434000	11335000	9869300	9328200	2277000	14438000	0.479756	0.582407	0.401203	0.591542	0.688369	0.861398	0.95144	Not Significant	Not Significant	0.162179	0.228014
P02381	VAR1	313920	1179500	993930	2334600	252590	196060	0.556816	0.433688	0.465647	0.68688	0.641585	0.885119	0.931496	Not Significant	Not Significant	0.192746	0.163119
P02992	TUF1	2535100	3478000	4627400	1541000	646260	8967400	0.730586	0.638624	0.610965	0.557801	0.541383	0.861398	0.931496	Not Significant	Not Significant	0.266496	0.253521
P02994	TEF1	9597900	9876300	14771000	14932000	2828900	13972000	0.415447	0.513004	0.347425	0.634981	0.728357	0.881048	0.972621	Not Significant	Not Significant	0.137656	0.19724
P03874	CBP2	337200	0	0	925870	237300	1093700	-0.803646	-1.06132	-0.672062	0.348375	0.501723	0.861398	0.931496	Not Significant	Not Significant	0.299536	0.457954
P04037	COX4	22276000	24647000	37270000	9071700	3989400	24012000	1.51916	1.94235	1.27042	0.124042	0.204275	0.861398	0.931496	Not Significant	Not Significant	0.689784	0.90643
P04710	AAC1	1639000	2753200	3712000	3240900	478360	3240000	0.579188	0.589561	0.484356	0.587176	0.628256	0.861398	0.931496	Not Significant	Not Significant	0.201864	0.231232
P04840	POR1	309730000	356590000	526160000	299700000	69842000	392530000	0.940763	1.16631	0.786729	0.308284	0.431655	0.861398	0.931496	Not Significant	Not Significant	0.364863	0.511049
P05626	ATP4	25409000	35039000	46477000	9014000	5371300	46872000	1.39617	1.43147	1.16757	0.225549	0.243301	0.861398	0.931496	Not Significant	Not Significant	0.613856	0.646759
P06168	ILV5	46738000	76536000	98775000	70302000	15096000	144140000	0.402583	0.398158	0.336667	0.710851	0.73645	0.887008	0.972621	Not Significant	Not Significant	0.132857	0.148222
P06182	CYC3	3107000	1260900	9410700	3465900	125140	3060200	1.5986	0.898964	1.33686	0.419496	0.181619	0.861398	0.931496	Not Significant	Not Significant	0.740838	0.377273
P06208	LEU4	5832700	8993400	12588000	12634000	2153300	16318000	0.190942	0.196207	0.159678	0.854013	0.873171	0.91149	0.980533	Not Significant	Not Significant	0.0589005	0.0685355
P07143	CYT1	20242000	20126000	43907000	27671000	4559800	25047000	0.833603	0.902935	0.697114	0.417619	0.485918	0.861398	0.931496	Not Significant	Not Significant	0.313437	0.37922
P07213	TOM70	0	190950	0	126650	0	0	-0.133413	-0.336021	-0.111569	0.753742	0.911191	0.911381	0.980533	Not Significant	Not Significant	0.0403907	0.122777
P07246	ADH3	5567400	6214100	8307200	6283500	1230000	8854700	0.69008	0.770868	0.577091	0.483792	0.564028	0.861398	0.931496	Not Significant	Not Significant	0.2487	0.315341
P07251	ATP1	202100000	205760000	309680000	192370000	46719000	276950000	0.790406	0.977654	0.66099	0.383602	0.508794	0.861398	0.931496	Not Significant	Not Significant	0.293458	0.416119
P07252	CBP1	1198800	1497200	3700300	1100700	179520	664240	1.88703	2.04083	1.57806	0.110839	0.114917	0.861398	0.931496	Not Significant	Not Significant	0.939618	0.955307
P07253	CBP6	22224000	15541000	40532000	402560	70477	2911900	5.79017	3.61328	4.84212	0.022491	1.52057e-06	0.861398	0.000329963	Significant	Significant	5.81799	1.64799
P07255	COX9	67821000	51032000	66032000	76379000	14532000	96198000	0.365961	0.42125	0.306041	0.695223	0.759647	0.887008	0.972621	Not Significant	Not Significant	0.119388	0.157876
P07256	COR1	22155000	24023000	38243000	21400000	3434600	31270000	1.04888	1.0345	0.877143	0.359343	0.380652	0.861398	0.931496	Not Significant	Not Significant	0.419472	0.444491
P07257	QCR2	60518000	63143000	108170000	40182000	12228000	93965000	1.05412	1.17806	0.881523	0.304074	0.378279	0.861398	0.931496	Not Significant	Not Significant	0.422188	0.517021
P07275	PUT2	1275000	4951200	1768200	2973700	160630	3494800	0.913758	0.585867	0.764145	0.589428	0.444988	0.861398	0.931496	Not Significant	Not Significant	0.351651	0.229569
P07342	ILV2	5821600	8531500	8213900	6754000	926710	12881000	0.779726	0.674564	0.652059	0.536932	0.514536	0.861398	0.931496	Not Significant	Not Significant	0.288584	0.270081
P08067	RIP1	2824100	13162000	17269000	2243400	1028400	10036000	1.59767	1.26639	1.33608	0.274097	0.181874	0.861398	0.931496	Not Significant	Not Significant	0.740229	0.562095
P08417	FUM1	8337800	12902000	16438000	9530200	2716200	19380000	0.605853	0.69087	0.506655	0.527648	0.612526	0.861398	0.931496	Not Significant	Not Significant	0.212876	0.277656
P09440	MIS1	0	241610	226400	0	0	380500	-0.338678	-0.913313	-0.283225	0.412748	0.777072	0.861398	0.972621	Not Significant	Not Significant	0.109539	0.384315
P09457	ATP5	18698000	11448000	19660000	12450000	3117100	32963000	0.572658	0.562484	0.478894	0.603815	0.632134	0.861398	0.931496	Not Significant	Not Significant	0.199191	0.219096
P09624	LPD1	11915000	10972000	23305000	5898400	1288400	13549000	1.629	1.54885	1.36228	0.196342	0.173463	0.861398	0.931496	Not Significant	Not Significant	0.760794	0.706988
P0CS90	SSC1	30883000	49293000	60904000	35712000	9125100	76203000	0.633521	0.672917	0.529792	0.537876	0.596391	0.861398	0.931496	Not Significant	Not Significant	0.224469	0.269318
P10507	MAS1	0	488390	0	277780	0	1386700	-0.955818	-1.05209	-0.799318	0.352115	0.424325	0.861398	0.931496	Not Significant	Not Significant	0.372302	0.453315
P10662	MRP1	4105900	3050400	8434600	782860	604430	1704200	2.34448	3.74601	1.96061	0.0200164	0.0502438	0.861398	0.821279	Significant	Not Significant	1.29892	1.69861
P11914	MAS2	0	427420	979360	0	0	1208000	0.790974	0.554272	0.661465	0.60892	0.50849	0.861398	0.931496	Not Significant	Not Significant	0.293718	0.21544
P12687	MRP7	3087300	0	0	4168300	413900	6138400	-1.91609	-1.06421	-1.60236	0.347211	0.109439	0.861398	0.931496	Not Significant	Not Significant	0.960828	0.459407
P12695	LAT1	3970900	10335000	8674500	7004800	1447000	10388000	0.585819	0.605907	0.489901	0.577277	0.624328	0.861398	0.931496	Not Significant	Not Significant	0.204587	0.238616
P14063	MRPL31	2377200	1880000	6678500	5322200	1001800	20699000	-0.628862	-0.454817	-0.525896	0.672832	0.599095	0.885119	0.931496	Not Significant	Not Significant	0.222505	0.172094
P14905	CBS2	2999000	3863200	13316000	0	68871	0	5.14365	5.87567	4.30146	0.00419168	1.88947e-05	0.522874	0.00205007	Significant	Significant	4.72366	2.37761
P15179	MSD1	172640	569500	242850	242610	233460	547720	-0.125908	-0.193563	-0.105293	0.85595	0.916168	0.91149	0.980533	Not Significant	Not Significant	0.038025	0.0675517
P15424	MSS116	1138300	1980600	1511400	1332700	340650	1312600	0.838521	1.21181	0.701227	0.292273	0.483349	0.861398	0.931496	Not Significant	Not Significant	0.315739	0.534211
P16387	PDA1	23473000	14394000	7639200	41081000	8158700	42608000	-0.822681	-0.898687	-0.687981	0.419627	0.491649	0.861398	0.931496	Not Significant	Not Significant	0.308345	0.377137
P16451	PDX1	0	313600	321510	0	0	729370	-0.0388777	-0.0484428	-0.0325121	0.963686	0.974071	0.924017	0.980533	Not Significant	Not Significant	0.0114093	0.0160646
P16547	OM45	11986000	12706000	22871000	5528100	1735500	15391000	1.52	1.58831	1.27113	0.187413	0.204023	0.861398	0.931496	Not Significant	Not Significant	0.69032	0.7272
P16622	HEM15	3270800	1503500	2721600	2376800	237870	2801600	1.0263	0.857174	0.858262	0.439668	0.390985	0.861398	0.931496	Not Significant	Not Significant	0.40784	0.356875
P17505	MDH1	36739000	44935000	51712000	41747000	13964000	107600000	0.14822	0.171729	0.123951	0.871988	0.901382	0.918947	0.980533	Not Significant	Not Significant	0.0450909	0.0594893
P18239	PET9	125920000	144480000	216500000	214970000	63086000	262170000	0.0492382	0.07197	0.0411762	0.946081	0.967165	0.924017	0.980533	Not Significant	Not Significant	0.0144995	0.0240718
P19262	KGD2	7188500	10765000	7198400	8331200	2201700	7743500	0.657172	1.00703	0.549571	0.370894	0.582755	0.861398	0.931496	Not Significant	Not Significant	0.234514	0.43075
P19414	ACO1	15011000	21327000	28540000	21844000	4610700	44828000	0.338997	0.33739	0.283492	0.752784	0.776867	0.911381	0.972621	Not Significant	Not Significant	0.109653	0.123329
P19516	COX11	0	1058600	1988900	801480	186360	730170	0.552966	0.432645	0.462427	0.687578	0.643891	0.885119	0.931496	Not Significant	Not Significant	0.191187	0.162678
P19882	HSP60	31756000	55155000	70963000	38042000	9832300	76493000	0.706355	0.756375	0.590701	0.491527	0.554874	0.861398	0.931496	Not Significant	Not Significant	0.255805	0.308452
P20967	KGD1	4409300	8206400	10713000	12114000	2288800	17635000	-0.111658	-0.113758	-0.093376	0.914911	0.925626	0.924017	0.980533	Not Significant	Not Significant	0.0335643	0.0386212
P21306	ATP15	12034000	27795000	16177000	20194000	4050900	35400000	0.300632	0.300144	0.251408	0.779019	0.801558	0.91149	0.980533	Not Significant	Not Significant	0.096065	0.108452
P21560	CBP3	34582000	29857000	72045000	12646000	2222700	11139000	2.63077	2.92982	2.20002	0.0428214	0.0280682	0.861398	0.676755	Significant	Significant	1.55179	1.36834
P21771	MRPS28	1977300	1653100	0	2317800	1716600	0	-0.216087	-0.11499	-0.180706	0.913994	0.85664	0.924017	0.980533	Not Significant	Not Significant	0.0672015	0.0390565
P21801	SDH2	20802000	24401000	33482000	24421000	8062400	31189000	0.489536	0.772788	0.409382	0.482774	0.68236	0.861398	0.95144	Not Significant	Not Significant	0.165986	0.316256
P21954	IDP1	9756700	10341000	16044000	5962100	1883800	15399000	1.07548	1.18815	0.899384	0.300499	0.368697	0.861398	0.931496	Not Significant	Not Significant	0.43333	0.522156
P22135	ATP12	0	331530	0	0	0	1184100	-0.246871	-0.23221	-0.20645	0.827772	0.836488	0.91149	0.980533	Not Significant	Not Significant	0.0775405	0.0820893
P22136	AEP2	0	0	431100	0	0	161320	0.594247	1.05018	0.496949	0.352894	0.619351	0.861398	0.931496	Not Significant	Not Significant	0.208063	0.452355
P22354	MRPL20	134610	2779400	1582600	0	202610	4217800	0.706948	0.348609	0.591197	0.744959	0.554543	0.911381	0.931496	Not Significant	Not Significant	0.256065	0.127868
P23180	AIM17	4775900	3976400	7254100	936890	819220	7153600	1.5497	1.48517	1.29596	0.211678	0.195334	0.861398	0.931496	Not Significant	Not Significant	0.709222	0.674325
P23641	MIR1	76390000	99361000	129190000	265500000	65080000	310590000	-0.817436	-1.09064	-0.683594	0.336725	0.494414	0.861398	0.931496	Not Significant	Not Significant	0.305909	0.472724
P23644	TOM40	862570	3287300	0	2538900	920720	6619900	-1.22721	-1.02858	-1.02628	0.361804	0.305047	0.861398	0.931496	Not Significant	Not Significant	0.515634	0.441526
P25039	MEF1	1239800	1797500	1447600	1431800	122140	2242400	1.01343	0.771093	0.847495	0.483673	0.396953	0.861398	0.931496	Not Significant	Not Significant	0.401261	0.315448
P25348	MRPL32	4149100	2936300	6907500	2058200	399110	11238000	1.0628	0.740299	0.888786	0.500216	0.374365	0.861398	0.931496	Not Significant	Not Significant	0.426705	0.300842
P25374	NFS1	1578700	2223900	4732300	975230	305130	2433700	1.50664	1.52957	1.25995	0.200861	0.208026	0.861398	0.931496	Not Significant	Not Significant	0.681882	0.697103
P25605	ILV6	262730	128020	1972100	166120	349410	220910	0.790335	0.647041	0.660931	0.552863	0.508832	0.861398	0.931496	Not Significant	Not Significant	0.293425	0.257382
P25626	IMG1	3849900	1467300	2222900	0	0	6342800	1.82566	1.07834	1.52673	0.341572	0.127191	0.861398	0.931496	Not Significant	Not Significant	0.895543	0.466518
P25719	CPR3	62288000	44742000	116340000	18874000	5146100	23692000	2.3795	2.98789	1.9899	0.0404224	0.0469155	0.861398	0.821279	Significant	Significant	1.32868	1.39338
P27929	NAM9	0	174910	992060	1888600	171730	1731900	-1.13317	-0.838288	-0.947631	0.44904	0.343581	0.861398	0.931496	Not Significant	Not Significant	0.46397	0.347715
P28241	IDH2	31488000	32597000	55314000	30592000	9300700	59239000	0.584024	0.708239	0.4884	0.517886	0.62539	0.861398	0.931496	Not Significant	Not Significant	0.203849	0.285766
P28834	IDH1	22693000	45251000	39698000	17321000	5847200	46283000	1.04015	1.13747	0.86984	0.318852	0.384628	0.861398	0.931496	Not Significant	Not Significant	0.414959	0.49641
P30902	ATP7	10901000	40243000	61615000	26134000	4229900	31905000	0.979358	0.820332	0.819004	0.458097	0.413009	0.861398	0.931496	Not Significant	Not Significant	0.384041	0.339042
P31334	MRPL9	0	965740	0	996360	0	1272500	-1.20406	-0.893993	-1.00691	0.421855	0.314258	0.861398	0.931496	Not Significant	Not Significant	0.502713	0.374837
P32191	GUT2	28083000	28446000	43517000	36842000	7070100	29947000	0.718646	0.924596	0.600979	0.407506	0.548011	0.861398	0.931496	Not Significant	Not Significant	0.261211	0.389866
P32316	ACH1	7769700	7902300	13242000	7968600	1219200	17074000	0.764397	0.659378	0.639239	0.545682	0.522836	0.861398	0.931496	Not Significant	Not Significant	0.281635	0.26306
P32317	AFG1	1013200	328010	0	45963	0	590810	0.694321	0.494141	0.580637	0.647113	0.561636	0.885119	0.931496	Not Significant	Not Significant	0.250545	0.18902
P32332	OAC1	2320900	895750	2466700	4436000	518470	4033000	-0.285004	-0.255491	-0.238339	0.810944	0.811675	0.91149	0.980533	Not Significant	Not Significant	0.0906181	0.0910094
P32335	MSS51	6191500	4852800	5382800	11785000	2448400	11294000	-0.336914	-0.447678	-0.281749	0.677561	0.778203	0.885119	0.972621	Not Significant	Not Significant	0.108907	0.169052
P32340	NDI1	9540200	16148000	25012000	6869800	1446700	16535000	1.51712	1.37484	1.26872	0.241169	0.204882	0.861398	0.931496	Not Significant	Not Significant	0.688497	0.617679
P32387	MRP20	1994600	1969800	4966000	918740	125500	1582500	2.24685	1.87872	1.87896	0.133478	0.0605846	0.861398	0.876457	Not Significant	Not Significant	1.21764	0.874591
P32445	RIM1	2501800	3519900	0	2269900	529270	5841900	-0.334283	-0.238195	-0.27955	0.823435	0.779889	0.91149	0.972621	Not Significant	Not Significant	0.107967	0.0843709
P32453	ATP11	0	501120	0	0	0	41801	0.875982	0.794269	0.732554	0.471501	0.464028	0.861398	0.931496	Not Significant	Not Significant	0.333456	0.326518
P32473	PDB1	5168500	9324400	9324600	6225800	1482800	11314000	0.701726	0.766874	0.58683	0.485914	0.557471	0.861398	0.931496	Not Significant	Not Significant	0.253778	0.31344
P32611	RML2	1019700	1325600	1780300	2034000	231620	4871300	0.0228175	0.0171953	0.0190815	0.987104	0.98478	0.92521	0.98478	Not Significant	Not Significant	0.00666056	0.00563696
P32787	MGM101	252730	804240	1876300	2034100	184280	5247100	-0.788875	-0.473976	-0.65971	0.66023	0.509615	0.885119	0.931496	Not Significant	Not Significant	0.292758	0.180305
P32795	YME1	659100	1125300	1946300	615350	128720	1121200	1.34093	1.29645	1.12137	0.264557	0.26244	0.861398	0.931496	Not Significant	Not Significant	0.580971	0.577481
P32799	COX13	5399600	5880600	7925000	2797300	0	8902100	1.7297	1.16782	1.44649	0.30774	0.148401	0.861398	0.931496	Not Significant	Not Significant	0.828562	0.511816
P32839	BCS1	0	756590	0	1424100	0	0	-0.886935	-0.873189	-0.741714	0.431846	0.458461	0.861398	0.931496	Not Significant	Not Significant	0.338697	0.364671
P32843	YME2	244000	266080	585340	366530	38857	348250	0.979238	0.858828	0.818904	0.438855	0.413066	0.861398	0.931496	Not Significant	Not Significant	0.383981	0.357679
P32891	DLD1	2131400	2969700	3060500	683850	104970	3128800	2.14349	1.50295	1.79253	0.207277	0.0733962	0.861398	0.902739	Not Significant	Not Significant	1.13433	0.683449
P32897	TIM23	0	3080500	3855000	2760700	620460	1895700	-0.169004	-0.110192	-0.141333	0.917564	0.88764	0.924017	0.980533	Not Significant	Not Significant	0.0517632	0.0373636
P32898	CYM1	218130	393890	358620	643750	40733	970350	0.0920537	0.0630315	0.0769814	0.952765	0.938656	0.924017	0.980533	Not Significant	Not Significant	0.0274935	0.021014
P32902	MRP4	436900	594400	0	478000	112370	748010	0.195549	0.213339	0.163531	0.841495	0.870138	0.91149	0.980533	Not Significant	Not Significant	0.0604117	0.0749483
P33303	SFC1	2247500	1832900	0	7760300	701760	10725000	-2.20508	-1.24036	-1.84403	0.282627	0.0655193	0.861398	0.888605	Not Significant	Not Significant	1.18363	0.548786
P33416	HSP78	2079100	3019400	5327500	2240700	597250	6035100	0.683315	0.65448	0.571434	0.548525	0.567854	0.861398	0.931496	Not Significant	Not Significant	0.245764	0.260804
P33421	SDH3	15796000	12825000	19471000	19381000	5527300	20544000	0.280613	0.43721	0.234667	0.684528	0.814523	0.885119	0.980533	Not Significant	Not Significant	0.0890969	0.164609
P33759	MRPS5	2214800	39509000	77747000	102170000	19587000	5701200	-0.248639	-0.125394	-0.207928	0.906261	0.835334	0.924017	0.980533	Not Significant	Not Significant	0.07814	0.0427465
P34227	PRX1	7397900	9039000	15860000	7909700	2040300	18405000	0.612057	0.623823	0.511842	0.566555	0.608892	0.861398	0.931496	Not Significant	Not Significant	0.21546	0.246758
P35191	MDJ1	1525700	1608700	4368800	0	0	482690	2.68835	3.75015	2.24818	0.0199445	0.0248149	0.861398	0.673104	Significant	Significant	1.60529	1.70018
P35996	MRPL38	0	2303100	2991900	2321900	771360	1835100	0.0482765	0.0526341	0.040372	0.960547	0.967806	0.924017	0.980533	Not Significant	Not Significant	0.0142118	0.0174813
P36013	MAE1	0	831300	1938800	0	88951	479460	1.71518	1.41827	1.43435	0.229098	0.151832	0.861398	0.931496	Not Significant	Not Significant	0.818636	0.63998
P36046	MIA40	2469000	1959400	3181000	3343200	430260	3791600	0.498834	0.480837	0.417158	0.65575	0.676666	0.885119	0.95144	Not Significant	Not Significant	0.169626	0.183262
P36060	MCR1	3476700	3987600	5532800	4556600	731670	8387100	0.485285	0.451096	0.405827	0.675294	0.68497	0.885119	0.95144	Not Significant	Not Significant	0.164329	0.170507
P36112	MIC60	28606000	13239000	43262000	15653000	1725000	17854000	1.69562	1.40983	1.41799	0.231395	0.156553	0.861398	0.931496	Not Significant	Not Significant	0.805339	0.635646
P36147	PAM17	0	2444100	8044800	3270000	461520	4301200	-0.416713	-0.207079	-0.348483	0.846063	0.727562	0.91149	0.972621	Not Significant	Not Significant	0.13813	0.0725975
P36151	YKR070W	471210	718390	0	0	0	314100	0.2125	0.229008	0.177707	0.830095	0.858995	0.91149	0.980533	Not Significant	Not Significant	0.0660095	0.080872
P36516	MRPL3	2139100	5204800	10015000	1587500	180380	2002600	2.5344	1.97922	2.11943	0.118908	0.0343373	0.861398	0.745119	Not Significant	Significant	1.46423	0.92479
P36519	MRPL7	0	194390	0	0	61029	0	0.773166	1.32257	0.646573	0.256526	0.51808	0.861398	0.931496	Not Significant	Not Significant	0.285604	0.590868
P36520	MRPL10	2463700	8599200	1461100	14212000	1656200	8237700	-0.882357	-0.734846	-0.737886	0.50319	0.460783	0.861398	0.931496	Not Significant	Not Significant	0.336503	0.298268
P36521	MRPL11	1234500	756130	0	351750	0	1994100	0.036445	0.0310117	0.0304778	0.976746	0.975693	0.924017	0.980533	Not Significant	Not Significant	0.0106868	0.0102184
P36525	MRPL24	1658400	1475400	2566900	0	97896	5108500	2.07398	1.15068	1.7344	0.313971	0.0832017	0.861398	0.902739	Not Significant	Not Significant	1.07987	0.503111
P36534	MRPL40	1020000	1349600	3085600	852370	0	0	2.46425	2.27134	2.06077	0.0856005	0.0396229	0.861398	0.781651	Not Significant	Significant	1.40205	1.06752
P36775	PIM1	90728	0	41508	42167	0	157900	0.0648551	0.0702592	0.0542362	0.94736	0.956759	0.924017	0.980533	Not Significant	Not Significant	0.0191972	0.0234851
P37267	CBP4	0	2284200	3371400	2175200	284680	3578800	-0.121703	-0.0734976	-0.101776	0.944939	0.918958	0.924017	0.980533	Not Significant	Not Significant	0.0367043	0.0245963
P37292	SHM1	0	1453300	1544500	865810	160750	1390200	0.519506	0.408004	0.434446	0.704166	0.664073	0.887008	0.948051	Not Significant	Not Significant	0.177784	0.152325
P37298	SDH4	19907000	15332000	22721000	19057000	4334700	21509000	0.654861	0.860076	0.547638	0.438243	0.584081	0.861398	0.931496	Not Significant	Not Significant	0.233527	0.358285
P37299	QCR10	9139000	4445400	0	2795900	1853100	2161700	0.118015	0.0822512	0.098692	0.938398	0.921406	0.924017	0.980533	Not Significant	Not Significant	0.0355492	0.0276127
P38071	ETR1	0	587910	1626700	0	0	928990	1.23915	1.18455	1.03626	0.30177	0.30037	0.861398	0.931496	Not Significant	Not Significant	0.522343	0.520323
P38077	ATP3	17089000	23026000	28031000	15336000	4142800	33803000	0.786868	0.867407	0.658031	0.434657	0.510693	0.861398	0.931496	Not Significant	Not Significant	0.29184	0.361853
P38169	BNA4	0	198920	0	2504300	246060	490840	-1.83257	-1.84418	-1.53252	0.138923	0.125759	0.861398	0.931496	Not Significant	Not Significant	0.900459	0.857227
P38523	MGE1	8255600	8978300	10561000	7764100	551520	11987000	1.31026	0.94131	1.09573	0.399843	0.273502	0.861398	0.931496	Not Significant	Not Significant	0.56304	0.398111
P38891	BAT1	10924000	13612000	13262000	14669000	3412600	22299000	0.273662	0.330986	0.228854	0.757268	0.819036	0.911381	0.980533	Not Significant	Not Significant	0.086697	0.12075
P38910	HSP10	15022000	19366000	33906000	14993000	4347100	36143000	0.688671	0.723582	0.575912	0.509374	0.564824	0.861398	0.931496	Not Significant	Not Significant	0.248087	0.292964
P38988	GGC1	11575000	11971000	15672000	13770000	1076800	13725000	1.13853	0.923703	0.952114	0.407919	0.341304	0.861398	0.931496	Not Significant	Not Significant	0.466858	0.389426
P39522	ILV3	1745800	4314000	5358300	1308200	1231000	5281800	0.748749	0.884614	0.626153	0.426335	0.531379	0.861398	0.931496	Not Significant	Not Significant	0.274596	0.370249
P39676	YHB1	747210	4248800	4339000	3625300	974930	9058200	-0.405564	-0.322844	-0.339159	0.762985	0.734572	0.91149	0.972621	Not Significant	Not Significant	0.133966	0.117484
P40033	RSM18	0	1701600	0	1556600	0	11733000	-1.05738	-0.510215	-0.884255	0.636766	0.376803	0.881048	0.931496	Not Significant	Not Significant	0.423885	0.19602
P40053	AIM9	306340	851890	1167800	241910	76764	580210	1.60732	1.56603	1.34415	0.1924	0.179251	0.861398	0.931496	Not Significant	Not Significant	0.74654	0.715794
P40086	COX15	11381000	7703600	15953000	11556000	2453800	10316000	0.752481	0.96371	0.629275	0.389765	0.529335	0.861398	0.931496	Not Significant	Not Significant	0.27627	0.409197
P40185	MMF1	0	4942500	2661300	5401500	3485900	13147000	-2.31707	-1.40745	-1.93768	0.232047	0.0529858	0.861398	0.821279	Not Significant	Not Significant	1.27584	0.634425
P40215	NDE1	35741000	33295000	44179000	26606000	6111000	37822000	1.03193	1.26662	0.862968	0.274025	0.388393	0.861398	0.931496	Not Significant	Not Significant	0.410728	0.56221
P40341	YTA12	300620	477170	831830	205000	54124	349820	1.64739	1.81817	1.37765	0.143182	0.168666	0.861398	0.931496	Not Significant	Not Significant	0.772974	0.844113
P40364	MPM1	4769400	6312600	14292000	273450	0	3237800	4.53597	2.38032	3.79328	0.0759626	0.000158976	0.861398	0.0114992	Not Significant	Significant	3.79867	1.1194
P40491	FMC1	897290	1075900	2067500	744670	241340	2464000	0.724088	0.699923	0.60553	0.522544	0.544985	0.861398	0.931496	Not Significant	Not Significant	0.263615	0.281878
P40495	LYS12	500280	1319800	1966700	843300	146340	5228000	0.336377	0.210152	0.281301	0.84382	0.778547	0.91149	0.972621	Not Significant	Not Significant	0.108715	0.0737504
P40496	RSM25	0	1942500	3557300	683120	0	1989600	1.04165	0.818824	0.871094	0.458864	0.383944	0.861398	0.931496	Not Significant	Not Significant	0.415732	0.338316
P40515	FIS1	3142400	1067800	3468900	2862900	394210	2928000	0.605519	0.549129	0.506375	0.612131	0.612722	0.861398	0.931496	Not Significant	Not Significant	0.212737	0.213156
P40581	HYR1	1163100	1593800	1846000	887500	362840	1349600	0.992364	1.67502	0.829881	0.169242	0.406834	0.861398	0.931496	Not Significant	Not Significant	0.390582	0.771492
P40858	MRPL49	805850	0	0	0	0	2905900	-0.800592	-0.578112	-0.669508	0.594174	0.503349	0.861398	0.931496	Not Significant	Not Significant	0.298131	0.226086
P40961	PHB1	4312900	6817800	8243800	6066000	1322100	5062200	0.859311	1.15083	0.718613	0.313917	0.472573	0.861398	0.931496	Not Significant	Not Significant	0.325531	0.503186
P41903	TES1	0	714240	0	0	196560	1044200	0.25175	0.28294	0.21053	0.791262	0.833304	0.91149	0.980533	Not Significant	Not Significant	0.0791967	0.10168
P42940	CIR1	1291700	2367400	2174300	681370	200850	1804100	1.58372	1.6565	1.32441	0.172962	0.185716	0.861398	0.931496	Not Significant	Not Significant	0.73115	0.762048
P43594	MIC19	3278100	3058900	8019600	0	0	8845000	3.01128	1.443	2.51824	0.222496	0.0119733	0.861398	0.371172	Not Significant	Significant	1.92179	0.652679
P46367	ALD4	25252000	33698000	46460000	21616000	5721200	52729000	0.866655	0.898109	0.724754	0.419901	0.468798	0.861398	0.931496	Not Significant	Not Significant	0.329014	0.376853
P46681	DLD2	0	217500	0	404530	0	661350	-0.786831	-1.08208	-0.658	0.340092	0.510712	0.861398	0.931496	Not Significant	Not Significant	0.291824	0.468404
P47127	AIM24	487720	1428500	415670	2131800	0	678350	0.46454	0.306312	0.388479	0.774649	0.697757	0.91149	0.958311	Not Significant	Not Significant	0.156296	0.110895
P47150	RSM7	0	323950	1724700	484460	88505	525210	0.282843	0.180912	0.236532	0.865233	0.813075	0.916577	0.980533	Not Significant	Not Significant	0.0898691	0.0628667
P48527	MSY1	92102	167400	0	638740	54389	1056500	-1.07692	-0.775507	-0.90059	0.481336	0.368056	0.861398	0.931496	Not Significant	Not Significant	0.434086	0.317551
P49017	COQ5	815300	808250	1806700	0	0	3066800	0.743815	0.604352	0.622027	0.578214	0.534087	0.861398	0.931496	Not Significant	Not Significant	0.272388	0.237912
P50085	PHB2	4329200	6953800	6879700	3423100	973170	3609400	1.36881	2.0809	1.14469	0.105915	0.252654	0.861398	0.931496	Not Significant	Not Significant	0.597473	0.975043
P50087	MIC26	339860	1227100	0	2073800	0	4087900	-1.76606	-0.991557	-1.4769	0.377541	0.140065	0.861398	0.931496	Not Significant	Not Significant	0.85367	0.423036
P50945	MIC27	1210000	2794100	1362100	4064600	342470	3624500	-0.0439072	-0.0359084	-0.0367181	0.973076	0.970718	0.924017	0.980533	Not Significant	Not Significant	0.0129068	0.0118533
P51998	YML6	1531000	0	0	0	93003	827070	0.0359637	0.021814	0.0300753	0.983641	0.976014	0.92521	0.980533	Not Significant	Not Significant	0.010544	0.00716334
P52893	ALT1	1001200	596340	1415000	1191500	0	2833400	0.356214	0.252483	0.29789	0.813111	0.765858	0.91149	0.972621	Not Significant	Not Significant	0.115852	0.08985
P53163	MNP1	2202300	3761100	4379300	728060	929480	6262500	1.0325	1.00588	0.863446	0.371385	0.388131	0.861398	0.931496	Not Significant	Not Significant	0.411022	0.430175
P53292	MRPS35	2845400	1916400	4715300	2748800	297230	5053400	0.879557	0.677672	0.735544	0.535153	0.462207	0.861398	0.931496	Not Significant	Not Significant	0.335164	0.271522
P53312	LSC2	10719000	9507500	14541000	8177200	1769500	13882000	0.961042	1.05664	0.803687	0.350267	0.421798	0.861398	0.931496	Not Significant	Not Significant	0.374896	0.455601
P53507	TOM7	15335000	23519000	23099000	12487000	6541900	41045000	0.43769	0.545994	0.366025	0.614094	0.714435	0.861398	0.968953	Not Significant	Not Significant	0.146037	0.211765
P53598	LSC1	5914400	5407900	8685300	3846900	1935600	10826000	0.59499	0.79157	0.49757	0.472906	0.618913	0.861398	0.931496	Not Significant	Not Significant	0.20837	0.325225
P53721	RCF2	3707700	788000	8356200	0	0	5711200	2.09404	1.13344	1.75118	0.320357	0.0802685	0.861398	0.902739	Not Significant	Not Significant	1.09545	0.494365
P53733	RSM19	5613300	0	4860000	2161400	0	11857000	0.663428	0.269484	0.554802	0.800887	0.579173	0.91149	0.931496	Not Significant	Not Significant	0.237192	0.0964285
P53736	YNR040W	1418000	1911800	5737200	1072900	390190	1403600	1.57541	1.89381	1.31747	0.131172	0.18803	0.861398	0.931496	Not Significant	Not Significant	0.725772	0.882158
P53881	MRPL22	4322600	2786300	4419300	6035600	1205700	5310900	0.153914	0.198206	0.128713	0.85255	0.897614	0.91149	0.980533	Not Significant	Not Significant	0.0469103	0.0692801
P54783	ALO1	0	1352200	946100	4422500	734160	5199600	-2.12663	-1.61475	-1.77843	0.181667	0.0756837	0.861398	0.902739	Not Significant	Not Significant	1.121	0.740724
P81449	TIM11	20458000	38179000	32445000	27748000	5397300	23226000	0.955002	1.20075	0.798636	0.29609	0.42472	0.861398	0.931496	Not Significant	Not Significant	0.371897	0.528576
Q00711	SDH1	10782000	15220000	12011000	21627000	4464000	16789000	0.0940636	0.130469	0.0786622	0.902494	0.937319	0.924017	0.980533	Not Significant	Not Significant	0.0281124	0.0445559
Q00873	CYT2	0	0	1768500	0	0	1485400	-0.380756	-0.231595	-0.318413	0.828218	0.750248	0.91149	0.972621	Not Significant	Not Significant	0.124795	0.0818555
Q01163	RSM23	0	282390	0	0	76932	0	0.0485447	0.0448743	0.0405963	0.966358	0.967627	0.924017	0.980533	Not Significant	Not Significant	0.014292	0.0148618
Q01217	ARG5,6	0	420230	872170	0	43856	587390	1.8408	1.63786	1.5394	0.176793	0.124071	0.861398	0.931496	Not Significant	Not Significant	0.906331	0.752536
Q01519	COX12	5986200	7405700	5225600	0	0	2418300	3.90542	3.00651	3.26597	0.0396866	0.00113365	0.861398	0.0492004	Significant	Significant	2.94552	1.40136
Q01852	TIM44	539180	5838200	1761600	658540	1287900	5810600	0.0567327	0.0417448	0.0474437	0.968703	0.962171	0.924017	0.980533	Not Significant	Not Significant	0.0167479	0.0138095
Q02486	ABF2	939670	4057300	1389200	947950	0	1795200	1.27174	1.16227	1.06351	0.309747	0.287846	0.861398	0.931496	Not Significant	Not Significant	0.540839	0.508993
Q02776	TIM50	5374500	6631500	14248000	3623700	933780	5048600	1.63122	1.8997	1.36413	0.130284	0.17288	0.861398	0.931496	Not Significant	Not Significant	0.762256	0.88511
Q02784	GRX5	0	1171800	0	1127000	0	0	-0.493053	-0.355336	-0.412324	0.740284	0.680204	0.911381	0.95144	Not Significant	Not Significant	0.167361	0.130602
Q02950	MRP51	13915000	5534200	5874900	11150000	1406400	11433000	0.445132	0.408367	0.372249	0.703919	0.709798	0.887008	0.968718	Not Significant	Not Significant	0.148865	0.152477
Q03028	ODC1	3483400	4654300	8993700	2111100	519210	5575300	1.52551	1.42129	1.27574	0.228282	0.20239	0.861398	0.931496	Not Significant	Not Significant	0.69381	0.641528
Q03104	MSC1	0	251740	1298200	520690	0	501340	0.75127	0.819776	0.628262	0.45838	0.529998	0.861398	0.931496	Not Significant	Not Significant	0.275726	0.338774
Q03201	RSM10	0	1065900	0	0	0	2194300	-0.126969	-0.104366	-0.10618	0.921903	0.915464	0.924017	0.980533	Not Significant	Not Significant	0.0383585	0.0353148
Q03246	MRPS17	894100	2587400	2167600	832220	219870	2661600	1.12135	0.981587	0.937749	0.381879	0.348634	0.861398	0.931496	Not Significant	Not Significant	0.45763	0.418074
Q03430	RSM28	548400	550370	0	0	0	479120	0.530125	0.601092	0.443326	0.580181	0.657641	0.861398	0.945086	Not Significant	Not Significant	0.182011	0.236436
Q03713	RCF1	0	3022000	2648100	2229400	1223100	6648900	-1.38199	-0.836312	-1.15571	0.45003	0.248116	0.861398	0.931496	Not Significant	Not Significant	0.605345	0.346759
Q03799	MRPS8	0	2071000	0	0	0	3874900	-1.11204	-0.643051	-0.92996	0.5552	0.35265	0.861398	0.931496	Not Significant	Not Significant	0.452656	0.25555
Q03976	RSM24	216010	0	494270	0	0	363660	-0.0693519	-0.0892125	-0.0579967	0.933201	0.953765	0.924017	0.980533	Not Significant	Not Significant	0.0205588	0.0300247
Q04013	YHM2	594310	5423700	0	3681000	1414400	10470000	-1.94791	-1.28461	-1.62898	0.268277	0.103681	0.861398	0.931496	Not Significant	Not Significant	0.9843	0.571417
Q04598	YDR115W	22274000	13382000	28734000	36350000	6880100	43184000	-0.111513	-0.123221	-0.093255	0.907875	0.925723	0.924017	0.980533	Not Significant	Not Significant	0.0335192	0.0419739
Q04599	MRPL1	0	2433900	3163700	482490	0	644310	1.40945	1.05148	1.17867	0.352363	0.238851	0.861398	0.931496	Not Significant	Not Significant	0.621873	0.45301
Q05779	COQ9	0	854320	1360400	1463800	0	1578700	-0.590833	-0.480676	-0.494093	0.655855	0.621365	0.885119	0.931496	Not Significant	Not Significant	0.206653	0.183192
Q06090	MRPL51	2082500	2361800	3881600	2733600	0	6506000	0.881225	0.549177	0.736939	0.612101	0.461359	0.861398	0.931496	Not Significant	Not Significant	0.335961	0.213177
Q06405	ATP17	49518000	67000000	92559000	72237000	8577000	89695000	0.822059	0.739583	0.68746	0.500606	0.491976	0.861398	0.931496	Not Significant	Not Significant	0.308056	0.300504
Q06493	YLH47	142140	0	184970	133910	0	217090	-0.13504	-0.236182	-0.112929	0.824892	0.910113	0.91149	0.980533	Not Significant	Not Significant	0.0409047	0.0836028
Q06630	MHR1	5208100	1640300	6675600	3513800	669180	3042000	0.998365	1.01118	0.834899	0.369129	0.404004	0.861398	0.931496	Not Significant	Not Significant	0.393614	0.432822
Q06678	MRPL35	0	2200600	0	556910	379830	1095100	0.101807	0.0850343	0.0851377	0.93632	0.932172	0.924017	0.980533	Not Significant	Not Significant	0.0305042	0.0285756
Q08023	FMP25	1967300	2305500	6684700	90513	130850	322980	4.31746	5.55456	3.61055	0.0051415	0.000323065	0.522874	0.0175263	Significant	Significant	3.49071	2.28891
Q08179	MDM38	540530	135780	0	0	54785	1511400	0.319507	0.209647	0.267193	0.844188	0.789384	0.91149	0.976015	Not Significant	Not Significant	0.102712	0.0735609
Q08818	MSC6	40277	216170	593210	39765	30353	73886	1.95196	1.63505	1.63236	0.177378	0.102967	0.861398	0.931496	Not Significant	Not Significant	0.987304	0.7511
Q08822	CIR2	513600	383040	2502400	0	147180	577050	1.62808	1.57603	1.36151	0.190146	0.173706	0.861398	0.931496	Not Significant	Not Significant	0.760185	0.720912
Q12029	FSF1	696800	2764200	1790500	2268000	354920	5120600	-0.0857527	-0.0669079	-0.0717121	0.949866	0.942848	0.924017	0.980533	Not Significant	Not Significant	0.0255585	0.0223377
Q12233	ATP20	4049000	29666000	40937000	10436000	6578100	50457000	0.168496	0.122846	0.140907	0.908154	0.887976	0.924017	0.980533	Not Significant	Not Significant	0.0515988	0.0418405
Q12283	MCT1	37086000	19237000	10883000	15187000	0	1326500	3.72113	1.91199	3.11186	0.128451	0.00192	0.861398	0.0694399	Not Significant	Significant	2.7167	0.891261
Q12298	YDR061W	0	0	1091500	0	0	621710	1.17889	0.996312	0.985868	0.375487	0.324473	0.861398	0.931496	Not Significant	Not Significant	0.488822	0.425405
Q12349	ATP14	0	1264500	3143800	3348900	620870	1133200	-0.704163	-0.463537	-0.588868	0.66708	0.556103	0.885119	0.931496	Not Significant	Not Significant	0.254845	0.175822
Q12428	PDH1	0	468610	1474500	496070	62679	515620	1.20852	0.987069	1.01064	0.379489	0.312468	0.861398	0.931496	Not Significant	Not Significant	0.505194	0.420801
Q12467	MRX4	144370000	125320000	380680000	233090000	78798000	274330000	0.150312	0.198609	0.125701	0.852255	0.899998	0.91149	0.980533	Not Significant	Not Significant	0.0457585	0.0694306
Q3E6R5	YDR381C-A	0	1871000	4507500	0	0	2517900	1.01587	0.59163	0.849537	0.585916	0.395817	0.861398	0.931496	Not Significant	Not Significant	0.402506	0.232164
Q96VH5	MIC10	26909000	23011000	34274000	28389000	6230900	37702000	0.55668	0.676115	0.465533	0.536044	0.641666	0.861398	0.931496	Not Significant	Not Significant	0.192691	0.2708

## Sheet: Fig 5B Mrx4_cob vs Mrx4_WT
Uniprot	Symbol	iBAQ.WT_MBS_1	iBAQ.WT_MBS_2	iBAQ.WT_MBS_3	iBAQ.cob_MBS_1	iBAQ.cob_MBS_2	iBAQ.cob_MBS_3	logFC	t.ord	t.mod	p.ord	p.mod	q.ord	q.mod	categ_Ord	categ_Mod	NegLogPvalMod	NegLogPvalOrd
O74700	TIM9	4297300	6721400	19130000	9206200	31806000	19743000	-1.12905	-1.37037	-1.10758	0.242445	0.268338	0.187735	0.203391	Not Significant	Not Significant	0.571318	0.615387
P00044	CYC1	75824000	64853000	94139000	63550000	344790000	176970000	-1.02212	-1.40704	-1.00268	0.232162	0.316283	0.187735	0.215837	Not Significant	Not Significant	0.499925	0.63421
P00128	QCR7	20421000	27358000	67140000	2778200	16106000	9973200	2.13108	2.32594	2.09055	0.0806096	0.0368457	0.172088	0.0827316	Not Significant	Significant	1.43361	1.09361
P00175	CYB2	399500	396630	397440	147210	3239300	603640	-0.730816	-0.566945	-0.716918	0.601053	0.473609	0.267262	0.248972	Not Significant	Not Significant	0.32458	0.221087
P00359	TDH3	2165900	2060200	3637200	1633500	6892400	3958200	-0.485746	-0.736874	-0.476509	0.502082	0.633827	0.233364	0.304837	Not Significant	Not Significant	0.198029	0.299225
P00410	COX2	2223800	4745600	5932300	4187900	16404000	5823400	-0.891952	-1.2187	-0.87499	0.289917	0.381811	0.187735	0.237049	Not Significant	Not Significant	0.418152	0.537727
P00424	COX5A	22022000	33589000	52003000	40764000	232320000	64856000	-1.33235	-1.60225	-1.30701	0.18436	0.191539	0.179906	0.175956	Not Significant	Not Significant	0.717742	0.734333
P00427	COX6	10983000	23090000	26788000	30019000	113600000	65953000	-1.68303	-2.4577	-1.65102	0.0698639	0.0990803	0.165418	0.143424	Not Significant	Not Significant	1.00401	1.15575
P00447	SOD2	5941900	0	10408000	12132000	74640000	27254000	-3.66813	-1.88252	-3.59837	0.132893	0.000337526	0.172405	0.00644935	Not Significant	Significant	3.47169	0.876496
P00560	PGK1	435300	2248000	2212800	3454100	17275000	9360600	-2.67031	-2.57504	-2.61953	0.0616497	0.00895205	0.165418	0.0425238	Not Significant	Significant	2.04808	1.21007
P00830	ATP2	87807000	143630000	176380000	129650000	673750000	347720000	-1.2571	-1.67047	-1.2332	0.170147	0.217821	0.179906	0.184162	Not Significant	Not Significant	0.661899	0.769174
P00890	CIT1	35336000	52932000	71794000	64151000	397260000	199800000	-1.74828	-2.12632	-1.71503	0.100624	0.0866812	0.172088	0.129397	Not Significant	Not Significant	1.06208	0.9973
P00925	ENO2	0	327880	2191300	1124200	4688000	627450	-1.31507	-1.03319	-1.29006	0.359887	0.197357	0.196663	0.177879	Not Significant	Not Significant	0.704748	0.443833
P00927	ILV1	424600	1230800	1779200	2428400	15272000	4832800	-2.53023	-2.55219	-2.48211	0.0631583	0.0132405	0.165418	0.0451779	Not Significant	Significant	1.87809	1.19957
P01097	INH1	7434000	11335000	9869300	7570600	38718000	13109000	-0.736009	-1.03007	-0.722012	0.361185	0.470473	0.196663	0.248972	Not Significant	Not Significant	0.327466	0.44227
P02381	VAR1	313920	1179500	993930	0	934320	1522600	-0.226727	-0.279234	-0.222415	0.793908	0.824041	0.328039	0.366175	Not Significant	Not Significant	0.0840513	0.10023
P02992	TUF1	2535100	3478000	4627400	2285100	20470000	7559800	-1.03851	-1.0953	-1.01876	0.334908	0.308586	0.189271	0.213579	Not Significant	Not Significant	0.510624	0.475075
P02994	TEF1	9597900	9876300	14771000	12345000	53085000	30031000	-1.27103	-1.97242	-1.24686	0.119837	0.212772	0.172088	0.183134	Not Significant	Not Significant	0.672086	0.92141
P03874	CBP2	337200	0	0	0	268370	582040	-0.860278	-1.74788	-0.843918	0.155401	0.398937	0.179114	0.23933	Not Significant	Not Significant	0.399095	0.808547
P04037	COX4	22276000	24647000	37270000	21208000	103490000	52533000	-0.831445	-1.18728	-0.815633	0.300806	0.414924	0.187735	0.23933	Not Significant	Not Significant	0.382032	0.521714
P04710	AAC1	1639000	2753200	3712000	1846900	9339500	4830300	-0.771481	-1.01336	-0.756809	0.368205	0.44936	0.199097	0.245268	Not Significant	Not Significant	0.347405	0.433911
P04803	MSW1	0	0	607910	0	606400	333570	-0.0010924	-0.00306674	-0.00107163	0.9977	0.999145	0.385735	0.42073	Not Significant	Not Significant	0.000371393	0.00100005
P04840	POR1	309730000	356590000	526160000	234250000	1171700000	569830000	-0.476111	-0.671051	-0.467057	0.538947	0.640571	0.244613	0.305996	Not Significant	Not Significant	0.193433	0.268454
P05626	ATP4	25409000	35039000	46477000	19222000	149460000	76230000	-0.801329	-0.884043	-0.78609	0.426609	0.43202	0.215894	0.241062	Not Significant	Not Significant	0.364496	0.36997
P06168	ILV5	46738000	76536000	98775000	51381000	288290000	108880000	-0.730157	-0.927899	-0.716272	0.405981	0.474008	0.212513	0.248972	Not Significant	Not Significant	0.324214	0.391494
P06182	CYC3	3107000	1260900	9410700	3398300	18948000	9929400	-1.37207	-1.23922	-1.34598	0.283006	0.178645	0.187735	0.165704	Not Significant	Not Significant	0.748009	0.548204
P06208	LEU4	5832700	8993400	12588000	6364600	29417000	14502000	-0.67994	-0.951713	-0.66701	0.395135	0.504935	0.210147	0.258974	Not Significant	Not Significant	0.296764	0.403254
P07143	CYT1	20242000	20126000	43907000	32513000	97142000	33852000	-0.85983	-1.34792	-0.843479	0.248962	0.399183	0.187735	0.23933	Not Significant	Not Significant	0.398828	0.603867
P07213	TOM70	0	190950	0	328240	604680	0	-1.2751	-2.5337	-1.25086	0.064411	0.211309	0.165418	0.183134	Not Significant	Not Significant	0.675081	1.19104
P07246	ADH3	5567400	6214100	8307200	8199000	29718000	15253000	-1.23094	-2.18489	-1.20753	0.0942287	0.227542	0.172088	0.190693	Not Significant	Not Significant	0.642939	1.02582
P07251	ATP1	202100000	205760000	309680000	167350000	773420000	451160000	-0.726983	-1.07341	-0.713158	0.343529	0.475931	0.192899	0.248972	Not Significant	Not Significant	0.322456	0.464036
P07253	CBP6	22224000	15541000	40532000	34889000	58832000	58925000	-1.037	-2.18068	-1.01728	0.094673	0.309292	0.172088	0.213579	Not Significant	Not Significant	0.509631	1.02377
P07255	COX9	67821000	51032000	66032000	86019000	353470000	163100000	-1.47985	-2.45095	-1.45171	0.0703735	0.146928	0.165418	0.165704	Not Significant	Not Significant	0.832896	1.15259
P07256	COR1	22155000	24023000	38243000	20414000	94587000	59138000	-0.829347	-1.18673	-0.813576	0.300998	0.416101	0.187735	0.23933	Not Significant	Not Significant	0.380801	0.521437
P07257	QCR2	60518000	63143000	108170000	62045000	301400000	172000000	-0.986681	-1.37067	-0.967918	0.24236	0.333343	0.187735	0.221161	Not Significant	Not Significant	0.477108	0.615539
P07275	PUT2	1275000	4951200	1768200	6160500	32913000	12735000	-2.61793	-2.86029	-2.56815	0.0459159	0.0103832	0.165418	0.0427326	Significant	Significant	1.98367	1.33804
P07342	ILV2	5821600	8531500	8213900	10284000	34984000	20177000	-1.38444	-2.56366	-1.35811	0.0623961	0.174766	0.165418	0.165704	Not Significant	Not Significant	0.757542	1.20484
P08067	RIP1	2824100	13162000	17269000	1729000	5558300	0	2.58375	1.77276	2.53461	0.150952	0.0114241	0.177577	0.0427326	Not Significant	Significant	1.94218	0.82116
P08417	FUM1	8337800	12902000	16438000	8504200	43023000	28163000	-0.847596	-1.12015	-0.831477	0.325362	0.405923	0.189271	0.23933	Not Significant	Not Significant	0.391557	0.487633
P09440	MIS1	0	241610	226400	571910	3455700	1837300	-2.67784	-3.51617	-2.62691	0.0245348	0.00876153	0.165418	0.0425238	Significant	Significant	2.05742	1.61022
P09457	ATP5	18698000	11448000	19660000	13389000	169460000	77315000	-1.79381	-1.61506	-1.7597	0.1816	0.078796	0.179906	0.129397	Not Significant	Not Significant	1.1035	0.740883
P09624	LPD1	11915000	10972000	23305000	15511000	100220000	50281000	-1.56039	-1.81891	-1.53071	0.143059	0.126189	0.174155	0.15863	Not Significant	Not Significant	0.898979	0.844486
P0CS90	SSC1	30883000	49293000	60904000	43583000	184700000	108300000	-1.0777	-1.60004	-1.05721	0.18484	0.290698	0.179906	0.208543	Not Significant	Not Significant	0.536558	0.733203
P10507	MAS1	0	488390	0	0	3169500	4310600	-2.16861	-2.39977	-2.12737	0.0743749	0.0336584	0.165418	0.0803918	Not Significant	Significant	1.47291	1.12857
P10662	MRP1	4105900	3050400	8434600	5811000	26580000	14246000	-1.46017	-1.89297	-1.43241	0.1313	0.152372	0.172405	0.165704	Not Significant	Not Significant	0.817096	0.881734
P11914	MAS2	0	427420	979360	931160	5647200	2821400	-1.99176	-2.3855	-1.95388	0.0755359	0.0510218	0.165418	0.0994805	Not Significant	Not Significant	1.29224	1.12185
P12687	MRP7	3087300	0	0	247410	9341500	613890	-0.691595	-0.351981	-0.678443	0.742614	0.497664	0.309766	0.257006	Not Significant	Not Significant	0.303064	0.129237
P12695	LAT1	3970900	10335000	8674500	10256000	55569000	25017000	-1.77458	-2.15883	-1.74083	0.0970167	0.0820522	0.172088	0.129397	Not Significant	Not Significant	1.08591	1.01315
P14063	MRPL31	2377200	1880000	6678500	7200900	9942000	2469800	-0.855529	-1.03426	-0.83926	0.359444	0.401545	0.196663	0.23933	Not Significant	Not Significant	0.396266	0.444369
P14832	CPR1	17328000	4614500	36853000	15331000	37884000	26028000	-0.786324	-0.823941	-0.77137	0.456265	0.440688	0.224537	0.24327	Not Significant	Not Significant	0.355869	0.340783
P14905	CBS2	2999000	3863200	13316000	176790	577430	0	3.93837	4.70206	3.86348	0.00929421	0.000119729	0.165418	0.00571938	Significant	Significant	3.9218	2.03179
P15179	MSD1	172640	569500	242850	289690	2280300	686780	-1.41599	-1.41098	-1.38907	0.23108	0.165153	0.187735	0.165704	Not Significant	Not Significant	0.782113	0.636237
P15424	MSS116	1138300	1980600	1511400	2024700	14885000	6018000	-1.91136	-2.21378	-1.87501	0.0912418	0.0611121	0.172088	0.109558	Not Significant	Not Significant	1.21387	1.03981
P16387	PDA1	23473000	14394000	7639200	11374000	77331000	42128000	-1.2812	-1.36151	-1.25684	0.244997	0.209136	0.187735	0.183134	Not Significant	Not Significant	0.679571	0.61084
P16451	PDX1	0	313600	321510	201470	3388800	1092500	-1.51547	-1.28081	-1.48665	0.269482	0.137453	0.187735	0.164272	Not Significant	Not Significant	0.861845	0.56947
P16547	OM45	11986000	12706000	22871000	2571800	11336000	6714000	1.38446	1.99569	1.35813	0.11669	0.17476	0.172088	0.165704	Not Significant	Not Significant	0.757558	0.932966
P16622	HEM15	3270800	1503500	2721600	0	15320000	5138300	-0.396103	-0.246187	-0.38857	0.817655	0.697685	0.332253	0.32515	Not Significant	Not Significant	0.156341	0.0874301
P17505	MDH1	36739000	44935000	51712000	55957000	233900000	119370000	-1.39795	-2.2806	-1.37137	0.0847302	0.170599	0.172088	0.165704	Not Significant	Not Significant	0.768023	1.07196
P18239	PET9	125920000	144480000	216500000	102940000	411450000	180540000	-0.319032	-0.509555	-0.312965	0.637189	0.754379	0.27908	0.346502	Not Significant	Not Significant	0.12241	0.195732
P18544	ARG8	0	0	30631	2238100	3754700	1079900	-3.5522	-2.57807	-3.48464	0.0614522	0.000516359	0.165418	0.00704746	Not Significant	Significant	3.28705	1.21146
P18900	COQ1	1999800	2275900	5315100	1525200	6552100	3706100	-0.204823	-0.271296	-0.200928	0.799589	0.8408	0.328835	0.371893	Not Significant	Not Significant	0.0753072	0.0971333
P19262	KGD2	7188500	10765000	7198400	3849500	20639000	7955300	-0.0607484	-0.0834703	-0.0595931	0.937488	0.952493	0.37159	0.411764	Not Significant	Not Significant	0.0211383	0.0280343
P19414	ACO1	15011000	21327000	28540000	11505000	53729000	34367000	-0.405766	-0.569291	-0.39805	0.599604	0.690687	0.267262	0.323467	Not Significant	Not Significant	0.160719	0.222136
P19516	COX11	0	1058600	1988900	871040	3241100	1748200	-0.300015	-0.490827	-0.29431	0.649258	0.768589	0.281551	0.349666	Not Significant	Not Significant	0.114306	0.187583
P19882	HSP60	31756000	55155000	70963000	53002000	212980000	119250000	-1.14567	-1.69666	-1.12389	0.164999	0.261358	0.179906	0.202197	Not Significant	Not Significant	0.582764	0.782518
P20967	KGD1	4409300	8206400	10713000	7093400	50771000	21096000	-1.43091	-1.58169	-1.40369	0.188882	0.160752	0.180503	0.165704	Not Significant	Not Significant	0.793844	0.72381
P21306	ATP15	12034000	27795000	16177000	17976000	55142000	27768000	-0.782254	-1.32874	-0.767378	0.254665	0.443056	0.187735	0.24327	Not Significant	Not Significant	0.353541	0.59403
P21560	CBP3	34582000	29857000	72045000	69226000	92779000	93418000	-1.00394	-2.40114	-0.984849	0.0742647	0.32496	0.165418	0.217107	Not Significant	Not Significant	0.48817	1.12922
P21771	MRPS28	1977300	1653100	0	2853100	2321600	1559400	-1.07369	-1.26599	-1.05327	0.274227	0.292497	0.187735	0.208543	Not Significant	Not Significant	0.533878	0.56189
P21801	SDH2	20802000	24401000	33482000	16922000	112910000	40201000	-0.725395	-0.888104	-0.7116	0.424663	0.476895	0.215894	0.248972	Not Significant	Not Significant	0.321577	0.371955
P21954	IDP1	9756700	10341000	16044000	10053000	87280000	35862000	-1.42695	-1.52992	-1.39982	0.200779	0.16191	0.187735	0.165704	Not Significant	Not Significant	0.790727	0.697283
P22135	ATP12	0	331530	0	188410	4714200	444660	-1.18128	-0.850372	-1.15881	0.443025	0.246837	0.219658	0.197034	Not Significant	Not Significant	0.60759	0.353571
P22136	AEP2	0	0	431100	85517	589400	153590	1.06866	1.22635	1.04833	0.287321	0.294763	0.187735	0.208602	Not Significant	Not Significant	0.530526	0.541633
P22354	MRPL20	134610	2779400	1582600	1837100	10609000	3153800	-2.2326	-1.4538	-2.19015	0.219673	0.0287673	0.187735	0.0742808	Not Significant	Significant	1.5411	0.658224
P23180	AIM17	4775900	3976400	7254100	3669300	16533000	6924100	-0.536125	-0.788652	-0.52593	0.474429	0.599065	0.227885	0.296548	Not Significant	Not Significant	0.222526	0.323829
P23641	MIR1	76390000	99361000	129190000	83000000	433560000	202490000	-0.964521	-1.33383	-0.946179	0.253141	0.344309	0.187735	0.226223	Not Significant	Not Significant	0.463052	0.596638
P23644	TOM40	862570	3287300	0	3312400	39302000	11451000	-3.07375	-2.53617	-3.0153	0.0642415	0.00263874	0.165418	0.0252102	Not Significant	Significant	2.5786	1.19218
P25039	MEF1	1239800	1797500	1447600	1671500	8047500	4496700	-1.4096	-2.07343	-1.38279	0.106814	0.167069	0.172088	0.165704	Not Significant	Not Significant	0.777104	0.97137
P25348	MRPL32	4149100	2936300	6907500	4241700	12044000	7229800	-0.711293	-1.26251	-0.697767	0.275356	0.485502	0.187735	0.252088	Not Significant	Not Significant	0.313809	0.560106
P25374	NFS1	1578700	2223900	4732300	3442400	15650000	7200600	-1.51508	-1.92931	-1.48627	0.125915	0.137554	0.172341	0.164272	Not Significant	Not Significant	0.861526	0.899922
P25605	ILV6	262730	128020	1972100	134490	2793300	638760	-0.618354	-0.357555	-0.606594	0.738744	0.544272	0.309766	0.27659	Not Significant	Not Significant	0.264184	0.131506
P25626	IMG1	3849900	1467300	2222900	4188400	13859000	9988700	-1.84301	-2.81795	-1.80796	0.0479281	0.0709438	0.165418	0.121033	Significant	Not Significant	1.14909	1.31941
P25719	CPR3	62288000	44742000	116340000	73248000	133440000	112390000	-0.58683	-1.22473	-0.575671	0.287868	0.56498	0.187735	0.284092	Not Significant	Not Significant	0.247967	0.540807
P27697	COQ8	0	519340	870860	425350	3633500	2004500	-1.19307	-1.25544	-1.17038	0.277656	0.242155	0.187735	0.197034	Not Significant	Not Significant	0.615906	0.556493
P27929	NAM9	0	174910	992060	2025400	11605000	4316700	-3.72147	-3.53224	-3.65069	0.0241816	0.00027647	0.165418	0.00644935	Significant	Significant	3.55835	1.61651
P28241	IDH2	31488000	32597000	55314000	20273000	142980000	69180000	-0.606823	-0.702782	-0.595283	0.520939	0.551802	0.237671	0.278933	Not Significant	Not Significant	0.258216	0.283213
P28834	IDH1	22693000	45251000	39698000	20115000	171740000	63193000	-0.806976	-0.854378	-0.79163	0.441046	0.428783	0.219658	0.240973	Not Significant	Not Significant	0.367762	0.355516
P30902	ATP7	10901000	40243000	61615000	38327000	149730000	83301000	-1.3815	-1.46498	-1.35523	0.21679	0.175681	0.187735	0.165704	Not Significant	Not Significant	0.755275	0.66396
P31334	MRPL9	0	965740	0	1807700	8568700	5019700	-2.867	-3.81113	-2.81248	0.0189217	0.00502213	0.165418	0.0333779	Significant	Significant	2.29911	1.72304
P32191	GUT2	28083000	28446000	43517000	23451000	78922000	44026000	-0.409644	-0.74958	-0.401853	0.495186	0.687886	0.233209	0.323467	Not Significant	Not Significant	0.162483	0.305231
P32316	ACH1	7769700	7902300	13242000	3551700	34736000	14559000	-0.381176	-0.38454	-0.373927	0.720148	0.708546	0.306228	0.328609	Not Significant	Not Significant	0.149632	0.142578
P32317	AFG1	1013200	328010	0	447430	4400800	1556400	-1.90538	-1.57858	-1.86915	0.189575	0.0619238	0.180503	0.109558	Not Significant	Not Significant	1.20814	0.722218
P32332	OAC1	2320900	895750	2466700	385090	2181700	1293300	0.746219	0.848719	0.732028	0.443844	0.46434	0.219658	0.248972	Not Significant	Not Significant	0.333164	0.352769
P32335	MSS51	6191500	4852800	5382800	3862400	19073000	10728000	-0.762935	-1.11975	-0.748426	0.325514	0.454397	0.189271	0.245268	Not Significant	Not Significant	0.342564	0.48743
P32340	NDI1	9540200	16148000	25012000	10375000	90021000	40483000	-1.09821	-1.10397	-1.07732	0.331549	0.281622	0.189271	0.208543	Not Significant	Not Significant	0.550333	0.479452
P32387	MRP20	1994600	1969800	4966000	2611400	10674000	5022200	-0.947646	-1.29019	-0.929625	0.266518	0.352812	0.187735	0.226223	Not Significant	Not Significant	0.452456	0.574274
P32445	RIM1	2501800	3519900	0	0	20502000	4936900	-1.45685	-0.768337	-1.42914	0.485136	0.153307	0.229711	0.165704	Not Significant	Not Significant	0.814437	0.314136
P32453	ATP11	0	501120	0	266210	2176800	584020	-0.82905	-0.918773	-0.813284	0.410204	0.416268	0.21262	0.23933	Not Significant	Not Significant	0.380626	0.387
P32473	PDB1	5168500	9324400	9324600	9092400	52639000	24825000	-1.57488	-2.00162	-1.54493	0.115901	0.122711	0.172088	0.15863	Not Significant	Not Significant	0.911116	0.935911
P32611	RML2	1019700	1325600	1780300	681500	4594800	1869100	-0.427407	-0.515922	-0.419279	0.633116	0.675111	0.27869	0.319303	Not Significant	Not Significant	0.170625	0.198516
P32787	MGM101	252730	804240	1876300	977590	8498600	4516400	-2.20681	-1.76661	-2.16485	0.15204	0.0306593	0.177577	0.0770828	Not Significant	Significant	1.51344	0.818043
P32795	YME1	659100	1125300	1946300	873930	5814200	2942900	-1.12427	-1.2247	-1.10289	0.287878	0.270369	0.187735	0.203391	Not Significant	Not Significant	0.568043	0.540791
P32799	COX13	5399600	5880600	7925000	3262300	35572000	13914000	-0.893933	-0.879398	-0.876933	0.428844	0.380755	0.215894	0.237049	Not Significant	Not Significant	0.419354	0.367701
P32839	BCS1	0	756590	0	0	2496100	1104000	-1.41342	-1.62171	-1.38654	0.180184	0.165922	0.179906	0.165704	Not Significant	Not Significant	0.780097	0.744284
P32843	YME2	244000	266080	585340	344780	2734500	1007500	-1.54786	-1.62674	-1.51842	0.179121	0.129256	0.179906	0.160376	Not Significant	Not Significant	0.888549	0.746855
P32891	DLD1	2131400	2969700	3060500	870680	6577200	1708000	0.32863	0.376108	0.32238	0.725934	0.747239	0.307197	0.34488	Not Significant	Not Significant	0.126541	0.139103
P32897	TIM23	0	3080500	3855000	3530200	2712100	7670000	-1.38825	-1.1581	-1.36185	0.31126	0.173584	0.187735	0.165704	Not Significant	Not Significant	0.76049	0.506876
P32898	CYM1	218130	393890	358620	266900	2786300	510350	-1.20754	-1.15773	-1.18458	0.311394	0.236494	0.187735	0.194778	Not Significant	Not Significant	0.62618	0.506689
P32902	MRP4	436900	594400	0	476930	7273200	2642200	-2.09824	-1.81537	-2.05834	0.143647	0.0398425	0.174155	0.0865113	Not Significant	Significant	1.39965	0.842703
P33416	HSP78	2079100	3019400	5327500	3176500	22919000	10112000	-1.48674	-1.62237	-1.45847	0.180045	0.145057	0.179906	0.165704	Not Significant	Not Significant	0.838461	0.744619
P33421	SDH3	15796000	12825000	19471000	0	27481000	0	3.31911	1.60632	3.25599	0.183479	0.00117181	0.179906	0.0134029	Not Significant	Significant	2.93114	0.736415
P33759	MRPS5	2214800	39509000	77747000	8208700	7165000	10039000	1.17545	0.743858	1.15309	0.498283	0.249176	0.233364	0.197034	Not Significant	Not Significant	0.603494	0.302524
P34227	PRX1	7397900	9039000	15860000	7865800	44585000	28588000	-1.08027	-1.31793	-1.05973	0.257937	0.28955	0.187735	0.208543	Not Significant	Not Significant	0.538277	0.588486
P35180	TOM20	0	2919400	3402800	1350400	21502000	8677800	-1.75092	-1.25551	-1.71763	0.277633	0.0862058	0.187735	0.129397	Not Significant	Not Significant	1.06446	0.556529
P35191	MDJ1	1525700	1608700	4368800	1061600	4394900	2451200	-0.030985	-0.0400856	-0.0303958	0.969946	0.975758	0.37867	0.416243	Not Significant	Not Significant	0.0106578	0.0132525
P35996	MRPL38	0	2303100	2991900	483770	1286400	1087200	0.896704	1.09653	0.879652	0.334429	0.379281	0.189271	0.237049	Not Significant	Not Significant	0.421039	0.475696
P36013	MAE1	0	831300	1938800	1879300	8979200	4579900	-2.34374	-2.45932	-2.29917	0.0697423	0.0217215	0.165418	0.0608741	Not Significant	Significant	1.66311	1.1565
P36038	CBT1	1384100	1627900	2156000	0	163170	0	2.56371	5.48352	2.51495	0.00538613	0.0120766	0.165418	0.0427326	Significant	Significant	1.91806	2.26872
P36046	MIA40	2469000	1959400	3181000	568850	1754300	1093400	1.27266	2.48336	1.24846	0.0679661	0.212185	0.165418	0.183134	Not Significant	Not Significant	0.673285	1.16771
P36060	MCR1	3476700	3987600	5532800	8415100	37535000	20226000	-2.12668	-3.23867	-2.08624	0.0317138	0.0372359	0.165418	0.0827316	Significant	Significant	1.42904	1.49875
P36112	MIC60	28606000	13239000	43262000	11021000	50938000	29158000	0.000441026	0.000540024	0.000432639	0.999595	0.999655	0.385735	0.42073	Not Significant	Not Significant	0.000149901	0.000175933
P36147	PAM17	0	2444100	8044800	3635400	20332000	5310900	-2.3337	-1.26444	-2.28932	0.274728	0.0222895	0.187735	0.0608741	Not Significant	Significant	1.6519	0.561098
P36151	YKR070W	471210	718390	0	658440	3491600	0	-0.96141	-1.13665	-0.943127	0.319161	0.345867	0.188903	0.226223	Not Significant	Not Significant	0.461091	0.495991
P36516	MRPL3	2139100	5204800	10015000	1565000	9207500	4693300	0.240454	0.24394	0.235881	0.819278	0.813578	0.332253	0.36492	Not Significant	Not Significant	0.0896009	0.0865685
P36519	MRPL7	0	194390	0	100610	1024400	395390	-0.12395	-0.11714	-0.121593	0.912395	0.903249	0.364947	0.395849	Not Significant	Not Significant	0.0441927	0.0398171
P36520	MRPL10	2463700	8599200	1461100	6313300	13668000	1465500	-0.676811	-0.558673	-0.66394	0.606181	0.506897	0.268181	0.258974	Not Significant	Not Significant	0.29508	0.217398
P36521	MRPL11	1234500	756130	0	1708200	11087000	5184600	-2.36554	-2.89512	-2.32055	0.0443346	0.0205318	0.165418	0.0608741	Significant	Significant	1.68757	1.35326
P36525	MRPL24	1658400	1475400	2566900	5047100	14136000	11272000	-2.3335	-4.55591	-2.28913	0.010371	0.0223009	0.165418	0.0608741	Significant	Significant	1.65168	1.98418
P36534	MRPL40	1020000	1349600	3085600	1980900	9698100	6471900	-1.6238	-1.93729	-1.59292	0.124766	0.111526	0.172341	0.155089	Not Significant	Not Significant	0.952622	0.903904
P36775	PIM1	90728	0	41508	0	690670	61352	-1.43484	-1.14638	-1.40756	0.315555	0.159605	0.188039	0.165704	Not Significant	Not Significant	0.796954	0.500924
P37267	CBP4	0	2284200	3371400	1570800	15511000	0	-0.808194	-0.444646	-0.792825	0.679574	0.428087	0.291808	0.240973	Not Significant	Not Significant	0.368468	0.167763
P37292	SHM1	0	1453300	1544500	3355600	14061000	9297000	-2.66978	-3.83336	-2.61901	0.0185646	0.00896551	0.165418	0.0425238	Significant	Significant	2.04743	1.73131
P37298	SDH4	19907000	15332000	22721000	7045800	59126000	30079000	-0.284512	-0.309061	-0.279102	0.772704	0.78023	0.32079	0.35328	Not Significant	Not Significant	0.107777	0.111987
P37299	QCR10	9139000	4445400	0	0	1763900	4144700	1.43494	0.734265	1.40765	0.503508	0.159578	0.233364	0.165704	Not Significant	Not Significant	0.797028	0.297994
P38071	ETR1	0	587910	1626700	1085600	3953200	2767900	-1.75843	-1.99587	-1.72499	0.116665	0.0848701	0.172088	0.129397	Not Significant	Not Significant	1.07125	0.93306
P38077	ATP3	17089000	23026000	28031000	16583000	97265000	49370000	-0.950635	-1.23164	-0.932557	0.285541	0.351297	0.187735	0.226223	Not Significant	Not Significant	0.454326	0.544332
P38127	RIM2	0	474880	0	418720	2789100	1147500	-1.12732	-1.32473	-1.10588	0.255875	0.269072	0.187735	0.203391	Not Significant	Not Significant	0.570132	0.591973
P38169	BNA4	0	198920	0	532450	4206100	1333700	-2.56748	-2.55326	-2.51865	0.0630868	0.0119514	0.165418	0.0427326	Not Significant	Significant	1.92258	1.20006
P38523	MGE1	8255600	8978300	10561000	11785000	60326000	42419000	-1.75591	-2.4275	-1.72252	0.0721757	0.0853158	0.165418	0.129397	Not Significant	Not Significant	1.06897	1.14161
P38771	RRF1	0	540560	0	0	5233100	1887200	-1.60734	-1.35825	-1.57677	0.245942	0.115196	0.187735	0.155089	Not Significant	Not Significant	0.938564	0.609168
P38891	BAT1	10924000	13612000	13262000	5168400	33367000	12136000	-0.0286087	-0.0364877	-0.0280646	0.972642	0.977617	0.37867	0.416243	Not Significant	Not Significant	0.00983135	0.0120471
P38910	HSP10	15022000	19366000	33906000	17370000	169190000	58512000	-1.37459	-1.36076	-1.34845	0.245213	0.177851	0.187735	0.165704	Not Significant	Not Significant	0.749943	0.610457
P38988	GGC1	11575000	11971000	15672000	9882700	50380000	24267000	-0.82536	-1.19015	-0.809664	0.299794	0.418346	0.187735	0.23933	Not Significant	Not Significant	0.378465	0.523178
P39522	ILV3	1745800	4314000	5358300	3885400	16101000	8934100	-1.26392	-1.63244	-1.23989	0.177924	0.215337	0.179906	0.183687	Not Significant	Not Significant	0.666882	0.749764
P39676	YHB1	747210	4248800	4339000	2667700	16796000	8766300	-1.6112	-1.4071	-1.58056	0.232144	0.114326	0.187735	0.155089	Not Significant	Not Significant	0.941853	0.634242
P40033	RSM18	0	1701600	0	2575600	11668000	6006700	-2.79264	-2.91213	-2.73953	0.0435849	0.00627328	0.165418	0.0374587	Significant	Significant	2.20251	1.36066
P40053	AIM9	306340	851890	1167800	1388800	10171000	5392500	-2.65515	-2.5822	-2.60466	0.0611849	0.009347	0.165418	0.0425238	Not Significant	Significant	2.02933	1.21336
P40086	COX15	11381000	7703600	15953000	14573000	42702000	21252000	-1.08038	-1.97751	-1.05983	0.119141	0.289502	0.172088	0.208543	Not Significant	Not Significant	0.538349	0.923939
P40098	FMP10	0	236560	0	0	2627500	0	-2.41379	-2.48487	-2.36789	0.0678559	0.0180986	0.165418	0.0576372	Not Significant	Significant	1.74235	1.16841
P40185	MMF1	0	4942500	2661300	1770300	6023300	2150400	-0.484133	-0.468794	-0.474926	0.663626	0.634954	0.286363	0.304837	Not Significant	Not Significant	0.197258	0.178077
P40215	NDE1	35741000	33295000	44179000	47515000	220150000	99426000	-1.43539	-2.20707	-1.40809	0.0919253	0.159445	0.172088	0.165704	Not Significant	Not Significant	0.797388	1.03656
P40341	YTA12	300620	477170	831830	554600	3294300	1686700	-1.56358	-1.81503	-1.53385	0.143705	0.125415	0.174155	0.15863	Not Significant	Not Significant	0.901649	0.842529
P40364	MPM1	4769400	6312600	14292000	3056800	5654800	3520700	0.940606	1.72422	0.922718	0.159759	0.356399	0.179416	0.226999	Not Significant	Not Significant	0.448063	0.796535
P40491	FMC1	897290	1075900	2067500	549950	2868300	838330	0.197973	0.246571	0.194208	0.817377	0.846056	0.332253	0.372493	Not Significant	Not Significant	0.0726007	0.0875775
P40495	LYS12	500280	1319800	1966700	1286200	19269000	6812700	-2.34088	-1.82933	-2.29637	0.141337	0.0218819	0.174155	0.0608741	Not Significant	Significant	1.65991	0.849743
P40496	RSM25	0	1942500	3557300	2841100	18593000	9324000	-2.8529	-1.88425	-2.79864	0.132628	0.00524049	0.172405	0.0333779	Not Significant	Significant	2.28063	0.877365
P40515	FIS1	3142400	1067800	3468900	580990	5341600	3357500	0.0532473	0.0476971	0.0522347	0.964244	0.958353	0.37867	0.412431	Not Significant	Not Significant	0.0184744	0.015813
P40581	HYR1	1163100	1593800	1846000	474860	4806500	1819900	-0.0931906	-0.094331	-0.0914184	0.929383	0.92718	0.370052	0.403601	Not Significant	Not Significant	0.0328358	0.0318055
P40858	MRPL49	805850	0	0	0	2208700	0	-0.86044	-0.81153	-0.844077	0.46259	0.398849	0.226378	0.23933	Not Significant	Not Significant	0.399192	0.334804
P40961	PHB1	4312900	6817800	8243800	8081800	35743000	23229000	-1.59695	-2.29804	-1.56658	0.0831179	0.117561	0.172088	0.155995	Not Significant	Not Significant	0.929735	1.08031
P41903	TES1	0	714240	0	0	3394000	0	0.797905	0.492124	0.782732	0.648418	0.433989	0.281551	0.241062	Not Significant	Not Significant	0.362522	0.188145
P42940	CIR1	1291700	2367400	2174300	1181600	9893200	4882600	-1.0339	-1.09766	-1.01424	0.333992	0.310739	0.189271	0.213579	Not Significant	Not Significant	0.507605	0.476264
P43594	MIC19	3278100	3058900	8019600	3223000	17057000	8628700	-0.853479	-1.02941	-0.837248	0.361458	0.402673	0.196663	0.23933	Not Significant	Not Significant	0.395047	0.441942
P46367	ALD4	25252000	33698000	46460000	27022000	183740000	85778000	-1.1431	-1.35585	-1.12136	0.246642	0.262432	0.187735	0.202197	Not Significant	Not Significant	0.580983	0.607934
P46681	DLD2	0	217500	0	330540	2779600	687080	-1.87472	-2.07568	-1.83907	0.106542	0.0662315	0.172088	0.115048	Not Significant	Not Significant	1.17894	0.972479
P47127	AIM24	487720	1428500	415670	1002400	4976400	2363000	-1.78235	-2.04617	-1.74845	0.110168	0.0807235	0.172088	0.129397	Not Significant	Not Significant	1.093	0.957944
P47150	RSM7	0	323950	1724700	380590	3746300	3204400	-1.5325	-1.15408	-1.50336	0.312728	0.133094	0.187735	0.163021	Not Significant	Not Significant	0.87584	0.504833
P48527	MSY1	92102	167400	0	218570	2779200	213110	-1.75433	-1.36727	-1.72096	0.243336	0.0855978	0.187735	0.129397	Not Significant	Not Significant	1.06754	0.613793
P49017	COQ5	815300	808250	1806700	743130	8153900	5136800	-1.56947	-1.39356	-1.53962	0.23589	0.124	0.187735	0.15863	Not Significant	Not Significant	0.906577	0.627291
P50085	PHB2	4329200	6953800	6879700	6880600	11687000	8461100	-0.571988	-1.80652	-0.561111	0.145134	0.57486	0.174155	0.286673	Not Significant	Not Significant	0.240438	0.838231
P50087	MIC26	339860	1227100	0	1231000	6300900	2668800	-2.44278	-2.61204	-2.39633	0.0592928	0.0167617	0.165418	0.0552202	Not Significant	Significant	1.77568	1.227
P50945	MIC27	1210000	2794100	1362100	2202700	2066600	4954900	-0.764055	-1.37855	-0.749525	0.240113	0.453735	0.187735	0.245268	Not Significant	Not Significant	0.343198	0.619585
P51998	YML6	1531000	0	0	3006800	17335000	5023600	-2.91414	-2.72876	-2.85872	0.0525103	0.00435083	0.165418	0.0329871	Not Significant	Significant	2.36143	1.27976
P52893	ALT1	1001200	596340	1415000	1771400	7796300	3935200	-2.00246	-2.79618	-1.96438	0.0490019	0.0497909	0.165418	0.0994021	Significant	Significant	1.30285	1.30979
P53163	MNP1	2202300	3761100	4379300	3030000	18700000	8056600	-1.21786	-1.49231	-1.1947	0.209898	0.232515	0.187735	0.193167	Not Significant	Not Significant	0.633549	0.677991
P53292	MRPS35	2845400	1916400	4715300	2432800	10340000	5840600	-0.838173	-1.17388	-0.822234	0.305565	0.41116	0.187735	0.23933	Not Significant	Not Significant	0.385989	0.514897
P53312	LSC2	10719000	9507500	14541000	9313300	50435000	27099000	-1.0342	-1.40766	-1.01453	0.231991	0.3106	0.187735	0.213579	Not Significant	Not Significant	0.507799	0.634529
P53507	TOM7	15335000	23519000	23099000	23729000	136710000	79530000	-1.6509	-2.13441	-1.61951	0.0997122	0.105685	0.172088	0.150701	Not Significant	Not Significant	0.975986	1.00125
P53598	LSC1	5914400	5407900	8685300	3736400	21004000	6766200	-0.31157	-0.409885	-0.305645	0.702892	0.759945	0.300348	0.347388	Not Significant	Not Significant	0.119218	0.153111
P53721	RCF2	3707700	788000	8356200	2838400	13904000	12087000	-1.42942	-1.1536	-1.40223	0.312901	0.161187	0.187735	0.165704	Not Significant	Not Significant	0.79267	0.504593
P53733	RSM19	5613300	0	4860000	2749000	3745200	13095000	-1.4304	-0.887017	-1.4032	0.425183	0.160899	0.215894	0.165704	Not Significant	Not Significant	0.793446	0.371424
P53736	YNR040W	1418000	1911800	5737200	1952900	3941500	3347400	-0.242756	-0.354264	-0.238139	0.741027	0.811827	0.309766	0.36492	Not Significant	Not Significant	0.0905367	0.130166
P53881	MRPL22	4322600	2786300	4419300	2491000	6119300	1246600	0.495326	0.708706	0.485906	0.517626	0.627151	0.237396	0.304148	Not Significant	Not Significant	0.202628	0.285984
P54783	ALO1	0	1352200	946100	1089400	17791000	5504700	-2.60183	-2.01235	-2.55235	0.114492	0.0108626	0.172088	0.0427326	Not Significant	Significant	1.96406	0.941227
P81449	TIM11	20458000	38179000	32445000	27933000	123620000	40288000	-0.818907	-1.17065	-0.803334	0.306723	0.421992	0.187735	0.239979	Not Significant	Not Significant	0.374696	0.513254
Q00711	SDH1	10782000	15220000	12011000	14672000	50192000	22158000	-1.01647	-1.87641	-0.997137	0.133835	0.318964	0.172405	0.216051	Not Significant	Not Significant	0.496259	0.873431
Q00873	CYT2	0	0	1768500	459550	8243000	2386000	-1.69125	-1.19208	-1.65909	0.299118	0.0974435	0.187735	0.143225	Not Significant	Not Significant	1.01125	0.524157
Q01163	RSM23	0	282390	0	251720	4800100	1622900	-1.11029	-0.780548	-1.08918	0.478678	0.276364	0.227885	0.206277	Not Significant	Not Significant	0.558518	0.319956
Q01217	ARG5,6	0	420230	872170	73554	769410	0	0.84866	0.78082	0.832521	0.478535	0.405334	0.227885	0.23933	Not Significant	Not Significant	0.392187	0.320086
Q01519	COX12	5986200	7405700	5225600	1760300	9003200	5118000	0.504678	0.715122	0.495081	0.514054	0.620663	0.236999	0.302893	Not Significant	Not Significant	0.207144	0.288991
Q01852	TIM44	539180	5838200	1761600	2127900	26145000	9066400	-2.16906	-1.50235	-2.12781	0.207424	0.0336217	0.187735	0.0803918	Not Significant	Significant	1.47338	0.68314
Q02486	ABF2	939670	4057300	1389200	4837800	32618000	3732200	-2.26566	-1.9355	-2.22257	0.125022	0.0264903	0.172341	0.0703013	Not Significant	Significant	1.57691	0.903014
Q02776	TIM50	5374500	6631500	14248000	7642200	25879000	15522000	-0.865262	-1.30007	-0.848808	0.263429	0.396212	0.187735	0.23933	Not Significant	Not Significant	0.402072	0.579336
Q02784	GRX5	0	1171800	0	2740200	9061100	5546800	-2.90395	-4.43832	-2.84873	0.0113487	0.00448858	0.165418	0.0329871	Significant	Significant	2.34789	1.94505
Q02888	INA17	0	1045900	0	2165700	1869100	1019800	-1.18664	-2.07846	-1.16407	0.106207	0.2447	0.172088	0.197034	Not Significant	Not Significant	0.611366	0.973845
Q02950	MRP51	13915000	5534200	5874900	835980	8063800	3841000	1.37568	1.30504	1.34951	0.261891	0.177508	0.187735	0.165704	Not Significant	Not Significant	0.750782	0.581879
Q03028	ODC1	3483400	4654300	8993700	4510800	22353000	13568000	-1.07665	-1.35735	-1.05617	0.246204	0.29117	0.187735	0.208543	Not Significant	Not Significant	0.535853	0.608704
Q03104	MSC1	0	251740	1298200	0	489000	569210	-0.090359	-0.12586	-0.0886406	0.905915	0.929387	0.364017	0.403601	Not Significant	Not Significant	0.0318034	0.0429126
Q03201	RSM10	0	1065900	0	0	4223900	0	-0.891404	-0.80638	-0.874452	0.465235	0.382103	0.226407	0.237049	Not Significant	Not Significant	0.417819	0.332328
Q03246	MRPS17	894100	2587400	2167600	1261700	26484000	9627200	-2.00114	-1.45474	-1.96309	0.219429	0.0499411	0.187735	0.0994021	Not Significant	Significant	1.30154	0.658705
Q03430	RSM28	548400	550370	0	0	2232400	1884500	-1.14435	-1.2037	-1.12259	0.295067	0.26191	0.187735	0.202197	Not Significant	Not Significant	0.581849	0.530079
Q03713	RCF1	0	3022000	2648100	2168600	28324000	7851100	-2.69002	-1.65736	-2.63887	0.172787	0.00846089	0.179906	0.0425238	Not Significant	Significant	2.07258	0.762489
Q03799	MRPS8	0	2071000	0	0	7882000	3927900	-2.13456	-1.40786	-2.09397	0.231935	0.0365395	0.187735	0.0827316	Not Significant	Significant	1.43724	0.634634
Q03976	RSM24	216010	0	494270	0	7067900	3064800	-3.01817	-2.61641	-2.96077	0.0590214	0.00314855	0.165418	0.0273462	Not Significant	Significant	2.50189	1.22899
Q04013	YHM2	594310	5423700	0	4848700	32013000	14007000	-3.67297	-2.50817	-3.60312	0.0661864	0.000331502	0.165418	0.00644935	Not Significant	Significant	3.47951	1.17923
Q04598	YDR115W	22274000	13382000	28734000	5301500	10687000	2076600	2.06193	2.72203	2.02272	0.052876	0.0433949	0.165418	0.0921308	Not Significant	Significant	1.36256	1.27674
Q04599	MRPL1	0	2433900	3163700	1252600	11892000	5326300	-1.17453	-1.06773	-1.1522	0.345798	0.249544	0.192936	0.197034	Not Significant	Not Significant	0.602853	0.461178
Q05779	COQ9	0	854320	1360400	0	3765300	1772000	-1.32388	-0.932862	-1.2987	0.403701	0.194376	0.212513	0.176861	Not Significant	Not Significant	0.711357	0.393941
Q06090	MRPL51	2082500	2361800	3881600	5593800	21072000	10515000	-2.00687	-3.25324	-1.9687	0.0312797	0.0492909	0.165418	0.0994021	Significant	Significant	1.30723	1.50474
Q06405	ATP17	49518000	67000000	92559000	0	143330000	0	4.51124	1.60042	4.42545	0.184757	1.07926e-05	0.179906	0.00103111	Not Significant	Significant	4.96687	0.7334
Q06493	YLH47	142140	0	184970	0	811590	101340	-0.570112	-0.639521	-0.559271	0.557273	0.576115	0.251627	0.286673	Not Significant	Not Significant	0.239491	0.253932
Q06630	MHR1	5208100	1640300	6675600	4758900	13823000	6252200	-0.950126	-1.22442	-0.932057	0.287975	0.351555	0.187735	0.226223	Not Significant	Not Significant	0.454007	0.540645
Q06668	OMS1	0	615590	1433200	484900	1169000	637450	-0.0252036	-0.0377956	-0.0247243	0.971662	0.98028	0.37867	0.416243	Not Significant	Not Significant	0.00864971	0.0124849
Q06678	MRPL35	0	2200600	0	186690	11519000	4984900	-1.97156	-0.950156	-1.93407	0.395837	0.0534154	0.210147	0.102065	Not Significant	Not Significant	1.27233	0.402484
Q08023	FMP25	1967300	2305500	6684700	8658900	16524000	11950000	-1.93915	-3.1483	-1.90227	0.0345704	0.0574514	0.165418	0.107624	Significant	Not Significant	1.2407	1.4613
Q08179	MDM38	540530	135780	0	0	6066700	3298500	-2.56784	-1.73531	-2.519	0.1577	0.0119395	0.179404	0.0427326	Not Significant	Significant	1.92301	0.802168
Q08818	MSC6	40277	216170	593210	260150	821980	682830	-1.60708	-1.29268	-1.57652	0.265736	0.115255	0.187735	0.155089	Not Significant	Not Significant	0.93834	0.57555
Q08822	CIR2	513600	383040	2502400	2673500	24196000	12435000	-3.55805	-2.81927	-3.49039	0.0478638	0.000505525	0.165418	0.00704746	Significant	Significant	3.29626	1.31999
Q12029	FSF1	696800	2764200	1790500	2359400	12926000	6186000	-1.92453	-2.08855	-1.88793	0.105003	0.0593538	0.172088	0.10905	Not Significant	Not Significant	1.22655	0.9788
Q12233	ATP20	4049000	29666000	40937000	11711000	117580000	50358000	-1.2726	-0.892334	-1.2484	0.422644	0.212206	0.215894	0.183134	Not Significant	Not Significant	0.673242	0.374025
Q12283	MCT1	37086000	19237000	10883000	553430	4781800	3088700	3.2972	3.05769	3.2345	0.0377434	0.00126259	0.165418	0.0134029	Significant	Significant	2.89874	1.42316
Q12298	YDR061W	0	0	1091500	214630	981080	0	0.527232	0.604899	0.517206	0.577884	0.605138	0.259595	0.298011	Not Significant	Not Significant	0.218145	0.238159
Q12349	ATP14	0	1264500	3143800	0	6180500	1963100	-0.231757	-0.167747	-0.22735	0.874922	0.820203	0.353183	0.366173	Not Significant	Not Significant	0.0860788	0.0580308
Q12428	PDH1	0	468610	1474500	0	2282800	978330	-1.01195	-0.79237	-0.992703	0.472489	0.321119	0.227885	0.216051	Not Significant	Not Significant	0.493334	0.325608
Q12467	MRX4	144370000	125320000	380680000	208250000	275420000	342210000	-0.503622	-0.924454	-0.494044	0.407571	0.621394	0.212513	0.302893	Not Significant	Not Significant	0.206633	0.389797
Q3E6R5	YDR381C-A	0	1871000	4507500	1660100	8510400	3967600	-1.38077	-1.10424	-1.35452	0.331446	0.175909	0.189271	0.165704	Not Significant	Not Significant	0.754712	0.479587
Q96VH5	MIC10	26909000	23011000	34274000	22349000	64101000	38245000	-0.4561	-0.971203	-0.447427	0.386443	0.654674	0.207677	0.311177	Not Significant	Not Significant	0.183975	0.412915
